# Supplementary material for: A multi-tissue longitudinal proteomics study to evaluate the suitability of post-mortem samples for pathophysiological research
Source: Commun Biol. 2025 Jan 17;8:78. doi: 10.1038/s42003-025-07515-z (PMC11742016; doi:10.1038/s42003-025-07515-z)
Supplement: Supplementary file 2 — Supplementary Data 1 [file 42003_2025_7515_MOESM2_ESM.xlsx]

## Sheet: Supplementary Table 2
Accession	coef_AB	coef_AC	coef_BC	coef_PMI	pvalue_AB	pvalue_AC	pvalue_BC	pvalue_PMI	adj.pvalue_AB	adj.pvalue_AC	adj.pvalue_BC	adj.pvalue_PMI
A0A024QZ33	0.338476	0.0412047	-0.297271	0.00147972	0.125821	0.807485	0.129251	0.889886	0.781824	0.999717	0.785407	0.977372
A0A024R341	-0.000820848	0.00186702	0.00268787	0.00155046	0.986557	0.960964	0.950382	0.522083	0.999822	0.999717	0.99109	0.866406
A0A024R4E5	0.0838063	0.0589889	-0.0248175	0.00322349	0.144353	0.187621	0.619099	0.252707	0.789292	0.999717	0.924179	0.763166
A0A024R571	-0.0278324	-0.017693	0.0101394	-0.00097739	0.577676	0.650884	0.81857	0.692433	0.916115	0.999717	0.969008	0.932601
A0A024R6X1	0.137078	0.103204	-0.0338745	0.00795047	0.211686	0.22923	0.723874	0.14574	0.818211	0.999717	0.949843	0.681506
A0A024RAC6	0.0524683	-0.0383841	-0.0908524	0.000424575	0.549364	0.575714	0.247038	0.921767	0.90406	0.999717	0.825925	0.985095
A0A067XG54	0.172206	-0.033774	-0.20598	0.0085351	0.309098	0.796935	0.173613	0.308573	0.832208	0.999717	0.785407	0.792373
A0A075B6E5	0.0496503	-0.124239	-0.173889	0.00589227	0.658945	0.165837	0.0899056	0.294537	0.931896	0.999717	0.785407	0.785246
A0A075B6F9	-0.0205115	-0.00105894	0.0194526	-0.0065602	0.87824	0.991938	0.869834	0.326975	0.985031	0.999941	0.978156	0.80121
A0A075B6I8	-0.214069	-0.0915945	0.122475	-0.00592524	0.26161	0.535908	0.465478	0.526611	0.824548	0.999717	0.885562	0.86706
A0A075B6J7	-0.174611	0.194851	0.369462	-0.0179606	0.640292	0.506394	0.269674	0.335144	0.929573	0.999717	0.834584	0.804363
A0A075B6L0	-0.0863613	0.115792	0.202153	-0.0183071	0.760578	0.602469	0.423698	0.19913	0.95984	0.999717	0.878923	0.725718
A0A075B6R9	-0.149247	-0.0418519	0.107395	-0.0136511	0.617067	0.857565	0.684616	0.358534	0.925186	0.999717	0.941176	0.812139
A0A075B6T1	0.0588223	0.0311613	-0.0276609	-0.00319102	0.474899	0.627813	0.703644	0.434138	0.882645	0.999717	0.945813	0.834668
A0A075B738	0.202733	0.101625	-0.101109	0.0090929	0.0717974	0.239951	0.300298	0.100914	0.767848	0.999717	0.842557	0.642155
A0A075B7B1	-1.56688	-0.959919	0.606961	-0.00767049	0.0225131	0.068604	0.298013	0.811866	0.697839	0.999717	0.842557	0.960006
A0A075B7D9	0.344074	-0.0595234	-0.403597	0.015164	0.0422581	0.640294	0.0090177	0.0682742	0.727459	0.999717	0.774938	0.577067
A0A075B7F8	0.151244	-0.0358618	-0.187105	-0.00329263	0.363693	0.781629	0.208529	0.687569	0.852238	0.999717	0.809568	0.930311
A0A087WSX8	0.322423	0.339107	0.0166847	0.00840027	0.0866445	0.0244102	0.917907	0.35687	0.779062	0.999717	0.98592	0.812139
A0A087WT12	-0.122913	-0.0221078	0.100805	-0.00367679	0.0232307	0.583434	0.034465	0.156421	0.697839	0.999717	0.785407	0.693877
A0A087WT20	-0.00360663	-0.0234423	-0.0198356	-0.00242175	0.942153	0.548381	0.653269	0.329719	0.996465	0.999717	0.931828	0.802825
A0A087WT30	-0.148272	-0.0419268	0.106345	-0.00625495	0.079113	0.514534	0.151113	0.131359	0.773389	0.999717	0.785407	0.668028
A0A087WT44	-0.107363	-0.0215626	0.0858004	-0.00586274	0.164758	0.716602	0.208831	0.127013	0.813335	0.999717	0.809568	0.66201
A0A087WT80	-0.136224	-0.0753832	0.0608403	-0.00596249	0.277127	0.439684	0.580661	0.33538	0.826026	0.999717	0.913747	0.804363
A0A087WT87	0.056221	-0.0452905	-0.101512	0.0111541	0.484572	0.472184	0.160927	0.00879194	0.88721	0.999717	0.785407	0.375489
A0A087WTA8	0.711749	0.210904	-0.500845	0.0233385	0.111189	0.537635	0.201883	0.284487	0.780888	0.999717	0.806581	0.780227
A0A087WTB8	-0.139775	-0.0914554	0.0483197	-0.004571	0.080972	0.141107	0.484761	0.240859	0.774666	0.999717	0.888889	0.756629
A0A087WTF3	5.89085e-05	0.0517874	0.0517285	-0.00182851	0.999505	0.488655	0.540875	0.698038	0.999822	0.999717	0.902262	0.93451
A0A087WTF6	-0.084323	-0.068972	0.015351	-0.00559263	0.243954	0.224106	0.808422	0.122493	0.820287	0.999717	0.967465	0.652829
A0A087WTJ2	0.0647535	0.0392194	-0.0255341	-0.00231311	0.583847	0.671385	0.807052	0.692241	0.916924	0.999717	0.967428	0.932601
A0A087WTM1	-0.032929	-0.0426714	-0.00974231	-0.00166918	0.627129	0.423344	0.870951	0.61897	0.925917	0.999717	0.978256	0.906226
A0A087WTM7	-0.300305	-0.349598	-0.0492927	-0.013289	0.288033	0.119106	0.842334	0.341191	0.827641	0.999717	0.974348	0.807828
A0A087WTN3	0.0338121	0.104148	0.0703354	0.00143969	0.708634	0.149577	0.383632	0.747826	0.949559	0.999717	0.862728	0.946353
A0A087WU02	-0.00433404	0.0632956	0.0676296	-0.00600616	0.963657	0.398831	0.425591	0.209493	0.998565	0.999717	0.879934	0.731518
A0A087WU84	-0.149947	-0.0849325	0.0650141	0.000414497	0.217325	0.368633	0.541537	0.944222	0.818211	0.999717	0.902262	0.989269
A0A087WUC6	-0.0143608	0.00829978	0.0226606	-0.00343743	0.807304	0.857086	0.664631	0.244565	0.972023	0.999717	0.935185	0.757716
A0A087WUD1	-0.0566715	-0.0303354	0.026336	0.000717423	0.644798	0.752361	0.808767	0.905974	0.93088	0.999717	0.967465	0.981399
A0A087WUI1	0.033746	0.0448551	0.0111091	-0.00123595	0.5334	0.29391	0.8165	0.644387	0.89987	0.999717	0.969008	0.91641
A0A087WUJ1	0.0245382	-0.109717	-0.134255	0.0041278	0.893324	0.446428	0.411091	0.649281	0.987713	0.999717	0.872153	0.919526
A0A087WUM0	-0.054892	0.00682803	0.06172	-0.00538033	0.337379	0.877753	0.22633	0.0642233	0.843778	0.999717	0.822359	0.565841
A0A087WUQ6	-0.13315	-0.125569	0.00758015	-0.00521591	0.10015	0.0503359	0.913564	0.188795	0.779062	0.999717	0.98575	0.722566
A0A087WUS3	-0.0620912	0.0562848	0.118376	-0.0007065	0.42397	0.355676	0.0927878	0.853306	0.870789	0.999717	0.785407	0.970954
A0A087WUX0	0.0383884	-0.125146	-0.163534	-0.00576769	0.749531	0.191061	0.133513	0.336682	0.956427	0.999717	0.785407	0.804478
A0A087WV05	0.110949	-0.00693656	-0.117886	-0.000122218	0.137959	0.903575	0.0782066	0.973066	0.78572	0.999717	0.785407	0.99446
A0A087WV23	-0.179696	-0.0474181	0.132278	-0.00852631	0.020721	0.413057	0.0509529	0.02601	0.686869	0.999717	0.785407	0.45176
A0A087WV45	-0.111432	0.0875089	0.198941	0.00748299	0.576085	0.57496	0.264789	0.449433	0.91565	0.999717	0.830684	0.839071
A0A087WV47	-0.343362	-0.00469175	0.33867	-0.0172783	0.203507	0.981999	0.158752	0.196426	0.816506	0.999717	0.785407	0.725685
A0A087WV50	0.118274	0.0333965	-0.0848773	0.00848351	0.201245	0.64004	0.298176	0.0688226	0.816506	0.999717	0.842557	0.577626
A0A087WVA8	0.0213047	-0.00225247	-0.0235572	9.38957e-06	0.644518	0.950217	0.565471	0.996716	0.93088	0.999717	0.909049	0.998735
A0A087WVC6	-0.0190182	-0.022648	-0.0036298	0.00114065	0.75709	0.63848	0.946863	0.708007	0.959195	0.999717	0.989888	0.935926
A0A087WVE9	0.138488	0.0336017	-0.104886	0.00602834	0.0176772	0.438492	0.0397185	0.0347081	0.674472	0.999717	0.785407	0.48185
A0A087WVF8	0.000316656	0.000217494	-9.91622e-05	0.0038929	0.996953	0.997327	0.998924	0.347324	0.999822	0.999941	0.999861	0.809864
A0A087WVG2	-0.0393122	-0.00596123	0.033351	-0.000462492	0.485705	0.892087	0.504538	0.867808	0.887433	0.999717	0.895642	0.973849
A0A087WVL5	0.0931667	0.0257874	-0.0673793	0.000140534	0.262237	0.688561	0.358401	0.972398	0.824548	0.999717	0.855852	0.99446
A0A087WVP4	0.256349	-0.00915277	-0.265502	-0.000966862	0.22116	0.954822	0.155177	0.9246	0.819191	0.999717	0.785407	0.985095
A0A087WVS8	0.00652178	0.0101028	0.00358105	0.00313948	0.89597	0.795977	0.935452	0.210831	0.988241	0.999717	0.986921	0.731556
A0A087WVW6	-0.0721689	-0.0120124	0.0601565	-0.00125038	0.439909	0.868828	0.467443	0.785824	0.871363	0.999717	0.885712	0.956459
A0A087WW23	0.0344185	0.316565	0.282147	-0.0108348	0.873385	0.0702789	0.149134	0.315792	0.984661	0.999717	0.785407	0.796802
A0A087WW65	-0.0682613	-0.019423	0.0488383	-0.000421673	0.233599	0.661128	0.334025	0.880158	0.820287	0.999717	0.853519	0.974202
A0A087WW70	0.143881	-0.0322715	-0.176153	0.00144779	0.166292	0.686403	0.0601699	0.774344	0.813774	0.999717	0.785407	0.954544
A0A087WW96	-0.0987926	-0.0958497	0.0029429	-0.000973263	0.424442	0.32397	0.97845	0.872928	0.870789	0.999717	0.99754	0.974181
A0A087WWB6	-0.090575	-0.0128875	0.0776875	-0.00649088	0.433255	0.886075	0.448208	0.259877	0.871253	0.999717	0.884344	0.76532
A0A087WWC4	0.0926504	-0.00203708	-0.0946875	0.00344754	0.309111	0.976972	0.24264	0.442523	0.832208	0.999717	0.825925	0.837218
A0A087WWJ5	-0.123665	-0.0394352	0.0842303	0.00877661	0.452679	0.758602	0.563083	0.28458	0.87688	0.999717	0.909049	0.780227
A0A087WWK8	0.0150097	-0.0453604	-0.0603701	0.00290067	0.825659	0.398442	0.322288	0.393193	0.973943	0.999717	0.848305	0.818439
A0A087WWM0	-0.126148	-0.055667	0.0704814	-0.00577598	0.00923498	0.124291	0.0875099	0.0150973	0.662303	0.999717	0.785407	0.419243
A0A087WWM6	0.22295	0.0137997	-0.209151	0.0166219	0.103811	0.894887	0.0861955	0.017605	0.779062	0.999717	0.785407	0.419243
A0A087WWP4	0.0671477	0.0245036	-0.042644	-0.000996897	0.423693	0.707824	0.565365	0.809289	0.870789	0.999717	0.909049	0.960006
A0A087WWS7	0.0641602	0.00806712	-0.0560931	-0.00216625	0.468829	0.906912	0.47497	0.6203	0.880244	0.999717	0.886209	0.906777
A0A087WWT0	0.0426592	-0.068342	-0.111001	-0.00104511	0.658044	0.368154	0.200585	0.826372	0.931896	0.999717	0.80451	0.964593
A0A087WWT2	-0.174055	-0.0591309	0.114924	-0.0120251	0.321954	0.664829	0.458756	0.170858	0.836407	0.999717	0.88437	0.707269
A0A087WWU7	-0.416558	-0.154371	0.262186	-0.0280225	0.143687	0.481504	0.294074	0.0508853	0.788697	0.999717	0.841657	0.533761
A0A087WX08	0.116806	-0.137423	-0.254229	0.0191289	0.573258	0.399263	0.173497	0.0707325	0.914927	0.999717	0.785407	0.580499
A0A087WX15	-0.0475084	-0.00947924	0.0380292	0.00242243	0.535881	0.874195	0.575943	0.523851	0.89987	0.999717	0.912283	0.866406
A0A087WX77	-0.134753	-0.069855	0.064898	-0.00252026	0.0353502	0.153176	0.238065	0.408508	0.72325	0.999717	0.825925	0.824607
A0A087WXD1	0.0970913	-0.0378574	-0.134949	0.00500746	0.241181	0.555292	0.0715444	0.222644	0.820287	0.999717	0.785407	0.74144
A0A087WXK5	-0.00393071	0.0393794	0.0433101	-0.000220497	0.960775	0.530814	0.542589	0.955562	0.998565	0.999717	0.902684	0.99226
A0A087WXL6	-0.0296627	0.0124093	0.0420721	-0.000667634	0.464094	0.694537	0.245452	0.738163	0.878786	0.999717	0.825925	0.943002
A0A087WXL8	-0.414844	0.140668	0.555511	-0.0311262	0.123367	0.496149	0.0237407	0.023313	0.781824	0.999717	0.785407	0.441658
A0A087WXS7	-0.102037	-0.0297751	0.0722616	-0.00433766	0.0640604	0.476873	0.134255	0.108654	0.759852	0.999717	0.785407	0.644902
A0A087WXW9	0.120036	-0.0712742	-0.19131	0.0179455	0.759449	0.816302	0.58282	0.358839	0.95984	0.999717	0.914355	0.812139
A0A087WXZ7	0.199898	0.295711	0.0958131	0.0043291	0.475042	0.182834	0.69832	0.753689	0.882645	0.999717	0.945265	0.94837
A0A087WY19	0.0378523	-0.0680285	-0.105881	0.00194189	0.730906	0.432225	0.282999	0.721581	0.951502	0.999717	0.840256	0.940171
A0A087WY55	-0.0792242	-0.0243303	0.0548939	-0.00402255	0.205585	0.614671	0.319493	0.1946	0.816506	0.999717	0.846611	0.723338
A0A087WYB4	-0.0781112	-0.00690591	0.0712053	-0.00275553	0.290256	0.903869	0.277182	0.448578	0.827954	0.999717	0.838932	0.83902
A0A087WYG2	0.053307	-0.0302646	-0.0835716	0.00149658	0.234991	0.385948	0.0412885	0.49647	0.820287	0.999717	0.785407	0.855963
A0A087WYJ0	0.0648269	0.0284883	-0.0363386	0.011141	0.647971	0.797463	0.77255	0.121264	0.931166	0.999717	0.957312	0.652829
A0A087WYJ9	-0.896446	-0.26391	0.632537	-0.0480446	0.0095642	0.30127	0.0346776	0.00551191	0.662303	0.999717	0.785407	0.32258
A0A087WYL5	-0.01318	0.0143168	0.0274968	-0.00534092	0.863582	0.811649	0.686397	0.167747	0.983824	0.999717	0.941403	0.704425
A0A087WYN9	-0.0701471	-0.00866476	0.0614823	-0.00652989	0.253477	0.855176	0.258795	0.0374747	0.822684	0.999717	0.825925	0.491412
A0A087WYP9	-0.20374	-0.362551	-0.158811	-0.00299881	0.380919	0.0534736	0.440287	0.793037	0.855025	0.999717	0.884127	0.95701
A0A087WYR0	-0.00437126	-0.0327925	-0.0284213	-0.00157307	0.928009	0.390233	0.509455	0.513165	0.993111	0.999717	0.896177	0.865128
A0A087WYS9	-0.00051743	-0.039324	-0.0388065	0.000176203	0.996385	0.660708	0.701928	0.975137	0.999822	0.999717	0.945682	0.99446
A0A087WYU1	-0.0250119	-0.0342812	-0.00926923	-0.00128127	0.624717	0.3942	0.837662	0.612812	0.925917	0.999717	0.973513	0.903848
A0A087WYX8	-0.102545	-0.0286072	0.0739375	-0.00319427	0.0707173	0.507302	0.137264	0.246039	0.7674	0.999717	0.785407	0.757716
A0A087WZ13	0.102337	0.117783	0.0154456	0.00402385	0.418016	0.237438	0.889632	0.519067	0.866459	0.999717	0.981491	0.866406
A0A087WZ50	0.0154424	0.199448	0.184006	0.000644418	0.907818	0.0651442	0.128558	0.922247	0.989207	0.999717	0.785407	0.985095
A0A087WZE4	-0.404728	-0.027976	0.376752	-0.0185383	0.0701496	0.868677	0.0580677	0.0923222	0.767126	0.999717	0.785407	0.625256
A0A087WZE9	0.0310278	-0.0937838	-0.124812	-0.000293831	0.863325	0.508128	0.437481	0.973725	0.983824	0.999717	0.88308	0.99446
A0A087WZH7	0.0621994	-0.0329767	-0.0951761	0.00627371	0.496346	0.644231	0.244694	0.171941	0.890576	0.999717	0.825925	0.707831
A0A087WZP7	0.0797172	-0.0140281	-0.0937453	0.00790245	0.325235	0.82339	0.195209	0.0554517	0.838325	0.999717	0.795573	0.552006
A0A087WZW8	-0.465946	-0.0237838	0.442162	-0.0256401	0.14223	0.922085	0.117373	0.104583	0.788697	0.999717	0.785407	0.644902
A0A087X060	-0.0423201	0.0396495	0.0819696	-0.00509378	0.574917	0.502768	0.225982	0.179361	0.915268	0.999717	0.822083	0.712138
A0A087X091	-0.10151	-0.0559035	0.0456063	-0.00372694	0.291578	0.45563	0.589902	0.431798	0.828735	0.999717	0.917731	0.834551
A0A087X0B7	-0.00453795	0.038056	0.0425939	-0.00091834	0.944873	0.461408	0.466546	0.777617	0.996629	0.999717	0.885712	0.955271
A0A087X0M4	0.0320692	0.0427305	0.0106612	-0.0013552	0.780846	0.636394	0.916858	0.812249	0.963465	0.999717	0.98592	0.960006
A0A087X0N3	0.169966	0.0854193	-0.0845465	0.000170282	0.302922	0.505761	0.560367	0.983186	0.829375	0.999717	0.909049	0.995818
A0A087X0Q1	0.0326943	0.000494856	-0.0321995	-0.00283365	0.616577	0.992257	0.578299	0.383216	0.925186	0.999941	0.912842	0.815721
A0A087X0R6	-0.0853015	0.0167077	0.102009	-0.00217024	0.0801932	0.652148	0.0211839	0.357599	0.774666	0.999717	0.785407	0.812139
A0A087X0S5	0.286048	0.0637406	-0.222307	0.0095922	0.20137	0.711941	0.260916	0.382559	0.816506	0.999717	0.826908	0.815721
A0A087X0T3	0.0269125	-0.132255	-0.159167	0.0109165	0.879409	0.345275	0.316374	0.220824	0.985691	0.999717	0.842671	0.739509
A0A087X0W8	0.0424752	-0.0112849	-0.0537601	0.00374729	0.479106	0.809367	0.31486	0.212196	0.884699	0.999717	0.842671	0.731691
A0A087X0W9	-0.100648	-0.0268888	0.0737596	-0.00355678	0.0652653	0.516547	0.123528	0.180889	0.759866	0.999717	0.785407	0.712641
A0A087X159	-0.0100323	-0.074588	-0.0645557	0.00234389	0.937437	0.458586	0.570146	0.711447	0.995133	0.999717	0.910645	0.937175
A0A087X173	-0.128401	-0.0512405	0.0771607	-0.00579713	0.324997	0.613329	0.502423	0.368627	0.838325	0.999717	0.895021	0.814676
A0A087X1I8	-0.0538456	0.0119151	0.0657607	-0.00154791	0.425066	0.82059	0.274616	0.641816	0.870789	0.999717	0.83772	0.915022
A0A087X1N2	0.0146137	0.0852073	0.0705937	-0.00196385	0.8133	0.0877249	0.205346	0.522986	0.973923	0.999717	0.809568	0.866406
A0A087X1T7	0.0483394	0.0916447	0.0433054	0.00394354	0.7765	0.493567	0.774232	0.640409	0.963465	0.999717	0.957312	0.914439
A0A087X1V2	0.00144356	-0.00250869	-0.00395225	0.00979759	0.988421	0.974305	0.964256	0.0554492	0.999822	0.999717	0.993613	0.552006
A0A087X1V3	0.0847497	-0.0344551	-0.119205	0.00640392	0.301573	0.588724	0.106726	0.119979	0.829375	0.999717	0.785407	0.652239
A0A087X1V9	-0.464638	-0.1502	0.314438	-0.0293697	0.25385	0.633843	0.381156	0.148448	0.822684	0.999717	0.860695	0.685428
A0A087X240	-0.0470638	-0.00905007	0.0380138	-3.90448e-05	0.455661	0.853859	0.496326	0.989969	0.877342	0.999717	0.892789	0.997173
A0A087X295	-0.0496533	0.0165221	0.0661754	0.00189804	0.350539	0.689421	0.165101	0.469448	0.848509	0.999717	0.785407	0.844321
A0A087X2A7	0.0505981	0.008753	-0.0418451	0.00407011	0.4004	0.851604	0.432383	0.176812	0.862667	0.999717	0.882017	0.710091
A0A087X2D5	0.126396	0.0989662	-0.0274295	0.010951	0.355235	0.355234	0.819525	0.111812	0.848703	0.999717	0.969008	0.646905
A0A087X2D8	0.132177	-0.00323479	-0.135412	0.000456191	0.191051	0.966825	0.13303	0.926098	0.816506	0.999717	0.785407	0.985685
A0A087X2E3	-0.201167	-0.337863	-0.136696	-0.004676	0.455126	0.116224	0.566111	0.724663	0.877342	0.999717	0.909163	0.941297
A0A087X2I1	-0.0489424	-0.0579457	-0.00900333	0.0010007	0.326012	0.142362	0.837004	0.682566	0.838325	0.999717	0.973122	0.928395
A0A096LNH6	-0.0526611	0.0414842	0.0941453	0.000409694	0.635199	0.633148	0.342108	0.940438	0.928233	0.999717	0.855746	0.988771
A0A096LNX0	0.0790979	0.284249	0.205151	-0.00586392	0.711606	0.0985357	0.284456	0.580509	0.949865	0.999717	0.840256	0.891136
A0A096LNZ9	0.560418	0.749498	0.18908	0.0136894	0.174178	0.0247769	0.599198	0.496439	0.816233	0.999717	0.920079	0.855963
A0A096LP22	-0.031728	0.0959198	0.127648	0.00189184	0.663766	0.101848	0.0569447	0.600895	0.933791	0.999717	0.785407	0.899805
A0A096LP25	0.221689	-0.0682354	-0.289924	0.0104822	0.0530939	0.432232	0.0061236	0.0638575	0.729417	0.999717	0.774938	0.565841
A0A096LP52	0.148973	0.0436745	-0.105298	0.00827258	0.221004	0.642412	0.32654	0.171479	0.819191	0.999717	0.851312	0.707766
A0A096LP69	0.545603	0.254394	-0.291209	0.032649	0.176214	0.414993	0.409979	0.104963	0.816233	0.999717	0.87195	0.644902
A0A096LP75	0.059311	-0.00481946	-0.0641304	0.00215044	0.471894	0.940174	0.381511	0.597404	0.882156	0.999717	0.861267	0.897473
A0A096LPC5	0.0938595	-0.0637727	-0.157632	-0.00143037	0.422886	0.486071	0.135326	0.804008	0.870789	0.999717	0.785407	0.960006
A0A096LPE2	-0.455546	-0.262971	0.192575	-0.0287786	0.108147	0.230683	0.434347	0.0435598	0.779062	0.999717	0.882017	0.508373
A0A096LPJ3	-0.113556	-0.0508173	0.0627387	-0.00249927	0.122879	0.370113	0.329209	0.484316	0.781824	0.999717	0.851801	0.849504
A0A0A0MQR1	0.015831	-0.015844	-0.031675	0.00775019	0.833754	0.78854	0.636359	0.0462926	0.975479	0.999717	0.929093	0.518257
A0A0A0MQR2	0.192845	0.0864823	-0.106362	0.00705826	0.139796	0.390675	0.351806	0.27023	0.78772	0.999717	0.855852	0.774197
A0A0A0MQS0	0.0630469	0.0321794	-0.0308675	0.00528957	0.488351	0.650566	0.70101	0.244521	0.888457	0.999717	0.945682	0.757716
A0A0A0MQV1	-0.0294087	0.142649	0.172057	-0.012591	0.88457	0.372254	0.342413	0.216392	0.986519	0.999717	0.855746	0.735107
A0A0A0MQW0	0.108606	-0.0484889	-0.157095	-0.00148542	0.413788	0.639677	0.187276	0.820266	0.866459	0.999717	0.7931	0.963195
A0A0A0MQX1	0.214754	0.089388	-0.125366	0.00863725	0.0367761	0.251828	0.158695	0.0851702	0.72325	0.999717	0.785407	0.609113
A0A0A0MQX8	0.0442818	-0.0638396	-0.108121	0.00177855	0.734049	0.532758	0.353145	0.782753	0.951502	0.999717	0.855852	0.956459
A0A0A0MR09	-0.0858643	-0.0180015	0.0678627	0.00070764	0.239171	0.749459	0.292666	0.842524	0.820287	0.999717	0.840871	0.967477
A0A0A0MR23	0.106161	0.0234095	-0.0827513	0.00671488	0.131714	0.66448	0.182819	0.0575363	0.78264	0.999717	0.788681	0.556235
A0A0A0MR39	0.0891247	0.0148286	-0.0742961	0.00145693	0.469342	0.877184	0.49604	0.81029	0.880574	0.999717	0.892789	0.960006
A0A0A0MR54	0.0934632	-0.0904347	-0.183898	0.00346287	0.519523	0.42709	0.159564	0.62916	0.897352	0.999717	0.785407	0.908731
A0A0A0MR66	0.061213	-0.00162848	-0.0628415	-0.00105019	0.452881	0.979535	0.385686	0.793755	0.87688	0.999717	0.864408	0.95701
A0A0A0MR85	0.183494	0.278192	0.0946982	0.00820667	0.341871	0.0724013	0.577768	0.389745	0.844838	0.999717	0.912684	0.817902
A0A0A0MRG2	-0.378655	-0.0923948	0.28626	-0.00689286	0.00966322	0.390688	0.0247317	0.312588	0.662303	0.999717	0.785407	0.796802
A0A0A0MRH3	0.182454	0.100693	-0.0817609	0.00581236	0.0836865	0.215802	0.371154	0.257266	0.779062	0.999717	0.859589	0.76532
A0A0A0MRI1	-0.0407995	-0.065216	-0.0244165	-0.00534928	0.700674	0.434768	0.795104	0.31299	0.947079	0.999717	0.964551	0.796802
A0A0A0MRJ3	-0.0529101	-0.0485764	0.00433366	-0.00445299	0.352371	0.277067	0.93093	0.119771	0.848509	0.999717	0.986767	0.652239
A0A0A0MRK6	-0.0274724	-0.0137114	0.0137609	-0.00157091	0.690194	0.799249	0.821636	0.645432	0.941445	0.999717	0.969123	0.91661
A0A0A0MRM8	-0.0586585	-0.0699954	-0.0113369	-0.00173045	0.537996	0.3504	0.892813	0.712963	0.89987	0.999717	0.98191	0.937282
A0A0A0MRM9	0.198089	0.0575359	-0.140554	0.000303635	0.168309	0.603278	0.266935	0.965308	0.815855	0.999717	0.832187	0.993916
A0A0A0MRP6	-0.000185027	-0.0359847	-0.0357996	-0.000225201	0.998382	0.615386	0.658732	0.96024	0.999822	0.999717	0.932835	0.992521
A0A0A0MRP7	-0.653964	0.000554091	0.654518	-0.00565447	0.193525	0.998858	0.144005	0.817366	0.816506	0.999941	0.785407	0.962154
A0A0A0MRR2	-0.0617527	0.00594568	0.0676984	-0.00349221	0.412141	0.919124	0.31227	0.349856	0.866459	0.999717	0.842557	0.810504
A0A0A0MRR5	-0.0986548	0.010695	0.10935	-0.0025542	0.159564	0.842523	0.0819658	0.455423	0.809843	0.999717	0.785407	0.839303
A0A0A0MRT2	-0.201204	-0.0991415	0.102062	-0.00963024	0.140642	0.347398	0.392215	0.153738	0.788414	0.999717	0.864879	0.688524
A0A0A0MRT6	0.000955407	-0.061911	-0.0628664	0.0017941	0.989498	0.281716	0.333267	0.618493	0.999822	0.999717	0.852914	0.906226
A0A0A0MRW2	-0.0476156	-0.124647	-0.0770318	-0.0112365	0.506142	0.0331549	0.229845	0.00359221	0.893328	0.999717	0.822875	0.269765
A0A0A0MRX1	0.0337035	0.0149064	-0.0187971	-0.00187484	0.630697	0.785627	0.762005	0.589313	0.92716	0.999717	0.955421	0.894738
A0A0A0MRY0	-0.0295281	-0.00384866	0.0256794	0.00203551	0.621192	0.934281	0.627842	0.492421	0.925396	0.999717	0.925171	0.854532
A0A0A0MRY4	-0.0184269	0.0336562	0.0520831	-0.00340748	0.820942	0.598369	0.472681	0.40106	0.973923	0.999717	0.886209	0.82097
A0A0A0MS52	0.0270519	0.0784267	0.0513748	0.00138375	0.815954	0.392091	0.618782	0.809967	0.973923	0.999717	0.924179	0.960006
A0A0A0MS70	0.147517	0.0317046	-0.115812	0.00870209	0.0988979	0.64204	0.141607	0.0518161	0.779062	0.999717	0.785407	0.541516
A0A0A0MSA0	0.337666	0.134013	-0.203653	0.00945619	0.0767179	0.358231	0.220691	0.306248	0.773389	0.999717	0.818168	0.79174
A0A0A0MSG5	0.122329	-0.185435	-0.307764	0.00574213	0.393309	0.105116	0.0209552	0.417968	0.858663	0.999717	0.785407	0.828752
A0A0A0MSI2	0.0644649	0.0695237	0.00505875	0.00123288	0.467096	0.318823	0.948403	0.777779	0.879276	0.999717	0.989932	0.955271
A0A0A0MSJ9	-0.0156066	0.0239028	0.0395094	-0.00315729	0.888531	0.784074	0.689418	0.568034	0.986626	0.999717	0.942031	0.887891
A0A0A0MSK2	-0.0885583	-0.0486368	0.0399216	-0.00361881	0.3247	0.487514	0.613953	0.414826	0.838325	0.999717	0.923181	0.827846
A0A0A0MSQ0	-0.0942275	0.0108411	0.105069	-0.00625043	0.282626	0.873102	0.179501	0.153713	0.827641	0.999717	0.78805	0.688524
A0A0A0MSQ8	-0.032073	-0.131538	-0.0994651	0.0019216	0.731735	0.0814508	0.236637	0.678407	0.951502	0.999717	0.825925	0.926451
A0A0A0MSS3	0.0174851	0.0371206	0.0196355	0.000484641	0.842427	0.590836	0.80125	0.911359	0.977975	0.999717	0.965268	0.98279
A0A0A0MSS8	-0.0250667	-0.0141342	0.0109325	0.0022829	0.867682	0.904487	0.934668	0.759401	0.983824	0.999717	0.986767	0.950624
A0A0A0MSV6	0.0836671	0.226309	0.142642	-0.00612512	0.661657	0.138621	0.402511	0.51852	0.932815	0.999717	0.868827	0.866406
A0A0A0MSX9	-0.0129842	-0.00373421	0.00925002	-0.00284671	0.865485	0.950375	0.89172	0.4556	0.983824	0.999717	0.981491	0.839303
A0A0A0MT23	-0.0747911	-0.0649903	0.00980078	-0.00260091	0.13013	0.0947123	0.818921	0.282056	0.782432	0.999717	0.969008	0.780227
A0A0A0MT32	-0.0685302	0.113315	0.181845	-0.00517527	0.675868	0.38017	0.217155	0.524604	0.937273	0.999717	0.813587	0.866406
A0A0A0MT35	-0.188103	-0.149238	0.0388651	-0.00542448	0.0194117	0.0180155	0.565504	0.157951	0.68401	0.999717	0.909049	0.695226
A0A0A0MT60	0.0426242	0.0449887	0.0023645	-0.00151302	0.326058	0.18901	0.950518	0.479255	0.838325	0.999717	0.99109	0.847636
A0A0A0MTB8	0.0870353	0.0765999	-0.0104354	0.00177373	0.161793	0.117673	0.846976	0.558167	0.81211	0.999717	0.974348	0.88463
A0A0A0MTC1	0.238814	0.1783	-0.0605147	0.00213651	0.0142539	0.0188202	0.458359	0.638046	0.665201	0.999717	0.88437	0.913474
A0A0A0MTG9	-0.110045	-0.142011	-0.0319658	-0.00277649	0.526297	0.299654	0.834937	0.746004	0.89987	0.999717	0.972988	0.945852
A0A0A0MTH3	0.0941201	-0.0139747	-0.108095	0.00856056	0.429958	0.880298	0.308652	0.153028	0.870789	0.999717	0.842557	0.688524
A0A0A0MTH9	0.0945073	0.0385501	-0.0559573	0.00462704	0.105	0.389152	0.271921	0.108708	0.779062	0.999717	0.836232	0.644902
A0A0A0MTJ8	-0.0699131	-0.0838836	-0.0139705	-0.00388496	0.377299	0.18062	0.841087	0.322697	0.855025	0.999717	0.974072	0.798758
A0A0A0MTM9	0.149651	0.0112165	-0.138434	0.00936258	0.0108511	0.794263	0.00819873	0.00186752	0.662303	0.999717	0.774938	0.235107
A0A0A0MTR2	0.0853645	0.0632566	-0.0221079	-0.00133409	0.530507	0.552604	0.854096	0.842485	0.89987	0.999717	0.974887	0.967477
A0A0A0MTS2	-0.0817315	-0.0118083	0.0699231	-0.00124961	0.0779294	0.737245	0.0882643	0.575238	0.773389	0.999717	0.785407	0.889727
A0A0A6YY92	-0.11886	-0.097148	0.0217124	-8.51327e-05	0.144785	0.128689	0.758998	0.982797	0.790401	0.999717	0.955421	0.995818
A0A0A6YYC0	0.086951	0.0267728	-0.0601781	0.00851648	0.336946	0.703481	0.451866	0.0641758	0.843778	0.999717	0.884344	0.565841
A0A0A6YYH7	-0.0314224	-0.121915	-0.0904924	-0.00985665	0.841258	0.325572	0.516956	0.21155	0.977618	0.999717	0.89718	0.731556
A0A0B4J1R2	-0.0227585	-0.0817297	-0.0589712	0.00532859	0.861428	0.426219	0.610775	0.412157	0.983412	0.999717	0.922514	0.827549
A0A0B4J1R6	0.00601084	-0.0661081	-0.0721189	0.00377883	0.953931	0.420172	0.437152	0.465618	0.998129	0.999717	0.88308	0.843736
A0A0B4J1S4	-0.266143	-0.324237	-0.0580933	-0.013315	0.439807	0.233322	0.848301	0.435068	0.871363	0.999717	0.974365	0.834668
A0A0B4J1S8	-0.0364909	0.0554729	0.0919638	-0.0035512	0.728053	0.501068	0.327126	0.495808	0.951499	0.999717	0.851564	0.855515
A0A0B4J1V5	0.0154609	0.0605745	0.0451136	-0.0311786	0.96861	0.843955	0.896967	0.118032	0.998565	0.999717	0.982207	0.651793
A0A0B4J1V8	0.0242408	0.0885794	0.0643386	-0.00348858	0.765865	0.17237	0.376082	0.38986	0.960727	0.999717	0.859589	0.817902
A0A0B4J1W3	-0.0785479	-0.0499299	0.028618	-0.00467352	0.0525241	0.110902	0.410721	0.0218189	0.729417	0.999717	0.872153	0.437719
A0A0B4J223	0.172831	0.0492779	-0.123553	0.0117589	0.0596893	0.479131	0.124244	0.0119639	0.752404	0.999717	0.785407	0.400882
A0A0B4J242	0.138781	0.0394551	-0.0993256	0.00258755	0.153733	0.597913	0.24615	0.584445	0.801168	0.999717	0.825925	0.893873
A0A0B4J2A0	-0.0120372	0.123978	0.136016	-0.00471902	0.908738	0.140295	0.152518	0.367948	0.989639	0.999717	0.785407	0.814676
A0A0B4J2A2	0.0441826	-0.146405	-0.190588	0.00286054	0.685314	0.0950926	0.0571331	0.596603	0.938602	0.999717	0.785407	0.897473
A0A0B4J2A5	-0.124607	0.152952	0.277559	-0.00918538	0.39452	0.186554	0.0391937	0.208884	0.859317	0.999717	0.785407	0.731471
A0A0B4J2B7	-0.351286	0.0583649	0.409651	-0.0165942	0.270849	0.81309	0.151103	0.292903	0.82539	0.999717	0.785407	0.784195
A0A0B4J2D5	0.0502318	0.0601557	0.0099239	0.00252697	0.517663	0.325149	0.884909	0.510998	0.897352	0.999717	0.981089	0.864599
A0A0B4J2G9	-0.0522247	-0.0421302	0.0100945	-0.0104483	0.585395	0.574152	0.905056	0.0347505	0.917055	0.999717	0.983898	0.48185
A0A0C4DFL7	0.219335	0.0294009	-0.189934	0.0128203	0.291763	0.855193	0.302895	0.215254	0.828735	0.999717	0.842557	0.733513
A0A0C4DFM1	0.0355427	0.0707042	0.0351614	0.00212051	0.597528	0.186419	0.556069	0.52516	0.921068	0.999717	0.907774	0.866406
A0A0C4DFM7	0.0358102	0.013483	-0.0223273	0.0072575	0.746317	0.876279	0.819942	0.192661	0.95516	0.999717	0.969008	0.723338
A0A0C4DFP4	-0.0340459	0.0330575	0.0671035	-0.00265948	0.53255	0.439926	0.171784	0.327581	0.89987	0.999717	0.785407	0.80121
A0A0C4DFQ0	-0.110722	-0.13883	-0.0281087	-0.00294188	0.451497	0.232054	0.828409	0.684929	0.87661	0.999717	0.970337	0.929077
A0A0C4DFR6	-0.0607773	-0.10811	-0.0473323	-0.00184848	0.358525	0.0436796	0.419033	0.570658	0.85127	0.999717	0.876771	0.889094
A0A0C4DFR8	-0.124777	-0.10152	0.0232575	0.00686478	0.457079	0.439874	0.875094	0.409194	0.877342	0.999717	0.980074	0.824607
A0A0C4DFT8	-0.0562831	-0.0437059	0.0125772	-0.00390668	0.484598	0.488168	0.859518	0.329435	0.88721	0.999717	0.976811	0.802825
A0A0C4DFX4	0.0627767	0.0492871	-0.0134896	0.0152862	0.518996	0.517868	0.875301	0.00357517	0.897352	0.999717	0.980074	0.269765
A0A0C4DFX9	0.249057	0.117818	-0.131239	0.00996497	0.0298628	0.176247	0.183127	0.074462	0.72146	0.999717	0.788681	0.589967
A0A0C4DFY5	0.0229624	-0.0310753	-0.0540377	0.00199915	0.782848	0.634336	0.466517	0.628469	0.963465	0.999717	0.885712	0.908731
A0A0C4DG31	-0.0598975	-0.045591	0.0143065	-0.005786	0.59383	0.604106	0.885455	0.301967	0.918975	0.999717	0.981089	0.790269
A0A0C4DG51	-0.00304551	-0.0231554	-0.0201099	0.00329755	0.955909	0.592434	0.681023	0.233388	0.998565	0.999717	0.94016	0.75095
A0A0C4DG76	0.0467195	-0.00361106	-0.0503305	0.0025961	0.538213	0.951363	0.455342	0.490092	0.89987	0.999717	0.88437	0.852412
A0A0C4DG86	-0.0134181	0.00189795	0.0153161	-0.00194513	0.876944	0.977679	0.842011	0.650871	0.985031	0.999717	0.974348	0.919843
A0A0C4DG89	0.0400593	0.0270345	-0.0130249	0.00222609	0.47272	0.535431	0.791366	0.420888	0.882156	0.999717	0.963353	0.830233
A0A0C4DG97	-0.198368	-0.0876318	0.110736	-0.0129083	0.0185053	0.167404	0.125129	0.00282633	0.68401	0.999717	0.785407	0.257048
A0A0C4DGA2	0.0422158	0.0822531	0.0400373	0.00544081	0.683535	0.314594	0.662872	0.293255	0.938575	0.999717	0.934098	0.784292
A0A0C4DGA7	0.130683	-0.113219	-0.243901	0.0108371	0.31745	0.269731	0.0416821	0.0999306	0.836407	0.999717	0.785407	0.640009
A0A0C4DGG5	-0.0672244	-0.0971022	-0.0298779	-0.010623	0.60734	0.346217	0.79631	0.109219	0.922148	0.999717	0.964811	0.646326
A0A0C4DGG9	0.0699785	0.0482587	-0.0217198	0.0007867	0.302256	0.362403	0.715401	0.8129	0.829375	0.999717	0.948925	0.960006
A0A0C4DGP0	0.355494	0.060238	-0.295256	0.0268706	0.00446672	0.50492	0.00718594	6.79517e-05	0.654433	0.999717	0.774938	0.0972836
A0A0C4DGQ8	0.000303741	0.149569	0.149265	0.000120166	0.997694	0.0783015	0.118196	0.981572	0.999822	0.999717	0.785407	0.995703
A0A0C4DGS5	-0.0196991	-0.0428585	-0.0231594	0.0039131	0.645657	0.207778	0.542709	0.0736554	0.930993	0.999717	0.902684	0.588549
A0A0C4DGT3	0.126746	0.103277	-0.0234688	0.00869032	0.281024	0.262378	0.819861	0.139594	0.826373	0.999717	0.969008	0.679679
A0A0C4DGW0	-0.218419	-0.0781769	0.140242	-0.0109251	0.00351554	0.153042	0.0279103	0.00323976	0.654433	0.999717	0.785407	0.261834
A0A0C4DGZ0	0.0431369	0.0478668	0.00472984	0.00382302	0.317898	0.161086	0.900704	0.0801055	0.836407	0.999717	0.983479	0.596005
A0A0C4DGZ1	-0.223464	-0.114394	0.109071	-0.00683064	0.227414	0.426102	0.501954	0.451983	0.820287	0.999717	0.895021	0.839303
A0A0C4DH01	-0.0405173	0.0208676	0.0613849	-0.00460087	0.584995	0.718971	0.353504	0.216167	0.917055	0.999717	0.855852	0.734935
A0A0C4DH03	0.0782235	-0.011882	-0.0901056	0.00757173	0.267824	0.827749	0.153391	0.0360655	0.82539	0.999717	0.785407	0.485138
A0A0C4DH22	0.0273725	-0.0144735	-0.041846	0.00213188	0.576083	0.705256	0.338008	0.381309	0.91565	0.999717	0.855529	0.815721
A0A0C4DH38	0.0188474	0.274147	0.2553	-0.00772842	0.953242	0.281731	0.374191	0.628033	0.998129	0.999717	0.859589	0.908731
A0A5E8	0.00587289	-0.0751957	-0.0810686	0.00298869	0.938545	0.214591	0.236686	0.430976	0.995505	0.999717	0.825925	0.834551
A0AVT1	-0.0892859	-0.0146998	0.0745861	-0.00176166	0.23095	0.798373	0.258259	0.628857	0.820287	0.999717	0.825925	0.908731
A0JNW5	-0.0188984	-0.012686	0.00621237	-0.00119637	0.729963	0.767212	0.898058	0.659194	0.951499	0.999717	0.982207	0.923546
A0MZ66	-0.165891	-0.0321597	0.133732	-0.00529024	0.0662777	0.638508	0.0930498	0.227525	0.761246	0.999717	0.785407	0.744193
A0PJW6	0.0515973	-0.0173059	-0.0689033	0.000155686	0.441453	0.740368	0.249856	0.962356	0.871405	0.999717	0.825925	0.992821
A1IGU5	0.0369869	0.0547789	0.017792	-0.000799759	0.535448	0.245785	0.735993	0.785991	0.89987	0.999717	0.951209	0.956459
A1L0T0	-0.0893779	-0.0132294	0.0761485	-0.00155632	0.109366	0.756207	0.123187	0.564457	0.780888	0.999717	0.785407	0.887034
A1L390	-0.00662326	0.0504352	0.0570584	-0.00101356	0.946746	0.517726	0.518097	0.836494	0.996629	0.999717	0.89718	0.966326
A1X283	-0.0535714	-0.074057	-0.0204856	0.00250542	0.618232	0.381457	0.829463	0.637713	0.925186	0.999717	0.970916	0.913474
A1Z1Q3	-0.166804	-0.175031	-0.00822707	-0.00875489	0.117005	0.0392421	0.928742	0.0975643	0.780888	0.999717	0.986767	0.632974
A2A2G4	-0.102103	-0.181782	-0.0796789	0.00218557	0.323594	0.0307845	0.383881	0.667011	0.836691	0.999717	0.862728	0.924665
A2A2V1	-0.0625498	0.00559156	0.0681414	-0.00677244	0.513593	0.940291	0.423185	0.159725	0.896496	0.999717	0.87846	0.696877
A2A3K4	0.0958217	0.10251	0.00668875	0.000117269	0.264145	0.131172	0.929049	0.977695	0.824548	0.999717	0.986767	0.99446
A2AAT0	-0.0184845	0.0269162	0.0454007	0.000789054	0.748779	0.552474	0.378273	0.782393	0.956228	0.999717	0.859589	0.956459
A2ACR1	0.0427141	0.0358402	-0.00687397	0.00514579	0.807783	0.794331	0.964756	0.555024	0.972023	0.999717	0.993677	0.882893
A2BF26	0.00728596	0.243855	0.236569	-0.0174663	0.986998	0.488204	0.552083	0.432968	0.999822	0.999717	0.906535	0.834668
A2IDC7	0.00330936	0.00216839	-0.00114096	0.00866206	0.980438	0.98363	0.992392	0.202368	0.999822	0.999717	0.998735	0.726084
A2RRP1	-0.0177613	0.093146	0.110907	-0.00062039	0.797441	0.0946515	0.0797041	0.856257	0.968663	0.999717	0.785407	0.972098
A2RTX5	-0.0533176	-0.000176508	0.0531411	-0.00603879	0.602131	0.998236	0.558112	0.238384	0.921068	0.999941	0.907896	0.754823
A2RU49	0.119898	-0.046829	-0.166727	0.011398	0.333567	0.627099	0.134573	0.0699808	0.841702	0.999717	0.785407	0.580499
A2RU67	-0.0863883	0.00132303	0.0877113	-0.00150846	0.296416	0.983523	0.233386	0.709979	0.829375	0.999717	0.825501	0.936489
A2RUC4	-0.105671	-0.0445732	0.0610977	-0.00307545	0.108121	0.377854	0.287492	0.336626	0.779062	0.999717	0.840871	0.804478
A2RUR9	-0.0556222	-0.0328797	0.0227425	-0.000594847	0.552657	0.653447	0.783613	0.89759	0.905551	0.999717	0.959974	0.978457
A3KMH1	-0.163477	-0.0211297	0.142347	0.00101752	0.0924372	0.775056	0.0980805	0.827651	0.779062	0.999717	0.785407	0.9648
A3KN83	-0.00271254	0.035301	0.0380135	-0.0059741	0.975444	0.609867	0.627407	0.178907	0.998738	0.999717	0.925171	0.712138
A4D126	-0.004657	-0.0403628	-0.0357058	-4.93915e-05	0.932872	0.355317	0.468719	0.985602	0.995124	0.999717	0.885712	0.996507
A4D161	0.00711134	-0.105661	-0.112773	-0.00013015	0.942567	0.179561	0.204949	0.978752	0.996465	0.999717	0.809568	0.994931
A4D161-2	0.138436	-0.243834	-0.38227	0.00811459	0.465069	0.107654	0.0294235	0.388114	0.878786	0.999717	0.785407	0.817254
A4D1E9	-0.0549451	0.192883	0.247828	0.0102511	0.772148	0.201339	0.148985	0.280507	0.963465	0.999717	0.785407	0.779941
A4D1I0	0.00270588	-0.00756616	-0.010272	-0.00349748	0.973971	0.90725	0.888913	0.397754	0.998565	0.999717	0.981491	0.820561
A4D1P6	0.0572258	0.0217089	-0.0355169	0.00190318	0.321449	0.62833	0.485417	0.503051	0.836407	0.999717	0.8889	0.860489
A4D1U4	-0.045393	-0.0125408	0.0328521	-0.00235574	0.448302	0.787987	0.535148	0.426981	0.875153	0.999717	0.90125	0.8336
A4D2B0	0.0226357	-0.0448009	-0.0674366	-0.00117226	0.751964	0.426865	0.293205	0.740969	0.95684	0.999717	0.840871	0.944171
A4FU16	0.0649233	0.0760891	0.0111659	-0.0021681	0.573784	0.40169	0.912842	0.703884	0.915268	0.999717	0.98567	0.935777
A5D8V6	-0.00939068	-0.0283472	-0.0189565	-0.000334374	0.86993	0.529401	0.709593	0.906238	0.984021	0.999717	0.947539	0.981536
A5PKW4	0.0118052	-0.0143549	-0.0261601	0.0025565	0.882266	0.818151	0.711589	0.518804	0.98641	0.999717	0.948115	0.866406
A5PLN9	-0.0756421	-0.0186987	0.0569435	-0.00184545	0.202907	0.683228	0.277437	0.525177	0.816506	0.999717	0.839042	0.866406
A5PLN9-5	-0.130861	-0.256885	-0.126024	0.00647401	0.446625	0.0639557	0.408919	0.446951	0.874062	0.999717	0.87195	0.838045
A5YKK6	-0.041551	-0.0130287	0.0285223	0.00113261	0.242065	0.635485	0.362411	0.515444	0.820287	0.999717	0.857814	0.866322
A5YM72-3	-0.0865989	0.040654	0.127253	-0.00605744	0.726935	0.834027	0.563587	0.622177	0.951499	0.999717	0.909049	0.907493
A6NCS6	0.204537	-0.0893684	-0.293905	0.0223505	0.249819	0.516871	0.0677673	0.0154338	0.82134	0.999717	0.785407	0.419243
A6NDB9	0.0100001	0.0222754	0.0122753	0.00313368	0.911429	0.751871	0.877616	0.483533	0.989877	0.999717	0.980074	0.849402
A6NDG6	-0.0978665	-0.0696714	0.0281951	-0.00444122	0.209304	0.252356	0.678946	0.248616	0.816506	0.999717	0.938933	0.759935
A6NDU8	-0.117875	-0.0838162	0.0340585	-0.00115862	0.157506	0.197685	0.638949	0.774705	0.806634	0.999717	0.929349	0.954544
A6NE02	-0.0556819	0.154453	0.210135	0.00389037	0.758508	0.281346	0.19783	0.664685	0.95984	0.999717	0.7997	0.92465
A6NED2	-0.0598549	-0.0748456	-0.0149907	-0.00262529	0.341402	0.133999	0.786346	0.39837	0.844838	0.999717	0.961379	0.820561
A6NEL2	0.0760299	0.0473443	-0.0286856	0.00195838	0.331655	0.438467	0.677123	0.611009	0.840073	0.999717	0.938024	0.902808
A6NFN3	0.0249274	-0.00315266	-0.0280801	-0.00417242	0.682212	0.947181	0.603287	0.173666	0.938575	0.999717	0.920712	0.70798
A6NFX8	-0.145413	-0.0453963	0.100017	-0.00793612	0.064281	0.44738	0.145658	0.042849	0.759852	0.999717	0.785407	0.50682
A6NFY7	-0.379997	-0.194064	0.185933	-0.0179189	0.0122962	0.0905448	0.148807	0.0164974	0.665201	0.999717	0.785407	0.419243
A6NGB9	0.0818199	0.0512492	-0.0305707	-0.000851588	0.492614	0.582419	0.771579	0.884777	0.890083	0.999717	0.957312	0.975717
A6NGJ0	-0.213027	-0.239233	-0.0262069	-0.00487575	0.228613	0.0889217	0.865394	0.573362	0.820287	0.999717	0.976811	0.889727
A6NGN9	-0.00108365	0.0259691	0.0270527	-0.00596074	0.991036	0.731248	0.751971	0.219037	0.999822	0.999717	0.955421	0.736377
A6NHG8	-0.2804	-0.159021	0.121379	-0.00618681	0.215977	0.366623	0.540974	0.576585	0.818211	0.999717	0.902262	0.889727
A6NHL2	-0.0290986	-0.0638015	-0.0347028	0.00125915	0.67597	0.247462	0.574515	0.71476	0.937273	0.999717	0.912283	0.937538
A6NHR9	0.170735	0.0865848	-0.0841501	0.00774601	0.00679358	0.0674477	0.11335	0.0121385	0.654433	0.999717	0.785407	0.402367
A6NHX0	-0.11472	0.0304952	0.145216	-0.00910997	0.141905	0.611113	0.0401281	0.0225044	0.788697	0.999717	0.785407	0.440279
A6NI72	0.266767	0.102532	-0.164234	-0.0026097	0.23856	0.558675	0.409708	0.813356	0.820287	0.999717	0.87195	0.960006
A6NIH7	-2.85857e-05	-0.0370781	-0.0370495	0.00901944	0.999704	0.541014	0.58928	0.0250496	0.999822	0.999717	0.917126	0.446578
A6NJ78	0.0193132	0.0240426	0.00472942	0.00540229	0.843759	0.754157	0.956572	0.271236	0.978493	0.999717	0.992356	0.775248
A6NKD9	-0.0153976	0.0271899	0.0425876	0.00489938	0.803778	0.57622	0.440774	0.119146	0.970811	0.999717	0.884127	0.651996
A6NKN8	0.230669	0.0582258	-0.172443	0.00155636	0.134905	0.622733	0.204513	0.834916	0.784365	0.999717	0.809568	0.966099
A6NKZ2	0.0525234	-0.0386241	-0.0911474	0.0122363	0.730681	0.746443	0.501926	0.113989	0.951502	0.999717	0.895021	0.64809
A6NL88	-0.110123	-0.0721834	0.0379392	-0.00626229	0.41276	0.492038	0.748871	0.347862	0.866459	0.999717	0.953763	0.809864
A6NLU5	0.00382004	-0.0151964	-0.0190165	-0.00294401	0.957461	0.786541	0.764767	0.409613	0.998565	0.999717	0.955905	0.824864
A6NML8	-0.136163	-0.0970358	0.0391277	-0.00513115	0.153319	0.192173	0.637252	0.272945	0.801168	0.999717	0.929093	0.775874
A6NMQ3	-0.0647511	-0.0730916	-0.00834054	-0.0128678	0.72816	0.616776	0.959677	0.170635	0.951499	0.999717	0.992891	0.70669
A6NN50	0.0307284	0.000594946	-0.0301334	0.0154092	0.673729	0.991678	0.641568	0.00022178	0.937009	0.999941	0.930842	0.104557
A6NNL5	-0.0887244	0.103716	0.192441	-0.00247883	0.466887	0.280524	0.0827768	0.680275	0.879078	0.999717	0.785407	0.92736
A6PW57	-0.0755667	-0.0563475	0.0192192	-5.94265e-05	0.224609	0.246832	0.72392	0.984375	0.820287	0.999717	0.949843	0.995995
A6QL63	0.0724037	-0.0714115	-0.143815	0.0113389	0.421211	0.312826	0.0789144	0.0159239	0.870319	0.999717	0.785407	0.419243
A6XGL0-2	0.0517034	0.00764368	-0.0440597	0.00524788	0.674033	0.93659	0.685964	0.391217	0.937009	0.999717	0.941403	0.817902
A6ZKI3	0.10269	0.0797493	-0.0229404	0.00474327	0.330079	0.333959	0.804405	0.362923	0.839594	0.999717	0.96606	0.812637
A7KAX9	0.0142067	-0.0773513	-0.091558	-0.000939041	0.83975	0.167754	0.150018	0.787249	0.976716	0.999717	0.785407	0.956459
A7MBM2	-0.0968067	-0.0433568	0.0534499	0.000468362	0.195538	0.453899	0.415349	0.897622	0.816506	0.999717	0.874386	0.978457
A7MCY6	0.128889	0.0824388	-0.0464505	0.00826231	0.109718	0.187584	0.506353	0.0416652	0.780888	0.999717	0.895949	0.503158
A7XYQ1	0.0777474	-0.0100196	-0.087767	0.00217116	0.284671	0.858629	0.176169	0.542986	0.827641	0.999717	0.786825	0.876503
A8K0B5	0.00655435	0.0699486	0.0633942	-0.00346027	0.937147	0.288008	0.393155	0.403743	0.995124	0.999717	0.864879	0.821267
A8K727	0.0428967	0.0506878	0.00779115	0.00399198	0.322006	0.139898	0.837695	0.0691781	0.836407	0.999717	0.973513	0.577801
A8MQ02	-0.00547506	0.0532038	0.0586789	0.00304898	0.955488	0.490583	0.501817	0.531744	0.998565	0.999717	0.895021	0.870779
A8MTT3	-0.024901	-0.0208249	0.00407606	-0.00443855	0.814147	0.801761	0.965362	0.400496	0.973923	0.999717	0.993941	0.820561
A8MTZ0	0.0702732	-0.0362901	-0.106563	0.0081397	0.615795	0.740301	0.393048	0.245682	0.925186	0.999717	0.864879	0.757716
A8MU27	-0.108687	-0.0759662	0.0327212	-0.00603534	0.150142	0.197054	0.618549	0.10837	0.797709	0.999717	0.924179	0.644902
A8MUM1	-0.0471733	0.0306238	0.0777971	-0.000297371	0.34867	0.435873	0.0878408	0.904174	0.848509	0.999717	0.785407	0.980675
A8MVW0	0.0190999	-0.0319941	-0.0510941	0.000149427	0.832525	0.651512	0.524974	0.973331	0.975479	0.999717	0.899088	0.99446
A8MWY0	-0.0721781	0.0186548	0.0908329	-0.00283279	0.196161	0.664853	0.071122	0.302489	0.816506	0.999717	0.785407	0.790269
A8MX75	0.0612099	0.174464	0.113254	0.00375669	0.473082	0.0137244	0.14102	0.375107	0.882238	0.999717	0.785407	0.814949
A8MXP9	0.156783	0.106302	-0.0504807	0.00490716	0.227402	0.294127	0.656986	0.441342	0.820287	0.999717	0.932835	0.837218
A8MXV4	-0.201524	-0.0542373	0.147287	0.00168971	0.12708	0.592241	0.205097	0.791414	0.781824	0.999717	0.809568	0.956822
A9X3U0	0.0422376	0.042117	-0.000120583	0.000935574	0.553167	0.451119	0.998471	0.790174	0.906212	0.999717	0.999861	0.956707
A9Z1X7	0.169904	0.00196654	-0.167938	0.000483472	0.247402	0.986169	0.198669	0.946265	0.820287	0.999717	0.801286	0.98977
B0QY95	-0.126762	-0.0436235	0.0831386	-0.00304612	0.045745	0.364186	0.132399	0.31718	0.727459	0.999717	0.785407	0.797402
B0QYK0	0.0568734	0.0282992	-0.0285742	-0.00419985	0.564383	0.713615	0.743399	0.391923	0.910307	0.999717	0.95317	0.818307
B0QYS7	0.221122	-0.0479227	-0.269044	0.00835902	0.0890292	0.628526	0.0227205	0.188757	0.779062	0.999717	0.785407	0.722566
B0QZ18	-0.191447	-0.313826	-0.122378	-0.00764814	0.379369	0.0727651	0.524652	0.476915	0.855025	0.999717	0.899088	0.847291
B0QZ35	-0.0713883	-0.079632	-0.00824363	-0.0021906	0.59936	0.45552	0.945299	0.7443	0.921068	0.999717	0.989888	0.944963
B0QZ40	0.0239952	-0.0273779	-0.0513731	0.00539522	0.816211	0.735004	0.575639	0.296308	0.973923	0.999717	0.912283	0.786754
B0QZA8	-0.142912	-0.026668	0.116244	-0.0137195	0.272979	0.791539	0.313623	0.0394517	0.82539	0.999717	0.842557	0.496717
B1AHL2	-0.209955	-0.0274755	0.182479	-0.0105206	0.260598	0.848987	0.269867	0.255007	0.824548	0.999717	0.834584	0.76493
B1AHR1	-0.0171219	0.00899839	0.0261203	0.0013656	0.961264	0.973994	0.933402	0.937638	0.998565	0.999717	0.986767	0.988497
B1AJR9	0.0341233	0.047128	0.0130047	0.00362501	0.582604	0.335443	0.812783	0.24341	0.916924	0.999717	0.967638	0.757569
B1AK88	-0.0721426	-0.0308634	0.0412793	-0.00356123	0.121968	0.390025	0.311382	0.123011	0.780888	0.999717	0.842557	0.652829
B1AKG0	-0.244962	0.234257	0.479219	-0.0169266	0.354675	0.260307	0.0478806	0.200058	0.848703	0.999717	0.785407	0.725761
B1AKJ5	0.0476324	0.0331378	-0.0144945	0.000669126	0.516356	0.56384	0.823077	0.853329	0.897352	0.999717	0.969132	0.970954
B1AKL4	0.0988343	-0.00911321	-0.107948	0.00170513	0.222491	0.884044	0.135848	0.666581	0.820287	0.999717	0.785407	0.924665
B1AKN7	0.0595556	-0.0337762	-0.0933318	0.00810729	0.636915	0.732151	0.406343	0.200848	0.928321	0.999717	0.87091	0.726084
B1AKR6	-0.0921585	-0.0259087	0.0662498	-0.00682182	0.21686	0.65309	0.314132	0.0698455	0.818211	0.999717	0.842557	0.580499
B1AKT2	-0.160622	-0.050107	0.110515	-0.00814654	0.142174	0.551359	0.250592	0.133089	0.788697	0.999717	0.825925	0.669809
B1AKY9	-0.0801649	-0.0144292	0.0657357	-0.00158866	0.343741	0.826219	0.380577	0.702522	0.844838	0.999717	0.859844	0.93572
B1AL88	0.0321881	-0.0764354	-0.108624	0.00489534	0.656786	0.184784	0.099365	0.179385	0.931896	0.999717	0.785407	0.712138
B1ALU1	-0.0696433	-0.0303258	0.0393175	-0.00383739	0.39279	0.632857	0.584672	0.342405	0.85824	0.999717	0.914858	0.807993
B1AM27	-0.033513	-0.0285533	0.0049597	0.00248909	0.650062	0.621675	0.939512	0.497248	0.931167	0.999717	0.988555	0.856002
B1AMR4	0.00884308	-0.0036394	-0.0124825	0.0025808	0.898372	0.946471	0.83891	0.454043	0.988241	0.999717	0.973724	0.839303
B1ANH0	0.0205341	0.0208842	0.000350092	0.000731319	0.678678	0.590947	0.993633	0.765502	0.938265	0.999717	0.998735	0.951241
B1AQK6	-0.0574605	-0.0854558	-0.0279954	-0.000152823	0.449783	0.157208	0.676667	0.967425	0.876205	0.999717	0.93802	0.993916
B1B1J6	0.10989	0.0421011	-0.0677889	0.00114626	0.429356	0.697588	0.581167	0.866955	0.870789	0.999717	0.913916	0.97366
B1PBA3	0.0565792	0.0160777	-0.0405015	0.00293765	0.321579	0.716687	0.421924	0.299039	0.836407	0.999717	0.87713	0.788568
B2RA97	0.1169	0.0983198	-0.0185805	0.00943197	0.345126	0.3112	0.864419	0.12943	0.845412	0.999717	0.976811	0.667031
B2RTY4	0.0016963	0.00101612	-0.000680179	0.00293173	0.983626	0.987473	0.992594	0.476013	0.999822	0.999717	0.998735	0.846666
B2WTI3	-0.088918	-0.0186331	0.070285	-0.00711626	0.31075	0.784122	0.365122	0.106927	0.83383	0.999717	0.85949	0.644902
B3KS98	0.0279487	0.0355563	0.00760757	-0.00130779	0.623222	0.426581	0.879842	0.642318	0.925917	0.999717	0.980328	0.915022
B3KSI3	-0.0297923	-0.102575	-0.0727831	0.000400455	0.811728	0.299949	0.513199	0.948408	0.973108	0.999717	0.89693	0.989995
B4DDF4	0.340398	0.103636	-0.236763	0.00637233	0.0236012	0.357415	0.0702073	0.370598	0.697839	0.999717	0.785407	0.814676
B4DHJ7	-0.0418154	-0.0713727	-0.0295574	-0.0108795	0.675644	0.364888	0.738528	0.0353837	0.937273	0.999717	0.951514	0.48352
B4DJ07	-0.0413365	0.0210158	0.0623522	0.00281604	0.70706	0.807058	0.523706	0.605535	0.949084	0.999717	0.898175	0.900894
B4DKD1	-0.105551	0.0185601	0.124112	-0.00169877	0.392777	0.846733	0.259696	0.779727	0.85824	0.999717	0.826844	0.955765
B4DKF8	-0.0586568	-0.047647	0.0110097	-0.00055609	0.6478	0.635608	0.922799	0.930149	0.931166	0.999717	0.986767	0.986016
B4DLR8	0.0070556	-0.382676	-0.389732	0.00459031	0.986668	0.253421	0.303109	0.82628	0.999822	0.999717	0.842557	0.964593
B4DPQ0	-0.176531	0.167595	0.344126	-0.0155769	0.314278	0.224619	0.0329606	0.0791803	0.834051	0.999717	0.785407	0.595131
B4DPR9	0.129413	-0.0221912	-0.151604	0.00734957	0.276242	0.80938	0.153842	0.213385	0.826026	0.999717	0.785407	0.733342
B4DR61	-0.0267874	0.0289427	0.0557301	-0.00480015	0.628057	0.50472	0.260654	0.0880624	0.925917	0.999717	0.826908	0.61258
B4DS77	-0.010764	0.00414025	0.0149042	-0.00236139	0.95667	0.978706	0.93238	0.809846	0.998565	0.999717	0.986767	0.960006
B4DSP0	-0.0824411	-0.202935	-0.120494	-0.00281243	0.446903	0.0226739	0.21443	0.599083	0.874062	0.999717	0.809568	0.898519
B4DUA7	0.0626004	-0.0477366	-0.110337	0.0055613	0.487346	0.498666	0.173396	0.217563	0.888234	0.999717	0.785407	0.735531
B4DWG0	-0.0264886	0.0242172	0.0507057	0.00269097	0.813521	0.783029	0.611282	0.628989	0.973923	0.999717	0.922576	0.908731
B4DX77	-0.00711819	0.0410413	0.0481595	-0.00490151	0.907685	0.396582	0.379919	0.115847	0.989207	0.999717	0.859589	0.650023
B4DY09	0.0426566	0.0106552	-0.0320014	0.00020839	0.326367	0.752084	0.404967	0.922093	0.838325	0.999717	0.87091	0.985095
B4DZG7	-0.1076	-0.141739	-0.0341391	0.0116418	0.562713	0.333147	0.83542	0.211628	0.910307	0.999717	0.972988	0.731556
B4E0K5	0.0689496	0.0356409	-0.0333087	0.00627883	0.410889	0.585751	0.65253	0.136563	0.866459	0.999717	0.931828	0.673494
B4E171	-0.0310762	0.134989	0.166065	-0.00937949	0.82675	0.231272	0.194557	0.189664	0.974441	0.999717	0.794519	0.722566
B4E1Z4	-0.250219	0.0986002	0.348819	-0.0270002	0.482733	0.7229	0.273227	0.133029	0.886803	0.999717	0.836993	0.669809
B4E3Q4	0.231621	0.0981707	-0.13345	0.00918088	0.186936	0.469437	0.386264	0.287662	0.816233	0.999717	0.864408	0.780556
B5MC59	-0.0189394	-0.0374267	-0.0184873	-0.000462958	0.804399	0.53331	0.785138	0.902633	0.97097	0.999717	0.960927	0.980259
B5MC67	-0.0417702	-0.00964431	0.0321259	0.0010017	0.555051	0.861386	0.608338	0.774365	0.907545	0.999717	0.921177	0.954544
B5MCD5	-0.0274254	-0.0570706	-0.0296452	0.00283069	0.876669	0.680453	0.849944	0.746484	0.985031	0.999717	0.974887	0.946179
B5MCD7	-0.0509607	0.059939	0.1109	0.00016215	0.747955	0.629758	0.432688	0.983506	0.95588	0.999717	0.882017	0.995946
B5MCF8	-0.0129666	0.131795	0.144761	-0.00508186	0.898084	0.105528	0.115834	0.315536	0.988241	0.999717	0.785407	0.796802
B5MCF9	-0.00855678	-0.0458598	-0.037303	0.00120093	0.874751	0.286114	0.440971	0.655561	0.984759	0.999717	0.884127	0.921804
B5MCH3	0.127899	0.0165897	-0.111309	-0.000301076	0.0728392	0.758904	0.077923	0.929742	0.768392	0.999717	0.785407	0.986016
B5MCN0	-0.0785711	0.0677015	0.146273	-0.00744146	0.402512	0.357633	0.0859094	0.115855	0.862667	0.999717	0.785407	0.650023
B5MCU0	0.0786813	0.00767354	-0.0710078	-0.00346134	0.584764	0.945572	0.5781	0.627064	0.917055	0.999717	0.912842	0.908731
B5MDF5	-0.137681	-0.101964	0.0357174	-0.00602126	0.0138071	0.0191246	0.445505	0.0275894	0.665201	0.999717	0.884344	0.455697
B5MDU6	-0.0612754	0.00886352	0.0701389	-0.00439126	0.603595	0.923377	0.503404	0.453641	0.921068	0.999717	0.895021	0.839303
B7WPF5	0.0266254	-0.0332354	-0.0598608	0.00370285	0.706079	0.548579	0.342661	0.294176	0.9487	0.999717	0.855746	0.785024
B7WPL9	-0.0103761	-0.0340888	-0.0237127	-0.000214131	0.881721	0.533963	0.701698	0.950538	0.98641	0.999717	0.945682	0.990576
B7Z1T1	-0.0222904	0.0122262	0.0345165	-0.00233854	0.760882	0.831103	0.595772	0.520372	0.95984	0.999717	0.920079	0.866406
B7Z1U7	0.0309937	0.0732008	0.0422071	-0.00535667	0.774128	0.38988	0.659726	0.32091	0.963465	0.999717	0.932835	0.798418
B7Z2R7	0.0523739	-0.01727	-0.0696438	0.0053457	0.30427	0.662473	0.128286	0.0403885	0.829375	0.999717	0.785407	0.499345
B7Z2U2	-0.0710023	-0.0805804	-0.00957809	-0.0109283	0.65787	0.521853	0.946173	0.175809	0.931896	0.999717	0.989888	0.708748
B7Z3R2	0.152893	0.0618105	-0.0910828	0.0103906	0.127397	0.42319	0.299451	0.0401911	0.781824	0.999717	0.842557	0.499345
B7Z503	-0.137165	-0.0239017	0.113263	-0.00730497	0.0305214	0.614193	0.0426697	0.0208406	0.72146	0.999717	0.785407	0.431759
B7Z7P8	-0.104477	-0.0881084	0.0163688	-0.00213979	0.0992121	0.0770271	0.76467	0.485212	0.779062	0.999717	0.955905	0.84971
B7Z9C2	-0.117641	-0.298826	-0.181184	-0.00131182	0.33969	0.00413369	0.103322	0.828236	0.844349	0.999717	0.785407	0.9648
B7ZBB8	-0.205921	-0.272324	-0.0664028	0.00238076	0.150223	0.0190615	0.594029	0.731743	0.797709	0.999717	0.920079	0.941297
B7ZC38	0.23492	0.0623566	-0.172564	0.00740715	0.0758086	0.535645	0.137381	0.249155	0.773389	0.999717	0.785407	0.760122
B7ZC39	-0.0940882	-0.0659029	0.0281853	-0.00161274	0.415576	0.465837	0.781986	0.776755	0.866459	0.999717	0.959831	0.954997
B7ZCA0	-0.00479819	0.000455822	0.00525401	-0.00371182	0.966047	0.995879	0.958073	0.507868	0.998565	0.999941	0.992603	0.863265
B7ZKQ9	-0.00264676	0.0414641	0.0441109	-0.00184376	0.981023	0.63491	0.655435	0.738147	0.999822	0.999717	0.93232	0.943002
B7ZLU9	-0.0881353	-0.0125044	0.0756309	0.000690989	0.158503	0.794388	0.171767	0.8198	0.809106	0.999717	0.785407	0.963195
B7ZM79	-0.0263001	-0.0603199	-0.0340198	-0.00181556	0.618889	0.152626	0.469262	0.488971	0.925186	0.999717	0.885712	0.851449
B7ZVY7	0.084171	0.105347	0.0211763	-0.000149905	0.294129	0.0991269	0.763564	0.969554	0.829375	0.999717	0.95573	0.993916
B8ZWD1	-0.0314868	-0.0950873	-0.0636004	0.00459794	0.839362	0.436959	0.644786	0.551186	0.97659	0.999717	0.930923	0.881058
B8ZZ50	-0.0074264	0.0163216	0.023748	-0.00432153	0.892481	0.704752	0.626665	0.121106	0.986916	0.999717	0.925171	0.652829
B8ZZ87	-0.00346306	-0.039544	-0.036081	0.00171711	0.9681	0.561098	0.63914	0.689253	0.998565	0.999717	0.929349	0.931064
B8ZZC8	-0.0093366	0.0901102	0.0994468	0.000791996	0.885002	0.0838175	0.0914906	0.80436	0.986519	0.999717	0.785407	0.960006
B8ZZK5	0.0136642	-0.0155259	-0.0291901	0.000975008	0.808607	0.725383	0.560592	0.727176	0.972483	0.999717	0.909049	0.941297
B8ZZS0	-0.0811221	-0.0548516	0.0262705	-0.000838731	0.434089	0.498682	0.773909	0.869467	0.871253	0.999717	0.957312	0.974181
B8ZZS4	0.0484997	-0.0795586	-0.128058	-3.36329e-06	0.647913	0.34214	0.180885	0.999489	0.931166	0.999717	0.788388	0.999724
B8ZZT4	0.461674	0.299126	-0.162548	-0.0112492	0.125664	0.201718	0.534875	0.442787	0.781824	0.999717	0.90125	0.837218
B8ZZU6	0.0253554	0.0152911	-0.0100642	0.00199148	0.773028	0.824141	0.897191	0.647692	0.963465	0.999717	0.982207	0.918195
B8ZZV9	0.127146	0.105479	-0.0216676	0.00430914	0.193838	0.169502	0.799536	0.369411	0.816506	0.999717	0.965119	0.814676
B9ZVU2	0.123648	0.0364273	-0.0872205	0.00766312	0.317633	0.704449	0.424841	0.213528	0.836407	0.999717	0.878923	0.733342
C9IY94	-0.107186	-0.144111	-0.036925	0.00845417	0.715848	0.533005	0.887393	0.562775	0.949961	0.999717	0.981089	0.886732
C9IZQ1	0.0136149	0.102655	0.0890405	-0.00322927	0.837463	0.0569667	0.138851	0.330204	0.976182	0.999717	0.785407	0.802825
C9J069	0.0122988	0.0212166	0.0089178	-0.00131792	0.848758	0.674804	0.876045	0.680189	0.979196	0.999717	0.980074	0.92736
C9J0Q5	0.0833039	-0.00975877	-0.0930626	0.00082694	0.223468	0.853334	0.128315	0.804383	0.820287	0.999717	0.785407	0.960006
C9J0W7	0.0337711	-0.0339198	-0.0676909	-0.000427997	0.763482	0.699662	0.497942	0.938547	0.960727	0.999717	0.894092	0.988521
C9J1P0	-0.0556702	-0.0460494	0.00962076	-0.00622949	0.375131	0.34922	0.861691	0.0519753	0.855025	0.999717	0.976811	0.542402
C9J2P0	0.0828716	0.0936391	0.0107676	-0.0091457	0.450219	0.278859	0.911389	0.0997077	0.876316	0.999717	0.984853	0.639546
C9J2Y9	0.131083	0.125509	-0.00557438	0.0102087	0.0349427	0.0115153	0.915642	0.00173397	0.72325	0.999717	0.98592	0.230207
C9J381	-0.0442356	0.0135864	0.057822	-0.00785685	0.750312	0.900572	0.639352	0.259316	0.956512	0.999717	0.929349	0.76532
C9J4Z0	0.0221904	0.0331064	0.0109161	-0.000670138	0.805794	0.639997	0.891449	0.880743	0.971303	0.999717	0.981491	0.974202
C9J5P6	-0.113244	-0.127775	-0.0145306	-0.00113221	0.125127	0.0309761	0.820211	0.751263	0.781824	0.999717	0.969008	0.946836
C9J5X1	0.0539248	0.0112621	-0.0426627	0.00377382	0.260286	0.761196	0.313864	0.116048	0.824548	0.999717	0.842557	0.650023
C9J6A7	-0.208793	-0.315079	-0.106286	-0.0157295	0.430797	0.13534	0.649636	0.234413	0.871038	0.999717	0.931828	0.752262
C9J6P4	0.231044	0.15039	-0.0806541	0.00945308	0.118915	0.191515	0.530644	0.19406	0.780888	0.999717	0.899889	0.723338
C9J9P8	-0.115385	-0.0538302	0.0615545	-0.00618822	0.0150505	0.132297	0.128696	0.00909064	0.665201	0.999717	0.785407	0.375489
C9JA05	-0.630836	-0.215717	0.415119	-0.0390995	0.102289	0.465702	0.21968	0.0438151	0.779062	0.999717	0.816957	0.508373
C9JA28	0.0281325	0.00895911	-0.0191734	-0.00530858	0.704987	0.877473	0.770894	0.156887	0.9487	0.999717	0.957312	0.694491
C9JAI6	-0.0212321	0.10462	0.125853	-0.00255201	0.818791	0.157598	0.134261	0.579063	0.973923	0.999717	0.785407	0.890204
C9JAV2	-0.219298	-0.201223	0.0180757	0.0057809	0.169016	0.109462	0.896285	0.45778	0.815855	0.999717	0.982207	0.840667
C9JBI3	-0.167797	-0.0857371	0.0820599	-0.00615437	0.00326298	0.0437982	0.0847693	0.0236178	0.654433	0.999717	0.785407	0.443792
C9JC32	-0.0201972	-0.0656676	-0.0454703	0.00455908	0.723294	0.149591	0.37192	0.115133	0.951499	0.999717	0.859589	0.648818
C9JCC6	0.00345332	-0.0818892	-0.0853426	-0.00346351	0.968277	0.235172	0.273522	0.423484	0.998565	0.999717	0.836993	0.831031
C9JF17	-0.119087	-0.0628433	0.0562432	0.00439613	0.477752	0.63136	0.704264	0.595727	0.88342	0.999717	0.945813	0.897473
C9JFB2	0.140329	0.096247	-0.044082	-0.000657601	0.148015	0.202895	0.601501	0.888757	0.794172	0.999717	0.920396	0.977372
C9JFR7	-0.185772	0.0961795	0.281951	-0.0127086	0.250899	0.444304	0.0551275	0.116905	0.82203	0.999717	0.785407	0.651431
C9JFZ1	-0.151317	-0.042489	0.108828	-0.00799249	0.0258478	0.403424	0.0660398	0.0181695	0.712726	0.999717	0.785407	0.424059
C9JG97	-0.0812534	-0.0312795	0.0499739	-0.00072732	0.219082	0.540971	0.390147	0.821544	0.818211	0.999717	0.864879	0.963271
C9JIS1	0.312782	0.139534	-0.173249	0.0192182	0.105511	0.347736	0.304056	0.0475171	0.779062	0.999717	0.842557	0.520351
C9JIU5	0.100918	0.148055	0.0471363	0.000858377	0.480475	0.191677	0.709106	0.903046	0.885739	0.999717	0.947186	0.980411
C9JIZ6	-0.174051	0.0459306	0.219982	-0.000172391	0.146779	0.618143	0.0427867	0.976335	0.791936	0.999717	0.785407	0.99446
C9JJ19	0.0632486	0.149596	0.0863474	0.00274649	0.703833	0.256402	0.559093	0.738723	0.948482	0.999717	0.908338	0.943296
C9JKD9	0.21197	0.141728	-0.0702417	0.016109	0.0814583	0.133608	0.503581	0.0100274	0.775615	0.999717	0.895021	0.381579
C9JLU1	-0.0516144	-0.0539486	-0.00233423	0.00195256	0.319205	0.187011	0.959064	0.444677	0.836407	0.999717	0.992891	0.837218
C9JME2	-0.0228621	-0.0211407	0.00172143	0.00638903	0.774545	0.735237	0.980576	0.114745	0.963465	0.999717	0.998101	0.648818
C9JMW0	0.0577112	-0.00792924	-0.0656404	0.00610151	0.653239	0.937038	0.564893	0.34085	0.931379	0.999717	0.909049	0.807828
C9JNM7	-0.0458807	-0.0911542	-0.0452734	-0.0025011	0.406795	0.0422468	0.356666	0.361738	0.865612	0.999717	0.855852	0.812637
C9JP01	-0.268367	-0.0298152	0.238552	-0.0072024	0.107624	0.814719	0.10676	0.374231	0.779062	0.999717	0.785407	0.814817
C9JP85	0.0807714	0.0412466	-0.0395248	0.00338276	0.409209	0.588921	0.647162	0.484233	0.866325	0.999717	0.931132	0.849504
C9JPD0	-0.0566048	0.0445874	0.101192	0.00423217	0.599314	0.59713	0.293532	0.429178	0.921068	0.999717	0.841149	0.834506
C9JQ41	-0.0460257	-0.153797	-0.107771	-0.00403583	0.736832	0.159464	0.378045	0.552687	0.951903	0.999717	0.859589	0.881599
C9JRJ5	0.150886	0.0657365	-0.0851492	0.00690337	0.025816	0.199131	0.143891	0.0380459	0.712726	0.999717	0.785407	0.491412
C9JRZ6	-0.0198798	0.00500099	0.0248808	-0.00234603	0.805431	0.936886	0.728209	0.558238	0.971278	0.999717	0.950702	0.88463
C9JTC6	-0.172191	-0.0823842	0.0898073	-0.01423	0.211997	0.441144	0.45817	0.0425019	0.818211	0.999717	0.88437	0.506387
C9JTK4	-0.145212	-0.233027	-0.0878148	-0.00333637	0.225028	0.0173198	0.404175	0.568857	0.820287	0.999717	0.870305	0.887891
C9JTQ0	-0.121128	-0.124543	-0.00341542	-0.00478845	0.277094	0.157013	0.97209	0.383407	0.826026	0.999717	0.995978	0.815721
C9JU30	0.0201942	0.026088	0.00589372	0.00106055	0.691298	0.513521	0.895851	0.67365	0.941932	0.999717	0.982207	0.925922
C9JV77	0.0617643	0.182576	0.120812	0.00425066	0.866066	0.525884	0.710135	0.814687	0.983824	0.999717	0.947785	0.960006
C9JVN9	-0.0241336	-0.0486964	-0.0245628	-0.00969197	0.793296	0.501187	0.763614	0.0416058	0.966405	0.999717	0.95573	0.503158
C9JVP0	-0.0180739	0.0362148	0.0542887	-0.00381146	0.776412	0.469386	0.340082	0.232823	0.963465	0.999717	0.855746	0.750376
C9JWU9	0.184232	0.154455	-0.0297777	0.00640464	0.167368	0.140404	0.797547	0.327559	0.81485	0.999717	0.965119	0.80121
C9JXA2	0.00710565	0.0610218	0.0539161	-0.00188438	0.972646	0.70725	0.769364	0.854317	0.998565	0.999717	0.957305	0.971424
C9JYG3	0.0642562	-0.0281561	-0.0924123	0.00956118	0.681129	0.817906	0.506235	0.223058	0.938399	0.999717	0.895949	0.74144
C9JYJ6	-0.183305	0.0270893	0.210394	-0.00926436	0.176989	0.795278	0.0841888	0.168456	0.816233	0.999717	0.785407	0.705141
C9JYL2	-0.124772	-0.059146	0.0656262	-0.0138883	0.283057	0.512627	0.521069	0.0208736	0.827641	0.999717	0.897461	0.431759
C9K0J5	-0.130567	-0.06763	0.0629371	-0.00612708	0.115583	0.291082	0.383833	0.134847	0.780888	0.999717	0.862728	0.670762
C9WSJ3	0.168603	-0.369776	-0.538378	0.0244143	0.733715	0.3445	0.226889	0.323995	0.951502	0.999717	0.822359	0.798758
D2CGD1	0.0506215	0.125803	0.0751819	0.00397202	0.406326	0.0128385	0.169467	0.192757	0.865047	0.999717	0.785407	0.723338
D3DQV9	-0.0714892	0.0145901	0.0860793	-0.00445776	0.16293	0.710991	0.062186	0.0822356	0.812352	0.999717	0.785407	0.602115
D3DSM0	0.0662282	0.0512575	-0.0149707	0.00241039	0.6138	0.617875	0.897373	0.710315	0.925186	0.999717	0.982207	0.936489
D3DTM5	-0.360214	0.0357774	0.395991	-0.0190824	0.013941	0.740019	0.00306675	0.00906481	0.665201	0.999717	0.774938	0.375489
D3DTX6	0.0124875	-0.0235646	-0.0360521	-0.00204699	0.898487	0.758678	0.678318	0.673244	0.988241	0.999717	0.938869	0.925798
D3DX46	-0.0961629	-0.0139557	0.0822072	-0.000546133	0.198112	0.808404	0.214108	0.880662	0.816506	0.999717	0.809568	0.974202
D3DX49	0.0672632	0.0333251	-0.0339381	0.00518977	0.232786	0.446295	0.492875	0.068271	0.820287	0.999717	0.89237	0.577067
D3YTA9	-0.0463516	-0.124969	-0.0786173	-0.00475993	0.508256	0.0293918	0.210938	0.176157	0.89424	0.999717	0.809568	0.709142
D3YTB1	-0.0537715	0.048342	0.102114	-0.00899398	0.643367	0.595249	0.325088	0.125947	0.930773	0.999717	0.849875	0.660126
D3YTB5	-0.0296059	0.0107447	0.0403505	0.000116116	0.603591	0.809402	0.426472	0.967099	0.921068	0.999717	0.880124	0.993916
D3YTC9	-0.0008593	-0.0356037	-0.0347444	-0.000343124	0.992912	0.639039	0.685872	0.942883	0.999822	0.999717	0.941403	0.989269
D4PHA4	-0.143261	-0.140969	0.00229166	-0.0108094	0.238412	0.141594	0.982785	0.0775803	0.820287	0.999717	0.998182	0.594345
D6R9M0	0.016679	-0.0856762	-0.102355	0.00515316	0.815191	0.133831	0.114626	0.152977	0.973923	0.999717	0.785407	0.688524
D6R9U4	-0.0314574	0.0655007	0.0969581	-0.00475619	0.740503	0.381665	0.255356	0.316258	0.95254	0.999717	0.825925	0.796802
D6R9W2	0.183166	0.0428259	-0.14034	0.0129569	0.206202	0.701613	0.272701	0.0755513	0.816506	0.999717	0.836638	0.591582
D6RA03	0.0139445	-0.0682938	-0.0822383	0.00563027	0.857977	0.268842	0.240391	0.152857	0.982925	0.999717	0.825925	0.688524
D6RA40	-0.00562655	0.0719428	0.0775694	0.000458287	0.968138	0.516016	0.536113	0.947605	0.998565	0.999717	0.901627	0.989995
D6RAA6	-0.117465	-0.00189999	0.115565	-0.00426611	0.143154	0.975332	0.105923	0.277989	0.788697	0.999717	0.785407	0.779174
D6RAN1	-0.132869	0.194141	0.32701	-0.0183894	0.729012	0.519219	0.340115	0.336779	0.951499	0.999717	0.855746	0.804478
D6RAN8	0.0994386	0.126723	0.0272841	0.00674134	0.468625	0.242255	0.821687	0.323249	0.880244	0.999717	0.969123	0.798758
D6RB01	0.123736	-0.0438161	-0.167552	0.00234089	0.370151	0.683301	0.175646	0.730194	0.855025	0.999717	0.786022	0.941297
D6RB85	0.0839775	-0.128201	-0.212178	0.00889895	0.493342	0.187424	0.0587156	0.14929	0.890366	0.999717	0.785407	0.686652
D6RBM4	0.0213246	-0.164437	-0.185761	0.00656308	0.856206	0.0834868	0.0841692	0.265873	0.982925	0.999717	0.785407	0.771062
D6RBR1	0.0972815	0.0609598	-0.0363218	-0.000425095	0.288006	0.393192	0.651473	0.924423	0.827641	0.999717	0.931828	0.985095
D6RBW1	-0.0771744	-0.0507106	0.0264638	-0.00281964	0.118911	0.187474	0.53788	0.244555	0.780888	0.999717	0.901627	0.757716
D6RCP5	-0.0341865	-0.0302215	0.00396504	0.00214155	0.701114	0.664896	0.959896	0.627529	0.947096	0.999717	0.992891	0.908731
D6RD47	0.00109299	0.170685	0.169592	-0.00653303	0.994082	0.147681	0.201766	0.374387	0.999822	0.999717	0.806494	0.814817
D6RD51	-0.0249757	-0.0242883	0.000687362	-0.00489059	0.786221	0.736325	0.993278	0.288599	0.964004	0.999717	0.998735	0.780556
D6REA0	-0.0962581	0.0665551	0.162813	-0.00208815	0.467678	0.520813	0.17177	0.749258	0.880176	0.999717	0.785407	0.946353
D6REB5	-0.035559	-0.0527152	-0.0171562	0.00263063	0.64082	0.379755	0.799273	0.486889	0.929573	0.999717	0.965119	0.85079
D6REK4	0.262051	-0.0705901	-0.332641	0.0134618	0.0715331	0.523166	0.0124299	0.0621326	0.767848	0.999717	0.785407	0.563912
D6RER5	-0.0116831	-0.0168827	-0.00519955	0.00131584	0.867725	0.758715	0.933358	0.705106	0.983824	0.999717	0.986767	0.935834
D6REX3	-0.0765353	-0.0697488	0.0067865	-0.00212719	0.164257	0.107839	0.887178	0.428687	0.812885	0.999717	0.981089	0.834506
D6RFI7	-0.0333982	-0.0070854	0.0263128	0.00045021	0.683586	0.911929	0.717121	0.911499	0.938575	0.999717	0.949185	0.98279
D6RFL2	0.0476995	-0.0169174	-0.064617	9.56157e-05	0.756206	0.888074	0.635677	0.989961	0.95888	0.999717	0.929093	0.997173
D6RG18	0.139047	0.0777244	-0.0613228	0.00218599	0.123362	0.265709	0.435071	0.616993	0.781824	0.999717	0.882017	0.906226
D6RHI9	-0.012249	0.0591467	0.0713957	-0.00121799	0.877156	0.344751	0.314432	0.756387	0.985031	0.999717	0.842557	0.949218
D6RIF6	0.492502	0.0847375	-0.407764	0.0216728	0.0123055	0.558412	0.0184951	0.0242418	0.665201	0.999717	0.785407	0.445272
D6RIS6	-0.00418848	-0.230245	-0.226056	0.00327697	0.9702	0.013815	0.030314	0.556353	0.998565	0.999717	0.785407	0.88346
D6RIU2	-0.112726	0.0327051	0.145431	-0.00861449	0.314239	0.70673	0.147589	0.125495	0.834051	0.999717	0.785407	0.659619
D6RIY7	-0.10645	0.00391465	0.110365	-0.00297489	0.260863	0.957337	0.190627	0.521997	0.824548	0.999717	0.7931	0.866406
D6RJ90	0.00713669	0.0307529	0.0236162	0.00197464	0.884211	0.425763	0.58779	0.418722	0.986519	0.999717	0.916084	0.828752
D6RJG9	-0.0582679	0.0153143	0.0735822	-0.00242646	0.345341	0.749474	0.182888	0.42612	0.845412	0.999717	0.788681	0.832809
E2QRB3	-0.0866191	-0.0497718	0.0368472	-0.0101811	0.31383	0.45767	0.62616	0.0221272	0.834051	0.999717	0.925171	0.440279
E5KNQ5	-0.057547	0.0271334	0.0846804	-0.00395224	0.426551	0.630679	0.191837	0.272847	0.870789	0.999717	0.7931	0.775874
E5RFQ8	-0.124968	0.0698278	0.194796	-0.00257363	0.41409	0.558693	0.156713	0.73261	0.866459	0.999717	0.785407	0.941297
E5RGX5	-0.0603486	-0.049845	0.0105036	-0.010753	0.670733	0.65388	0.933368	0.134157	0.936158	0.999717	0.986767	0.670518
E5RHA3	-0.0499317	-0.239061	-0.189129	-0.00573983	0.616461	0.00474276	0.0400177	0.250048	0.925186	0.999717	0.785407	0.760436
E5RI87	-0.094424	0.0523106	0.146735	-0.000636458	0.359805	0.515245	0.114587	0.899945	0.851938	0.999717	0.785407	0.979216
E5RIH5	0.129616	0.112024	-0.0175923	0.00714355	0.197317	0.156203	0.840946	0.152852	0.816506	0.999717	0.974072	0.688524
E5RJ29	-0.0493323	-0.00167928	0.0476531	0.000118223	0.553826	0.979392	0.519186	0.977056	0.906681	0.999717	0.89718	0.99446
E5RJ39	-0.217183	-0.0538138	0.163369	-0.0414017	0.60731	0.870496	0.662581	0.0560536	0.922148	0.999717	0.934028	0.55245
E5RJI9	-0.0998742	-0.0496414	0.0502328	-0.00507649	0.182988	0.392857	0.444438	0.171995	0.816233	0.999717	0.884344	0.707831
E5RJM6	-0.0472318	0.141732	0.188964	0.00515528	0.751086	0.230488	0.16029	0.486065	0.956655	0.999717	0.785407	0.850055
E5RJR5	-0.121652	-0.18725	-0.0655979	-0.00523843	0.395399	0.101585	0.603559	0.458994	0.860348	0.999717	0.920712	0.841621
E5RK69	-0.103418	-0.0394351	0.0639825	-0.00661489	0.100145	0.413509	0.24464	0.0368254	0.779062	0.999717	0.825925	0.488073
E7EM64	-0.105231	-0.141188	-0.0359566	-0.00293883	0.107322	0.00839965	0.525546	0.355037	0.779062	0.999717	0.899215	0.812139
E7EM93	0.132583	0.0329845	-0.0995985	0.0129953	0.244087	0.707834	0.32179	0.0263131	0.820287	0.999717	0.847519	0.45176
E7EMP6	0.125928	-0.00253925	-0.128467	0.00248731	0.299359	0.978441	0.234051	0.676021	0.829375	0.999717	0.825501	0.926147
E7EN20	0.135187	0.0237336	-0.111453	0.0059506	0.0613028	0.664126	0.0804251	0.0937675	0.753547	0.999717	0.785407	0.628524
E7EN73	0.0391366	0.0251885	-0.0139481	0.00248165	0.620115	0.683435	0.841734	0.526175	0.925396	0.999717	0.974348	0.866838
E7ENA2	-0.141959	0.015791	0.15775	-0.00383411	0.274269	0.87509	0.173507	0.547471	0.82539	0.999717	0.785407	0.879061
E7ENL6	0.498336	0.226741	-0.271596	0.0186736	0.143981	0.389039	0.362628	0.264375	0.789292	0.999717	0.857814	0.769825
E7ENY0	0.25637	-0.0814787	-0.337849	0.0147098	0.23701	0.627145	0.0838336	0.172595	0.820287	0.999717	0.785407	0.70798
E7EPD8	0.374937	0.0799309	-0.295007	0.0322497	0.0993192	0.645156	0.141267	0.00644048	0.779062	0.999717	0.785407	0.337884
E7EPH8	-0.093026	-0.0222956	0.0707304	-0.00285849	0.149671	0.653007	0.214113	0.36502	0.797709	0.999717	0.809568	0.81387
E7EPM6	0.0295804	0.0171614	-0.012419	0.000733188	0.599044	0.696481	0.802957	0.791944	0.921068	0.999717	0.965316	0.956979
E7EPT4	-0.0916982	0.0687468	0.160445	-0.00559254	0.432275	0.451859	0.127808	0.334899	0.871253	0.999717	0.785407	0.804363
E7EPZ9	0.175639	0.00169466	-0.173945	0.00856983	0.235512	0.988167	0.186667	0.242164	0.820287	0.999717	0.7931	0.756629
E7EQ34	-0.0948194	0.00475692	0.0995763	-0.00789534	0.157308	0.926311	0.0965363	0.0215545	0.80611	0.999717	0.785407	0.435735
E7EQ45	0.203118	0.0991026	-0.104016	0.0155953	0.0209214	0.137029	0.166799	0.000782814	0.690814	0.999717	0.785407	0.172882
E7EQ64	0.0183064	0.0717459	0.0534395	0.00178283	0.749399	0.118555	0.297785	0.530993	0.956427	0.999717	0.842557	0.870325
E7EQ69	-0.0394077	-0.080308	-0.0409003	-0.008404	0.669383	0.271471	0.617422	0.0745598	0.935974	0.999717	0.923237	0.589967
E7EQB2	0.59456	0.120402	-0.474158	0.035109	0.0919422	0.654222	0.127497	0.0469335	0.779062	0.999717	0.785407	0.520351
E7EQN5	0.0848676	0.0426037	-0.0422639	0.00324933	0.359791	0.555127	0.604876	0.477313	0.851938	0.999717	0.920712	0.847291
E7EQQ5	-0.00892364	0.04136	0.0502836	-0.00110459	0.955938	0.743882	0.725792	0.890146	0.998565	0.999717	0.950474	0.977372
E7EQT4	0.1145	-0.00663078	-0.121131	0.000534403	0.366008	0.946248	0.28242	0.931522	0.855025	0.999717	0.840256	0.986016
E7EQY4	0.102043	0.071639	-0.0304041	0.0106942	0.188338	0.236591	0.653356	0.00838983	0.816233	0.999717	0.931828	0.37345
E7ERK9	-0.0183851	-0.0029129	0.0154722	-0.00139541	0.765288	0.951786	0.776867	0.647583	0.960727	0.999717	0.958072	0.918195
E7ERL8	-0.110097	-0.0537616	0.0563355	0.000392417	0.162498	0.37795	0.414019	0.918294	0.812194	0.999717	0.874376	0.985095
E7ESC6	-0.1374	-0.0287643	0.108636	-0.00473019	0.00387117	0.402572	0.00885738	0.0361697	0.654433	0.999717	0.774938	0.485145
E7ESP9	-0.169184	0.0590538	0.228238	-0.0162626	0.252695	0.606269	0.0869986	0.0318895	0.822684	0.999717	0.785407	0.47401
E7ESS2	0.111786	0.0400175	-0.0717687	0.00560927	0.29793	0.63117	0.448633	0.291582	0.829375	0.999717	0.884344	0.783308
E7ESV6	-0.141204	-0.0694781	0.0717263	-0.00704634	0.176287	0.390121	0.43274	0.173001	0.816233	0.999717	0.882017	0.70798
E7ESW6	-0.133767	0.178709	0.312477	-0.0129738	0.523827	0.280488	0.100927	0.21701	0.899655	0.999717	0.785407	0.735531
E7ETB3	-0.0290867	0.0479449	0.0770316	0.00405155	0.788081	0.572441	0.424696	0.451773	0.964752	0.999717	0.878923	0.839303
E7ETD6	0.0781929	0.0274098	-0.0507831	0.0080566	0.246899	0.600203	0.393344	0.0208264	0.820287	0.999717	0.864879	0.431759
E7ETH1	0.0402994	0.0429181	0.00261875	-0.00803038	0.748711	0.663327	0.981249	0.204265	0.956228	0.999717	0.998139	0.727094
E7ETK0	0.0578488	0.0635103	0.00566147	-0.00250911	0.456887	0.299462	0.934181	0.513984	0.877342	0.999717	0.986767	0.865239
E7ETU9	0.0430946	-0.0111604	-0.054255	0.00624285	0.655856	0.882608	0.527703	0.198918	0.931896	0.999717	0.899238	0.725718
E7EU40	0.471188	0.0930008	-0.378187	0.00903483	0.051412	0.610484	0.0758293	0.435492	0.729417	0.999717	0.785407	0.83516
E7EU96	-0.0515438	-0.00699261	0.0445512	-0.00253288	0.353461	0.871185	0.365471	0.356988	0.848509	0.999717	0.85949	0.812139
E7EUF1	-0.171019	0.0289402	0.199959	-0.0143491	0.285872	0.815579	0.162802	0.0764704	0.827641	0.999717	0.785407	0.594345
E7EUH7	0.0752864	-0.0419928	-0.117279	0.00184345	0.469908	0.605764	0.209132	0.719714	0.88117	0.999717	0.809568	0.939241
E7EUN2	-0.0606599	-0.0273706	0.0332893	-0.00194125	0.144607	0.393693	0.360132	0.339619	0.790169	0.999717	0.856285	0.806382
E7EV03	0.0511931	-0.0536595	-0.104853	-0.0052765	0.787829	0.718792	0.535421	0.576214	0.964662	0.999717	0.901459	0.889727
E7EV05	0.0355619	-0.0242404	-0.0598023	-0.00311176	0.656219	0.698228	0.400948	0.433387	0.931896	0.999717	0.86797	0.834668
E7EV07	0.0707041	0.0850457	0.0143416	0.00984265	0.635816	0.468303	0.913537	0.189779	0.928321	0.999717	0.98575	0.722566
E7EVA0	0.22264	-0.0188249	-0.241465	0.00975042	0.186218	0.884474	0.108882	0.240489	0.816233	0.999717	0.785407	0.756591
E7EVC7	-0.0680897	-0.00862609	0.0594636	-0.00623379	0.207868	0.83598	0.214546	0.0246841	0.816506	0.999717	0.809568	0.446578
E7EVD6	-0.0665602	-0.0205845	0.0459757	-0.000281409	0.374671	0.724059	0.487793	0.939083	0.855025	0.999717	0.889342	0.988529
E7EVX8	0.0746185	0.0674299	-0.00718858	0.00361577	0.259745	0.19524	0.901278	0.269746	0.824548	0.999717	0.983479	0.773836
E7EW18	0.124983	-0.0340416	-0.159024	0.0104288	0.146798	0.606979	0.0415303	0.0183551	0.791936	0.999717	0.785407	0.424059
E7EW49	-0.0352061	-0.0520605	-0.0168544	-0.00070391	0.528479	0.238654	0.73285	0.798395	0.89987	0.999717	0.951209	0.958193
E7EWC2	0.234928	0.106736	-0.128193	0.0156291	0.124539	0.365167	0.337302	0.0426975	0.781824	0.999717	0.855529	0.506387
E7EWD3	-0.107892	-0.035621	0.072271	-0.00949908	0.201198	0.584792	0.330781	0.0279292	0.816506	0.999717	0.852676	0.455697
E7EWI0	-0.01949	-0.035489	-0.015999	-0.00984973	0.928006	0.833632	0.933329	0.360445	0.993111	0.999717	0.986767	0.812637
E7EWP3	0.0550721	-0.461232	-0.516304	0.00871243	0.888299	0.141665	0.146072	0.654162	0.986626	0.999717	0.785407	0.92081
E7EWQ4	-0.191853	-0.0539117	0.137942	-0.00977762	0.0741331	0.509621	0.143181	0.0665228	0.771559	0.999717	0.785407	0.572621
E7EWR4	0.0941177	-0.0977885	-0.191906	-0.00109828	0.494949	0.366859	0.123804	0.871634	0.890576	0.999717	0.785407	0.974181
E7EWW0	0.0419075	0.0334087	-0.00849888	0.00660304	0.46553	0.457559	0.866747	0.0265033	0.87883	0.999717	0.976913	0.45176
E7EX44	0.0279668	-0.0203386	-0.0483055	-0.0100351	0.844106	0.85507	0.701962	0.162291	0.978524	0.999717	0.945682	0.698393
E7EX48	0.207882	0.0404469	-0.167436	0.0124855	0.0663	0.63732	0.0933482	0.0282154	0.761246	0.999717	0.785407	0.455697
E7EX73	0.119504	0.0264503	-0.0930537	0.00588036	0.246378	0.739995	0.307143	0.249194	0.820287	0.999717	0.842557	0.760122
E9PAV3	0.0558054	0.0171047	-0.0387007	-0.00319133	0.438351	0.7604	0.543435	0.371664	0.871363	0.999717	0.902939	0.814676
E9PB61	0.208087	-0.00585265	-0.21394	0.000895649	0.373765	0.974305	0.303669	0.937866	0.855025	0.999717	0.842557	0.988521
E9PBB9	0.0046564	-0.0861407	-0.0907971	0.00339304	0.938698	0.0784198	0.0999769	0.263749	0.995505	0.999717	0.785407	0.768867
E9PBC1	-0.12905	-0.0378471	0.0912031	-0.00939851	0.102825	0.531633	0.189165	0.0197606	0.779062	0.999717	0.7931	0.427847
E9PBE1	-0.0642486	-0.19636	-0.132112	-0.00369206	0.620794	0.0618532	0.25631	0.566144	0.925396	0.999717	0.825925	0.887451
E9PBG7	-0.107436	-0.0539814	0.0534547	0.00168971	0.286281	0.490858	0.546391	0.732119	0.827641	0.999717	0.904904	0.941297
E9PBQ7	0.0499587	-0.0174734	-0.0674321	0.00488224	0.561429	0.794769	0.378789	0.256317	0.910307	0.999717	0.859589	0.76513
E9PBS1	-0.0605633	-0.0895789	-0.0290156	-0.00315125	0.368556	0.0960193	0.625024	0.34506	0.855025	0.999717	0.92484	0.808888
E9PC47	-0.0931088	0.0486894	0.141798	-0.00654167	0.236198	0.425223	0.0474849	0.097371	0.820287	0.999717	0.785407	0.632974
E9PC62	0.00955233	-0.00268854	-0.0122409	-0.000725524	0.886061	0.958914	0.835964	0.826055	0.986626	0.999717	0.972988	0.964489
E9PC66	0.342494	0.158858	-0.183636	0.00822342	0.0103597	0.112969	0.10601	0.190731	0.662303	0.999717	0.785407	0.722758
E9PC69	-0.0975446	-0.0255862	0.0719583	-0.00708631	0.167125	0.637701	0.247562	0.047177	0.81485	0.999717	0.825925	0.520351
E9PC74	0.0586484	0.0509757	-0.00767265	0.00078149	0.398521	0.34946	0.900151	0.819044	0.862497	0.999717	0.983463	0.962927
E9PCJ7	-0.0455611	-0.00817065	0.0373904	0.00026769	0.527227	0.884418	0.558166	0.939948	0.89987	0.999717	0.907896	0.988769
E9PCN2	-0.0823122	-0.0199462	0.062366	-0.0019022	0.108137	0.61055	0.166795	0.443938	0.779062	0.999717	0.785407	0.837218
E9PCT3	0.016937	0.0117109	-0.00522602	-0.00482948	0.912219	0.922445	0.969392	0.527116	0.989877	0.999717	0.995337	0.867385
E9PCW1	-0.00385621	-0.0128144	-0.00895816	-0.00487024	0.94824	0.783079	0.864971	0.1069	0.996629	0.999717	0.976811	0.644902
E9PD12	-0.0866932	0.00966461	0.0963578	-0.00470374	0.153491	0.835671	0.0768738	0.119256	0.801168	0.999717	0.785407	0.651996
E9PDF2	-0.0231967	0.0154697	0.0386664	-0.00177353	0.753077	0.788687	0.555228	0.627578	0.957125	0.999717	0.907032	0.908731
E9PDF6	0.0767673	-0.0316644	-0.108432	0.00508084	0.368862	0.633925	0.157333	0.232602	0.855025	0.999717	0.785407	0.75026
E9PDI6	0.00595835	-0.0145013	-0.0204597	0.00182732	0.906221	0.714564	0.64885	0.467879	0.98894	0.999717	0.931828	0.844321
E9PDN5	0.0167031	-0.0318946	-0.0485978	0.00507615	0.749768	0.439007	0.300076	0.0589135	0.956485	0.999717	0.842557	0.558984
E9PE63	-0.13003	-0.256585	-0.126555	-0.00225601	0.407898	0.0440145	0.364289	0.770427	0.866006	0.999717	0.85949	0.95343
E9PEB9	-0.00191683	-0.0275539	-0.025637	0.00222043	0.975551	0.5749	0.644562	0.475622	0.998738	0.999717	0.930923	0.846503
E9PEP6	0.0817163	0.0746011	-0.00711511	0.00436684	0.310051	0.238318	0.919756	0.274026	0.83315	0.999717	0.986233	0.775905
E9PEW8	-0.21467	-0.114283	0.100388	-0.0155834	0.128146	0.294838	0.414347	0.0296198	0.782333	0.999717	0.874376	0.463601
E9PEZ7	0.106787	-0.170237	-0.277024	0.00262526	0.34431	0.0609503	0.0092753	0.63633	0.845188	0.999717	0.774938	0.912453
E9PF32	0.192413	0.146167	-0.0462468	0.0106022	0.256794	0.270879	0.75565	0.208303	0.823578	0.999717	0.955421	0.731471
E9PFP8	0.00675542	0.0933537	0.0865983	-0.000361755	0.942813	0.212735	0.304846	0.938154	0.996601	0.999717	0.842557	0.988521
E9PGC8	-0.053322	-0.050171	0.00315102	-0.00763839	0.630484	0.563626	0.974361	0.171138	0.92716	0.999717	0.997003	0.707392
E9PGF5	0.0972019	-0.0074654	-0.104667	0.00688435	0.27309	0.913342	0.185652	0.121485	0.82539	0.999717	0.792747	0.652829
E9PGI0	-0.0791092	0.0490324	0.128142	-0.00126893	0.434377	0.535095	0.15909	0.798961	0.871253	0.999717	0.785407	0.958438
E9PGM4	-0.0413991	-0.00436576	0.0370334	7.30042e-05	0.611268	0.945282	0.608095	0.985518	0.924309	0.999717	0.920995	0.996507
E9PGN7	0.0875544	0.20828	0.120726	-0.0191732	0.545591	0.0745027	0.349762	0.0119976	0.90287	0.999717	0.855852	0.400882
E9PGQ0	-0.0662026	0.0744354	0.140638	-0.00587738	0.443077	0.273723	0.0736496	0.174552	0.871602	0.999717	0.785407	0.70798
E9PGT6	-0.0384252	-0.0328422	0.00558296	-0.00260107	0.379213	0.33783	0.884536	0.232377	0.855025	0.999717	0.981089	0.750077
E9PGZ1	0.161895	-0.10015	-0.262045	0.00887318	0.125105	0.221507	0.00773566	0.091208	0.781824	0.999717	0.774938	0.623181
E9PH99	0.082809	-0.0735334	-0.156342	-0.00495464	0.54938	0.4976	0.208065	0.470098	0.90406	0.999717	0.809568	0.844321
E9PHI4	0.079398	0.0215321	-0.0578659	0.00392119	0.212847	0.661704	0.30335	0.213941	0.818211	0.999717	0.842557	0.733513
E9PHK0	0.198679	-0.207263	-0.405941	0.00530758	0.42426	0.289449	0.0729771	0.664898	0.870789	0.999717	0.785407	0.92465
E9PHV5	0.244018	-0.0599302	-0.303948	0.0192051	0.120799	0.618771	0.0330517	0.0171718	0.780888	0.999717	0.785407	0.419243
E9PHX8	0.00661532	-0.0239545	-0.0305698	0.00345525	0.936751	0.713987	0.679674	0.405791	0.995124	0.999717	0.939269	0.821847
E9PHY5	0.0513674	-0.0750657	-0.126433	0.00465553	0.657053	0.409625	0.22382	0.41853	0.931896	0.999717	0.822083	0.828752
E9PHY8	-0.0211155	-0.0223816	-0.00126606	0.00512843	0.744482	0.659344	0.982396	0.118539	0.954565	0.999717	0.998156	0.651793
E9PI99	0.0294622	-0.0550455	-0.0845077	-0.00134298	0.744496	0.439075	0.296583	0.764089	0.954565	0.999717	0.842557	0.951241
E9PIE4	-0.00722402	0.010311	0.0175351	0.00225523	0.908143	0.83346	0.752297	0.469209	0.989281	0.999717	0.955421	0.844321
E9PIN5	0.086466	-0.149357	-0.235823	-0.00434567	0.677712	0.362466	0.207683	0.673125	0.938057	0.999717	0.809568	0.925798
E9PJ09	0.186527	0.0393672	-0.14716	0.00800589	0.0250538	0.526281	0.043996	0.0492764	0.712726	0.999717	0.785407	0.526144
E9PJP2	-0.0672858	0.00569616	0.072982	-0.0053564	0.222757	0.893539	0.138678	0.0553165	0.820287	0.999717	0.785407	0.552006
E9PK25	-0.176288	-0.127515	0.0487739	-0.00746359	0.120288	0.149794	0.620059	0.181163	0.780888	0.999717	0.924179	0.713055
E9PK54	-0.154791	0.0164451	0.171236	-0.00851443	0.0610263	0.792249	0.0217565	0.038931	0.753547	0.999717	0.785407	0.494564
E9PK67	0.122224	0.16627	0.0440454	0.0058621	0.339157	0.102903	0.695391	0.354185	0.844238	0.999717	0.94357	0.811616
E9PKC0	0.271547	0.0349261	-0.236621	0.0222075	0.123891	0.795779	0.130167	0.014414	0.781824	0.999717	0.785407	0.415641
E9PKE6	0.0195575	-0.117003	-0.13656	0.00798648	0.864482	0.199648	0.186621	0.167338	0.983824	0.999717	0.7931	0.704425
E9PKG1	-0.0353825	0.0339951	0.0693777	0.00299746	0.474797	0.381734	0.121131	0.225904	0.882645	0.999717	0.785407	0.74368
E9PKT1	-0.137946	-0.0430066	0.0949395	-0.00249207	0.0936273	0.49402	0.188135	0.530494	0.779062	0.999717	0.7931	0.869908
E9PL57	-0.0292497	-0.0142479	0.0150018	-0.00546531	0.590092	0.73706	0.754852	0.050034	0.918529	0.999717	0.955421	0.530736
E9PLD2	-0.0743768	-0.0234459	0.050931	-0.00102931	0.404137	0.735452	0.518159	0.814413	0.863895	0.999717	0.89718	0.960006
E9PLK3	-0.150779	-0.0550355	0.0957437	-0.00536257	0.00149532	0.108765	0.0170956	0.0167991	0.654433	0.999717	0.785407	0.419243
E9PLM8	-0.0646808	0.00214328	0.066824	-0.00479406	0.36233	0.968986	0.289905	0.177058	0.852198	0.999717	0.840871	0.710744
E9PLP5	-0.016382	-0.0506984	-0.0343164	-0.00638607	0.901441	0.62529	0.76999	0.334058	0.988516	0.999717	0.957312	0.804204
E9PLX2	-0.0331901	0.0758807	0.109071	-0.00273099	0.760848	0.377508	0.264887	0.613544	0.95984	0.999717	0.830684	0.904383
E9PM19	0.0759628	0.144443	0.0684807	0.00851854	0.413013	0.0540693	0.405311	0.0710503	0.866459	0.999717	0.87091	0.580911
E9PMH5	0.0222825	0.0801526	0.0578701	-1.30739e-05	0.81631	0.291137	0.498	0.997802	0.973923	0.999717	0.894092	0.998805
E9PMT2	0.0475741	-0.0421286	-0.0897027	-0.00185882	0.665034	0.624543	0.360351	0.732388	0.934175	0.999717	0.856533	0.941297
E9PN10	0.0882415	-0.0747085	-0.16295	-2.27779e-05	0.485836	0.451463	0.153137	0.997086	0.887433	0.999717	0.785407	0.998735
E9PN83	0.0251258	-0.0443134	-0.0694392	-0.00125449	0.812928	0.594854	0.462928	0.811374	0.973678	0.999717	0.885562	0.960006
E9PN89	0.0673448	0.0643786	-0.00296625	0.0121001	0.784306	0.73834	0.989143	0.32498	0.963465	0.999717	0.998675	0.799011
E9PNP3	-0.203633	6.33161e-05	0.203697	-0.00819963	0.317079	0.99968	0.26029	0.414203	0.836407	0.999965	0.826908	0.827846
E9PNQ8	-0.180051	-0.154391	0.02566	-0.00963599	0.126103	0.0954085	0.801259	0.0995304	0.781824	0.999717	0.965268	0.639155
E9PNZ4	0.114263	-0.0335366	-0.147799	0.00276054	0.0870301	0.510384	0.0154862	0.392937	0.779062	0.999717	0.785407	0.818439
E9PP16	-0.107	-0.0398438	0.0671562	-0.00455888	0.0967707	0.419554	0.233246	0.150033	0.779062	0.999717	0.825501	0.688267
E9PPP8	-0.0181967	-0.0646108	-0.046414	-0.00162506	0.746916	0.151491	0.35687	0.561425	0.955173	0.999717	0.855852	0.886051
E9PQ59	0.0926158	0.109969	0.0173533	0.00319359	0.153364	0.0347622	0.758211	0.314882	0.801168	0.999717	0.955421	0.796802
E9PQ61	0.0230052	-0.0108045	-0.0338096	-0.00131851	0.814629	0.888119	0.697819	0.786106	0.973923	0.999717	0.945078	0.956459
E9PQ79	-0.171496	-0.0395744	0.131921	-0.0129032	0.268865	0.741692	0.335922	0.0980896	0.82539	0.999717	0.854775	0.634926
E9PQE8	-0.0588226	-0.0886807	-0.0298581	-0.00239693	0.360079	0.0847629	0.598196	0.45004	0.851938	0.999717	0.920079	0.839303
E9PQR4	0.0449509	-0.0165074	-0.0614583	-0.00133146	0.626683	0.81921	0.454696	0.7707	0.925917	0.999717	0.884344	0.95343
E9PR17	0.0899943	0.136567	0.0465724	0.00243375	0.273885	0.039893	0.519695	0.546631	0.82539	0.999717	0.89718	0.878747
E9PR44	-0.268058	-0.0874186	0.18064	-0.0214332	0.241863	0.621919	0.370906	0.0642789	0.820287	0.999717	0.859589	0.565841
E9PRH3	-0.0845839	-0.115032	-0.0304483	0.00149672	0.324986	0.0934944	0.686983	0.722705	0.838325	0.999717	0.941936	0.940973
E9PRJ8	-0.0719291	0.0230699	0.094999	-0.00716576	0.297572	0.666723	0.125618	0.0422724	0.829375	0.999717	0.785407	0.506387
E9PRT1	-0.197849	-0.144182	0.0536674	0.00226346	0.0595105	0.0780583	0.55122	0.652133	0.752404	0.999717	0.905978	0.920322
E9PRX9	0.0425299	-0.030973	-0.0735029	0.00401298	0.716257	0.735269	0.480277	0.490019	0.949961	0.999717	0.887856	0.852412
E9PRY8	0.0481965	-0.0447784	-0.0929749	-0.000107166	0.441155	0.36191	0.101007	0.972236	0.871363	0.999717	0.785407	0.99446
E9PS05	-0.184905	-0.0762222	0.108683	-0.00911515	0.409991	0.662873	0.583459	0.41197	0.866459	0.999717	0.914355	0.827512
E9PS23	0.0428188	-0.214565	-0.257384	0.00701358	0.812401	0.137385	0.116504	0.434944	0.973458	0.999717	0.785407	0.834668
E9PS76	-0.228647	-0.0263838	0.202263	-0.0132042	0.0384117	0.74998	0.0388123	0.0173058	0.725091	0.999717	0.785407	0.419243
E9PSI1	0.0483138	0.0281071	-0.0202067	0.000332003	0.476307	0.59581	0.735851	0.920847	0.882645	0.999717	0.951209	0.985095
F1DAL9	0.0864272	-0.0269739	-0.113401	0.00383467	0.226662	0.625541	0.0785499	0.277198	0.820287	0.999717	0.785407	0.779174
F1T0I1	0.0711641	-0.0190724	-0.0902366	0.000536812	0.211015	0.664123	0.078312	0.846498	0.818211	0.999717	0.785407	0.969252
F2Z2J1	-0.040575	-0.0665894	-0.0260145	0.00365562	0.725505	0.463668	0.79945	0.524056	0.951499	0.999717	0.965119	0.866406
F2Z2U4	-0.000168248	0.0433207	0.043489	0.00201922	0.99756	0.319424	0.376374	0.46092	0.999822	0.999717	0.859589	0.842612
F2Z2V1	0.206151	0.0194284	-0.186722	0.00685428	0.0848294	0.830713	0.0786916	0.239377	0.779062	0.999717	0.785407	0.754823
F5GWN5	-0.0286403	0.0182233	0.0468637	0.00202766	0.771274	0.813192	0.592362	0.677892	0.963465	0.999717	0.919124	0.926147
F5GXX5	0.101524	-0.00892378	-0.110448	0.00661974	0.193086	0.881837	0.113287	0.090387	0.816506	0.999717	0.785407	0.620896
F5GY05	0.1255	0.0839253	-0.0415744	0.0093548	0.106482	0.165017	0.537134	0.0184575	0.779062	0.999717	0.901627	0.424059
F5GY90	-0.196464	-0.0569421	0.139522	-0.00930002	0.0135869	0.33491	0.0434464	0.0177161	0.665201	0.999717	0.785407	0.419243
F5GYQ1	-0.111369	-0.0276978	0.0836707	-0.00131356	0.2781	0.727646	0.356441	0.793825	0.826026	0.999717	0.855852	0.95701
F5GZ38	-0.417809	-0.0468962	0.370912	-0.0217279	0.0376777	0.755588	0.0374493	0.0297194	0.725091	0.999717	0.785407	0.463601
F5GZ78	0.174612	0.0547091	-0.119903	0.0112744	0.0978026	0.497579	0.194815	0.0340112	0.779062	0.999717	0.795189	0.477392
F5GZ97	-0.0469234	-0.0250692	0.0218542	-0.00279228	0.580255	0.705453	0.770927	0.50683	0.916924	0.999717	0.957312	0.862434
F5GZS6	-0.0441267	0.0150932	0.0592199	0.00149354	0.56286	0.799914	0.383204	0.691898	0.910307	0.999717	0.862728	0.932601
F5GZY7	-0.0516368	-0.0525866	-0.000949711	-0.00428482	0.510226	0.393178	0.989053	0.273507	0.895463	0.999717	0.998675	0.775874
F5H006	0.0531216	0.124718	0.0715962	0.00270044	0.543254	0.0765045	0.357779	0.532586	0.901325	0.999717	0.855852	0.87135
F5H039	-0.0965741	-0.118283	-0.0217085	9.54038e-05	0.202393	0.0512467	0.742698	0.979365	0.816506	0.999717	0.95317	0.995115
F5H070	-0.252759	-0.226635	0.0261248	-0.0110077	0.244713	0.184652	0.890647	0.304679	0.820287	0.999717	0.981491	0.790676
F5H0W4	0.115539	0.0607773	-0.0547614	0.00223245	0.46601	0.623274	0.695633	0.775014	0.87883	0.999717	0.943597	0.954544
F5H100	0.312956	0.00331504	-0.309641	0.0247717	0.232037	0.986909	0.183828	0.0614668	0.820287	0.999717	0.788826	0.56259
F5H101	0.352633	0.160301	-0.192332	0.0126903	0.011303	0.124801	0.104849	0.0578262	0.665201	0.999717	0.785407	0.557628
F5H126	-0.0639802	-0.0332705	0.0307096	-0.00238483	0.514196	0.664082	0.72316	0.622685	0.896496	0.999717	0.949843	0.907647
F5H199	0.135544	0.0980169	-0.0375273	0.0124332	0.209126	0.244961	0.690648	0.0248064	0.816506	0.999717	0.942531	0.446578
F5H1M8	-0.00307281	-0.432465	-0.429393	0.00150573	0.99316	0.132241	0.184547	0.932388	0.999822	0.999717	0.790143	0.986687
F5H1N7	0.091054	-0.108702	-0.199756	0.00799848	0.387902	0.192372	0.0393813	0.131556	0.857926	0.999717	0.785407	0.668028
F5H265	-0.449578	-0.203732	0.245846	-0.0197846	0.100732	0.333359	0.303197	0.142333	0.779062	0.999717	0.842557	0.679679
F5H269	-0.0425815	0.00165011	0.0442316	-0.000351542	0.389972	0.965805	0.315181	0.885174	0.857926	0.999717	0.842671	0.975717
F5H2B9	0.0903132	-0.0354209	-0.125734	0.00495108	0.230481	0.543661	0.0650551	0.185669	0.820287	0.999717	0.785407	0.718165
F5H2F4	-0.00309978	-0.0655957	-0.0624959	-9.89467e-05	0.956316	0.147381	0.219979	0.971826	0.998565	0.999717	0.816957	0.99446
F5H2Q3	0.0584482	0.0167325	-0.0417157	0.00193071	0.215627	0.646282	0.316225	0.404653	0.818211	0.999717	0.842671	0.821267
F5H2X7	0.113516	-0.0275246	-0.14104	-0.00158584	0.342543	0.766928	0.187272	0.787072	0.844838	0.999717	0.7931	0.956459
F5H365	-0.0292532	-0.000753126	0.0285001	0.00157965	0.502358	0.982322	0.461484	0.464781	0.892964	0.999717	0.885314	0.843462
F5H3M2	-0.212186	-0.0770557	0.13513	-0.0128988	0.0886448	0.418958	0.214842	0.03928	0.779062	0.999717	0.809568	0.496286
F5H3Z4	0.169935	0.0418755	-0.12806	0.00527045	0.295746	0.739582	0.372683	0.5096	0.829375	0.999717	0.859589	0.864203
F5H459	-0.0842742	-0.0197896	0.0644845	-0.00463594	0.430116	0.811879	0.495215	0.381367	0.870789	0.999717	0.892789	0.815721
F5H4N6	-0.0999777	-0.0506279	0.0493498	0.00124713	0.13075	0.321893	0.392595	0.697122	0.782432	0.999717	0.864879	0.934258
F5H4X5	-0.192012	-0.11231	0.0797024	-0.00656063	0.0264564	0.0902402	0.279851	0.116031	0.712726	0.999717	0.839957	0.650023
F5H538	-0.023009	0.0283105	0.0513195	0.000403417	0.684017	0.52349	0.310195	0.885228	0.938575	0.999717	0.842557	0.975717
F5H5D3	-0.0127851	0.0269676	0.0397527	-0.000371946	0.844497	0.59812	0.493436	0.908216	0.978524	0.999717	0.892789	0.982425
F5H5I6	0.0482086	0.0676813	0.0194727	0.00625613	0.474662	0.204978	0.743623	0.0687066	0.882645	0.999717	0.953231	0.577626
F5H5P2	-0.0368463	0.0136174	0.0504637	0.00396512	0.667797	0.839237	0.508452	0.354221	0.934854	0.999717	0.896101	0.811616
F5H5P4	0.163048	0.149493	-0.0135549	0.00309165	0.244716	0.175292	0.911941	0.652111	0.820287	0.999717	0.98515	0.920322
F5H5X9	0.0550385	0.0274225	-0.0276161	0.00496444	0.61122	0.745954	0.773193	0.357285	0.924309	0.999717	0.957312	0.812139
F5H658	0.12742	0.0677761	-0.0596437	0.0102189	0.125998	0.292444	0.411171	0.0167513	0.781824	0.999717	0.872153	0.419243
F5H7S3	-0.0143487	-0.0583236	-0.0439749	0.00278757	0.825433	0.258204	0.448256	0.39012	0.973943	0.999717	0.884344	0.817902
F5H7W8	0.0138132	-0.0529428	-0.066756	0.00319764	0.876334	0.448757	0.399605	0.469111	0.985031	0.999717	0.867321	0.844321
F5H8H3	0.0333304	-0.000874344	-0.0342047	0.00261217	0.578213	0.985091	0.520304	0.381021	0.916115	0.999717	0.897213	0.815721
F6QDS0	0.19864	0.0305414	-0.168099	0.0102154	0.0387709	0.671993	0.0477212	0.0323762	0.725091	0.999717	0.785407	0.47401
F6SFB5	-0.0619446	0.100809	0.162754	-0.00664575	0.620418	0.307259	0.149787	0.28755	0.925396	0.999717	0.785407	0.780556
F6SL11	-0.0833674	0.0381778	0.121545	-0.00750685	0.320608	0.558709	0.108155	0.0772454	0.836407	0.999717	0.785407	0.594345
F6SS63	0.0304393	0.00645061	-0.0239887	-0.00473921	0.745869	0.930033	0.773236	0.312648	0.955099	0.999717	0.957312	0.796802
F6SYF8	-0.0997016	-0.0883384	0.0113633	0.000135974	0.425802	0.368341	0.917937	0.982383	0.870789	0.999717	0.98592	0.995818
F6SYP7	-0.00637046	-0.0552923	-0.0489219	0.000309738	0.91376	0.236616	0.352435	0.915299	0.990062	0.999717	0.855852	0.983997
F6TB26	-0.0756265	-0.0250092	0.0506173	-0.00453294	0.321246	0.672728	0.452035	0.231941	0.836407	0.999717	0.884344	0.749811
F6VCX5	0.149009	-0.0152678	-0.164277	0.012073	0.0910178	0.819911	0.038423	0.00811672	0.779062	0.999717	0.785407	0.370314
F6XEV2	-0.107086	-0.00275549	0.104331	-0.00420573	0.191299	0.965141	0.152454	0.296826	0.816506	0.999717	0.785407	0.78725
F6XJ20	-0.00196533	-0.0812184	-0.0792531	0.00273839	0.977276	0.141483	0.202619	0.425765	0.998973	0.999717	0.8079	0.832497
F6Y5H0	0.102037	-0.0199166	-0.121954	-0.000429137	0.258642	0.775586	0.131765	0.922556	0.823578	0.999717	0.785407	0.985095
F8VQZ7	-0.0730314	-0.034213	0.0388183	-0.00209444	0.202961	0.441383	0.440477	0.455889	0.816506	0.999717	0.884127	0.839303
F8VR14	0.0334536	-0.0771381	-0.110592	-0.0060728	0.866125	0.620345	0.53115	0.53795	0.983824	0.999717	0.900566	0.874278
F8VRJ6	-0.0224984	-0.0121613	0.010337	-0.00407411	0.782835	0.849027	0.886355	0.317958	0.963465	0.999717	0.981089	0.798086
F8VSL3	-0.102828	-0.126771	-0.023943	0.00434568	0.557657	0.358372	0.877224	0.616387	0.909232	0.999717	0.980074	0.906081
F8VU11	0.0286451	-0.0880664	-0.116711	-0.000671185	0.745153	0.208731	0.143535	0.877641	0.954836	0.999717	0.785407	0.974202
F8VUC8	0.419183	0.208849	-0.210333	0.00786639	0.135139	0.335222	0.390471	0.563569	0.784365	0.999717	0.864879	0.886732
F8VV52	0.0538033	-0.0205453	-0.0743486	0.00212355	0.332228	0.633815	0.135865	0.437926	0.840073	0.999717	0.785407	0.836635
F8VVB5	0.163303	0.116681	-0.0466223	0.0030316	0.0938969	0.124585	0.579892	0.519662	0.779062	0.999717	0.913658	0.866406
F8VVT9	-0.0982704	-0.0393242	0.0589462	-0.00344454	0.197464	0.504787	0.37888	0.357488	0.816506	0.999717	0.859589	0.812139
F8VWK8	-0.141005	-0.0240617	0.116944	-0.0135546	0.452354	0.869191	0.481756	0.150788	0.87661	0.999717	0.887856	0.688377
F8VWL3	0.0179447	-0.0432374	-0.0611821	0.00590009	0.770559	0.372941	0.26767	0.0615261	0.963465	0.999717	0.833538	0.56259
F8VWT9	-0.0608	0.0109015	0.0717014	-0.000524869	0.162225	0.744277	0.0669375	0.803752	0.81211	0.999717	0.785407	0.960006
F8VWW7	-0.088136	0.00823999	0.096376	-0.00426469	0.240542	0.886998	0.150649	0.251061	0.820287	0.999717	0.785407	0.760894
F8VXC8	0.0565578	0.001793	-0.0547648	0.00109182	0.435396	0.974649	0.394849	0.759798	0.871253	0.999717	0.864879	0.950911
F8VZI9	-0.0236191	-0.0111533	0.0124657	-0.00457027	0.814106	0.887191	0.888642	0.361921	0.973923	0.999717	0.981491	0.812637
F8W059	-0.0577945	-0.00758309	0.0502114	-0.000712512	0.535384	0.916962	0.543549	0.87689	0.89987	0.999717	0.902939	0.974202
F8W0P7	0.00461928	-0.00402245	-0.00864174	-0.000895204	0.928286	0.92027	0.849422	0.724922	0.993111	0.999717	0.974876	0.941297
F8W156	-0.0335747	-0.0380298	-0.00445512	-0.00148685	0.505763	0.338073	0.920315	0.551325	0.893328	0.999717	0.986434	0.881058
F8W1B3	0.160138	0.0762045	-0.0839338	0.0128704	0.172485	0.401415	0.414209	0.0314309	0.816233	0.999717	0.874376	0.47401
F8W1R9	-0.0273791	0.0121022	0.0394812	-0.000996452	0.59734	0.765105	0.392457	0.697408	0.921068	0.999717	0.864879	0.934258
F8W689	0.169661	-0.00103733	-0.170698	0.00628938	0.122019	0.990125	0.081329	0.241932	0.780888	0.999717	0.785407	0.756629
F8W6G1	-0.042099	-0.0784088	-0.0363098	-0.00193376	0.611106	0.232049	0.620787	0.636962	0.924309	0.999717	0.92418	0.912896
F8W6L4	-0.00254755	-0.0236547	-0.0211071	0.00066578	0.976263	0.724538	0.781141	0.875226	0.99892	0.999717	0.95957	0.974202
F8W717	-0.134401	-0.0846521	0.0497491	-0.00284108	0.0476933	0.10635	0.392811	0.382321	0.728142	0.999717	0.864879	0.815721
F8W7C6	-0.0480972	-0.028589	0.0195082	-0.00929361	0.454335	0.569102	0.730966	0.00656391	0.877342	0.999717	0.951209	0.339642
F8W7Q4	-0.0662147	0.0380872	0.104302	-0.00910603	0.614052	0.710699	0.372912	0.168411	0.925186	0.999717	0.859589	0.705141
F8W8C1	0.00721742	-0.103508	-0.110725	-0.0068026	0.960691	0.370583	0.397208	0.352351	0.998565	0.999717	0.865596	0.811525
F8W8H5	-0.0641523	0.0207002	0.0848525	-0.000859259	0.288188	0.658552	0.118032	0.771481	0.827641	0.999717	0.785407	0.954105
F8W8I6	0.0467092	-0.0104651	-0.0571743	-0.00432764	0.698659	0.91167	0.593521	0.470458	0.945736	0.999717	0.91975	0.844321
F8W8J5	-0.0976124	-0.135694	-0.0380812	-0.00789019	0.310898	0.0782644	0.652936	0.103746	0.83383	0.999717	0.931828	0.644902
F8W8P5	-0.00113404	-0.0118521	-0.010718	0.000211909	0.989067	0.854916	0.883884	0.958752	0.999822	0.999717	0.981089	0.99226
F8W8Y7	0.0222767	-0.0178225	-0.0400992	-0.00154691	0.76963	0.764765	0.553201	0.6815	0.963145	0.999717	0.906935	0.927985
F8W978	0.219953	-0.037927	-0.25788	0.0163767	0.0912165	0.702086	0.0286238	0.0140323	0.779062	0.999717	0.785407	0.412683
F8W9P4	0.0737466	0.13095	0.0572034	0.00160468	0.348174	0.0398924	0.410801	0.677905	0.848509	0.999717	0.872153	0.926147
F8W9U4	0.232786	0.00133419	-0.231452	0.00878723	0.0620437	0.988703	0.0380217	0.148851	0.753547	0.999717	0.785407	0.686203
F8W9W0	-0.174987	-0.0295235	0.145464	-0.00835725	0.069435	0.686135	0.087453	0.0791958	0.766465	0.999717	0.785407	0.595131
F8W9X7	0.0594059	0.0475777	-0.0118282	0.00389024	0.151088	0.142336	0.742177	0.0613739	0.798589	0.999717	0.95317	0.56259
F8W9Y0	-0.103615	0.0498899	0.153505	-0.00868833	0.298902	0.520105	0.0885038	0.0845009	0.829375	0.999717	0.785407	0.60841
F8WA39	-0.0520917	0.0376203	0.089712	-0.00122575	0.368117	0.405891	0.0871974	0.666826	0.855025	0.999717	0.785407	0.924665
F8WAB8	0.0668996	0.164034	0.0971346	-0.00256406	0.496287	0.04042	0.26894	0.597718	0.890576	0.999717	0.834465	0.897473
F8WAN9	-0.0263051	-0.0973903	-0.0710852	0.00451505	0.823631	0.297083	0.498728	0.442234	0.973923	0.999717	0.894322	0.837218
F8WBQ1	-0.0391214	-0.0627366	-0.0236152	0.000534007	0.555618	0.232566	0.687662	0.870496	0.908122	0.999717	0.942011	0.974181
F8WCA0	-0.00556418	-0.100038	-0.0944739	0.00488639	0.961957	0.279173	0.365035	0.400912	0.998565	0.999717	0.85949	0.82097
F8WCF4	-0.464676	0.00803042	0.472707	-0.0251408	0.0847188	0.968703	0.0499808	0.0610125	0.779062	0.999717	0.785407	0.56259
F8WCT1	0.0416579	-0.244342	-0.286	-0.000223975	0.887038	0.292644	0.27705	0.987689	0.986626	0.999717	0.838932	0.997082
F8WCZ3	-0.0398699	0.152844	0.192714	0.00463191	0.739574	0.11238	0.078857	0.437677	0.95252	0.999717	0.785407	0.836635
F8WD64	-0.24446	-0.209602	0.0348581	-0.0107423	0.0665964	0.0459577	0.760229	0.101065	0.761246	0.999717	0.955421	0.642155
F8WE12	0.215216	-0.0164629	-0.231679	0.000585242	0.082919	0.861321	0.0378219	0.921745	0.778855	0.999717	0.785407	0.985095
F8WE65	-0.0986323	-0.103915	-0.00528296	-0.00125219	0.132641	0.0468078	0.925919	0.693526	0.784116	0.999717	0.986767	0.932695
F8WEA4	-0.0741143	0.0429792	0.117094	-0.00863349	0.431574	0.559107	0.166678	0.071712	0.871253	0.999717	0.785407	0.582334
G0XQ39	0.00427192	-0.016023	-0.0202949	-0.00128966	0.937068	0.705656	0.672783	0.630978	0.995124	0.999717	0.937539	0.909372
G3V0I5	-0.0985595	0.0226364	0.121196	-0.00458407	0.410594	0.808083	0.256743	0.439138	0.866459	0.999717	0.825925	0.837199
G3V164	-0.181892	-0.0417929	0.140099	-0.00429816	0.332146	0.774032	0.398398	0.640979	0.840073	0.999717	0.866429	0.914637
G3V167	0.127912	0.0657372	-0.0621749	0.000684626	0.343258	0.531763	0.601014	0.917648	0.844838	0.999717	0.920396	0.984968
G3V180	-0.16791	-0.0510605	0.116849	-0.00877312	0.0283723	0.374679	0.0797348	0.0213655	0.72146	0.999717	0.785407	0.435735
G3V1L9	0.0869404	-0.0146111	-0.101552	0.00738951	0.293844	0.819838	0.170102	0.0775759	0.829375	0.999717	0.785407	0.594345
G3V1P5	0.142258	-0.0556729	-0.197931	0.00501383	0.191727	0.508561	0.0454708	0.348598	0.816506	0.999717	0.785407	0.809887
G3V1S3	-0.00704541	-0.0149268	-0.00788134	0.00416514	0.900256	0.734757	0.874356	0.143131	0.988516	0.999717	0.980074	0.680227
G3V1V0	0.012182	-0.0545082	-0.0666903	0.000959949	0.803785	0.163729	0.133635	0.692792	0.970811	0.999717	0.785407	0.932601
G3V203	-0.0386669	0.0113298	0.0499967	-0.00884792	0.595622	0.842189	0.440414	0.0200542	0.920162	0.999717	0.884127	0.431622
G3V207	-0.12772	0.0246435	0.152363	-0.00630661	0.392308	0.831877	0.252539	0.393532	0.85824	0.999717	0.825925	0.818439
G3V2B9	0.0382106	0.488368	0.450157	-0.0270348	0.917	0.0981368	0.174191	0.145045	0.990493	0.999717	0.785441	0.681506
G3V2N0	-0.197707	-0.287471	-0.0897644	-0.00656446	0.266162	0.0448671	0.565457	0.452709	0.824673	0.999717	0.909049	0.839303
G3V2U7	-0.105037	-0.0515877	0.0534495	-0.00589139	0.165888	0.379165	0.420408	0.118458	0.813774	0.999717	0.876771	0.651793
G3V3E8	-0.0819524	0.121157	0.20311	-0.00507623	0.721149	0.50178	0.32263	0.655432	0.950641	0.999717	0.848564	0.921776
G3V3G9	0.134879	0.0500629	-0.0848164	0.00523764	0.103455	0.430541	0.241858	0.196939	0.779062	0.999717	0.825925	0.725685
G3V3R7	-0.0489205	-0.0395795	0.00934097	-0.00145333	0.46375	0.449166	0.873965	0.659068	0.878786	0.999717	0.980074	0.923522
G3V3U8	-0.365207	-0.0719382	0.293269	-0.0133861	0.0074426	0.470372	0.0141357	0.0408434	0.654433	0.999717	0.785407	0.50014
G3V4K3	-0.0033033	0.0146585	0.0179618	0.000227785	0.948908	0.716837	0.694768	0.928885	0.996629	0.999717	0.94357	0.986016
G3V542	0.00819215	-0.0346939	-0.042886	0.00391534	0.902154	0.507913	0.470193	0.241826	0.988516	0.999717	0.885893	0.756629
G3V599	-0.0061716	0.00791845	0.01409	-0.00487018	0.931661	0.88826	0.825302	0.179631	0.995101	0.999717	0.969747	0.712138
G3V5J6	-0.04913	0.00934675	0.0584768	0.00161601	0.48534	0.864751	0.350809	0.642035	0.887355	0.999717	0.855852	0.915022
G3V5N8	-0.0488287	-0.0512251	-0.00239631	-0.00376361	0.397222	0.259388	0.962349	0.191992	0.862448	0.999717	0.99337	0.723288
G3XA86	-0.0846518	0.0630042	0.147656	-0.0104144	0.366276	0.390071	0.0823177	0.0309926	0.855025	0.999717	0.785407	0.47401
G3XAE9	-0.0770231	-0.0426677	0.0343554	-0.00115819	0.344131	0.50135	0.631795	0.77202	0.845044	0.999717	0.926431	0.954105
G3XAH0	0.214076	-0.124137	-0.338213	0.00930844	0.376369	0.510864	0.121106	0.43637	0.855025	0.999717	0.785407	0.835536
G3XAN8	0.0773768	-0.0294753	-0.106852	0.00174193	0.41727	0.691608	0.210689	0.710768	0.866459	0.999717	0.809568	0.93658
G5E9C2	0.0871799	-0.0611213	-0.148301	0.00976759	0.397347	0.447888	0.111027	0.0626667	0.862448	0.999717	0.785407	0.565132
G5E9D5	0.233871	0.140871	-0.0929997	0.0115596	0.0234656	0.0751658	0.28929	0.0236718	0.697839	0.999717	0.840871	0.443792
G5E9G7	-0.0532925	-0.0304929	0.0227996	-2.65067e-05	0.339085	0.482912	0.642209	0.992265	0.844238	0.999717	0.930842	0.997628
G5E9L0	0.0505033	0.000255782	-0.0502475	0.00405574	0.378934	0.995423	0.324437	0.158698	0.855025	0.999941	0.849706	0.696534
G5E9Q6	0.0787853	0.0431177	-0.0356676	0.0132907	0.617371	0.726604	0.798276	0.0971466	0.925186	0.999717	0.965119	0.632974
G5E9S8	0.112681	-0.108514	-0.221195	0.0106653	0.495637	0.403143	0.138364	0.198176	0.890576	0.999717	0.785407	0.725718
G5E9V6	-0.0266372	-0.0474024	-0.0207652	-0.0131345	0.891202	0.756079	0.904266	0.180983	0.986701	0.999717	0.983612	0.712676
G5EA03	-0.0802495	-0.155656	-0.0754068	-0.00717696	0.815798	0.564986	0.805004	0.674277	0.973923	0.999717	0.966232	0.925922
G5EA06	0.0331967	0.056738	0.0235412	0.0074867	0.819828	0.619759	0.855416	0.304458	0.973923	0.999717	0.974887	0.790676
G5EA09	-0.0821972	-0.105666	-0.0234692	-0.00589214	0.34974	0.130284	0.761458	0.179897	0.848509	0.999717	0.955421	0.712138
G5EA42	0.00988427	-0.00647232	-0.0163566	0.00118554	0.803256	0.834923	0.642451	0.54736	0.970799	0.999717	0.930842	0.879049
G8JLB3	-0.0457642	0.12626	0.172024	0.00203973	0.652108	0.12047	0.0644761	0.684721	0.931167	0.999717	0.785407	0.929049
G8JLH6	-0.361492	0.0805296	0.442022	-0.0178561	0.151303	0.677214	0.0519107	0.1522	0.798589	0.999717	0.785407	0.688524
G9CGD6	-0.0105941	0.0341002	0.0446943	-0.00355594	0.919579	0.678603	0.631691	0.495662	0.991031	0.999717	0.926431	0.855515
H0Y2S1	-0.0853426	-0.0903711	-0.00502846	0.00297649	0.451254	0.310584	0.95984	0.59456	0.87661	0.999717	0.992891	0.897473
H0Y2S9	0.0724524	0.00619376	-0.0662586	0.00428589	0.278738	0.90474	0.264242	0.197837	0.826048	0.999717	0.830684	0.725718
H0Y322	0.0505779	-0.0168055	-0.0673835	0.00503996	0.49097	0.769176	0.303573	0.171766	0.890083	0.999717	0.842557	0.707831
H0Y368	0.0484626	-0.0250422	-0.0735048	0.00187331	0.55444	0.695874	0.315175	0.643958	0.907071	0.999717	0.842671	0.916269
H0Y3A4	-0.0553348	-0.0482068	0.00712802	-0.00413669	0.626155	0.588019	0.94344	0.463358	0.925917	0.999717	0.989865	0.843359
H0Y3G0	-0.078568	0.0218794	0.100447	0.0017087	0.452329	0.788203	0.281433	0.740134	0.87661	0.999717	0.840256	0.943768
H0Y3H2	-0.0837649	-0.0631279	0.0206371	-0.00125251	0.196907	0.21366	0.71565	0.692231	0.816506	0.999717	0.948925	0.932601
H0Y3U0	-0.0103963	-0.0503287	-0.0399323	-0.00622017	0.960553	0.759977	0.830409	0.551468	0.998565	0.999717	0.971175	0.881058
H0Y476	-0.00981957	-0.0414015	-0.0315819	-0.000953647	0.870832	0.384815	0.556581	0.749941	0.984021	0.999717	0.907774	0.946353
H0Y4E8	0.0524396	0.0174607	-0.0349789	0.00222526	0.253282	0.623315	0.387344	0.325795	0.822684	0.999717	0.864879	0.800202
H0Y542	-0.316719	-0.0313233	0.285395	-0.0163086	0.151069	0.85309	0.144767	0.136012	0.798589	0.999717	0.785407	0.673494
H0Y547	0.0499767	0.0233213	-0.0266555	0.0049634	0.437643	0.642344	0.639236	0.126177	0.871363	0.999717	0.929349	0.660126
H0Y5B0	0.206174	-0.159127	-0.365301	0.00938095	0.141068	0.146584	0.00552965	0.174712	0.788604	0.999717	0.774938	0.708027
H0Y5K5	-0.0727202	0.000884582	0.0736048	-0.000886844	0.460311	0.990797	0.400072	0.854933	0.877601	0.999717	0.867528	0.971863
H0Y650	0.0251459	0.062859	0.0377131	1.99695e-05	0.852795	0.554855	0.753765	0.997624	0.980997	0.999717	0.955421	0.998805
H0Y7A7	-0.0496468	0.0301026	0.0797494	-0.000752595	0.577131	0.665499	0.315844	0.864052	0.916115	0.999717	0.842671	0.972885
H0Y7L6	-0.02112	-0.138264	-0.117144	-0.000528227	0.895193	0.276444	0.412983	0.946932	0.988241	0.999717	0.873524	0.989889
H0Y7Z9	0.0812508	-0.0485379	-0.129789	0.00679308	0.642604	0.723051	0.405398	0.435088	0.9307	0.999717	0.87091	0.834668
H0Y8P0	-0.0291703	-0.0240509	0.00511938	-0.000621154	0.665015	0.648488	0.93157	0.85203	0.934175	0.999717	0.986767	0.970513
H0Y8Y2	0.148743	-0.0679772	-0.21672	0.018486	0.351538	0.584417	0.131335	0.0251137	0.848509	0.999717	0.785407	0.446782
H0Y905	-0.114254	-0.124349	-0.0100945	-0.00381581	0.258311	0.120442	0.909144	0.442511	0.823578	0.999717	0.984415	0.837218
H0Y980	0.2015	0.0269113	-0.174589	0.0101938	0.000959199	0.528889	0.00118989	0.000779193	0.654433	0.999717	0.774938	0.172882
H0Y9E9	-0.0147979	0.139307	0.154105	-0.00150442	0.884726	0.0905123	0.0977615	0.766077	0.986519	0.999717	0.785407	0.951241
H0Y9Y6	-0.0262294	0.15732	0.183549	-0.00364772	0.831337	0.111772	0.101826	0.550917	0.975172	0.999717	0.785407	0.881058
H0YAH0	0.0535176	-0.0180027	-0.0715204	-0.000853701	0.618534	0.830263	0.454374	0.872251	0.925186	0.999717	0.884344	0.974181
H0YAJ8	0.104965	-0.117552	-0.222516	0.00808475	0.618482	0.477438	0.239228	0.440105	0.925186	0.999717	0.825925	0.837218
H0YAP0	0.24854	-0.0757744	-0.324315	0.0104523	0.228607	0.634978	0.0813362	0.304484	0.820287	0.999717	0.785407	0.790676
H0YB16	-0.0875412	-0.0939058	-0.0063646	-0.00215661	0.261571	0.128156	0.925701	0.572697	0.824548	0.999717	0.986767	0.889727
H0YB87	0.0380537	-0.0713087	-0.109362	0.0109731	0.819929	0.586826	0.462822	0.192376	0.973923	0.999717	0.885562	0.723288
H0YBM4	0.0203878	-0.0130724	-0.0334602	-0.000400806	0.838049	0.867056	0.705463	0.935291	0.976182	0.999717	0.94631	0.988158
H0YC44	0.234741	0.100044	-0.134697	0.0140433	0.192895	0.473125	0.394673	0.118449	0.816506	0.999717	0.864879	0.651793
H0YCX3	0.0523308	0.0570195	0.00468872	0.000156958	0.600482	0.467291	0.957675	0.974619	0.921068	0.999717	0.992529	0.99446
H0YDU8	-0.156065	-0.103673	0.0523923	-0.00732822	0.0453648	0.0860195	0.432509	0.0567096	0.727459	0.999717	0.882017	0.554199
H0YEF7	-0.0199984	-0.140052	-0.120053	-0.0047325	0.889419	0.220646	0.350692	0.508132	0.986626	0.999717	0.855852	0.863265
H0YEF9	-0.0523196	0.0900835	0.142403	-0.00477826	0.614169	0.272286	0.129672	0.355349	0.925186	0.999717	0.785407	0.812139
H0YF29	-0.0932118	-0.00221261	0.0909992	-0.000899893	0.096078	0.958598	0.068457	0.738722	0.779062	0.999717	0.785407	0.943296
H0YFP0	0.0406292	-0.00976019	-0.0503894	-0.000357355	0.581859	0.865462	0.442458	0.921833	0.916924	0.999717	0.884344	0.985095
H0YGR4	-0.0950275	-0.0223136	0.0727139	-0.00757726	0.151226	0.660827	0.21305	0.0250277	0.798589	0.999717	0.809568	0.446578
H0YH80	0.317249	0.0847369	-0.232512	0.00989779	0.154749	0.621026	0.23646	0.363938	0.801711	0.999717	0.825925	0.8132
H0YHG0	0.0701944	-0.0857548	-0.155949	-8.0016e-05	0.687232	0.530851	0.317193	0.992591	0.940167	0.999717	0.844322	0.997628
H0YI08	0.324438	-0.00930982	-0.333747	0.0129552	0.0864734	0.948366	0.0488854	0.162432	0.779062	0.999717	0.785407	0.698393
H0YI09	-0.0637024	-0.0666145	-0.00291214	0.0026746	0.605635	0.491388	0.978703	0.661243	0.921068	0.999717	0.99754	0.92364
H0YIC4	0.0656176	0.0690212	0.00340356	0.000175391	0.571506	0.448351	0.973506	0.975549	0.913984	0.999717	0.996642	0.99446
H0YJ05	0.246634	-0.0147656	-0.261399	0.022879	0.0263776	0.858203	0.00923958	0.000167661	0.712726	0.999717	0.774938	0.0972836
H0YJK0	0.179671	-0.106902	-0.286572	0.00936557	0.297642	0.42654	0.0672277	0.273394	0.829375	0.999717	0.785407	0.775874
H0YKD8	0.000763993	0.0233658	0.0226018	-0.00751638	0.993667	0.756764	0.79127	0.123741	0.999822	0.999717	0.963353	0.65547
H0YKM0	-0.202813	-0.0265034	0.176309	-0.00601608	0.0148041	0.6658	0.0166278	0.129238	0.665201	0.999717	0.785407	0.667031
H0YKR4	-0.0920923	0.117378	0.20947	-0.00650772	0.353542	0.136437	0.0228857	0.189358	0.848509	0.999717	0.785407	0.722566
H0YKT5	0.10276	-0.0257872	-0.128547	0.00177856	0.153262	0.640946	0.0481368	0.611101	0.801168	0.999717	0.785407	0.902808
H0YL18	0.541801	0.595905	0.0541039	-0.00116446	0.0525362	0.00845703	0.820497	0.930278	0.729417	0.999717	0.969008	0.986016
H0YL91	0.0432868	0.114499	0.0712117	0.00211997	0.531538	0.0420406	0.250195	0.535935	0.89987	0.999717	0.825925	0.872424
H0YLF5	0.087696	0.0249893	-0.0627067	0.00361065	0.173986	0.614991	0.269762	0.255495	0.816233	0.999717	0.834584	0.76513
H0YLI7	-0.00939919	-0.0270142	-0.017615	-0.00424063	0.897986	0.638623	0.78651	0.249032	0.988241	0.999717	0.961441	0.760122
H0YLM1	0.148413	0.00935981	-0.139054	0.00489898	0.197132	0.915849	0.173717	0.385374	0.816506	0.999717	0.785407	0.815721
H0YLT6	0.0721946	-0.0684999	-0.140694	0.00480777	0.452189	0.363579	0.105708	0.31414	0.87661	0.999717	0.785407	0.796802
H0YLY0	-0.0420282	-0.110189	-0.0681608	0.00318082	0.53901	0.0474156	0.265371	0.350137	0.89987	0.999717	0.830973	0.810571
H0YLY9	-0.090959	-0.0971204	-0.00616133	0.00317352	0.299847	0.161242	0.936171	0.462548	0.829375	0.999717	0.986921	0.843038
H0YM70	0.0639943	0.057161	-0.00683333	-0.00114624	0.640159	0.594079	0.955002	0.865438	0.929573	0.999717	0.991284	0.973094
H0YMG7	0.0495443	-0.0421685	-0.0917128	0.00732983	0.767205	0.747646	0.537736	0.379701	0.961385	0.999717	0.901627	0.815721
H0YMJ0	-0.0361532	-0.0462214	-0.0100682	-0.0145659	0.849152	0.756276	0.952344	0.130446	0.979196	0.999717	0.991284	0.668028
H0YMT1	0.0768765	0.0505002	-0.0263763	0.00835749	0.330182	0.41263	0.703985	0.0388615	0.839594	0.999717	0.945813	0.494564
H0YN88	0.0896771	0.074699	-0.0149782	-0.000286606	0.320886	0.291591	0.850226	0.948391	0.836407	0.999717	0.974887	0.989995
H0YNG3	0.0181517	-0.0368159	-0.0549676	-0.000689692	0.759745	0.430747	0.301078	0.814367	0.95984	0.999717	0.842557	0.960006
H3BLV5	-0.128901	-0.088687	0.0402144	-0.00331082	0.143312	0.196232	0.599579	0.440403	0.788697	0.999717	0.920079	0.837218
H3BLW6	-0.038677	-0.0331883	0.00548872	-0.00553493	0.593426	0.558718	0.931707	0.130611	0.918975	0.999717	0.986767	0.668028
H3BME4	0.0960417	0.0541672	-0.0418745	0.00443688	0.421645	0.561469	0.691254	0.452974	0.870579	0.999717	0.942531	0.839303
H3BMM9	0.0447164	-0.090155	-0.134871	0.00350411	0.764808	0.443416	0.31339	0.636294	0.960727	0.999717	0.842557	0.912453
H3BN98	-0.00430124	0.0549333	0.0592345	-0.00240788	0.945129	0.2676	0.290547	0.439219	0.996629	0.999717	0.840871	0.837199
H3BNK2	-0.156287	-0.0354116	0.120875	-0.00630575	0.218501	0.717957	0.281319	0.31346	0.818211	0.999717	0.840256	0.796802
H3BNV7	0.133358	0.0610485	-0.0723091	0.0101896	0.0272929	0.182546	0.163924	0.00131423	0.72146	0.999717	0.785407	0.208706
H3BP13	-0.0394399	0.106592	0.146032	-0.00171763	0.635853	0.110552	0.0563026	0.676869	0.928321	0.999717	0.785407	0.926147
H3BP28	-0.0449207	0.0382922	0.0832128	-0.00295446	0.651947	0.62351	0.349298	0.549658	0.931167	0.999717	0.855852	0.88105
H3BPF8	0.177233	0.0453414	-0.131891	-0.000496664	0.135931	0.619028	0.207725	0.931188	0.784365	0.999717	0.809568	0.986016
H3BPJ9	0.0149315	0.0604819	0.0455504	8.15404e-05	0.901378	0.523139	0.67035	0.989092	0.988516	0.999717	0.936934	0.997173
H3BPR3	0.0965701	-0.04185	-0.13842	0.00843457	0.345649	0.599403	0.132783	0.102386	0.845412	0.999717	0.785407	0.642767
H3BQ52	0.000965601	-0.0462928	-0.0472584	-0.0116701	0.995758	0.745038	0.769343	0.201835	0.999822	0.999717	0.957305	0.726084
H3BQK9	-0.0279845	-0.0640603	-0.0360758	0.00370581	0.575521	0.1097	0.417198	0.141703	0.915268	0.999717	0.876228	0.679679
H3BQM0	0.138092	0.118363	-0.0197287	0.00130074	0.250313	0.20942	0.851105	0.824628	0.821723	0.999717	0.974887	0.964094
H3BR94	-0.0681613	-0.0616983	0.00646303	-0.00180594	0.11982	0.0744148	0.864609	0.396868	0.780888	0.999717	0.976811	0.820407
H3BRB6	0.0375179	0.0248183	-0.0126996	-0.00407959	0.749611	0.787378	0.902933	0.48505	0.956427	0.999717	0.983612	0.84971
H3BRF9	-0.0351804	-0.0243116	0.0108689	-0.00255299	0.563162	0.609593	0.839862	0.39858	0.910307	0.999717	0.97395	0.820561
H3BRJ5	0.0397085	0.02256	-0.0171485	0.00339269	0.7872	0.844653	0.895328	0.641801	0.964475	0.999717	0.982207	0.915022
H3BS89	0.0187988	0.0862162	0.0674175	-0.00521292	0.887438	0.410209	0.568159	0.430726	0.986626	0.999717	0.909698	0.834506
H3BSM7	0.034566	-0.0206314	-0.0551975	0.0017362	0.625432	0.709514	0.38184	0.620436	0.925917	0.999717	0.861551	0.906777
H3BSW6	0.00945771	0.0240952	0.0146375	0.0012919	0.867101	0.58712	0.770326	0.644912	0.983824	0.999717	0.957312	0.91641
H3BTH8	0.0156111	0.0630716	0.0474605	-0.0025433	0.890496	0.479615	0.637554	0.651131	0.986649	0.999717	0.929093	0.919843
H3BTM2	0.12127	-0.058711	-0.179981	0.0122316	0.274735	0.496234	0.0733654	0.0317707	0.82539	0.999717	0.785407	0.47401
H3BTN5	-0.145947	-0.0487516	0.0971957	-0.00737506	0.0295758	0.334195	0.0953046	0.0266554	0.72146	0.999717	0.785407	0.45176
H3BUN4	-0.25844	-0.195703	0.0627367	-0.00627756	0.0732737	0.0826024	0.613126	0.367658	0.770508	0.999717	0.923006	0.814676
H3BUN7	0.247877	-0.0481014	-0.295979	0.011953	0.0359526	0.587495	0.0062576	0.0406178	0.72325	0.999717	0.774938	0.50014
H3BVF3	0.158807	-0.0308107	-0.189618	0.00336584	0.124348	0.696855	0.042175	0.502221	0.781824	0.999717	0.785407	0.859763
H3BVF7	0.012941	0.0592572	0.0463162	0.00527083	0.876877	0.368759	0.533225	0.209684	0.985031	0.999717	0.90125	0.731556
H3BVG0	0.0476487	0.0327617	-0.014887	0.00175725	0.373554	0.433723	0.752149	0.505905	0.855025	0.999717	0.955421	0.862434
H7BXH2	-0.0477642	-0.0417197	0.00604447	0.000945601	0.39112	0.339607	0.901858	0.730016	0.857926	0.999717	0.983571	0.941297
H7BXI1	0.0355556	0.0466904	0.0111348	0.00186472	0.429373	0.190016	0.778937	0.402875	0.870789	0.999717	0.959094	0.821267
H7BXY5	0.115386	-0.0300475	-0.145434	0.00449713	0.389938	0.773452	0.22512	0.4973	0.857926	0.999717	0.822083	0.856002
H7BXY6	-0.047691	-0.0333669	0.0143242	-0.00743324	0.653138	0.687875	0.878773	0.164575	0.931379	0.999717	0.980328	0.699746
H7BXZ5	-0.0409298	-0.0101939	0.0307359	0.000977122	0.646138	0.883662	0.697188	0.824499	0.930993	0.999717	0.944498	0.964094
H7BYF9	-0.105864	0.00562514	0.111489	-0.00471416	0.270805	0.939687	0.193062	0.320806	0.82539	0.999717	0.793999	0.798418
H7BYR8	-0.590407	-0.0652217	0.525185	-0.0380245	0.0646327	0.787263	0.0638118	0.0187301	0.759852	0.999717	0.785407	0.424059
H7BYX6	-0.269867	-0.111306	0.158561	-0.00720766	0.0549376	0.298906	0.194049	0.287659	0.731868	0.999717	0.793999	0.780556
H7BYZ6	-0.0152632	-0.0471338	-0.0318707	-0.000525074	0.814216	0.357927	0.580929	0.870256	0.973923	0.999717	0.913916	0.974181
H7BZ56	0.031382	0.00264092	-0.0287411	0.0019481	0.732599	0.970672	0.724154	0.668565	0.951502	0.999717	0.949843	0.925058
H7BZ66	0.00508968	-0.0607054	-0.065795	0.00688114	0.967134	0.531879	0.54946	0.266563	0.998565	0.999717	0.905977	0.771062
H7BZ75	0.0374059	-0.0460893	-0.0834952	0.000742902	0.640604	0.464003	0.245324	0.851165	0.929573	0.999717	0.825925	0.970513
H7BZ77	0.292843	0.00303073	-0.289812	0.0137779	0.0442776	0.977881	0.0261445	0.0550054	0.727459	0.999717	0.785407	0.552006
H7BZJ3	-0.0557703	-0.0137447	0.0420257	-0.00328076	0.258586	0.71899	0.335223	0.18176	0.823578	0.999717	0.854062	0.713533
H7BZV1	-0.0322713	-0.0188596	0.0134117	-0.0060757	0.789595	0.842085	0.900404	0.314899	0.965346	0.999717	0.983463	0.796802
H7C0K6	0.0653792	-0.00816232	-0.0735415	-0.00192944	0.452328	0.90408	0.342016	0.65296	0.87661	0.999717	0.855746	0.920322
H7C0V4	-0.0752017	-0.0382525	0.0369492	-0.00934159	0.38514	0.570911	0.628486	0.0359104	0.857328	0.999717	0.925171	0.484477
H7C0X2	-0.10038	-0.106414	-0.00603426	-0.00621019	0.396879	0.254197	0.953856	0.291697	0.862448	0.999717	0.991284	0.783335
H7C127	-0.00755916	-0.0367287	-0.0291695	-0.000743998	0.917872	0.523931	0.654206	0.837628	0.990493	0.999717	0.932038	0.966517
H7C144	-0.0304479	-0.0345623	-0.00411435	-0.00493862	0.848066	0.78129	0.976697	0.531707	0.979196	0.999717	0.99754	0.870779
H7C175	0.0795636	0.0319514	-0.0476122	0.000655284	0.3218	0.608708	0.501347	0.867811	0.836407	0.999717	0.894967	0.973849
H7C1E4	-0.131349	0.0178679	0.149217	-0.00703261	0.165292	0.805892	0.0789977	0.13474	0.813335	0.999717	0.785407	0.670762
H7C1Q1	0.00430108	-0.0485077	-0.0528088	0.00596162	0.965424	0.533995	0.549763	0.231729	0.998565	0.999717	0.905977	0.749811
H7C1V4	-0.115938	0.0222861	0.138224	-0.00273244	0.258257	0.778722	0.132376	0.586691	0.823578	0.999717	0.785407	0.894638
H7C2N1	-0.0412335	-0.0383415	0.00289198	-0.0223139	0.831174	0.800159	0.986538	0.0267245	0.975172	0.999717	0.998627	0.45176
H7C3I4	0.138413	-0.0269322	-0.165345	0.00379069	0.101461	0.676178	0.030676	0.355844	0.779062	0.999717	0.785407	0.812139
H7C3K3	-0.090577	-0.177593	-0.0870164	-0.00365173	0.408468	0.0455189	0.371005	0.499868	0.866276	0.999717	0.859589	0.857925
H7C3N9	-0.0879071	-0.0154877	0.0724194	-0.00173493	0.363753	0.836781	0.398174	0.715382	0.852238	0.999717	0.866163	0.937538
H7C3Q8	-0.0358441	-0.0799837	-0.0441396	-0.00457827	0.714786	0.302279	0.612205	0.349455	0.949961	0.999717	0.922576	0.810387
H7C4G9	0.0498985	0.18598	0.136081	0.00711096	0.641844	0.0341708	0.160008	0.187486	0.929945	0.999717	0.785407	0.7222
H7C4U9	-0.161728	-0.152096	0.0096321	-0.00638377	0.236766	0.157856	0.935743	0.343052	0.820287	0.999717	0.986921	0.807993
H7C4W6	-0.0314891	0.011657	0.0431461	-0.00333902	0.685277	0.84785	0.53205	0.388212	0.938602	0.999717	0.90125	0.817257
H7C560	-0.00740157	-0.0759155	-0.0685139	-0.00721397	0.967266	0.591962	0.668898	0.422216	0.998565	0.999717	0.936934	0.830969
H7C5B8	-0.0673807	0.15962	0.227001	-0.00463145	0.700186	0.249719	0.151373	0.593434	0.946596	0.999717	0.785407	0.897181
H9KV31	-0.195248	-0.0873117	0.107936	-0.00637588	0.00966643	0.122016	0.0928321	0.0763919	0.662303	0.999717	0.785407	0.594345
H9KV90	-0.0906917	-0.0791922	0.0114995	-0.0029219	0.303494	0.25239	0.881765	0.500449	0.829375	0.999717	0.980328	0.858114
I3L0A0	-0.112735	-0.0357892	0.0769458	-0.00768446	0.0787439	0.464236	0.170515	0.0183562	0.773389	0.999717	0.785407	0.424059
I3L0B8	-0.0313261	0.138277	0.169604	-0.00482555	0.788338	0.138657	0.110039	0.406504	0.964927	0.999717	0.785407	0.822508
I3L0M9	-0.0629441	-0.0476652	0.0152789	-0.00312005	0.20248	0.217224	0.723067	0.20195	0.816506	0.999717	0.949843	0.726084
I3L2A9	-0.00675373	-0.129128	-0.122374	-0.00422936	0.959084	0.217442	0.299732	0.518166	0.998565	0.999717	0.842557	0.866406
I3L2C7	-0.161479	-0.0399368	0.121542	-0.00420889	0.158319	0.649921	0.22845	0.451037	0.808849	0.999717	0.822359	0.839303
I3L2J0	0.0153084	-0.0451222	-0.0604307	-0.0034305	0.887096	0.594005	0.528873	0.522113	0.986626	0.999717	0.899466	0.866406
I3L2J8	-0.0719842	0.00474262	0.0767268	0.00175591	0.546174	0.959349	0.468852	0.76556	0.90287	0.999717	0.885712	0.951241
I3L397	-0.032045	-0.0215432	0.0105017	-0.00232513	0.414664	0.482911	0.761665	0.235467	0.866459	0.999717	0.955421	0.753481
I3L3C6	-0.00321375	-0.061081	-0.0578673	0.00172447	0.980967	0.563856	0.628846	0.796106	0.999822	0.999717	0.925171	0.957749
I3L3N5	-0.0558932	-0.0642452	-0.00835206	-0.00311986	0.683594	0.550413	0.945145	0.646021	0.938575	0.999717	0.989888	0.917206
I3L3Z2	-0.0708665	0.0126476	0.0835141	-0.00268997	0.16191	0.745225	0.0669176	0.279639	0.81211	0.999717	0.785407	0.779174
I3L448	-0.0770889	0.00620754	0.0832964	-0.00272052	0.281973	0.910858	0.192266	0.440486	0.826915	0.999717	0.793563	0.837218
I3L4Q0	0.0927225	0.0030718	-0.0896507	-0.00157205	0.437477	0.97363	0.397674	0.789197	0.871363	0.999717	0.865963	0.956459
I3L4X2	-0.0696164	-0.0174818	0.0521347	-0.00325404	0.428349	0.798352	0.502717	0.454287	0.870789	0.999717	0.895021	0.839303
I3L4Z6	0.0316834	0.0383073	0.00662389	-0.00296497	0.682944	0.529193	0.923148	0.442069	0.938575	0.999717	0.986767	0.837218
J3KMZ8	0.000643037	0.014014	0.013371	-0.00248158	0.994217	0.840186	0.865059	0.573333	0.999822	0.999717	0.976811	0.889727
J3KMZ9	-0.163793	0.0154641	0.179257	-0.010696	0.367496	0.91276	0.268007	0.237395	0.855025	0.999717	0.833691	0.754823
J3KN10	-0.0670374	-0.000251363	0.066786	0.000102864	0.292781	0.995934	0.238512	0.973692	0.828735	0.999941	0.825925	0.99446
J3KN16	-0.0530421	0.0169087	0.0699509	-0.00215452	0.258621	0.641963	0.0979169	0.351987	0.823578	0.999717	0.785407	0.811525
J3KN36	-0.0136978	0.055416	0.0691139	-0.00258915	0.841459	0.306352	0.260954	0.447552	0.977632	0.999717	0.826908	0.838187
J3KN59	0.0946445	-0.0278622	-0.122507	0.00561546	0.278231	0.680404	0.118186	0.196072	0.82603	0.999717	0.785407	0.725685
J3KN67	-0.0392713	-0.115343	-0.0760719	0.00657855	0.71887	0.184246	0.433864	0.229503	0.949961	0.999717	0.882017	0.74705
J3KNE7	0.212362	-0.0868417	-0.299204	0.00884143	0.146314	0.440912	0.0251315	0.218992	0.791936	0.999717	0.785407	0.736377
J3KNF4	0.0642642	-0.0584097	-0.122674	0.00756911	0.300862	0.231502	0.0318014	0.0187999	0.829375	0.999717	0.785407	0.424298
J3KNF5	-0.0668843	0.00403721	0.0709215	-0.00226445	0.29637	0.935122	0.213844	0.47255	0.829375	0.999717	0.809568	0.844868
J3KNI1	0.0156033	0.00127064	-0.0143326	0.00135931	0.764964	0.975172	0.756768	0.599531	0.960727	0.999717	0.955421	0.898872
J3KNN3	0.0165796	-0.0184581	-0.0350377	-0.000220042	0.7351	0.63086	0.422476	0.927651	0.951888	0.999717	0.877272	0.986016
J3KNN5	0.0327932	0.0729461	0.0401529	0.00256127	0.612271	0.157282	0.484986	0.425749	0.925015	0.999717	0.8889	0.832497
J3KNN7	0.0226528	0.0406768	0.0180239	-0.00415927	0.608422	0.245282	0.645504	0.0658213	0.922966	0.999717	0.930923	0.571318
J3KNQ4	0.0910972	-0.0596065	-0.150704	0.0101581	0.448872	0.526103	0.163539	0.0954724	0.875461	0.999717	0.785407	0.63228
J3KP11	-0.0561229	-0.0812314	-0.0251085	-0.00370299	0.40403	0.129229	0.672072	0.268704	0.863895	0.999717	0.937539	0.773014
J3KP26	-0.00601294	-0.0376288	-0.0316159	-3.33135e-05	0.936849	0.528229	0.639177	0.992925	0.995124	0.999717	0.929349	0.997628
J3KPD6	0.216052	0.20166	-0.0143921	0.000536756	0.19869	0.128088	0.921762	0.947697	0.816506	0.999717	0.986748	0.989995
J3KPG9	-0.118577	-0.0656037	0.0529737	0.000385467	0.345506	0.503116	0.632244	0.95016	0.845412	0.999717	0.926431	0.990443
J3KPL8	-0.0706443	-0.113936	-0.043292	-0.00283914	0.335994	0.0541826	0.503949	0.433326	0.843565	0.999717	0.895352	0.834668
J3KPS0	-0.0351213	0.0406622	0.0757835	-0.00195093	0.505243	0.327105	0.112479	0.455259	0.893328	0.999717	0.785407	0.839303
J3KPS3	-0.151666	-0.0533999	0.0982661	-0.00739635	0.0754279	0.412034	0.187314	0.0796269	0.773389	0.999717	0.7931	0.596005
J3KQ12	0.00455264	-0.00406984	-0.00862248	-0.0106433	0.973155	0.969352	0.942694	0.12109	0.998565	0.999717	0.989762	0.652829
J3KQ16	-0.0012354	0.140852	0.142087	0.0037412	0.99243	0.175189	0.225365	0.563004	0.999822	0.999717	0.822083	0.886732
J3KQ18	-0.00230586	-0.103098	-0.100792	0.000929384	0.982066	0.206664	0.273632	0.854841	0.999822	0.999717	0.836993	0.971863
J3KQ48	-0.123029	-0.0251925	0.0978364	-0.00915521	0.0418899	0.579793	0.0658479	0.00351455	0.727459	0.999717	0.785407	0.268689
J3KQ66	-0.25602	-0.150839	0.105181	-0.00958691	0.380154	0.507573	0.6824	0.5054	0.855025	0.999717	0.940686	0.862076
J3KQA0	0.125815	0.0561473	-0.0696677	0.000948405	0.618285	0.776037	0.755278	0.939374	0.925186	0.999717	0.955421	0.988533
J3KQA9	0.0585625	-0.00679296	-0.0653554	-4.14355e-05	0.455397	0.911457	0.349015	0.99144	0.877342	0.999717	0.855852	0.997628
J3KQL8	0.0723435	0.0679429	-0.00440069	-0.00535574	0.535775	0.458411	0.96598	0.356778	0.89987	0.999717	0.994156	0.812139
J3KQN4	-0.0344354	0.0121334	0.0465687	-0.0124201	0.752549	0.887084	0.631043	0.0286909	0.957125	0.999717	0.926431	0.457653
J3KR44	-0.0319919	-0.0235646	0.00842727	-0.000204602	0.70548	0.722144	0.910476	0.961006	0.9487	0.999717	0.984716	0.992807
J3KR97	-0.0552362	-0.0299457	0.0252905	-0.00143269	0.401631	0.559964	0.663258	0.658707	0.862667	0.999717	0.934485	0.92323
J3KRC8	0.0637984	-0.0366397	-0.100438	0.00328246	0.427977	0.559811	0.164908	0.410319	0.870789	0.999717	0.785407	0.82609
J3KRP9	-0.129344	-0.0995525	0.029792	-0.00848385	0.306256	0.314383	0.78834	0.178674	0.829512	0.999717	0.96223	0.712138
J3KRX5	0.0641678	0.0292811	-0.0348867	-0.000688668	0.352022	0.585363	0.566062	0.838774	0.848509	0.999717	0.909163	0.966876
J3KS22	-0.0664733	-0.0477672	0.0187061	-0.00177865	0.27682	0.317341	0.727125	0.553322	0.826026	0.999717	0.950566	0.881946
J3KS54	0.0820789	-0.00729062	-0.0893695	-0.00105925	0.314005	0.908129	0.218638	0.791004	0.834051	0.999717	0.816138	0.956707
J3KTA4	0.130779	0.0508071	-0.0799722	0.00682951	0.047548	0.310973	0.162986	0.0374251	0.728142	0.999717	0.785407	0.491412
J3KTL2	0.0759753	-0.0300966	-0.106072	0.00249697	0.43638	0.692404	0.224479	0.604133	0.871323	0.999717	0.822083	0.900675
J3KTM5	0.0233985	-0.0418309	-0.0652294	0.00141785	0.777857	0.520907	0.378454	0.729979	0.963465	0.999717	0.859589	0.941297
J3QKL0	0.11486	0.120975	0.00611471	0.0092702	0.19033	0.0822282	0.936214	0.0377316	0.816506	0.999717	0.986921	0.491412
J3QL17	0.0474708	0.0503824	0.0029116	0.0018454	0.538986	0.406489	0.965969	0.629024	0.89987	0.999717	0.994156	0.908731
J3QL56	0.0324539	0.138491	0.106037	-0.00236983	0.733769	0.0726437	0.216698	0.616404	0.951502	0.999717	0.812233	0.906081
J3QL63	0.0373409	-0.067654	-0.104995	0.00776354	0.713209	0.397857	0.249531	0.131099	0.949961	0.999717	0.825925	0.668028
J3QL71	-0.163455	-0.153149	0.0103051	-0.00588279	0.231851	0.155034	0.931252	0.381514	0.820287	0.999717	0.986767	0.815721
J3QLJ5	-0.00488472	0.0404418	0.0453265	0.000902079	0.969867	0.69005	0.69304	0.887965	0.998565	0.999717	0.943397	0.977084
J3QLK0	-0.0520864	0.0691429	0.121229	-0.00153824	0.630975	0.41746	0.213482	0.774132	0.92716	0.999717	0.809568	0.954544
J3QLM1	0.0974881	0.08751	-0.00997808	0.00165122	0.154945	0.105148	0.866899	0.620193	0.801911	0.999717	0.976913	0.906777
J3QQK6	0.236469	0.0607542	-0.175715	0.00924119	0.121961	0.603954	0.19172	0.217977	0.780888	0.999717	0.7931	0.735531
J3QQM5	-0.261352	-0.0499618	0.21139	-0.00474917	0.0276011	0.572878	0.042804	0.398569	0.72146	0.999717	0.785407	0.820561
J3QQX6	0.184773	0.11282	-0.0719533	-0.00113595	0.403815	0.51387	0.712284	0.916854	0.863895	0.999717	0.948296	0.984738
J3QQY0	0.0922124	0.108935	0.0167229	0.000890431	0.289711	0.115231	0.826678	0.834605	0.827889	0.999717	0.97013	0.966099
J3QR07	0.0562095	0.049961	-0.00624852	-0.00594388	0.63357	0.588651	0.952229	0.312519	0.928037	0.999717	0.991284	0.796802
J3QRU1	0.0138877	0.0181064	0.00421873	0.00607456	0.903263	0.839661	0.966779	0.288408	0.988619	0.999717	0.994555	0.780556
J3QRV5	-0.180257	-0.0110695	0.169188	-0.00977657	0.192722	0.917212	0.168777	0.154978	0.816506	0.999717	0.785407	0.691375
J3QS23	-0.084812	0.0349458	0.119758	-0.00537814	0.466204	0.700265	0.249702	0.352312	0.87883	0.999717	0.825925	0.811525
J3QSH4	-0.197304	-0.0512745	0.146029	-0.00711773	0.306304	0.731754	0.391585	0.453763	0.829512	0.999717	0.864879	0.839303
J3QTA6	-0.00450009	-0.034975	-0.030475	-0.00312612	0.961332	0.631139	0.711522	0.498334	0.998565	0.999717	0.948115	0.857117
J9JID7	0.0977282	-0.00549542	-0.103224	0.00507841	0.237157	0.931373	0.161475	0.215343	0.820287	0.999717	0.785407	0.733513
J9JIE6	0.0611481	0.094234	0.0330858	-0.00447165	0.518486	0.209206	0.692767	0.34262	0.897352	0.999717	0.943397	0.807993
K7EIE8	0.0079075	-0.0167256	-0.0246331	0.00819289	0.899627	0.733564	0.658224	0.0132699	0.988516	0.999717	0.932835	0.408001
K7EIU8	-0.126495	-0.0478902	0.0786051	0.000276021	0.307143	0.618596	0.471743	0.963714	0.829815	0.999717	0.886209	0.992873
K7EIY6	-0.063641	-0.16399	-0.100349	0.00470036	0.52421	0.0436221	0.261546	0.344485	0.899655	0.999717	0.828162	0.808138
K7EJH8	0.0316686	0.0286497	-0.00301894	-0.00650224	0.761752	0.726197	0.97397	0.215404	0.960104	0.999717	0.996757	0.733513
K7EJP2	-0.0270068	0.000706518	0.0277133	-0.0138115	0.911237	0.997028	0.897341	0.255743	0.989877	0.999941	0.982207	0.76513
K7EJQ7	0.0518015	0.0924215	0.0406199	0.00261518	0.661592	0.322479	0.698534	0.655371	0.932815	0.999717	0.945265	0.921776
K7EKD1	0.355589	-0.0276157	-0.383205	0.0332893	0.204983	0.898316	0.126264	0.0211374	0.816506	0.999717	0.785407	0.435369
K7EKE6	-0.148418	-0.0542267	0.0941914	-0.00236928	0.0107026	0.209703	0.0594293	0.382098	0.662303	0.999717	0.785407	0.815721
K7EKI8	0.0838526	0.0133915	-0.070461	0.00592493	0.168987	0.775012	0.191504	0.0540737	0.815855	0.999717	0.7931	0.551526
K7EKN2	0.0759612	0.0777929	0.00183173	0.0100011	0.302105	0.180376	0.977363	0.00968267	0.829375	0.999717	0.99754	0.378875
K7EKU3	-0.131415	0.0345674	0.165982	-0.00459685	0.118574	0.591895	0.0299239	0.264242	0.780888	0.999717	0.785407	0.769776
K7EL21	0.478941	-0.045021	-0.523961	0.0442494	0.240657	0.886415	0.150565	0.0340351	0.820287	0.999717	0.785407	0.477392
K7ELH8	0.0736071	0.0100747	-0.0635324	0.00838065	0.400746	0.882404	0.413157	0.0605412	0.862667	0.999717	0.873664	0.56259
K7ELL7	-0.0246343	0.0299263	0.0545606	-0.00146117	0.648942	0.481296	0.260621	0.585822	0.931166	0.999717	0.826908	0.894088
K7ELY2	-0.0083131	0.0210307	0.0293438	-0.000802464	0.938721	0.803941	0.759757	0.880868	0.995505	0.999717	0.955421	0.974202
K7EM38	0.105913	0.16159	0.055677	0.0062974	0.32609	0.0622789	0.557882	0.240254	0.838325	0.999717	0.907896	0.756229
K7EM91	-0.146228	-0.0855199	0.0607081	-0.0064848	0.113016	0.231294	0.44899	0.153694	0.780888	0.999717	0.884344	0.688524
K7EMM8	0.067582	-0.0134988	-0.0810808	0.000295028	0.550833	0.878643	0.420944	0.9579	0.904738	0.999717	0.877062	0.99226
K7EMN4	-0.10679	-0.0467685	0.0600213	-0.00877789	0.18019	0.447803	0.39039	0.0308178	0.816233	0.999717	0.864879	0.472912
K7ENE8	-0.416995	-0.178231	0.238764	-0.0213177	0.077753	0.324878	0.245967	0.069109	0.773389	0.999717	0.825925	0.577792
K7ENL9	-0.069164	0.0631328	0.132297	-0.00444108	0.271876	0.202172	0.0229445	0.157522	0.82539	0.999717	0.785407	0.695226
K7ENR6	0.0908255	0.0324512	-0.0583744	0.00277921	0.215087	0.566796	0.365284	0.439135	0.818211	0.999717	0.85949	0.837199
K7ENV7	-0.0565155	-0.148633	-0.0921171	-0.00621718	0.513055	0.0350934	0.233921	0.152891	0.896496	0.999717	0.825501	0.688524
K7EP14	0.0767148	0.0335332	-0.0431816	0.00277477	0.154396	0.419982	0.360003	0.293505	0.801168	0.999717	0.856285	0.784516
K7EP59	-0.0216757	-0.047655	-0.0259792	0.000204842	0.714567	0.308928	0.621411	0.94427	0.949961	0.999717	0.92418	0.989269
K7EPI4	0.158343	-0.234783	-0.393127	-0.0104818	0.80736	0.644778	0.496506	0.744523	0.972023	0.999717	0.892849	0.944963
K7EPS8	-0.34626	-0.202643	0.143618	-0.012253	0.0318543	0.101655	0.297611	0.116677	0.72325	0.999717	0.842557	0.650969
K7EPT8	0.421591	-0.0624641	-0.484055	0.0421591	0.149133	0.780498	0.0653589	0.0059586	0.796442	0.999717	0.785407	0.334572
K7EPV0	-0.0574971	0.0416771	0.0991741	-0.00787514	0.496063	0.528311	0.191078	0.0675676	0.890576	0.999717	0.7931	0.57684
K7EQD6	0.0336739	0.00768791	-0.0259859	-0.00182472	0.680935	0.904416	0.720308	0.652782	0.938399	0.999717	0.949431	0.920322
K7EQY5	-0.026229	0.0253142	0.0515432	0.000923206	0.759679	0.706268	0.499352	0.827754	0.95984	0.999717	0.894365	0.9648
K7ER00	0.00127246	-0.0163576	-0.0176301	-0.0047995	0.990155	0.83952	0.847146	0.351456	0.999822	0.999717	0.974348	0.811525
K7ER96	-0.082793	-0.00121744	0.0815756	-0.00540296	0.0513941	0.969646	0.0318226	0.0123516	0.729417	0.999717	0.785407	0.403136
K7ERC8	-0.40166	0.130448	0.532107	-0.0219881	0.225875	0.611027	0.0754008	0.181957	0.820287	0.999717	0.785407	0.713533
K7ERI7	0.0399238	-0.0338066	-0.0737304	0.000242097	0.38069	0.34374	0.0748965	0.91383	0.855025	0.999717	0.785407	0.983574
K7ES11	0.0589983	-0.00907165	-0.0680699	0.00046461	0.512567	0.897246	0.395539	0.916686	0.89627	0.999717	0.864879	0.984684
K7ES63	-0.101451	-0.0554671	0.0459844	-0.00415421	0.242291	0.410905	0.54586	0.331386	0.820287	0.999717	0.904366	0.802825
K7ESE9	0.13241	-0.0335084	-0.165918	0.0074327	0.132965	0.620037	0.0376818	0.0904839	0.784116	0.999717	0.785407	0.620896
K7ESG5	0.0816469	-0.0321297	-0.113777	0.000512641	0.166439	0.480387	0.0342309	0.858	0.813774	0.999717	0.785407	0.972614
K7ESL1	-0.0306588	-0.00933376	0.021325	-0.00497305	0.651562	0.860373	0.722912	0.146815	0.931167	0.999717	0.949843	0.683454
K7ESM5	-0.137831	-0.0435103	0.0943207	-0.00818311	0.228328	0.622882	0.349599	0.151125	0.820287	0.999717	0.855852	0.688377
L0R6Q1	0.0078393	-0.0168099	-0.0246492	-0.00744579	0.931972	0.815244	0.762286	0.110629	0.995124	0.999717	0.955421	0.646691
M0QWZ7	0.0137237	-0.0246059	-0.0383296	0.00232198	0.898687	0.770786	0.688793	0.664033	0.988241	0.999717	0.942031	0.924627
M0QXB5	0.0213427	-0.0708148	-0.0921575	-0.00220416	0.847739	0.418795	0.353793	0.689144	0.979196	0.999717	0.855852	0.931064
M0QY01	0.0416027	-0.0158823	-0.057485	-0.000902057	0.670236	0.835296	0.508034	0.851838	0.935974	0.999717	0.895949	0.970513
M0QYJ8	-0.026635	-0.00582292	0.020812	-0.00511283	0.709822	0.917146	0.742881	0.156982	0.94975	0.999717	0.95317	0.694552
M0QYM7	-0.0385419	0.072176	0.110718	0.00355149	0.812743	0.572045	0.445218	0.659733	0.973594	0.999717	0.884344	0.92364
M0QZ21	0.0692759	-0.0837121	-0.152988	0.0144572	0.648775	0.483377	0.261736	0.0633677	0.931166	0.999717	0.828193	0.565333
M0QZ22	0.0911701	0.0466261	-0.044544	0.00122122	0.20994	0.408562	0.484772	0.730609	0.816662	0.999717	0.888889	0.941297
M0QZ43	0.352089	0.144558	-0.207531	0.00908783	0.0212609	0.209182	0.114743	0.211734	0.695361	0.999717	0.785407	0.731556
M0QZM1	0.0597159	-0.0576174	-0.117333	0.00628705	0.685775	0.618382	0.372994	0.392331	0.93894	0.999717	0.859589	0.818439
M0R0N0	-0.0809362	0.0647874	0.145724	-0.00823282	0.568104	0.55955	0.251172	0.2458	0.91328	0.999717	0.825925	0.757716
M0R0N4	-0.0796778	-0.0182259	0.0614519	-0.00200235	0.310841	0.764985	0.37678	0.604141	0.83383	0.999717	0.859589	0.900675
M0R0P8	0.0604569	0.124049	0.0635922	-0.00476029	0.68015	0.284801	0.625013	0.513156	0.938356	0.999717	0.92484	0.865128
M0R0R2	0.0316179	0.128141	0.0965235	-0.00264208	0.683967	0.0430832	0.168553	0.493396	0.938575	0.999717	0.785407	0.854532
M0R0R5	-0.0853379	0.02551	0.110848	-0.00219391	0.210237	0.627712	0.0712665	0.510369	0.816662	0.999717	0.785407	0.864389
M0R0X1	-0.0123287	-0.0433741	-0.0310454	-0.00233924	0.779389	0.215015	0.428862	0.288222	0.963465	0.999717	0.881791	0.780556
M0R1E3	0.016005	-0.0394925	-0.0554975	0.0035775	0.82888	0.497605	0.401112	0.333552	0.974745	0.999717	0.868047	0.803669
M0R1I1	-0.0309961	0.0211372	0.0521333	0.0107628	0.875279	0.891262	0.766038	0.27668	0.984759	0.999717	0.956393	0.77907
M0R228	-0.074044	-0.00824652	0.0657975	-0.00293909	0.145289	0.832392	0.144409	0.239357	0.790839	0.999717	0.785407	0.754823
M0R2A0	-0.0337304	-0.00085298	0.0328774	-0.00102613	0.578106	0.985624	0.541183	0.73204	0.916115	0.999717	0.902262	0.941297
M0R2B7	0.0454555	0.105912	0.0604569	0.00252152	0.569274	0.0985248	0.395173	0.524031	0.913725	0.999717	0.864879	0.866406
M0R2D3	0.0511027	0.0245114	-0.0265913	0.00240155	0.483756	0.666959	0.680086	0.506022	0.886803	0.999717	0.939324	0.862434
M0R2H4	-0.0295274	0.144282	0.17381	0.00209149	0.824196	0.173541	0.148648	0.750737	0.973923	0.999717	0.785407	0.946761
M0R3A4	-0.0242654	-0.00384316	0.0204222	-0.000961011	0.622068	0.920388	0.639764	0.69309	0.925732	0.999717	0.92947	0.932601
M0R3D4	-0.131724	-0.080861	0.0508627	-0.00647207	0.214912	0.327999	0.584347	0.218296	0.818211	0.999717	0.914858	0.735686
O00115	-0.0171463	0.0862619	0.103408	0.00310537	0.846865	0.221551	0.196424	0.481954	0.979196	0.999717	0.79791	0.849153
O00116	-0.0169247	0.0212009	0.0381257	0.00131521	0.77044	0.641069	0.460564	0.64736	0.963465	0.999717	0.88479	0.918195
O00139	-0.114662	-0.0709826	0.0436791	-0.00199718	0.0173968	0.0548846	0.284098	0.378611	0.674472	0.999717	0.840256	0.815721
O00151	0.220186	-0.0571585	-0.277344	0.00354299	0.103136	0.579833	0.0240051	0.587272	0.779062	0.999717	0.785407	0.894738
O00154	-0.141911	-0.0478935	0.0940179	-0.00649783	0.0670674	0.416989	0.164889	0.0888083	0.762518	0.999717	0.785407	0.615206
O00159-3	0.0603451	-0.00423472	-0.0645798	0.00153498	0.390714	0.938221	0.301819	0.657446	0.857926	0.999717	0.842557	0.922774
O00160	0.0651224	0.128016	0.0628936	-0.00205273	0.593977	0.187343	0.561662	0.733864	0.918975	0.999717	0.909049	0.941297
O00161	0.100717	-0.0886339	-0.189351	0.00161464	0.463306	0.410433	0.126839	0.811368	0.878786	0.999717	0.785407	0.960006
O00165	-0.069283	0.0176542	0.0869372	-0.00399712	0.401322	0.783398	0.238219	0.329303	0.862667	0.999717	0.825925	0.802825
O00168	0.679349	0.139908	-0.539441	0.027136	0.02005	0.519374	0.0353492	0.0559808	0.68401	0.999717	0.785407	0.55245
O00170	0.0141975	-0.022162	-0.0363596	0.000931462	0.796178	0.607316	0.45784	0.732266	0.967406	0.999717	0.88437	0.941297
O00178	0.0819591	0.0234914	-0.0584678	0.00284213	0.0778809	0.507024	0.151503	0.209559	0.773389	0.999717	0.785407	0.731518
O00182	0.265608	0.160145	-0.105462	0.00833463	0.164049	0.280076	0.526633	0.372152	0.812885	0.999717	0.899238	0.814817
O00186	-0.0829071	-0.0179595	0.0649476	0.00196808	0.407375	0.817537	0.463447	0.689589	0.865847	0.999717	0.885562	0.931064
O00189	0.0162609	0.0279674	0.0117065	0.00501934	0.779886	0.540523	0.820432	0.090458	0.963465	0.999717	0.969008	0.620896
O00192	0.117017	0.0040618	-0.112955	0.011209	0.207701	0.954727	0.171399	0.0192611	0.816506	0.999717	0.785407	0.427847
O00193	0.173205	-0.0202634	-0.193468	0.000106298	0.518005	0.922733	0.416572	0.993579	0.897352	0.999717	0.875224	0.998166
O00194	-0.243697	-0.312121	-0.0684236	-0.000997686	0.116864	0.0135582	0.61146	0.894216	0.780888	0.999717	0.922576	0.977372
O00203	0.0114272	0.00735511	-0.00407213	0.00153093	0.82195	0.853212	0.927898	0.543862	0.973923	0.999717	0.986767	0.877416
O00214-2	-0.115469	0.0448246	0.160294	-0.00745779	0.116048	0.427126	0.0173326	0.043765	0.780888	0.999717	0.785407	0.508373
O00217	-0.108888	0.0499526	0.15884	-0.00536687	0.353117	0.584242	0.132124	0.355225	0.848509	0.999717	0.785407	0.812139
O00222-2	-0.057156	-0.058466	-0.00131	-0.000162334	0.555295	0.442085	0.987791	0.97291	0.907769	0.999717	0.998627	0.99446
O00231	-0.0343967	-0.0143681	0.0200285	-0.000607669	0.399747	0.651575	0.578678	0.762353	0.862667	0.999717	0.912933	0.951241
O00232	-0.0370663	-0.0365784	0.000487962	0.00159886	0.424022	0.315478	0.990467	0.485403	0.870789	0.999717	0.998735	0.849831
O00233	0.00838825	-0.112335	-0.120723	0.00038855	0.926671	0.124432	0.143852	0.931379	0.992769	0.999717	0.785407	0.986016
O00238	0.111902	-0.017059	-0.128961	0.0103986	0.405386	0.870435	0.281769	0.12476	0.864783	0.999717	0.840256	0.657893
O00244	0.0742052	-0.0544166	-0.128622	-0.00624891	0.68242	0.701502	0.425968	0.487852	0.938575	0.999717	0.880124	0.851204
O00255	0.0567982	0.0267009	-0.0300973	0.000596499	0.444297	0.644773	0.646266	0.870361	0.871907	0.999717	0.931085	0.974181
O00264	-0.0700951	-0.0308198	0.0392753	-0.0061943	0.299949	0.557569	0.509641	0.0705281	0.829375	0.999717	0.896177	0.580499
O00267-2	0.0445884	0.01753	-0.0270585	-0.000260141	0.351564	0.637737	0.521766	0.911818	0.848509	0.999717	0.897795	0.982813
O00268	0.186333	0.0224569	-0.163876	-0.00454183	0.447085	0.906302	0.450699	0.706921	0.874062	0.999717	0.884344	0.935834
O00273	-0.0513714	-0.073968	-0.0225966	2.18563e-05	0.67151	0.437466	0.833131	0.997087	0.93666	0.999717	0.972452	0.998735
O00291	-0.215342	-0.0145765	0.200765	-0.0111881	0.146628	0.897976	0.127754	0.128496	0.791936	0.999717	0.785407	0.665392
O00299	0.217758	0.0205538	-0.197204	0.00435342	0.21524	0.879395	0.205864	0.612112	0.818211	0.999717	0.809568	0.90337
O00303	0.0204002	0.0172744	-0.00312587	0.000277369	0.585123	0.555132	0.92461	0.880491	0.917055	0.999717	0.986767	0.974202
O00308	0.0481471	0.0574519	0.00930481	0.00223111	0.30215	0.120938	0.820217	0.333507	0.829375	0.999717	0.969008	0.803669
O00327	-0.0759403	0.0181936	0.0941339	-0.00235689	0.397482	0.794384	0.240024	0.594186	0.862448	0.999717	0.825925	0.897391
O00330	-0.130807	0.0164092	0.147216	-0.00748197	0.247365	0.851011	0.145239	0.183353	0.820287	0.999717	0.785407	0.715432
O00339	0.0604964	-0.0285984	-0.0890948	0.0107842	0.658572	0.789371	0.464496	0.119942	0.931896	0.999717	0.885562	0.652239
O00391	-0.113001	-0.0132881	0.0997127	-0.00278282	0.228641	0.854443	0.230785	0.544825	0.820287	0.999717	0.822875	0.878135
O00399	-0.0733247	-0.0504225	0.0229022	-0.00710196	0.261159	0.322302	0.688892	0.0335866	0.824548	0.999717	0.942031	0.477392
O00400	-0.0544117	-0.0212092	0.0332024	-0.0030315	0.444197	0.702002	0.597319	0.389969	0.871907	0.999717	0.920079	0.817902
O00401	0.0305262	-0.0424637	-0.0729899	-0.00275522	0.760646	0.589121	0.414079	0.579476	0.95984	0.999717	0.874376	0.890495
O00408-2	-0.079197	-0.0323643	0.0468327	-0.000732891	0.373011	0.639998	0.550607	0.866719	0.855025	0.999717	0.905977	0.973524
O00410	-0.144986	-0.0812668	0.063719	-0.00562939	0.0084377	0.0512531	0.168556	0.0340029	0.662303	0.999717	0.785407	0.477392
O00411	0.00127139	-0.0195035	-0.0207749	0.000328236	0.990303	0.811906	0.822857	0.94947	0.999822	0.999717	0.969132	0.990193
O00418	0.0702831	-0.00180852	-0.0720916	0.00411977	0.617992	0.986891	0.564301	0.555293	0.925186	0.999717	0.909049	0.883099
O00422	0.0941115	0.0409861	-0.0531253	0.00153576	0.406224	0.642491	0.595399	0.782941	0.865047	0.999717	0.920079	0.956459
O00429	-0.109101	-0.102333	0.00676784	-0.00831361	0.242745	0.164182	0.933947	0.07747	0.820287	0.999717	0.986767	0.594345
O00429-6	-0.0949856	-0.0757832	0.0192024	-0.00511328	0.134257	0.12735	0.727083	0.104854	0.784365	0.999717	0.950566	0.644902
O00429-8	0.0056142	-0.00830747	-0.0139217	-0.00569935	0.955465	0.915954	0.875906	0.258379	0.998565	0.999717	0.980074	0.76532
O00442	-0.113286	0.0182001	0.131486	-0.00729838	0.0436844	0.666555	0.0101534	0.0105558	0.727459	0.999717	0.774938	0.387169
O00443	0.112135	-0.0113392	-0.123475	0.00469491	0.0942627	0.824057	0.0405501	0.153754	0.779062	0.999717	0.785407	0.688524
O00445	-0.0782362	-0.139996	-0.06176	0.00358662	0.441266	0.0858924	0.4924	0.475434	0.871363	0.999717	0.892083	0.846347
O00451	-0.173471	-0.12366	0.0498106	-0.0101345	0.242042	0.285685	0.701217	0.169698	0.820287	0.999717	0.945682	0.705141
O00459	-0.00828759	0.0323693	0.0406569	-0.00124251	0.871063	0.421104	0.372902	0.623825	0.984021	0.999717	0.859589	0.907944
O00461	0.221847	0.0115355	-0.210311	0.011456	0.00596654	0.843372	0.00360026	0.00436427	0.654433	0.999717	0.774938	0.292773
O00462	0.00166735	0.0376219	0.0359546	-0.00133164	0.981945	0.516098	0.583181	0.715422	0.999822	0.999717	0.914355	0.937538
O00468	0.0583539	0.0228733	-0.0354806	0.00140602	0.480241	0.722782	0.62738	0.730175	0.885739	0.999717	0.925171	0.941297
O00468-7	0.0314947	0.0484382	0.0169435	-0.00241334	0.686993	0.430834	0.806645	0.5338	0.940142	0.999717	0.967381	0.872169
O00471	-0.0998299	-0.0352291	0.0646008	-0.00276612	0.0649128	0.392372	0.171025	0.290103	0.759852	0.999717	0.785407	0.781394
O00478	-0.0653011	-0.0223793	0.0429218	0.00383677	0.675577	0.85445	0.75617	0.619677	0.937273	0.999717	0.955421	0.906539
O00479	0.102321	-0.0946593	-0.196981	0.00999505	0.516835	0.444501	0.165764	0.206371	0.897352	0.999717	0.785407	0.729512
O00483	-0.066295	0.0961097	0.162405	-0.00556789	0.586796	0.317771	0.140765	0.359232	0.917425	0.999717	0.785407	0.812139
O00487	-0.0430436	-0.0272512	0.0157924	-0.000753941	0.255019	0.3552	0.63391	0.683711	0.823578	0.999717	0.928276	0.928395
O00499	-0.158463	-0.0353362	0.123126	-0.008085	0.016311	0.469944	0.0329765	0.0136263	0.67091	0.999717	0.785407	0.410284
O00499-11	-0.293539	0.0440022	0.337541	-0.019353	0.250565	0.823644	0.139679	0.129839	0.821916	0.999717	0.785407	0.667768
O00501	0.161788	0.0449356	-0.116853	0.0043359	0.101528	0.551852	0.178285	0.366171	0.779062	0.999717	0.78805	0.814077
O00505	-0.0276927	-0.074557	-0.0468643	0.00174178	0.709819	0.20748	0.479185	0.636703	0.94975	0.999717	0.887465	0.912833
O00506	0.000987025	-0.0162191	-0.0172061	0.00450793	0.983769	0.669981	0.689625	0.0696706	0.999822	0.999717	0.942031	0.580201
O00519	0.0548276	-0.00902842	-0.0638561	0.00590683	0.496605	0.885797	0.373442	0.145839	0.890576	0.999717	0.859589	0.681506
O00522	0.05209	0.028331	-0.023759	0.00167398	0.422949	0.576498	0.678703	0.601591	0.870789	0.999717	0.938933	0.900129
O00533	-0.285439	-0.0319635	0.253475	-0.0266091	0.0781906	0.794928	0.0777431	0.00196707	0.773389	0.999717	0.785407	0.235107
O00533-2	-0.169466	-0.067829	0.101637	-0.011901	0.0220478	0.223487	0.111085	0.00194095	0.697839	0.999717	0.785407	0.235107
O00534	0.0692677	-0.0382809	-0.107549	0.00147753	0.541951	0.666265	0.28923	0.792107	0.900352	0.999717	0.840871	0.956979
O00555-4	0.0254327	-0.0226289	-0.0480616	0.001943	0.711586	0.674505	0.432919	0.569058	0.949865	0.999717	0.882017	0.887891
O00562	-0.0613678	-0.00538146	0.0559863	0.000198899	0.206602	0.885693	0.194161	0.933024	0.816506	0.999717	0.794047	0.987061
O00566	0.0692381	0.0312327	-0.0380054	0.0035515	0.113398	0.353562	0.319442	0.101583	0.780888	0.999717	0.846611	0.642197
O00567	0.0248204	0.0274337	0.00261323	-0.00115122	0.761634	0.668797	0.971238	0.776247	0.960104	0.999717	0.995763	0.954948
O00571	0.0984964	0.0522903	-0.0462062	0.0023404	0.245399	0.427515	0.534767	0.573131	0.820287	0.999717	0.90125	0.889727
O00592	0.0269404	-0.0170315	-0.0439719	-0.00295473	0.703752	0.758703	0.485431	0.402256	0.948482	0.999717	0.8889	0.821267
O00623	-0.0432152	-0.0799111	-0.0366959	0.000534821	0.622078	0.249649	0.636798	0.90171	0.925732	0.999717	0.929093	0.98001
O00625	0.161491	0.305282	0.143791	0.00347673	0.150949	0.00146108	0.149279	0.525231	0.798589	0.999717	0.785407	0.866406
O00629	-0.0582838	-0.0588694	-0.000585579	9.71764e-05	0.292312	0.177488	0.99037	0.971386	0.828735	0.999717	0.998735	0.99446
O00712	-0.035253	-0.109369	-0.0741156	0.00374036	0.715108	0.156036	0.389696	0.436302	0.949961	0.999717	0.864879	0.835536
O00743	-0.0766908	0.0548477	0.131539	-0.00193071	0.199524	0.239984	0.0173306	0.508907	0.816506	0.999717	0.785407	0.863855
O00754	0.116305	0.192405	0.0761001	-0.00653686	0.207486	0.0113477	0.348705	0.154305	0.816506	0.999717	0.855852	0.689537
O00764	-0.00221786	-0.0341583	-0.0319404	0.00293144	0.954021	0.262852	0.353223	0.132603	0.998129	0.999717	0.855852	0.669809
O00767	0.30965	0.239815	-0.0698348	0.0142806	0.236527	0.241519	0.760229	0.269283	0.820287	0.999717	0.955421	0.773572
O14490-6	-0.00611044	0.0352594	0.0413698	-0.000634623	0.949017	0.638226	0.62618	0.89331	0.996629	0.999717	0.925171	0.977372
O14490-7	-0.0371449	-0.0282812	0.00886368	-0.00103349	0.614223	0.623983	0.891828	0.776581	0.925186	0.999717	0.981491	0.954997
O14495	0.120913	-0.0286322	-0.149546	0.0137314	0.100379	0.610348	0.0252706	0.000621808	0.779062	0.999717	0.785407	0.168109
O14497	0.0289261	-0.0240127	-0.0529388	-0.00148182	0.686159	0.668419	0.406754	0.675906	0.939278	0.999717	0.87091	0.926147
O14498	0.104543	-0.0234386	-0.127981	0.00370491	0.340827	0.78325	0.19206	0.493395	0.844838	0.999717	0.7931	0.854532
O14514	-0.0608378	-0.064598	-0.00376023	-0.00455006	0.522363	0.387311	0.964281	0.336411	0.89927	0.999717	0.993613	0.804478
O14521	-0.0742772	0.121494	0.195771	-0.00811817	0.627465	0.314533	0.156597	0.288423	0.925917	0.999717	0.785407	0.780556
O14523	-0.042341	-0.117142	-0.0748006	-0.00236107	0.570386	0.0529564	0.262725	0.523073	0.913984	0.999717	0.829504	0.866406
O14525	0.00654861	-0.0684248	-0.0749734	0.00112338	0.914607	0.160784	0.174219	0.710588	0.990493	0.999717	0.785441	0.936489
O14526	-0.0149639	0.0842773	0.0992411	-0.000903778	0.857787	0.204721	0.187791	0.826987	0.982925	0.999717	0.7931	0.9648
O14530	0.0147891	0.116062	0.101273	-0.0009009	0.865686	0.0991721	0.198867	0.835163	0.983824	0.999717	0.801705	0.966099
O14531	-0.200404	-0.0370601	0.163344	-0.00639608	0.0679053	0.656037	0.0916206	0.230036	0.762518	0.999717	0.785407	0.747898
O14545	0.0388686	-0.0488556	-0.0877241	0.00258247	0.582658	0.379996	0.168793	0.46195	0.916924	0.999717	0.785407	0.842718
O14548	-0.0529659	0.0822258	0.135192	-0.00524242	0.716624	0.473461	0.300698	0.469828	0.949961	0.999717	0.842557	0.844321
O14558	0.257954	-0.170259	-0.428213	0.0177878	0.265169	0.345828	0.0428543	0.124973	0.824548	0.999717	0.785407	0.657893
O14559	0.00222616	-0.0652444	-0.0674706	0.000279466	0.97456	0.239267	0.281373	0.935555	0.998565	0.999717	0.840256	0.988194
O14561	-0.181833	0.322585	0.504418	-0.0115909	0.470271	0.109201	0.0305012	0.354212	0.88117	0.999717	0.785407	0.811616
O14562	-0.045806	-0.0398089	0.00599711	-0.00250418	0.353614	0.304172	0.890109	0.306615	0.848509	0.999717	0.981491	0.79203
O14576	-0.149022	-0.0185648	0.130457	-0.0106569	0.027177	0.711961	0.0289858	0.00233229	0.7207	0.999717	0.785407	0.241853
O14578-3	-0.0793918	-0.02654	0.0528518	-0.00338616	0.25385	0.622368	0.388846	0.323964	0.822684	0.999717	0.864879	0.798758
O14578-4	-0.0802547	-0.0608994	0.0193553	-0.00471346	0.417459	0.431787	0.824357	0.337412	0.866459	0.999717	0.969423	0.804969
O14579	0.00429913	-0.00355214	-0.00785127	-0.000471464	0.913356	0.90859	0.82273	0.809632	0.989877	0.999717	0.969132	0.960006
O14594	-0.166517	-0.0852018	0.0813152	-0.00589927	0.0542501	0.198783	0.276456	0.160752	0.729417	0.999717	0.838759	0.697793
O14595	0.0681444	0.169129	0.100984	0.000699139	0.649257	0.157011	0.448858	0.924761	0.931167	0.999717	0.884344	0.985095
O14613	-0.231196	-0.0518697	0.179326	-0.0193473	0.245605	0.736161	0.308186	0.0553935	0.820287	0.999717	0.842557	0.552006
O14617-5	-0.0724714	-0.0487492	0.0237222	-0.00120733	0.357149	0.42786	0.731959	0.754856	0.850145	0.999717	0.951209	0.949044
O14639-6	0.0971641	-0.0177512	-0.114915	0.006335	0.284489	0.800641	0.157026	0.16218	0.827641	0.999717	0.785407	0.698393
O14640	0.0182068	-0.0300517	-0.0482585	0.00213276	0.694171	0.40969	0.245568	0.355642	0.943724	0.999717	0.825925	0.812139
O14641	0.17263	0.00230079	-0.170329	0.0085112	0.00611056	0.959728	0.00267876	0.00629528	0.654433	0.999717	0.774938	0.337884
O14647	-4.64578e-05	-0.00384198	-0.00379552	-0.00697441	0.999604	0.958232	0.963555	0.14142	0.999822	0.999717	0.993613	0.679679
O14656	0.00394576	0.0277456	0.0237998	0.00137503	0.960594	0.657882	0.737055	0.728324	0.998565	0.999717	0.951389	0.941297
O14657	-0.0763337	0.013996	0.0903297	-0.00044501	0.456923	0.860969	0.322856	0.929805	0.877342	0.999717	0.848747	0.986016
O14662-2	-0.0529324	-0.127501	-0.0745683	0.00282804	0.556826	0.078914	0.353069	0.526272	0.908963	0.999717	0.855852	0.866838
O14672	-0.122083	-0.000122172	0.121961	-0.00802882	0.389444	0.999116	0.333153	0.25564	0.857926	0.999941	0.852914	0.76513
O14681	-0.159867	0.0723997	0.232267	-0.0119455	0.0578943	0.261078	0.00323537	0.00604709	0.74438	0.999717	0.774938	0.334572
O14682	-0.208855	-0.0677319	0.141124	-0.0133627	0.379053	0.71382	0.501193	0.258104	0.855025	0.999717	0.894967	0.76532
O14684	-0.15249	-0.0477371	0.104752	-0.00852412	0.15605	0.563918	0.26786	0.111184	0.803545	0.999717	0.833538	0.646691
O14686	-0.0193778	-0.0563431	-0.0369654	-0.00836956	0.790923	0.329246	0.569395	0.0277411	0.965863	0.999717	0.910098	0.455697
O14713	0.152998	0.114055	-0.0389434	-0.00511608	0.231738	0.254237	0.727854	0.415568	0.820287	0.999717	0.950681	0.827846
O14733	-0.0755584	0.0063183	0.0818767	-0.00329203	0.231709	0.896886	0.146628	0.291001	0.820287	0.999717	0.785407	0.782705
O14734	-0.0972331	-0.0655849	0.0316482	0.000636575	0.16156	0.225495	0.601035	0.850238	0.81211	0.999717	0.920396	0.970513
O14735	0.00499652	0.0817597	0.0767632	-0.000475599	0.946083	0.165833	0.247705	0.896563	0.996629	0.999717	0.825925	0.978399
O14737	-0.0185871	-0.0169296	0.00165749	-0.00733228	0.838504	0.812619	0.983638	0.113379	0.976182	0.999717	0.998349	0.647941
O14744	-0.100677	-0.0432099	0.0574668	-0.00204198	0.0491169	0.267613	0.194976	0.404787	0.729417	0.999717	0.795463	0.821267
O14745	-0.0555637	-0.121343	-0.0657791	-0.00320536	0.640256	0.198993	0.533321	0.586359	0.929573	0.999717	0.90125	0.894292
O14764	-0.0239058	-0.0691546	-0.0452488	-0.00407532	0.798827	0.350378	0.587245	0.383556	0.969074	0.999717	0.916027	0.815721
O14772	-0.006008	0.042079	0.048087	-0.00184782	0.940761	0.508102	0.504231	0.645029	0.995815	0.999717	0.895543	0.91641
O14773	0.107458	0.0274275	-0.0800301	0.00567905	0.348624	0.758084	0.429886	0.317663	0.848509	0.999717	0.882017	0.798012
O14775	-0.0469887	-0.0498726	-0.00288393	-0.00252449	0.563649	0.435082	0.968006	0.531159	0.910307	0.999717	0.994733	0.870325
O14776	0.0833304	0.0415029	-0.0418275	0.00198042	0.142177	0.344229	0.398991	0.473626	0.788697	0.999717	0.866992	0.845612
O14782	-0.0662609	0.0129425	0.0792034	-0.00302816	0.386142	0.827617	0.245542	0.4232	0.857732	0.999717	0.825925	0.831031
O14787-2	-0.0950011	-0.0977175	-0.00271643	0.00336556	0.135478	0.0535194	0.96071	0.280131	0.784365	0.999717	0.99337	0.779528
O14791	-0.194298	-0.00976558	0.184532	-0.0105683	0.301752	0.946569	0.269384	0.257613	0.829375	0.999717	0.834584	0.76532
O14802	-0.0611964	-0.0323611	0.0288353	0.000113849	0.343536	0.520287	0.612351	0.971345	0.844838	0.999717	0.922576	0.99446
O14807	0.00710635	-0.00988438	-0.0169907	-3.49891e-05	0.893951	0.812875	0.719531	0.98942	0.987769	0.999717	0.949431	0.997173
O14810	0.0419368	-0.0578284	-0.0997652	-0.00747032	0.823539	0.694831	0.550857	0.425137	0.973923	0.999717	0.905977	0.832354
O14818	-0.0888102	-0.0476511	0.0411592	-0.00293636	0.0999905	0.252777	0.380362	0.264731	0.779062	0.999717	0.859589	0.770144
O14827	-0.0588462	-0.0561949	0.00265132	-0.00178114	0.42353	0.330548	0.967346	0.623221	0.870789	0.999717	0.994733	0.907767
O14828	-0.0301612	0.00923205	0.0393932	-0.00349468	0.574461	0.82579	0.409893	0.195053	0.915268	0.999717	0.87195	0.72352
O14829	-0.0984116	0.020354	0.118766	-0.00533714	0.622124	0.896182	0.503215	0.589469	0.925732	0.999717	0.895021	0.894738
O14832	0.505885	0.115863	-0.390021	0.0345286	0.00404925	0.363211	0.0108525	0.000194888	0.654433	0.999717	0.774938	0.0972836
O14841	0.00137972	-0.064217	-0.0655967	0.00632633	0.98727	0.347275	0.395718	0.148115	0.999822	0.999717	0.864879	0.685025
O14874	-0.0999031	-0.0255717	0.0743314	-0.00168653	0.137039	0.619873	0.209107	0.604966	0.784365	0.999717	0.809568	0.900894
O14879	0.588872	0.583418	-0.00545426	0.0110582	0.0356717	0.00949794	0.981672	0.407524	0.72325	0.999717	0.998139	0.823589
O14880	-0.113284	0.0782349	0.191519	-0.010449	0.262156	0.32129	0.0382975	0.0425697	0.824548	0.999717	0.785407	0.506387
O14907	0.0199223	0.0770523	0.05713	0.00376639	0.854246	0.367999	0.553683	0.485026	0.982006	0.999717	0.906935	0.84971
O14908	0.0359465	0.00811004	-0.0278365	0.00231672	0.552596	0.863681	0.603654	0.4406	0.905551	0.999717	0.920712	0.837218
O14910	0.00232483	-0.0272869	-0.0296118	0.00316583	0.96791	0.54795	0.564617	0.274371	0.998565	0.999717	0.909049	0.776622
O14917	-0.15124	-0.0996515	0.0515887	-0.00615055	0.0435613	0.0857135	0.421033	0.0930108	0.727459	0.999717	0.877062	0.627417
O14920	-0.00031907	0.0517836	0.0521027	0.00125601	0.997065	0.448527	0.50015	0.770151	0.999822	0.999717	0.89466	0.95343
O14924	-0.0489498	-0.0682998	-0.01935	-0.00254731	0.443548	0.17759	0.731392	0.420889	0.871602	0.999717	0.951209	0.830233
O14929	0.0961217	0.0811547	-0.014967	0.00302796	0.210659	0.178193	0.823307	0.421365	0.817401	0.999717	0.969132	0.830694
O14936-2	-0.0889919	-0.0840275	0.00496444	0.00121021	0.138723	0.0770335	0.924095	0.677967	0.786373	0.999717	0.986767	0.926147
O14936-4	-0.0580097	-0.308805	-0.250796	0.00337096	0.776247	0.0621072	0.173549	0.738764	0.963465	0.999717	0.785407	0.943296
O14939	0.194552	0.0200606	-0.174492	0.012761	0.10408	0.825987	0.100331	0.0346237	0.779062	0.999717	0.785407	0.48185
O14949	-0.0119429	0.0360636	0.0480065	-0.002304	0.914672	0.679933	0.627907	0.676807	0.990493	0.999717	0.925171	0.926147
O14950	0.00282005	-0.00904689	-0.0118669	-0.00118444	0.947042	0.785658	0.752796	0.574316	0.996629	0.999717	0.955421	0.889727
O14964	-0.050636	-0.0269889	0.0236471	-0.00292109	0.288776	0.467489	0.573148	0.218282	0.827641	0.999717	0.912155	0.735686
O14966	-0.140696	-0.0383966	0.102299	0.000167521	0.296714	0.713404	0.390412	0.979754	0.829375	0.999717	0.864879	0.995115
O14967	0.236129	0.0894018	-0.146727	0.0135813	0.0049111	0.148063	0.0402972	0.00142866	0.654433	0.999717	0.785407	0.209028
O14972	-0.0286944	-0.0578819	-0.0291875	0.00714694	0.794374	0.503582	0.764972	0.197091	0.967231	0.999717	0.955905	0.725718
O14974	0.136672	-0.00351629	-0.140188	0.00181686	0.185145	0.964639	0.127499	0.717503	0.816233	0.999717	0.785407	0.9381
O14974-4	0.083389	0.141727	0.0583376	0.00487149	0.67038	0.358806	0.73681	0.615762	0.935974	0.999717	0.951389	0.906024
O14975	-0.0252177	0.0261705	0.0513881	-0.00233036	0.765366	0.692629	0.494418	0.578344	0.960727	0.999717	0.892789	0.889795
O14976	-0.0588127	0.0272591	0.0860719	0.000389927	0.249906	0.492032	0.0632075	0.875914	0.82134	0.999717	0.785407	0.974202
O14979	0.147696	0.00618358	-0.141512	0.00798173	0.24741	0.950005	0.21233	0.207906	0.820287	0.999717	0.809568	0.731462
O14980	-0.174296	-0.0736633	0.100633	-0.00501799	0.0226738	0.20168	0.126232	0.170081	0.697839	0.999717	0.785407	0.705576
O14986	-0.017595	0.0285752	0.0461702	0.00140372	0.828589	0.653881	0.523184	0.727368	0.974673	0.999717	0.89803	0.941297
O14994	0.0947982	0.0324115	-0.0623867	-7.42304e-05	0.317482	0.659842	0.456029	0.987256	0.836407	0.999717	0.88437	0.997082
O15013	-0.00558888	0.0715552	0.0771441	0.00484578	0.960188	0.417486	0.439852	0.385656	0.998565	0.999717	0.884127	0.815721
O15018	0.157996	0.047159	-0.110837	0.00222119	0.13101	0.557011	0.228138	0.661276	0.782432	0.999717	0.822359	0.92364
O15020	-0.0209213	-0.0317271	-0.0108057	-0.00163742	0.727695	0.501516	0.839128	0.582714	0.951499	0.999717	0.973724	0.893067
O15021	0.0401075	-0.00851195	-0.0486194	0.00125092	0.510229	0.857767	0.369768	0.677456	0.895463	0.999717	0.859589	0.926147
O15031	0.149867	0.0175566	-0.13231	0.0156969	0.0467292	0.756796	0.0475931	0.000166046	0.728142	0.999717	0.785407	0.0972836
O15034	-0.0425593	-0.0154533	0.027106	0.000446635	0.648099	0.832102	0.742759	0.922772	0.931166	0.999717	0.95317	0.985095
O15040	-0.0251249	-0.0377182	-0.0125933	-0.00208303	0.745312	0.534593	0.854193	0.587196	0.954836	0.999717	0.974887	0.894738
O15042	0.14131	0.0566455	-0.0846646	0.00332853	0.0477622	0.296639	0.171757	0.331376	0.728142	0.999717	0.785407	0.802825
O15049	-0.119326	-0.0932866	0.0260395	-0.00535523	0.210277	0.210958	0.754237	0.254763	0.816662	0.999717	0.955421	0.76493
O15056	-0.101082	-0.0424668	0.058615	-0.00504594	0.37209	0.630018	0.557541	0.368199	0.855025	0.999717	0.907827	0.814676
O15061	0.374971	0.00640633	-0.368565	0.0321752	0.0862202	0.969216	0.0588054	0.00480394	0.779062	0.999717	0.785407	0.310868
O15066	-0.09672	-0.0332181	0.0635019	-0.00136754	0.10158	0.462812	0.219718	0.631539	0.779062	0.999717	0.816957	0.909514
O15067	-0.116005	-0.0374323	0.0785729	-0.00674043	0.0666318	0.436691	0.155328	0.0334529	0.761246	0.999717	0.785407	0.477392
O15068-9	-0.0520348	-0.0184972	0.0335377	-0.00339147	0.271494	0.614152	0.42138	0.151293	0.82539	0.999717	0.877126	0.688524
O15069	0.00603085	-0.0236393	-0.0296702	-0.00804975	0.956563	0.78526	0.762679	0.150553	0.998565	0.999717	0.955431	0.688377
O15075	-0.105548	-0.0519997	0.0535481	-0.00491468	0.228295	0.444365	0.486248	0.256371	0.820287	0.999717	0.889228	0.76513
O15075-2	-0.143928	-0.0475273	0.0964011	-0.0113316	0.301229	0.659989	0.432667	0.105693	0.829375	0.999717	0.882017	0.644902
O15079	-0.0420313	-0.0499441	-0.00791273	-0.00239239	0.528044	0.340791	0.893002	0.468756	0.89987	0.999717	0.98199	0.844321
O15083	-0.131777	-0.0787362	0.0530408	-0.00158228	0.195177	0.319464	0.551066	0.749491	0.816506	0.999717	0.905977	0.946353
O15084-1	-0.0293032	-0.0112066	0.0180966	-0.0015559	0.680984	0.840644	0.774401	0.659355	0.938399	0.999717	0.957312	0.923619
O15085-2	-0.000906212	0.0253238	0.02623	-0.00164505	0.989157	0.628492	0.657933	0.619172	0.999822	0.999717	0.932835	0.906226
O15111	-0.0645128	0.032405	0.0969178	0.000719901	0.31259	0.514541	0.0930636	0.818189	0.834051	0.999717	0.785407	0.962538
O15118	-0.0590075	-0.0257099	0.0332976	-0.0084243	0.696198	0.82781	0.803558	0.265514	0.944212	0.999717	0.965316	0.771062
O15120	0.201657	0.145139	-0.0565177	0.00293414	0.0187382	0.0293553	0.434108	0.46673	0.68401	0.999717	0.882017	0.843953
O15121	0.0603113	-0.0139701	-0.0742814	0.0090558	0.445625	0.820524	0.291968	0.0269852	0.87314	0.999717	0.840871	0.455262
O15126	0.0401681	-0.0021268	-0.0422949	0.000284722	0.537324	0.966598	0.464508	0.929355	0.89987	0.999717	0.885562	0.986016
O15127	0.134369	-0.021559	-0.155928	0.00282606	0.292743	0.827465	0.171834	0.651899	0.828735	0.999717	0.785407	0.920322
O15131	-0.00130977	-0.0608299	-0.0595201	0.00355459	0.985506	0.286838	0.355988	0.324156	0.999822	0.999717	0.855852	0.798758
O15143	0.0309532	0.0474287	0.0164756	-5.27965e-05	0.795609	0.612897	0.876363	0.992875	0.967406	0.999717	0.980074	0.997628
O15144	-0.118131	-0.0486051	0.0695261	-0.00384781	0.0378065	0.259922	0.157798	0.161385	0.725091	0.999717	0.785407	0.697793
O15145	-0.109834	-0.062607	0.0472271	-0.00569235	0.130739	0.266082	0.455615	0.11444	0.782432	0.999717	0.88437	0.648818
O15160	-0.0671903	0.0286461	0.0958364	-0.00533937	0.409381	0.651691	0.189175	0.190152	0.866325	0.999717	0.7931	0.722566
O15173	0.0877518	0.0214452	-0.0663066	0.000503127	0.138658	0.637162	0.20421	0.860803	0.786373	0.999717	0.809456	0.972727
O15194	-0.0425282	-0.0043708	0.0381574	-0.000520116	0.614535	0.947161	0.61032	0.900754	0.925186	0.999717	0.922054	0.979216
O15197	0.0463956	0.0274755	-0.0189201	-0.00129431	0.419288	0.540141	0.708815	0.647544	0.867679	0.999717	0.946946	0.918195
O15211	-0.08414	-0.187561	-0.103421	-0.002197	0.361534	0.0139032	0.209357	0.628246	0.851938	0.999717	0.809568	0.908731
O15212	-0.0347981	0.00528453	0.0400827	-0.001094	0.552632	0.90799	0.441541	0.705508	0.905551	0.999717	0.884127	0.935834
O15213	-0.147517	0.0584503	0.205967	0.00073015	0.1796	0.491165	0.0393798	0.891309	0.816233	0.999717	0.785407	0.977372
O15217	0.26505	0.151773	-0.113277	0.0131719	0.041759	0.129056	0.310706	0.0410518	0.727459	0.999717	0.842557	0.501967
O15226	0.0698329	0.0473561	-0.0224768	0.00131795	0.417118	0.481465	0.766998	0.755718	0.866459	0.999717	0.956465	0.949218
O15228	0.00260153	-0.109372	-0.111974	0.0105105	0.976752	0.126626	0.165444	0.0240989	0.99892	0.999717	0.785407	0.445272
O15230	0.177647	0.155859	-0.0217877	0.0074457	0.164101	0.12078	0.844396	0.236234	0.812885	0.999717	0.974348	0.754355
O15231	0.182325	-0.0254291	-0.207754	0.0189455	0.24274	0.832947	0.136698	0.0188883	0.820287	0.999717	0.785407	0.425162
O15234	0.262355	0.0819381	-0.180417	-0.00393623	0.213911	0.615389	0.332022	0.70238	0.818211	0.999717	0.852914	0.93572
O15235	0.0652191	-0.124065	-0.189284	0.00681397	0.585597	0.19169	0.0826665	0.254771	0.917055	0.999717	0.785407	0.76493
O15240	-0.163784	0.0282063	0.19199	-0.00763479	0.624667	0.914107	0.518485	0.644956	0.925917	0.999717	0.89718	0.91641
O15254	0.00559638	-0.0752669	-0.0808633	0.00423223	0.950079	0.287757	0.312605	0.343325	0.996629	0.999717	0.842557	0.807993
O15260	-0.0585689	0.0289002	0.0874691	-0.00858408	0.528977	0.690833	0.292455	0.0704359	0.89987	0.999717	0.840871	0.580499
O15269	0.0233904	0.0732335	0.0498432	0.00022978	0.747656	0.205226	0.441647	0.949046	0.955802	0.999717	0.884127	0.989995
O15270	-0.0512733	0.0538183	0.105092	-0.000338985	0.513801	0.383049	0.138305	0.930221	0.896496	0.999717	0.785407	0.986016
O15294	-0.109509	0.0473227	0.156832	0.00207375	0.189876	0.463934	0.0391745	0.610738	0.816506	0.999717	0.785407	0.902808
O15305	0.0903394	0.0277463	-0.0625931	0.00344216	0.325558	0.697372	0.440576	0.447466	0.838325	0.999717	0.884127	0.838187
O15327	-0.105088	-0.0686909	0.0363968	-0.00199824	0.0593084	0.111541	0.447358	0.454949	0.752404	0.999717	0.884344	0.839303
O15344	-0.00840427	0.0124982	0.0209025	0.00412367	0.918695	0.846315	0.774768	0.316627	0.990603	0.999717	0.957312	0.797063
O15347	0.270855	0.0482607	-0.222594	0.00820796	0.035484	0.617283	0.0498799	0.185677	0.72325	0.999717	0.785407	0.718165
O15355	0.134401	0.0281166	-0.106284	0.00690396	0.0973367	0.649296	0.137002	0.0860447	0.779062	0.999717	0.785407	0.609113
O15357	0.0239987	-0.0316223	-0.055621	0.00710602	0.740375	0.577875	0.389449	0.0560736	0.95252	0.999717	0.864879	0.55245
O15371	-0.00892268	0.00582901	0.0147517	-0.000578695	0.820183	0.849556	0.672061	0.765959	0.973923	0.999717	0.937539	0.951241
O15379	0.147292	0.0876813	-0.0596105	0.00584354	0.0323983	0.0973083	0.310868	0.0814428	0.72325	0.999717	0.842557	0.600455
O15397	-0.0154392	0.0107666	0.0262059	-0.0028883	0.804434	0.825433	0.636031	0.353407	0.97097	0.999717	0.929093	0.811525
O15400	-0.0126177	-0.105603	-0.0929854	0.000590775	0.874031	0.0993029	0.195122	0.880813	0.984759	0.999717	0.795573	0.974202
O15427	-0.0309625	0.109468	0.14043	0.00206633	0.842446	0.373145	0.31408	0.788819	0.977975	0.999717	0.842557	0.956459
O15439	0.0638027	0.0223455	-0.0414572	0.00367522	0.618906	0.823584	0.715139	0.563122	0.925186	0.999717	0.948925	0.886732
O15440	-0.290753	-0.0424694	0.248283	-0.0101762	0.0384967	0.686994	0.0455788	0.134996	0.725091	0.999717	0.785407	0.671106
O15484	0.150863	-0.158845	-0.309708	0.00388224	0.2653	0.138023	0.0141496	0.55896	0.824548	0.999717	0.785407	0.88463
O15488	0.0403428	0.227614	0.187271	-0.00339127	0.866801	0.233486	0.383428	0.77593	0.983824	0.999717	0.862728	0.954944
O15488-4	0.229722	-0.148218	-0.37794	0.0191127	0.399834	0.486819	0.124564	0.162464	0.862667	0.999717	0.785407	0.698393
O15498	-0.0699617	-0.0158416	0.0541201	-0.000971572	0.236136	0.728478	0.29966	0.736309	0.820287	0.999717	0.842557	0.941721
O15504	-0.0228894	0.0998614	0.122751	0.00123211	0.764035	0.103318	0.0783786	0.744177	0.960727	0.999717	0.785407	0.944948
O15511	-0.0882779	-0.0779473	0.0103306	-0.00353717	0.231748	0.179149	0.872772	0.330708	0.820287	0.999717	0.979082	0.802825
O15523	-0.0267435	0.0389758	0.0657193	0.0039074	0.781905	0.607045	0.445258	0.416721	0.963465	0.999717	0.884344	0.828752
O15525	-0.141271	-0.0421327	0.0991382	-0.00480289	0.106127	0.52888	0.196516	0.260514	0.779062	0.999717	0.79791	0.76532
O15530	-0.0862322	-0.00474235	0.0814898	-0.00270977	0.0887676	0.901989	0.0707495	0.271626	0.779062	0.999717	0.785407	0.775447
O15540	-0.0355073	-0.149904	-0.114397	0.00950359	0.865203	0.363948	0.538776	0.3627	0.983824	0.999717	0.901627	0.812637
O15541	0.0990322	0.0482055	-0.0508267	0.00447983	0.099761	0.298029	0.33183	0.130874	0.779062	0.999717	0.852914	0.668028
O43143	-0.0587998	-0.056149	0.00265077	-0.00236675	0.472277	0.381908	0.970691	0.558266	0.882156	0.999717	0.995398	0.88463
O43147-2	-0.00358907	0.00246479	0.00605386	0.00930131	0.975837	0.978806	0.95405	0.121893	0.998909	0.999717	0.991284	0.652829
O43148	0.0901318	-0.033132	-0.123264	-0.00259127	0.460095	0.727606	0.258105	0.666797	0.877467	0.999717	0.825925	0.924665
O43149	0.0510011	0.00690501	-0.0440961	0.00113716	0.45568	0.896799	0.466809	0.735749	0.877342	0.999717	0.885712	0.941297
O43149-3	0.163907	0.0663477	-0.097559	0.00692942	0.130043	0.425923	0.303293	0.193311	0.782432	0.999717	0.842557	0.723338
O43150	0.0696917	0.0273967	-0.0422951	0.00528739	0.355343	0.640437	0.525031	0.161422	0.848703	0.999717	0.899088	0.697793
O43155	-0.118256	-0.0620683	0.0561879	-0.00141288	0.190034	0.375116	0.477011	0.747796	0.816506	0.999717	0.886209	0.946353
O43156	-0.023012	-0.03465	-0.011638	0.00441114	0.674007	0.42079	0.810141	0.111903	0.937009	0.999717	0.967638	0.646905
O43157	-0.0180826	-0.0337259	-0.0156432	0.006525	0.87494	0.708064	0.877948	0.257467	0.984759	0.999717	0.980074	0.76532
O43159	-0.0263451	0.00183518	0.0281802	-0.00571646	0.793322	0.981391	0.752006	0.256787	0.966405	0.999717	0.955421	0.76513
O43164	0.0889759	-0.0837751	-0.172751	0.00119804	0.459288	0.374707	0.112318	0.839674	0.877352	0.999717	0.785407	0.967038
O43166	0.0831674	-0.0432549	-0.126422	0.00277485	0.304253	0.492381	0.0842348	0.486163	0.829375	0.999717	0.785407	0.850055
O43169	0.109209	0.121071	0.0118623	0.00657919	0.21464	0.0835144	0.877283	0.133879	0.818211	0.999717	0.980074	0.670518
O43172	0.0594226	0.0129509	-0.0464716	-0.000234749	0.320064	0.779959	0.379386	0.936122	0.836407	0.999717	0.859589	0.988194
O43173	0.0173646	0.0356662	0.0183016	0.00165156	0.81127	0.532452	0.776568	0.646939	0.973073	0.999717	0.957842	0.917895
O43175	-0.0563881	-0.0536916	0.0026965	0.00422085	0.774519	0.727665	0.987662	0.665263	0.963465	0.999717	0.998627	0.92465
O43181	-0.0806115	0.0859176	0.166529	-0.00679633	0.569579	0.440154	0.191448	0.33583	0.913868	0.999717	0.7931	0.804363
O43182	-0.102903	-0.0300199	0.0728828	0.00509607	0.430328	0.767651	0.527746	0.430192	0.870789	0.999717	0.899238	0.834506
O43236	-0.0755404	0.00359169	0.0791321	-0.00786886	0.36972	0.956203	0.290766	0.0661138	0.855025	0.999717	0.840871	0.571908
O43237	-0.11322	-0.0231859	0.0900342	-0.00593965	0.0445621	0.584965	0.0694159	0.0341365	0.727459	0.999717	0.785407	0.477786
O43242	-0.0539469	-0.00346905	0.0504779	-0.000336186	0.279922	0.928445	0.254783	0.890542	0.826373	0.999717	0.825925	0.977372
O43252	0.0971164	0.0355763	-0.0615402	0.00685151	0.277191	0.607803	0.434669	0.126016	0.826026	0.999717	0.882017	0.660126
O43264	-0.0177525	0.055079	0.0728315	-0.00156389	0.731504	0.181385	0.12096	0.542546	0.951502	0.999717	0.785407	0.876482
O43283	0.0206449	-0.0433014	-0.0639463	0.00371655	0.804048	0.507923	0.389353	0.370593	0.97097	0.999717	0.864879	0.814676
O43290	0.0408635	-0.0128146	-0.0536781	-0.000140647	0.611197	0.838307	0.452745	0.971733	0.924309	0.999717	0.884344	0.99446
O43292	0.0426288	0.0651055	0.0224768	0.00331251	0.619962	0.336753	0.76769	0.438035	0.925396	0.999717	0.956522	0.836635
O43293	-0.0761061	-0.032525	0.0435811	-0.000829456	0.269051	0.542815	0.47211	0.805508	0.82539	0.999717	0.886209	0.960006
O43294	0.201256	-0.0204973	-0.221753	0.00740065	0.0938946	0.822609	0.0402111	0.207639	0.779062	0.999717	0.785407	0.731051
O43295-2	-0.106172	-0.0562898	0.0498826	-0.00264617	0.0984061	0.256015	0.371616	0.395641	0.779062	0.999717	0.859589	0.819925
O43300	-0.109167	-0.0163869	0.0927799	-0.00312858	0.118606	0.759216	0.133881	0.35841	0.780888	0.999717	0.785407	0.812139
O43301	-0.118588	0.00586841	0.124457	-0.00823794	0.100819	0.915094	0.0545879	0.0246874	0.779062	0.999717	0.785407	0.446578
O43303	-0.114627	0.035499	0.150126	-0.00656659	0.172128	0.583131	0.048307	0.116392	0.816233	0.999717	0.785407	0.65079
O43306	-0.051453	-0.00493291	0.0465201	0.00100489	0.416047	0.920145	0.407016	0.746944	0.866459	0.999717	0.87091	0.946338
O43310	0.0392462	0.0468394	0.00759321	0.000482827	0.5793	0.400014	0.903416	0.890103	0.916347	0.999717	0.983612	0.977372
O43312	-0.131762	-0.00539128	0.126371	-0.00455594	0.261039	0.952555	0.225048	0.429444	0.824548	0.999717	0.822083	0.834506
O43314	-0.016278	-0.0312856	-0.0150076	-0.000167315	0.844947	0.631855	0.838851	0.9676	0.978673	0.999717	0.973724	0.993916
O43318-2	-0.0124704	-0.00371242	0.00875799	0.000254784	0.786658	0.917986	0.830194	0.911012	0.9644	0.999717	0.971078	0.98279
O43324	-0.0298836	-0.0201601	0.00972347	-0.000850458	0.641763	0.688364	0.864171	0.788831	0.929945	0.999717	0.976811	0.956459
O43353	-0.025106	0.00567761	0.0307836	4.93565e-05	0.8229	0.948434	0.757026	0.992905	0.973923	0.999717	0.955421	0.997628
O43374	0.181663	-0.0598253	-0.241488	0.0223797	0.169641	0.557288	0.0440995	0.00169061	0.81589	0.999717	0.785407	0.230207
O43390	0.0975342	0.00287394	-0.0946602	0.00359587	0.246638	0.964742	0.205919	0.385397	0.820287	0.999717	0.809568	0.815721
O43395	0.100213	-0.0438013	-0.144014	-0.00241755	0.436561	0.662721	0.211757	0.703279	0.871363	0.999717	0.809568	0.93572
O43399-3	-0.0690224	-0.0779231	-0.00890065	-0.00624042	0.433689	0.262133	0.908785	0.158659	0.871253	0.999717	0.984415	0.696534
O43399-7	-0.0707432	-0.0726634	-0.00192016	-0.0046014	0.311411	0.187441	0.975017	0.186806	0.834051	0.999717	0.997347	0.720233
O43402	-0.00880368	0.037621	0.0464247	0.000990458	0.884864	0.43216	0.392533	0.74233	0.986519	0.999717	0.864879	0.944714
O43405	-0.14342	-0.247265	-0.103845	-0.00423117	0.353732	0.0479004	0.44751	0.578377	0.848509	0.999717	0.884344	0.889795
O43414	-0.0852555	-0.0536899	0.0315656	-0.00254884	0.146302	0.239112	0.536858	0.373852	0.791936	0.999717	0.901627	0.814817
O43424	-0.225045	-0.0590473	0.165997	-0.00721188	0.0539516	0.504088	0.10488	0.202347	0.729417	0.999717	0.785407	0.726084
O43427	0.029618	0.0411107	0.0114927	0.00306729	0.59144	0.344342	0.813839	0.266186	0.918551	0.999717	0.967938	0.771062
O43432	-0.0353055	0.00842377	0.0437293	-0.0042749	0.56275	0.859577	0.420279	0.163834	0.910307	0.999717	0.876771	0.699746
O43447	0.0629742	-0.0224973	-0.0854715	0.00376092	0.381154	0.687633	0.184507	0.292463	0.855025	0.999717	0.790143	0.784195
O43464	-0.0430236	0.0106042	0.0536277	-0.00338071	0.532282	0.843592	0.381763	0.324461	0.89987	0.999717	0.861551	0.798758
O43488	-0.0723464	-0.0898824	-0.017536	-0.00540787	0.499944	0.287792	0.853056	0.311273	0.891402	0.999717	0.974887	0.795995
O43491-3	0.0860809	-0.0173014	-0.103382	0.0207962	0.535485	0.873158	0.402778	0.00516529	0.89987	0.999717	0.869051	0.319946
O43491-4	0.396172	-0.0562998	-0.452472	0.0181336	0.0352729	0.689586	0.0082939	0.0501646	0.72325	0.999717	0.774938	0.531457
O43493	-0.0955699	-0.0563858	0.0391841	-0.00549896	0.104012	0.21529	0.442531	0.0611435	0.779062	0.999717	0.884344	0.56259
O43504	0.0637647	-0.0760022	-0.139767	-0.00234301	0.603842	0.431252	0.20574	0.699803	0.921068	0.999717	0.809568	0.93521
O43505	-0.264008	-0.165727	0.0982809	-0.00718875	0.0222666	0.0619787	0.315878	0.192106	0.697839	0.999717	0.842671	0.723288
O43524	0.145317	-0.0078694	-0.153186	0.0091116	0.0485867	0.887095	0.0209161	0.014547	0.729417	0.999717	0.785407	0.415641
O43525	0.0252811	0.0181884	-0.00709264	0.00589404	0.827866	0.841629	0.945121	0.310727	0.974453	0.999717	0.989888	0.79522
O43526-4	0.0393903	0.0151863	-0.0242039	-0.000536591	0.513963	0.747123	0.650284	0.856907	0.896496	0.999717	0.931828	0.972285
O43556	0.0233667	-0.0204096	-0.0437764	0.00421447	0.685783	0.651884	0.395307	0.148458	0.93894	0.999717	0.864879	0.685428
O43559	-0.00270063	0.0682669	0.0709676	0.000978427	0.96752	0.196283	0.234255	0.765927	0.998565	0.999717	0.825877	0.951241
O43566	0.0344095	-0.0421549	-0.0765644	0.00707879	0.75587	0.627132	0.437601	0.20342	0.95888	0.999717	0.883111	0.726437
O43566-6	-0.165133	-0.116807	0.0483265	-0.00572543	0.0412125	0.06316	0.483894	0.144205	0.727459	0.999717	0.888547	0.68098
O43572	-0.0330638	0.0469101	0.0799738	-0.0010599	0.563756	0.299244	0.12307	0.70802	0.910307	0.999717	0.785407	0.935926
O43581-2	-0.0117378	-0.0482532	-0.0365154	0.000942307	0.937243	0.679832	0.782494	0.898419	0.995124	0.999717	0.959831	0.978457
O43583	-0.122985	0.00596317	0.128948	-0.011048	0.163174	0.929803	0.101717	0.0152004	0.812613	0.999717	0.785407	0.419243
O43592	-0.121199	-0.0597831	0.0614157	-0.000781916	0.100401	0.292705	0.338817	0.82585	0.779062	0.999717	0.855529	0.964389
O43598	-0.0414935	-0.100033	-0.0585398	-0.00473108	0.67327	0.200902	0.503413	0.335218	0.937009	0.999717	0.895021	0.804363
O43615	-0.102092	-0.0636149	0.0384769	-0.00630888	0.232627	0.339609	0.607608	0.139355	0.820287	0.999717	0.920995	0.679414
O43617	-0.255148	0.106239	0.361386	-0.0131349	0.0229842	0.209329	0.000693406	0.0185306	0.697839	0.999717	0.774938	0.424059
O43633	-0.239951	-0.0343331	0.205618	-0.01343	0.0038847	0.565955	0.00503366	0.00138431	0.654433	0.999717	0.774938	0.208706
O43639	0.00109569	-0.00260076	-0.00369645	0.00134723	0.984081	0.951768	0.939482	0.621082	0.999822	0.999717	0.988555	0.906777
O43660	0.0691936	0.0491549	-0.0200388	0.00221283	0.283595	0.329625	0.723369	0.485561	0.827641	0.999717	0.949843	0.849932
O43665	0.0386372	-0.0566104	-0.0952477	-0.00115905	0.795839	0.628854	0.473908	0.875369	0.967406	0.999717	0.886209	0.974202
O43674	0.0287634	0.113842	0.0850787	-0.000760819	0.856618	0.364954	0.547996	0.923079	0.982925	0.999717	0.905784	0.985095
O43676	-0.0398287	0.15126	0.191089	-0.00357985	0.81451	0.261044	0.211276	0.670557	0.973923	0.999717	0.809568	0.925798
O43677	0.00787409	0.177556	0.169682	-0.00319464	0.963243	0.192164	0.268663	0.706091	0.998565	0.999717	0.834227	0.935834
O43678	-0.1119	-0.0586826	0.0532173	-0.00409289	0.285768	0.471813	0.563701	0.427907	0.827641	0.999717	0.909049	0.834506
O43684	0.00150879	0.0347116	0.0332028	9.39228e-05	0.979572	0.454423	0.526764	0.974316	0.999822	0.999717	0.899238	0.99446
O43687-2	0.0553363	-0.0711997	-0.126536	0.00709761	0.572001	0.355714	0.152219	0.150461	0.913984	0.999717	0.785407	0.688377
O43707	-0.0046077	0.0212897	0.0258974	-0.00480702	0.953915	0.733374	0.71446	0.230155	0.998129	0.999717	0.948925	0.747898
O43708	-0.00140209	0.0238252	0.0252273	-0.00020411	0.994102	0.872572	0.880774	0.982658	0.999822	0.999717	0.980328	0.995818
O43716	-0.174582	-0.0503131	0.124269	-0.00392029	0.0847031	0.514724	0.161866	0.423105	0.779062	0.999717	0.785407	0.831031
O43719	0.0881968	0.00773738	-0.0804595	0.00217963	0.42635	0.928527	0.413255	0.689894	0.870789	0.999717	0.873664	0.931064
O43736	0.259555	0.327054	0.0674982	-0.00561489	0.303636	0.103451	0.760573	0.650241	0.829375	0.999717	0.955421	0.919843
O43739	0.00148001	0.0118466	0.0103666	9.10872e-05	0.974191	0.741123	0.798397	0.96792	0.998565	0.999717	0.965119	0.993916
O43741	0.0232287	-0.0790696	-0.102298	0.00955633	0.83723	0.375433	0.312367	0.0969153	0.976182	0.999717	0.842557	0.63228
O43747	-0.126622	-0.0505824	0.0760398	-0.00198069	0.0461431	0.294514	0.16754	0.513322	0.727459	0.999717	0.785407	0.865128
O43752	-0.136061	-0.0402376	0.0958236	-0.00586943	0.0312467	0.396763	0.0818385	0.0577781	0.72325	0.999717	0.785407	0.557628
O43760	-0.121023	0.0396692	0.160692	-0.00658776	0.331581	0.682019	0.150628	0.286686	0.840073	0.999717	0.785407	0.780556
O43761	-0.215158	-0.004092	0.211066	-0.00656352	0.12797	0.969795	0.0938119	0.341256	0.781824	0.999717	0.785407	0.807828
O43765	-0.0991991	-0.0178324	0.0813667	-0.00522108	0.0653353	0.661831	0.0866679	0.051073	0.759866	0.999717	0.785407	0.534461
O43766	0.0512426	0.0337057	-0.0175368	0.00178608	0.550771	0.615857	0.817309	0.673903	0.904738	0.999717	0.969008	0.925922
O43772	0.0119013	-0.0387424	-0.0506438	-0.00150693	0.896328	0.58905	0.533272	0.739188	0.988241	0.999717	0.90125	0.943325
O43776	0.0615282	0.00304445	-0.0584837	-0.000367728	0.298466	0.947031	0.265759	0.899025	0.829375	0.999717	0.83109	0.97872
O43808	0.00737632	-0.006745	-0.0141213	-0.00465921	0.889196	0.870758	0.763707	0.0846846	0.986626	0.999717	0.95573	0.60841
O43809	0.0531111	0.0125963	-0.0405148	0.00299817	0.385468	0.79122	0.454341	0.323488	0.857328	0.999717	0.884344	0.798758
O43813	-0.000767537	-0.0192526	-0.0184851	0.000176627	0.99157	0.735298	0.774291	0.960832	0.999822	0.999717	0.957312	0.992801
O43815	-0.0384921	-0.0346053	0.00388676	0.000606039	0.562006	0.506	0.947166	0.853247	0.910307	0.999717	0.989888	0.970954
O43818	0.0449916	0.0264645	-0.018527	-7.79671e-05	0.390383	0.517391	0.688199	0.975834	0.857926	0.999717	0.942011	0.99446
O43819	0.150265	0.191212	0.040947	0.00643432	0.200678	0.0426851	0.689657	0.266416	0.816506	0.999717	0.942031	0.771062
O43822	0.0381332	0.00568391	-0.0324493	0.0095474	0.78183	0.957924	0.790381	0.169252	0.963465	0.999717	0.963056	0.705141
O43823	0.104267	0.0633227	-0.0409448	0.0106108	0.273757	0.393654	0.624455	0.0300901	0.82539	0.999717	0.92484	0.465957
O43837	-0.127666	-0.0293927	0.0982733	-0.00628397	0.186926	0.693255	0.249826	0.189401	0.816233	0.999717	0.825925	0.722566
O43852	-0.162206	-0.0457467	0.11646	-0.00716813	0.164856	0.610777	0.257507	0.213263	0.813335	0.999717	0.825925	0.733342
O43852-4	-0.13927	-0.0781219	0.0611485	-0.00253537	0.18197	0.334729	0.502785	0.618068	0.816233	0.999717	0.895021	0.906226
O43854	-0.265318	0.110156	0.375474	-0.0220682	0.387082	0.644687	0.172315	0.151676	0.857926	0.999717	0.785407	0.688524
O43861	0.194168	0.0127534	-0.181415	0.00396533	0.120019	0.893652	0.102245	0.51272	0.780888	0.999717	0.785407	0.865128
O43865	0.0735468	-0.114728	-0.188275	0.00797535	0.472862	0.158943	0.0455979	0.122995	0.882156	0.999717	0.785407	0.652829
O43896	0.0984919	0.0717366	-0.0267553	0.00326245	0.425965	0.458568	0.806175	0.592959	0.870789	0.999717	0.967091	0.896943
O43909	0.101726	-0.0160552	-0.117781	0.00458757	0.261691	0.818816	0.146244	0.305545	0.824548	0.999717	0.785407	0.791615
O43913	0.150546	0.0998236	-0.0507229	0.00861381	0.0268131	0.057336	0.379696	0.0117359	0.71845	0.999717	0.859589	0.400713
O43916	-0.0110354	-0.011837	-0.000801557	0.00730558	0.901861	0.865872	0.991938	0.108306	0.988516	0.999717	0.998735	0.644902
O43920	-0.0350778	0.0733099	0.108388	-0.00280731	0.803372	0.507951	0.388842	0.687626	0.970799	0.999717	0.864879	0.930311
O43929	-0.0253695	-0.00306742	0.0223021	0.00110415	0.723838	0.956433	0.726077	0.756025	0.951499	0.999717	0.950507	0.949218
O43933	0.123684	0.00817593	-0.115508	0.00598044	0.118636	0.892556	0.101117	0.127062	0.780888	0.999717	0.785407	0.66201
O43934	0.0595447	0.105543	0.0459981	0.00152073	0.481803	0.118582	0.539464	0.715704	0.886803	0.999717	0.902262	0.937538
O60216	0.0226583	-0.0426779	-0.0653362	0.000629539	0.835752	0.618689	0.5019	0.907345	0.976067	0.999717	0.895021	0.982074
O60220	-0.095692	-0.0464308	0.0492612	-0.00533758	0.540055	0.703498	0.721334	0.49043	0.899907	0.999717	0.949775	0.852633
O60231	0.00444986	-0.0054521	-0.00990196	0.000751914	0.946296	0.916061	0.865782	0.818259	0.996629	0.999717	0.976811	0.962538
O60232	-0.046413	-0.0672097	-0.0207967	-0.00337559	0.471547	0.188503	0.714887	0.293126	0.882156	0.999717	0.948925	0.784195
O60237	0.127153	-0.0294865	-0.156639	0.00635612	0.178317	0.685148	0.0657974	0.1743	0.816233	0.999717	0.785407	0.70798
O60237-3	0.21554	0.0742844	-0.141255	0.00871464	0.141535	0.510078	0.272436	0.226552	0.788697	0.999717	0.83643	0.74368
O60239	-0.152174	-0.153448	-0.00127346	-0.00333431	0.20349	0.105088	0.990263	0.568448	0.816506	0.999717	0.998735	0.887891
O60241-2	-0.0257771	-0.0269749	-0.00119776	-0.00261871	0.724411	0.637823	0.985239	0.471188	0.951499	0.999717	0.998627	0.844321
O60242	-0.0543563	-0.0631955	-0.00883918	-0.00119239	0.33648	0.158097	0.858795	0.667839	0.843645	0.999717	0.976646	0.924968
O60243	-0.0674115	0.105724	0.173135	-0.00242648	0.558829	0.246483	0.098498	0.670313	0.909232	0.999717	0.785407	0.925798
O60244	0.0312905	0.0441102	0.0128197	0.00620901	0.711657	0.507058	0.864228	0.146579	0.949865	0.999717	0.976811	0.68327
O60245	0.0260844	-0.0148627	-0.0409471	-0.00374151	0.716943	0.791781	0.522114	0.29825	0.949961	0.999717	0.897985	0.788568
O60256	-0.0614363	-0.0279354	0.0335009	0.000643776	0.219678	0.471482	0.445989	0.792051	0.818605	0.999717	0.884344	0.956979
O60260	-0.135925	-0.11604	0.0198851	-0.0044866	0.150152	0.118071	0.80846	0.331726	0.797709	0.999717	0.967465	0.802825
O60262	-0.0600172	-0.164961	-0.104944	-0.00326919	0.562646	0.050032	0.258169	0.524459	0.910307	0.999717	0.825925	0.866406
O60264	0.104078	0.0576407	-0.0464368	0.0028649	0.106447	0.247281	0.407273	0.360626	0.779062	0.999717	0.87091	0.812637
O60266	0.11727	0.0195454	-0.0977241	0.00878396	0.165197	0.763377	0.191094	0.0403287	0.813335	0.999717	0.7931	0.499345
O60268	-0.144648	-0.0389779	0.10567	-0.00386986	0.0699088	0.520482	0.131247	0.315919	0.766468	0.999717	0.785407	0.796802
O60271	0.07739	-0.0217443	-0.0991343	0.00228589	0.17901	0.624096	0.0567736	0.41721	0.816233	0.999717	0.785407	0.828752
O60279	0.276484	0.108787	-0.167696	0.00222647	0.0047828	0.132136	0.0442125	0.618748	0.654433	0.999717	0.785407	0.906226
O60282	-0.110003	-0.0336572	0.0763454	-0.00358684	0.170587	0.586253	0.279881	0.361613	0.81589	0.999717	0.839957	0.812637
O60285	0.0166987	0.0524436	0.0357449	-0.000700208	0.816194	0.355117	0.575673	0.843905	0.973923	0.999717	0.912283	0.968097
O60291	-0.024876	-0.0651451	-0.0402691	6.73693e-05	0.73964	0.27174	0.545048	0.98548	0.95252	0.999717	0.903728	0.996507
O60292	-0.101886	-0.170845	-0.0689594	-0.00320018	0.192152	0.00823689	0.315946	0.403136	0.816506	0.999717	0.842671	0.821267
O60296	-0.0468747	-0.0123784	0.0344963	0.00310944	0.495899	0.817602	0.571351	0.363346	0.890576	0.999717	0.911398	0.812637
O60299	0.0756967	-0.0144007	-0.0900974	-0.00186255	0.53503	0.87975	0.406422	0.757151	0.89987	0.999717	0.87091	0.949609
O60303	0.141063	-0.0572814	-0.198344	0.0038712	0.0839555	0.359449	0.00855387	0.327924	0.779062	0.999717	0.774938	0.801487
O60306	-0.0119106	0.0203858	0.0322964	-0.000559781	0.824841	0.629174	0.500255	0.833579	0.973943	0.999717	0.89466	0.966099
O60307	0.0216917	0.012667	-0.00902475	-0.00193895	0.798586	0.849019	0.904636	0.645494	0.969074	0.999717	0.983612	0.91661
O60308	-0.203636	-0.0510515	0.152584	-0.00933336	0.142913	0.632336	0.212839	0.173689	0.788697	0.999717	0.809568	0.70798
O60313-2	-0.0703564	-0.0379434	0.032413	-0.00356207	0.391132	0.553178	0.654109	0.380661	0.857926	0.999717	0.932038	0.815721
O60315	0.102856	0.0556388	-0.0472168	0.00462166	0.239747	0.413254	0.538539	0.284797	0.820287	0.999717	0.901627	0.780227
O60318	-0.0571418	0.00732147	0.0644633	-0.00173051	0.496838	0.91106	0.388642	0.676777	0.890576	0.999717	0.864879	0.926147
O60331	-0.145215	-0.0428657	0.10235	-0.00495073	0.145522	0.576128	0.24353	0.310741	0.791372	0.999717	0.825925	0.79522
O60341	-0.00647923	-0.0270142	-0.020535	-0.00140696	0.878941	0.420321	0.587156	0.505926	0.985427	0.999717	0.916027	0.862434
O60343	-0.0528501	-0.0534544	-0.000604341	-0.00527876	0.377177	0.256449	0.990839	0.0817495	0.855025	0.999717	0.998735	0.601343
O60343-2	-0.244631	-0.496901	-0.252271	-0.00909272	0.528999	0.110217	0.464661	0.63588	0.89987	0.999717	0.885562	0.91227
O60346	-0.0942389	0.0411495	0.135388	-0.00463684	0.268065	0.533292	0.0783825	0.270955	0.82539	0.999717	0.785407	0.7748
O60347	-0.0154118	-0.000545868	0.0148659	-0.000893778	0.834903	0.992474	0.820633	0.807156	0.975893	0.999941	0.969008	0.960006
O60359	-0.0457305	-0.0305319	0.0151986	-0.00631596	0.68457	0.728925	0.878791	0.262441	0.938575	0.999717	0.980328	0.767034
O60361	-0.00725157	0.0311239	0.0383754	-0.00667732	0.943145	0.696278	0.67089	0.192389	0.99662	0.999717	0.937183	0.723288
O60443	0.00720724	-0.0551018	-0.062309	-0.000791048	0.928314	0.383359	0.383993	0.84196	0.993111	0.999717	0.862728	0.967477
O60447-2	-0.013503	0.0596117	0.0731147	-0.00038139	0.868215	0.353623	0.31575	0.924569	0.983864	0.999717	0.842671	0.985095
O60462	0.0677971	0.0181765	-0.0496207	0.00339455	0.558433	0.840708	0.628667	0.554017	0.909232	0.999717	0.925171	0.881946
O60477	-0.0144631	0.028727	0.0431901	-0.000308821	0.877711	0.696669	0.605172	0.947079	0.985031	0.999717	0.920712	0.989889
O60486	-5.50219e-05	-0.0543528	-0.0542978	0.00320388	0.999586	0.514096	0.564487	0.542784	0.999822	0.999717	0.909049	0.876482
O60488	-0.0628935	0.052291	0.115185	-0.00416746	0.438329	0.410893	0.116326	0.301913	0.871363	0.999717	0.785407	0.790269
O60493	-0.00418749	0.0409336	0.0451211	0.00210132	0.921309	0.224426	0.236595	0.321528	0.991031	0.999717	0.825925	0.798418
O60502	0.111703	-0.0485078	-0.160211	0.000147909	0.262999	0.531106	0.0758281	0.975808	0.824548	0.999717	0.785407	0.99446
O60503	-0.00907214	0.0306453	0.0397174	-0.00330389	0.895723	0.572951	0.519211	0.339425	0.988241	0.999717	0.89718	0.806382
O60504	0.162092	0.00210814	-0.159983	0.0124785	0.104244	0.977877	0.0722617	0.0146985	0.779062	0.999717	0.785407	0.417161
O60506	0.0390845	-0.0135688	-0.0526533	-0.0029684	0.697097	0.862808	0.55502	0.55126	0.944797	0.999717	0.906971	0.881058
O60506-3	-0.0111667	-0.0983137	-0.087147	-0.015857	0.953951	0.517912	0.612165	0.106847	0.998129	0.999717	0.922576	0.644902
O60518	-0.110689	5.32514e-05	0.110742	-0.00526787	0.0679	0.999074	0.0411344	0.0785171	0.762518	0.999941	0.785407	0.594515
O60524	0.203727	0.101031	-0.102695	0.00675346	0.00188183	0.0371612	0.0592634	0.0283508	0.654433	0.999717	0.785407	0.455697
O60547	-0.0981044	-0.0670375	0.0310669	-0.00502976	0.106636	0.15652	0.555271	0.0953564	0.779062	0.999717	0.907032	0.63228
O60551	0.119621	0.0205042	-0.0991171	0.00464816	0.236962	0.79297	0.268203	0.350692	0.820287	0.999717	0.833996	0.810608
O60568	-0.0903658	-0.042916	0.0474498	-0.00966842	0.18056	0.411307	0.422272	0.00639697	0.816233	0.999717	0.877272	0.337884
O60583-2	0.192941	0.0525283	-0.140413	0.00192227	0.142766	0.603378	0.22571	0.763228	0.788697	0.999717	0.822083	0.951241
O60610	0.00145274	0.0226409	0.0211882	0.000533538	0.982319	0.659755	0.715797	0.86945	0.999822	0.999717	0.948925	0.974181
O60637	-0.0554799	0.113889	0.169369	-0.00557667	0.55802	0.132163	0.0516219	0.239334	0.909232	0.999717	0.785407	0.754823
O60641	-0.0530152	-0.0439792	0.00903595	-0.00541729	0.528191	0.504159	0.903108	0.198724	0.89987	0.999717	0.983612	0.725718
O60641-4	-0.113078	-0.208746	-0.0956678	-0.00544507	0.426452	0.0682367	0.447658	0.439063	0.870789	0.999717	0.884344	0.837199
O60645	-0.053662	0.0224455	0.0761075	-0.000913697	0.284039	0.563871	0.0921793	0.709688	0.827641	0.999717	0.785407	0.936489
O60658	-0.0303449	0.0530108	0.0833557	-0.00501335	0.801222	0.575285	0.437894	0.403874	0.969948	0.999717	0.883219	0.821267
O60664	-0.0453184	-0.0877475	-0.0424291	-0.000407555	0.832686	0.602222	0.823476	0.969375	0.975479	0.999717	0.969132	0.993916
O60669	-0.0279851	0.0277519	0.055737	-0.00646773	0.79257	0.739193	0.555812	0.226226	0.966065	0.999717	0.907565	0.74368
O60674	0.161297	0.141969	-0.0193282	0.0116944	0.113611	0.0772093	0.826398	0.0241255	0.780888	0.999717	0.970095	0.445272
O60678	-0.0477006	0.0820748	0.129775	-0.00146198	0.573894	0.222129	0.0926903	0.727231	0.915268	0.999717	0.785407	0.941297
O60684	-0.101732	-0.0390191	0.0627133	-0.00287756	0.0190857	0.230941	0.09368	0.16452	0.68401	0.999717	0.785407	0.699746
O60701	0.0813817	0.00215344	-0.0792282	0.00227819	0.497027	0.981601	0.456236	0.700041	0.890576	0.999717	0.88437	0.93521
O60716-3	0.0641432	0.0171047	-0.0470386	0.00559587	0.298059	0.720424	0.387748	0.0728855	0.829375	0.999717	0.864879	0.586818
O60725	-0.11995	-0.0101711	0.109779	-0.00486859	0.20489	0.889014	0.191121	0.296081	0.816506	0.999717	0.7931	0.786644
O60733-2	0.0703051	0.0240952	-0.0462099	0.00175594	0.13614	0.506422	0.264402	0.444485	0.784365	0.999717	0.830684	0.837218
O60741	-0.0893246	0.00139179	0.0907164	-0.00545929	0.429239	0.987369	0.366147	0.330732	0.870789	0.999717	0.859589	0.802825
O60749	-0.0230282	-0.0147734	0.00825475	0.00195908	0.59967	0.666867	0.83155	0.369698	0.921068	0.999717	0.971573	0.814676
O60763	-0.0446521	-0.0251488	0.0195033	-0.00214149	0.298986	0.452619	0.605882	0.314037	0.829375	0.999717	0.920961	0.796802
O60784	0.029237	-0.0411564	-0.0703933	0.000367584	0.704434	0.496646	0.307394	0.923151	0.9487	0.999717	0.842557	0.985095
O60784-2	0.0431748	-0.0310826	-0.0742574	0.00136368	0.535249	0.568391	0.234017	0.691756	0.89987	0.999717	0.825501	0.932601
O60825	-0.0746031	-0.11177	-0.037167	0.00217114	0.476	0.178423	0.687734	0.674192	0.882645	0.999717	0.942011	0.925922
O60826	0.0516557	0.0113316	-0.0403241	0.00412123	0.15444	0.684234	0.207827	0.0260391	0.801168	0.999717	0.809568	0.45176
O60828	0.173861	-0.0187923	-0.192654	0.00290868	0.254112	0.873271	0.157064	0.696578	0.822684	0.999717	0.785407	0.934128
O60830	-0.0489957	0.0291584	0.0781541	-0.00422965	0.644867	0.725859	0.409224	0.423621	0.93088	0.999717	0.87195	0.831031
O60831	-0.0874177	-0.0146124	0.0728054	-0.00489944	0.124474	0.73713	0.147866	0.0840141	0.781824	0.999717	0.785407	0.608314
O60832	0.0678429	0.0610991	-0.00674388	0.00339097	0.391617	0.325598	0.922912	0.387164	0.857982	0.999717	0.986767	0.816564
O60841	0.00567331	-0.0440812	-0.0497545	-0.00119348	0.927868	0.372852	0.374363	0.700891	0.993111	0.999717	0.859589	0.93521
O60858	0.0293565	-0.0128566	-0.042213	0.00672329	0.746871	0.85663	0.601265	0.1437	0.955173	0.999717	0.920396	0.680227
O60861	0.0980232	0.0511417	-0.0468815	0.00133784	0.377842	0.555042	0.632359	0.806528	0.855025	0.999717	0.926431	0.960006
O60869	-0.145183	-0.00967967	0.135504	-0.0111044	0.240705	0.919302	0.217493	0.0752129	0.820287	0.999717	0.814493	0.590742
O60870	0.191669	-0.0519987	-0.243667	-0.0122423	0.457399	0.795812	0.289436	0.339475	0.877342	0.999717	0.840871	0.806382
O60883	-0.0132628	-0.156686	-0.143424	0.00365087	0.896681	0.058939	0.122197	0.472555	0.988241	0.999717	0.785407	0.844868
O60884	-0.127191	-0.0731183	0.0540724	-0.00738213	0.00808168	0.0447283	0.179693	0.00242252	0.662303	0.999717	0.78805	0.241853
O60885	0.060473	0.0064503	-0.0540227	-0.00317239	0.579547	0.93965	0.576687	0.557305	0.916347	0.999717	0.912283	0.884343
O60888	-0.08271	-0.103978	-0.0212678	-0.00164056	0.193751	0.041955	0.701769	0.597314	0.816506	0.999717	0.945682	0.897473
O60890	-0.0228702	-0.0222716	0.000598573	0.00321446	0.69903	0.630896	0.99088	0.277445	0.945899	0.999717	0.998735	0.779174
O60907	0.269165	0.0700036	-0.199161	0.016417	0.0734974	0.54045	0.131515	0.0299859	0.77095	0.999717	0.785407	0.465193
O60925	-0.00977955	0.0508327	0.0606122	-0.00368845	0.874444	0.299395	0.275061	0.235308	0.984759	0.999717	0.83772	0.753481
O60927	0.0143224	-0.102989	-0.117311	-0.00305405	0.871252	0.145219	0.142941	0.487191	0.984021	0.999717	0.785407	0.850855
O60934	0.19481	-0.020581	-0.215391	0.0124279	0.0428064	0.775686	0.0134032	0.0109186	0.727459	0.999717	0.785407	0.389229
O60939	-0.102794	-0.060623	0.0421715	-0.00940765	0.198922	0.329756	0.546936	0.0221732	0.816506	0.999717	0.904913	0.440279
O60941	-0.00536354	-0.0691563	-0.0637928	0.000896993	0.921456	0.113544	0.19358	0.739342	0.991031	0.999717	0.793999	0.943325
O60942	0.158416	0.182423	0.0240073	0.00928782	0.0797162	0.0126619	0.757415	0.0402998	0.773389	0.999717	0.955421	0.499345
O75037	-0.167785	-0.0709339	0.0968514	-0.00678451	0.0880549	0.346952	0.258677	0.159517	0.779062	0.999717	0.825925	0.696534
O75038-4	-0.097548	-0.033	0.064548	0.00436867	0.300325	0.651623	0.437304	0.347851	0.829375	0.999717	0.88308	0.809864
O75044	-0.204774	-0.0596241	0.14515	-0.0029833	0.0219141	0.371952	0.0619395	0.478543	0.697839	0.999717	0.785407	0.847291
O75051	-0.0630932	-0.027737	0.0353563	-0.00171688	0.301067	0.558553	0.510582	0.56681	0.829375	0.999717	0.896294	0.887612
O75052	-0.159402	-0.102878	0.056524	-0.00487585	0.0344673	0.077099	0.37945	0.17916	0.72325	0.999717	0.859589	0.712138
O75054	0.0816063	-0.0187629	-0.100369	0.00906498	0.284544	0.75076	0.141804	0.0214784	0.827641	0.999717	0.785407	0.435735
O75056	0.21313	-0.0408026	-0.253933	0.0192663	0.235204	0.768594	0.114685	0.0356731	0.820287	0.999717	0.785407	0.484355
O75061-2	-0.126668	-0.046788	0.0798802	-0.00498601	0.0442842	0.327181	0.144412	0.104595	0.727459	0.999717	0.785407	0.644902
O75064	-0.0268209	0.0076813	0.0345022	-0.00247376	0.716504	0.89421	0.598817	0.500136	0.949961	0.999717	0.920079	0.857925
O75069	0.061237	0.0571739	-0.00406303	-0.0011358	0.236306	0.160354	0.928363	0.653301	0.820287	0.999717	0.986767	0.920322
O75071	0.114702	0.0277613	-0.0869405	0.0128428	0.416412	0.800466	0.486419	0.0734369	0.866459	0.999717	0.889228	0.588549
O75078	-0.140629	-0.0204791	0.12015	-0.0107034	0.19712	0.807327	0.213353	0.0523824	0.816506	0.999717	0.809568	0.543386
O75083	-0.0512249	-0.0381031	0.0131218	0.00114822	0.454055	0.476689	0.827857	0.73347	0.877342	0.999717	0.970337	0.941297
O75084	-0.00500143	-0.0171973	-0.0121959	0.00733643	0.976189	0.895734	0.934578	0.380273	0.99892	0.999717	0.986767	0.815721
O75093	-0.0388786	-0.10848	-0.0696015	0.00201302	0.696172	0.171568	0.432599	0.683034	0.944212	0.999717	0.882017	0.928395
O75096	0.0754272	0.0493395	-0.0260877	0.00830986	0.384461	0.466447	0.73272	0.0600588	0.857328	0.999717	0.951209	0.56259
O75110	-0.0903425	-0.0463691	0.0439734	-0.00331514	0.0996449	0.27292	0.356763	0.216639	0.779062	0.999717	0.855852	0.735531
O75112-7	0.0959449	0.0266284	-0.0693165	0.00347142	0.484053	0.803252	0.567863	0.608222	0.886803	0.999717	0.909698	0.901392
O75113	0.000840847	-0.00546043	-0.00630128	0.00287904	0.983577	0.864476	0.861911	0.16289	0.999822	0.999717	0.976811	0.699163
O75116	-0.0139025	-0.0223605	-0.00845801	-0.00162412	0.821186	0.643002	0.876713	0.594683	0.973923	0.999717	0.980074	0.897473
O75122	-0.457108	0.0412633	0.498371	-0.0107415	0.163636	0.869899	0.0898215	0.501977	0.812885	0.999717	0.785407	0.859519
O75128	-0.132364	-0.131505	0.00085869	-0.00741624	0.217301	0.120856	0.992684	0.164435	0.818211	0.999717	0.998735	0.699746
O75128-2	0.0250859	0.0164296	-0.00865634	-0.000341479	0.807648	0.838602	0.92447	0.9466	0.972023	0.999717	0.986767	0.989786
O75129	0.00992222	0.0335923	0.0236701	0.00453054	0.907461	0.61609	0.754659	0.289175	0.989207	0.999717	0.955421	0.78056
O75131	0.000617416	-0.043531	-0.0441484	0.0043186	0.995763	0.633321	0.669032	0.455681	0.999822	0.999717	0.936934	0.839303
O75140-1	-0.019224	-0.00809633	0.0111277	0.00591486	0.710054	0.841341	0.808062	0.0277854	0.949798	0.999717	0.967465	0.455697
O75143-5	-0.0778383	0.00426626	0.0821046	-0.00374998	0.197837	0.926949	0.128094	0.209769	0.816506	0.999717	0.785407	0.731556
O75144	0.0367923	0.111188	0.0743956	0.00345303	0.827344	0.403031	0.619595	0.679647	0.974441	0.999717	0.924179	0.927326
O75145	-0.0510922	-0.0233351	0.027757	0.000588515	0.510759	0.70043	0.686139	0.877883	0.895463	0.999717	0.941403	0.974202
O75146	-0.0735647	-0.0116795	0.0618852	0.00285199	0.35112	0.84877	0.375894	0.463774	0.848509	0.999717	0.859589	0.843359
O75150	0.0354868	0.0171433	-0.0183435	-0.00103519	0.560811	0.719124	0.733943	0.731234	0.910307	0.999717	0.951209	0.941297
O75151	0.11563	0.000255509	-0.115375	0.00426903	0.182079	0.99694	0.134995	0.315829	0.816233	0.999941	0.785407	0.796802
O75153	-0.0278567	-0.0281626	-0.000305929	-0.000232093	0.553881	0.445752	0.994129	0.920371	0.906681	0.999717	0.998837	0.985095
O75155	-0.113519	-0.0568155	0.0567032	-0.00732852	0.140848	0.340258	0.399636	0.0584585	0.788414	0.999717	0.867321	0.558984
O75157	-0.0412888	-0.0226461	0.0186427	-0.00330422	0.592674	0.707437	0.784827	0.389397	0.918975	0.999717	0.960927	0.817898
O75165	-0.0170882	0.0348396	0.0519278	0.000569457	0.728412	0.369271	0.240054	0.815073	0.951499	0.999717	0.825925	0.960006
O75167	-0.00361523	-0.14638	-0.142765	-0.000859051	0.97087	0.0680711	0.112977	0.86091	0.998565	0.999717	0.785407	0.972727
O75170	-0.0207911	-0.0546047	-0.0338136	-0.00339133	0.709367	0.217744	0.495614	0.225781	0.949641	0.999717	0.892789	0.74368
O75175	-0.0209281	-0.00123712	0.019691	-0.00170302	0.659833	0.973439	0.640516	0.470891	0.932449	0.999717	0.930244	0.844321
O75179	-0.0147942	-0.0242996	-0.00950542	-0.00162096	0.759997	0.522971	0.824716	0.500577	0.95984	0.999717	0.969462	0.858161
O75182	0.0950612	0.042893	-0.0521682	0.00287642	0.14839	0.398245	0.364749	0.370722	0.794172	0.999717	0.85949	0.814676
O75190-2	-0.103415	-0.0228555	0.0805593	-0.0093594	0.292928	0.764196	0.354221	0.0607809	0.828735	0.999717	0.855852	0.56259
O75190-3	-0.0731372	-0.0262104	0.0469268	-0.00597289	0.297381	0.630405	0.448384	0.0914416	0.829375	0.999717	0.884344	0.623308
O75191	0.0174249	0.0952625	0.0778376	0.00676336	0.862889	0.234515	0.387724	0.183538	0.983731	0.999717	0.864879	0.715438
O75208	-0.0287523	0.0532807	0.082033	-0.000702743	0.795539	0.540967	0.407334	0.898156	0.967406	0.999717	0.87091	0.978457
O75223	-0.141348	-0.00367108	0.137676	-0.00567087	0.162106	0.962263	0.126077	0.25404	0.81211	0.999717	0.785407	0.76452
O75251	-0.0976957	0.0791897	0.176885	-0.00487934	0.455175	0.43963	0.133933	0.45126	0.877342	0.999717	0.785407	0.839303
O75298	-0.0274711	-0.00766609	0.019805	-0.00165135	0.67375	0.880538	0.731935	0.609532	0.937009	0.999717	0.951209	0.901916
O75306	-0.0941678	0.0572969	0.151465	-0.00410163	0.412917	0.523482	0.143456	0.470633	0.866459	0.999717	0.785407	0.844321
O75311	-0.172355	-0.0235674	0.148787	-0.00297049	0.267125	0.844466	0.27961	0.696083	0.825198	0.999717	0.839957	0.934109
O75312	0.102829	0.0974845	-0.00534469	0.000507654	0.0547227	0.0221124	0.906868	0.842307	0.730152	0.999717	0.984256	0.967477
O75317	-0.215634	-0.119791	0.0958433	-0.00485811	0.0629291	0.17947	0.338457	0.38413	0.759174	0.999717	0.855529	0.815721
O75323	-0.0630778	-0.0868592	-0.0237814	0.000835637	0.508808	0.249579	0.777957	0.859094	0.894498	0.999717	0.95858	0.972727
O75326	-0.289996	-0.113632	0.176364	-0.0141984	0.00721609	0.155518	0.0556572	0.00779308	0.654433	0.999717	0.785407	0.363363
O75334	-0.0134578	-0.039366	-0.0259082	0.00180425	0.853306	0.491657	0.68844	0.617352	0.981319	0.999717	0.942011	0.906226
O75335	0.048499	0.0784132	0.0299143	0.000308885	0.496335	0.166409	0.635205	0.92994	0.890576	0.999717	0.92889	0.986016
O75340	-0.282048	0.0998287	0.381876	-0.0118627	0.0844105	0.424186	0.011072	0.13937	0.779062	0.999717	0.774938	0.679414
O75340-2	-0.221913	-0.0837041	0.138209	-0.00599597	0.00705016	0.169554	0.0497102	0.121627	0.654433	0.999717	0.785407	0.652829
O75347	-0.000241674	-0.0820671	-0.0818254	-0.00633722	0.99779	0.236377	0.295585	0.150939	0.999822	0.999717	0.842557	0.688377
O75348	-0.0550756	-0.0964969	-0.0414212	-6.7802e-05	0.595453	0.240088	0.652166	0.989436	0.920068	0.999717	0.931828	0.997173
O75351	0.0321113	0.00944869	-0.0226626	-6.53524e-05	0.491082	0.794976	0.582935	0.977308	0.890083	0.999717	0.914355	0.99446
O75355	-0.0737402	-0.136911	-0.0631711	0.00099528	0.39228	0.0495471	0.408226	0.814325	0.85824	0.999717	0.871936	0.960006
O75356	-0.0807316	0.0402844	0.121016	0.00271295	0.429344	0.613157	0.186545	0.590381	0.870789	0.999717	0.7931	0.89499
O75363	-0.255363	0.0532579	0.308621	-0.00800114	0.26997	0.76627	0.136676	0.481842	0.82539	0.999717	0.785407	0.849153
O75365	0.0706239	0.0625221	-0.00810179	0.00506443	0.415321	0.357953	0.9155	0.241488	0.866459	0.999717	0.98592	0.756629
O75367	0.0366768	-0.0674487	-0.104126	0.0019714	0.79146	0.535888	0.400251	0.774086	0.96604	0.999717	0.867528	0.954544
O75368	0.137407	0.055841	-0.0815664	0.00708152	0.130322	0.424466	0.304927	0.115988	0.782432	0.999717	0.842557	0.650023
O75369-8	-0.0202482	-0.075684	-0.0554358	0.00202035	0.848486	0.365597	0.556468	0.700531	0.979196	0.999717	0.907774	0.93521
O75376	0.0692575	0.0196009	-0.0496566	0.00397151	0.254289	0.676787	0.35439	0.188648	0.822684	0.999717	0.855852	0.722566
O75379	0.0412299	0.0416741	0.000444202	-0.0011816	0.517799	0.405102	0.993703	0.707332	0.897352	0.999717	0.998735	0.935834
O75380	-0.0896911	0.16729	0.256981	-0.00718613	0.568779	0.181168	0.0738285	0.358971	0.913397	0.999717	0.785407	0.812139
O75381	0.133757	0.0108738	-0.122883	0.0063409	0.0356087	0.819423	0.0299554	0.0434552	0.72325	0.999717	0.785407	0.508373
O75382	-0.0871853	-0.0366109	0.0505743	-0.00447935	0.061721	0.304127	0.212318	0.0531406	0.753547	0.999717	0.809568	0.545588
O75385	-0.0391283	0.0805073	0.119636	-0.00267139	0.632449	0.214966	0.107468	0.510424	0.92791	0.999717	0.785407	0.864389
O75390	-0.0681666	0.00727394	0.0754405	-0.00434417	0.442297	0.916112	0.339131	0.324551	0.871602	0.999717	0.85558	0.798758
O75391	0.112373	-0.0353972	-0.14777	-0.00459599	0.410545	0.739137	0.22601	0.495668	0.866459	0.999717	0.822083	0.855515
O75396	-0.0258174	0.00491641	0.0307338	-0.000994135	0.518253	0.874649	0.387313	0.61474	0.897352	0.999717	0.864879	0.904889
O75400	0.0747524	0.053066	-0.0216863	0.00134348	0.270874	0.317096	0.715635	0.68619	0.82539	0.999717	0.948925	0.929556
O75410-2	-0.0504107	-0.0553309	-0.00492019	-0.00435059	0.249873	0.111189	0.897845	0.0506505	0.82134	0.999717	0.982207	0.531955
O75420	0.0453593	-0.000945526	-0.0463048	-0.000666805	0.569538	0.987879	0.513017	0.865495	0.913868	0.999717	0.89693	0.973094
O75427	0.0748095	0.0165764	-0.0582331	0.00175019	0.415961	0.816817	0.474426	0.699184	0.866459	0.999717	0.886209	0.93521
O75431	-0.0475836	0.0274537	0.0750373	-0.0028859	0.576339	0.680106	0.323606	0.494364	0.915781	0.999717	0.849369	0.854648
O75436	-0.0997059	-0.0591329	0.040573	-0.000933227	0.0517925	0.134391	0.357434	0.702611	0.729417	0.999717	0.855852	0.93572
O75438	0.0315625	0.0702434	0.0386809	-0.00315341	0.831795	0.547331	0.769159	0.66863	0.975479	0.999717	0.957305	0.925058
O75439	-0.0350925	0.0385902	0.0736826	-0.00280388	0.731925	0.630828	0.419752	0.581087	0.951502	0.999717	0.876771	0.89162
O75475	0.183068	0.0173785	-0.165689	0.0028255	0.23136	0.882953	0.222063	0.705357	0.820287	0.999717	0.820386	0.935834
O75477	-0.181048	-0.0245626	0.156485	-0.00590595	0.0646135	0.740395	0.0711532	0.214409	0.759852	0.999717	0.785407	0.733513
O75487	0.0668419	0.00948109	-0.0573608	0.00751108	0.634416	0.931199	0.645278	0.284986	0.928233	0.999717	0.930923	0.780227
O75489	-0.0805701	0.0675508	0.148121	-0.00435467	0.473398	0.443005	0.143748	0.434259	0.882331	0.999717	0.785407	0.834668
O75493	-0.171971	-0.0577023	0.114268	-0.0129114	0.235741	0.607174	0.371219	0.0773299	0.820287	0.999717	0.859589	0.594345
O75494	0.00610992	0.00615475	4.48362e-05	-0.00665755	0.948602	0.933906	0.999574	0.16427	0.996629	0.999717	0.999861	0.699746
O75506	-0.11965	-0.0909121	0.0287379	-0.00257549	0.063103	0.070757	0.602834	0.405695	0.759268	0.999717	0.920712	0.821847
O75508	-0.307805	0.186677	0.494482	-0.0196069	0.237099	0.357077	0.037708	0.131699	0.820287	0.999717	0.785407	0.668028
O75509	-0.0419025	0.0053645	0.047267	-0.00319151	0.508466	0.91353	0.401478	0.311943	0.894261	0.999717	0.868104	0.796613
O75525	0.0731631	0.0305439	-0.0426192	-0.0022809	0.516327	0.728505	0.669038	0.681989	0.897352	0.999717	0.936934	0.928395
O75528	0.171165	-0.0524449	-0.223609	0.0171147	0.217968	0.625214	0.0743996	0.0172125	0.818211	0.999717	0.785407	0.419243
O75533	0.0817954	0.0181857	-0.0636097	0.00193559	0.113424	0.645329	0.162557	0.440289	0.780888	0.999717	0.785407	0.837218
O75534	-0.0103206	0.0237046	0.0340252	-0.00241988	0.856903	0.597764	0.504337	0.396441	0.982925	0.999717	0.895544	0.820407
O75553	-0.153039	-0.0440005	0.109039	-0.00832788	0.0587924	0.473834	0.124084	0.039181	0.749117	0.999717	0.785407	0.496286
O75554	0.200628	0.00553539	-0.195093	0.00249641	0.120553	0.955279	0.0901588	0.689642	0.780888	0.999717	0.785407	0.931064
O75569	0.0341661	-0.0437526	-0.0779187	0.0052923	0.729221	0.572075	0.37648	0.283866	0.951499	0.999717	0.859589	0.780227
O75570	0.0971651	0.0742812	-0.0228838	0.00862509	0.392906	0.404021	0.819232	0.131649	0.85824	0.999717	0.969008	0.668028
O75575	0.0694951	-0.215908	-0.285403	0.00590377	0.556667	0.02619	0.0106925	0.31643	0.908963	0.999717	0.774938	0.796802
O75582	0.180156	0.00414807	-0.176008	0.0126418	0.460138	0.982574	0.416247	0.297822	0.877467	0.999717	0.875192	0.788308
O75592	0.0859151	0.0404779	-0.0454373	0.00566297	0.364621	0.583389	0.586635	0.230387	0.853375	0.999717	0.915711	0.747919
O75592-2	-0.015811	-0.00756119	0.00824979	0.000254659	0.765604	0.855432	0.860641	0.922672	0.960727	0.999717	0.976811	0.985095
O75600	0.212789	-0.0370565	-0.249845	0.000252923	0.61825	0.911534	0.510088	0.99043	0.925186	0.999717	0.896177	0.997326
O75607	-0.0428293	-0.00959301	0.0332363	-0.00308856	0.648287	0.895981	0.689562	0.507434	0.931166	0.999717	0.942031	0.863265
O75608	-0.0744061	-0.0266168	0.0477893	-0.00436613	0.270198	0.610944	0.42171	0.193442	0.82539	0.999717	0.877126	0.723338
O75616	0.256239	0.304804	0.0485643	0.0136932	0.285972	0.110161	0.81759	0.250333	0.827641	0.999717	0.969008	0.760436
O75643	0.10184	0.0207748	-0.0810655	0.00459683	0.0698618	0.625954	0.101453	0.0965459	0.766468	0.999717	0.785407	0.63228
O75648	-0.351855	-0.0876696	0.264186	-0.0101604	0.0482653	0.514677	0.0908542	0.237062	0.729417	0.999717	0.785407	0.754823
O75663	-0.120971	-0.125549	-0.00457716	-0.00471914	0.09942	0.0322276	0.942355	0.189604	0.779062	0.999717	0.989762	0.722566
O75674-2	-0.217816	-0.0505661	0.16725	-0.0133992	0.0705643	0.580373	0.114379	0.0271635	0.76727	0.999717	0.785407	0.455697
O75683	0.145473	0.0182649	-0.127208	0.00613841	0.0853224	0.77623	0.0894388	0.139316	0.779062	0.999717	0.785407	0.679414
O75688	-0.00915501	-0.0550757	-0.0459207	0.000637311	0.829676	0.107402	0.230246	0.762397	0.974745	0.999717	0.822875	0.951241
O75688-2	0.0273045	0.11044	0.0831358	-0.00244786	0.787398	0.171423	0.35816	0.625877	0.964475	0.999717	0.855852	0.908731
O75689	-0.159845	-0.0481488	0.111696	-0.00740196	0.00876099	0.284224	0.034105	0.0134453	0.662303	0.999717	0.785407	0.408296
O75694	-0.0233519	0.0390087	0.0623606	0.00023047	0.665705	0.359864	0.199843	0.931238	0.934498	0.999717	0.803278	0.986016
O75695	-0.0651886	-0.00311033	0.0620783	-0.00333416	0.445442	0.962693	0.412885	0.430715	0.872984	0.999717	0.873524	0.834506
O75711	-0.119213	0.0510632	0.170276	-0.00104323	0.539462	0.736423	0.3258	0.913307	0.899907	0.999717	0.850688	0.983526
O75746	0.03252	0.118581	0.0860611	-0.00364154	0.758239	0.15975	0.361864	0.488045	0.95984	0.999717	0.85773	0.851204
O75781	0.0276343	-0.0546227	-0.082257	0.000393434	0.758848	0.440685	0.30739	0.92959	0.95984	0.999717	0.842557	0.986016
O75781-2	0.0461402	0.0125194	-0.0336208	-0.00487895	0.713364	0.898582	0.762621	0.434934	0.949961	0.999717	0.955431	0.834668
O75787	-0.0451355	0.108512	0.153647	0.00257553	0.750466	0.332972	0.22849	0.71405	0.956512	0.999717	0.822359	0.937282
O75815	0.148306	-0.030905	-0.179211	0.00874034	0.17598	0.713991	0.0693023	0.109862	0.816233	0.999717	0.785407	0.646691
O75821	0.0865943	-0.0451333	-0.131728	-0.000652323	0.352443	0.533931	0.11658	0.886515	0.848509	0.999717	0.785407	0.976247
O75822	0.00998105	-0.0274419	-0.037423	-0.00258115	0.880505	0.598543	0.526552	0.435079	0.986138	0.999717	0.899238	0.834668
O75828	-0.00687893	-0.0960461	-0.0891672	0.00164816	0.962659	0.407091	0.495707	0.820844	0.998565	0.999717	0.892789	0.96323
O75832	0.0444305	-0.0195613	-0.0639918	0.00541683	0.534737	0.726333	0.316306	0.133711	0.89987	0.999717	0.842671	0.670518
O75844	-0.052187	0.0559274	0.108114	-0.00131939	0.361854	0.215339	0.0397172	0.639377	0.851938	0.999717	0.785407	0.914439
O75845	-0.0907838	-0.124705	-0.0339215	-0.00496342	0.314175	0.0836418	0.668787	0.267424	0.834051	0.999717	0.936934	0.772415
O75864	-0.0838209	-0.0868089	-0.00298806	-0.00488916	0.162597	0.0686169	0.954321	0.102475	0.812194	0.999717	0.991284	0.642767
O75874	-0.0931905	-0.0542343	0.0389561	-0.00320737	0.331145	0.468186	0.644328	0.49717	0.839929	0.999717	0.930923	0.856002
O75882	-0.131793	-0.0342814	0.0975118	-0.00385209	0.125325	0.602892	0.197632	0.358043	0.781824	0.999717	0.7997	0.812139
O75884	-0.0606966	-0.052471	0.00822563	0.00102788	0.483317	0.439467	0.914253	0.809677	0.886803	0.999717	0.98575	0.960006
O75886	0.0261027	0.0444562	0.0183535	0.00281819	0.721215	0.439845	0.777078	0.438687	0.950641	0.999717	0.958193	0.837199
O75891	-0.0537714	-0.199505	-0.145734	-0.00382668	0.776753	0.186555	0.389269	0.683834	0.963465	0.999717	0.864879	0.928395
O75896	-0.0337446	0.0081512	0.0418958	-0.00334601	0.637622	0.884227	0.510423	0.348731	0.928744	0.999717	0.896294	0.809887
O75899	-0.0379643	0.00544658	0.0434108	-0.00271498	0.59798	0.922818	0.49726	0.447639	0.921068	0.999717	0.893489	0.838187
O75907	-0.0506064	0.0456686	0.096275	0.00131353	0.742003	0.704478	0.481685	0.862864	0.953074	0.999717	0.887856	0.972727
O75911	0.00712626	-0.00932103	-0.0164473	-0.000456724	0.936549	0.894217	0.835887	0.917923	0.995124	0.999717	0.972988	0.985014
O75914	-0.098923	-0.0880523	0.0108707	-0.00565	0.272878	0.2142	0.890586	0.207703	0.82539	0.999717	0.981491	0.731051
O75915	0.0260959	-0.0298647	-0.0559606	-0.0020108	0.695187	0.567537	0.346895	0.542869	0.944048	0.999717	0.855852	0.876482
O75923	-0.107404	-0.0269743	0.0804295	-0.00905251	0.381644	0.777482	0.45894	0.142053	0.855025	0.999717	0.88437	0.679679
O75934	0.116574	0.117294	0.000719465	0.00263483	0.187531	0.0939523	0.992548	0.54174	0.816233	0.999717	0.998735	0.876265
O75935	-0.0820128	0.0353439	0.117357	-0.00422431	0.190832	0.466127	0.0397278	0.174134	0.816506	0.999717	0.785407	0.70798
O75936	0.148817	0.149219	0.000402854	0.0209464	0.504672	0.394259	0.998367	0.0657877	0.893129	0.999717	0.999861	0.571318
O75937	0.0343424	0.00101678	-0.0333257	0.000206479	0.709377	0.98874	0.683418	0.963849	0.949641	0.999717	0.941176	0.992873
O75940	0.0177057	-0.02159	-0.0392956	-0.00172818	0.867283	0.794752	0.67617	0.742013	0.983824	0.999717	0.93802	0.944542
O75947	-0.0367058	0.0281043	0.0648101	-0.00543883	0.65288	0.660043	0.373305	0.18525	0.931379	0.999717	0.859589	0.718151
O75952	-0.216844	-0.0720382	0.144805	-0.0163107	0.0803557	0.446539	0.181991	0.0104543	0.774666	0.999717	0.788681	0.387169
O75955	0.148231	-0.00908683	-0.157318	0.00471886	0.377659	0.944495	0.292577	0.56873	0.855025	0.999717	0.840871	0.887891
O75956	0.061836	0.209978	0.148142	0.000383434	0.70506	0.109368	0.310808	0.962135	0.9487	0.999717	0.842557	0.992821
O75962	-0.112155	-0.0308509	0.0813045	-0.00274572	0.0831701	0.531753	0.152494	0.380606	0.778855	0.999717	0.785407	0.815721
O75964	0.13028	0.0969697	-0.0333107	0.000587625	0.368826	0.39257	0.793984	0.93421	0.855025	0.999717	0.964026	0.987877
O75970	-0.0239465	0.0137626	0.0377091	0.00245882	0.628728	0.722364	0.392863	0.319711	0.926233	0.999717	0.864879	0.798229
O75976	0.0399058	0.0505945	0.0106888	0.00315383	0.635098	0.443914	0.88576	0.450314	0.928233	0.999717	0.981089	0.839303
O76003	-0.13788	-0.0603217	0.0775579	-0.00716146	0.129681	0.389552	0.329614	0.112702	0.782432	0.999717	0.851996	0.647266
O76021	0.0580302	0.0376145	-0.0204158	-0.00201146	0.495493	0.572008	0.785967	0.632393	0.890576	0.999717	0.961193	0.910191
O76024	0.0764713	0.0319827	-0.0444886	0.00729675	0.404156	0.654247	0.582583	0.114505	0.863895	0.999717	0.914355	0.648818
O76031	0.0863026	0.0893293	0.00302664	0.0067541	0.314116	0.186598	0.967907	0.116967	0.834051	0.999717	0.994733	0.651431
O76038	0.163994	0.0676048	-0.0963895	0.0187531	0.440776	0.683529	0.6081	0.0824766	0.871363	0.999717	0.920995	0.602839
O76039-2	-0.0140428	-0.0194713	-0.00542848	0.000312401	0.881408	0.791735	0.948128	0.946544	0.986264	0.999717	0.989888	0.989786
O76041-2	0.146826	-0.0183093	-0.165136	0.00991766	0.178536	0.827295	0.0913681	0.0706364	0.816233	0.999717	0.785407	0.580499
O76050	-0.0941917	-0.0611139	0.0330778	-0.00646831	0.406032	0.490168	0.740586	0.252139	0.865047	0.999717	0.952358	0.762798
O76054	0.0867252	0.0123134	-0.0744118	0.011174	0.359516	0.866943	0.374957	0.0226818	0.851938	0.999717	0.859589	0.440279
O76062	-0.112873	-0.0406338	0.0722391	-0.00462643	0.304142	0.633719	0.455907	0.39332	0.829375	0.999717	0.88437	0.818439
O76070	0.0891815	-0.0549795	-0.144161	-0.0112465	0.567648	0.652306	0.301089	0.152654	0.913014	0.999717	0.842557	0.688524
O76071	-0.0862867	-0.132872	-0.0465853	0.00159505	0.453892	0.147138	0.647161	0.778692	0.877342	0.999717	0.931132	0.955384
O76074	-0.0759207	-0.176317	-0.100396	-0.00535125	0.577279	0.106429	0.407599	0.42897	0.916115	0.999717	0.871257	0.834506
O76080	0.0511663	0.115148	0.063982	-0.0116126	0.789932	0.446236	0.707316	0.228569	0.965346	0.999717	0.94631	0.744868
O76081-6	0.155776	0.044227	-0.111549	0.00743161	0.0474687	0.456676	0.104651	0.0554667	0.728142	0.999717	0.785407	0.552006
O76082	-0.239227	-0.149866	0.0893604	0.0102887	0.519126	0.605434	0.785183	0.575052	0.897352	0.999717	0.960927	0.889727
O76094	-0.041733	-0.0178134	0.0239196	-5.17902e-05	0.366542	0.620502	0.557492	0.981791	0.855025	0.999717	0.907827	0.995754
O94759	0.00846791	0.0255322	0.0170643	-0.00981787	0.93074	0.738126	0.843449	0.0504122	0.994484	0.999717	0.974348	0.531553
O94760	-0.128787	-0.0883258	0.0404613	-0.00233935	0.022066	0.0424516	0.39514	0.378879	0.697839	0.999717	0.864879	0.815721
O94763	-0.239519	-0.141267	0.098252	-0.00694428	0.0125579	0.0535343	0.224771	0.127736	0.665201	0.999717	0.822083	0.663805
O94766	-0.116958	-0.0252791	0.0916786	-0.00133543	0.0716867	0.608123	0.108804	0.668111	0.767848	0.999717	0.785407	0.925058
O94772	-0.329207	-0.235088	0.0941191	-0.0140824	0.0797371	0.108219	0.561093	0.127082	0.773389	0.999717	0.909049	0.66201
O94776	0.0218447	-0.012325	-0.0341697	-0.000407154	0.764421	0.828955	0.597707	0.910101	0.960727	0.999717	0.920079	0.98279
O94779	-0.0122751	-0.0562437	-0.0439686	0.00419852	0.85935	0.304822	0.476202	0.227649	0.983074	0.999717	0.886209	0.744193
O94804	0.0546974	0.0406825	-0.0140149	0.00146318	0.552246	0.57219	0.863162	0.747462	0.905483	0.999717	0.976811	0.946353
O94805	0.138609	0.109584	-0.0290253	0.0090225	0.082505	0.0797394	0.672807	0.0253617	0.778855	0.999717	0.937539	0.448901
O94811	0.0127292	0.000834508	-0.0118947	-0.00173037	0.88183	0.990067	0.875507	0.683603	0.98641	0.999717	0.980074	0.928395
O94812	-0.18797	0.0170853	0.205055	-0.00668223	0.145128	0.862795	0.0761138	0.29047	0.790473	0.999717	0.785407	0.781771
O94813	0.230503	-0.102504	-0.333008	0.028161	0.135396	0.389144	0.0187524	0.000814905	0.784365	0.999717	0.785407	0.172882
O94817	0.0400595	0.0207921	-0.0192673	-0.000179191	0.448843	0.614483	0.679935	0.945128	0.875461	0.999717	0.939269	0.989556
O94818	0.148083	-0.000517376	-0.1486	0.00743956	0.0451641	0.992566	0.0248948	0.0423216	0.727459	0.999941	0.785407	0.506387
O94819	-0.0187202	-0.0376358	-0.0189157	0.00252072	0.736039	0.389773	0.700936	0.362742	0.951891	0.999717	0.945682	0.812637
O94822	0.00723425	0.0535067	0.0462725	0.00168001	0.905032	0.265738	0.392861	0.576887	0.988913	0.999717	0.864879	0.889727
O94826	-0.059402	-0.0255183	0.0338837	-0.00431089	0.348283	0.604573	0.544108	0.173477	0.848509	0.999717	0.903228	0.70798
O94827	-0.0625108	-0.0426135	0.0198973	-0.0043481	0.526569	0.58103	0.819521	0.375512	0.89987	0.999717	0.969008	0.814949
O94829	0.0308467	0.00808513	-0.0227616	0.00299113	0.532947	0.834088	0.603366	0.227105	0.89987	0.999717	0.920712	0.744099
O94830	-0.0430832	-0.036327	0.00675622	-0.00135942	0.259958	0.226034	0.84009	0.469386	0.824548	0.999717	0.97395	0.844321
O94832	-0.305714	-0.0251471	0.280567	-0.0187189	0.20594	0.89257	0.19096	0.120842	0.816506	0.999717	0.7931	0.652829
O94842	0.165791	0.0898045	-0.0759867	0.00539572	0.0743747	0.209413	0.344882	0.232269	0.771645	0.999717	0.855852	0.750014
O94850	-7.37231e-05	0.00741128	0.00748501	-0.00302693	0.999546	0.941808	0.948088	0.638019	0.999822	0.999717	0.989888	0.913474
O94855	-0.0888364	0.023343	0.112179	-0.00346104	0.369374	0.761542	0.204807	0.478578	0.855025	0.999717	0.809568	0.847291
O94856-8	-0.160675	0.0791407	0.239816	-0.0126787	0.297195	0.509136	0.0852205	0.102155	0.829375	0.999717	0.785407	0.642767
O94856-9	0.135266	0.0654454	-0.0698205	0.00470683	0.237755	0.461754	0.487788	0.403292	0.820287	0.999717	0.889342	0.821267
O94868	0.127121	0.0496488	-0.077472	0.0058681	0.00569503	0.143817	0.0479967	0.00926352	0.654433	0.999717	0.785407	0.377934
O94874	0.0329085	-0.0208001	-0.0537087	0.00284361	0.528202	0.610128	0.2501	0.274862	0.89987	0.999717	0.825925	0.777077
O94875-11	0.106406	-0.0440395	-0.150446	0.00109956	0.259342	0.547287	0.0776107	0.811581	0.824548	0.999717	0.785407	0.960006
O94875-4	0.351557	0.0858748	-0.265682	0.00526932	0.0222803	0.454134	0.0482116	0.467443	0.697839	0.999717	0.785407	0.844321
O94876	-0.0369181	-0.0199591	0.0169589	-0.00132414	0.381869	0.544343	0.648626	0.524868	0.855025	0.999717	0.931828	0.866406
O94880	-0.0465106	-0.0943418	-0.0478312	-0.00925754	0.71433	0.346706	0.671282	0.149181	0.949961	0.999717	0.937386	0.686523
O94885	-0.0488306	-0.076438	-0.0276074	-0.00267003	0.539959	0.225668	0.695271	0.498836	0.899907	0.999717	0.94357	0.857428
O94886	-0.176016	0.0280545	0.204071	-0.00759272	0.240311	0.808557	0.12833	0.304648	0.820287	0.999717	0.785407	0.790676
O94887	0.105699	-0.0478813	-0.15358	0.0151504	0.236847	0.489634	0.0581014	0.00173415	0.820287	0.999717	0.785407	0.230207
O94888	0.0599743	-0.0526303	-0.112605	0.00271473	0.551025	0.50438	0.212349	0.585447	0.904738	0.999717	0.809568	0.893948
O94903	-0.0259338	-0.0518919	-0.0259581	0.00428453	0.764329	0.445879	0.735078	0.32153	0.960727	0.999717	0.951209	0.798418
O94905	-0.0562195	-0.0299952	0.0262243	0.00314388	0.580864	0.706283	0.770943	0.533212	0.916924	0.999717	0.957312	0.87167
O94906	0.152731	0.0507654	-0.101966	0.00382676	0.0836124	0.451383	0.186895	0.370428	0.779062	0.999717	0.7931	0.814676
O94910	-0.00556542	0.0115731	0.0171385	-0.00295483	0.94089	0.843932	0.796874	0.429425	0.995815	0.999717	0.964811	0.834506
O94911-3	-0.00055774	0.0576216	0.0581793	0.00140825	0.996948	0.614633	0.653306	0.845369	0.999822	0.999717	0.931828	0.968386
O94913	0.0433412	-0.00698231	-0.0503235	0.00381897	0.43147	0.870639	0.305048	0.167089	0.871253	0.999717	0.842557	0.704425
O94915	-0.0922605	-0.00950752	0.082753	-0.00319036	0.196156	0.86264	0.191159	0.362459	0.816506	0.999717	0.7931	0.812637
O94916	-0.019126	-0.0267448	-0.00761881	-0.000699215	0.761795	0.589026	0.891588	0.822811	0.960104	0.999717	0.981491	0.963605
O94919	0.0114643	0.0674593	0.055995	-4.62973e-05	0.897636	0.338099	0.480656	0.991626	0.988241	0.999717	0.887856	0.997628
O94921	-0.110911	0.0304261	0.141337	-0.00481279	0.0487093	0.474481	0.00636847	0.0813278	0.729417	0.999717	0.774938	0.600128
O94923	-0.130061	0.000757488	0.130818	-0.00535387	0.373895	0.99468	0.314188	0.45859	0.855025	0.999941	0.842557	0.841245
O94925	-0.119722	-0.0148486	0.104874	-0.00628376	0.18446	0.830576	0.189589	0.160343	0.816233	0.999717	0.7931	0.697064
O94925-3	0.0195151	0.0102258	-0.00928925	-0.00186327	0.823261	0.881146	0.904516	0.667089	0.973923	0.999717	0.983612	0.924665
O94929	-0.0037483	-0.0557407	-0.0519924	0.00343422	0.949777	0.238254	0.329116	0.250158	0.996629	0.999717	0.851801	0.760436
O94933	-0.00238461	0.0452188	0.0476034	-0.00106079	0.975082	0.451986	0.484063	0.779145	0.998738	0.999717	0.888547	0.9557
O94952-1	-0.0143812	0.0196464	0.0340276	0.0038146	0.868852	0.773404	0.660003	0.379984	0.983908	0.999717	0.932835	0.815721
O94953	-0.131187	-0.00637289	0.124814	-0.000290477	0.407721	0.958746	0.374805	0.970255	0.865847	0.999717	0.859589	0.994274
O94955	0.30922	0.00527434	-0.303946	0.0190921	0.048898	0.964377	0.0303867	0.0160831	0.729417	0.999717	0.785407	0.419243
O94956	0.451369	0.290031	-0.161338	0.0116903	0.000654923	0.00377169	0.129069	0.0524138	0.654433	0.999717	0.785407	0.543386
O94964-2	-0.0232445	0.0284893	0.0517337	-0.000719242	0.749139	0.617216	0.424671	0.841492	0.956427	0.999717	0.878923	0.967409
O94966-6	-0.0903331	-0.0483111	0.0420221	-0.00522732	0.0468675	0.165582	0.283001	0.0219385	0.728142	0.999717	0.840256	0.439081
O94967	0.123509	-0.0108984	-0.134407	0.0107965	0.187527	0.879844	0.108775	0.024594	0.816233	0.999717	0.785407	0.446578
O94967-4	-0.0551455	-0.0218623	0.0332832	-8.69133e-05	0.246094	0.552971	0.426376	0.970136	0.820287	0.999717	0.880124	0.994272
O94973	-0.0685641	-0.0521631	0.016401	-0.00141795	0.291806	0.305395	0.773778	0.656683	0.828735	0.999717	0.957312	0.922617
O94983	0.0869533	0.219114	0.13216	-0.00797076	0.373781	0.00742565	0.133139	0.106078	0.855025	0.999717	0.785407	0.644902
O94985	-0.150848	-0.0962441	0.0546037	-0.00689016	0.116264	0.196865	0.512534	0.145842	0.780888	0.999717	0.89693	0.681506
O94985-2	-0.294659	-0.323711	-0.0290524	-0.0106982	0.250213	0.111131	0.896886	0.396176	0.821714	0.999717	0.982207	0.820407
O94988	0.0746933	0.023455	-0.0512383	0.00465975	0.355146	0.708727	0.472802	0.246335	0.848703	0.999717	0.886209	0.757716
O94991	-0.0218943	0.014759	0.0366533	-0.00276402	0.75323	0.786594	0.553784	0.425299	0.957125	0.999717	0.906935	0.832354
O94992	-0.139503	-0.115961	0.0235418	-0.00468926	0.0654563	0.0514734	0.716857	0.202678	0.759866	0.999717	0.949172	0.726314
O95057	-0.0904416	-0.127111	-0.0366693	-0.00352985	0.155373	0.0144319	0.508978	0.259016	0.802983	0.999717	0.896177	0.76532
O95071	0.172146	0.0653545	-0.106791	0.00754384	0.0117601	0.199389	0.0687453	0.023852	0.665201	0.999717	0.785407	0.443878
O95081	0.0113546	-0.0455501	-0.0569047	0.00332573	0.884453	0.458957	0.414463	0.39335	0.986519	0.999717	0.874376	0.818439
O95096	0.00878766	-0.103299	-0.112086	0.00262567	0.946444	0.318156	0.338378	0.685672	0.996629	0.999717	0.855529	0.92949
O95104	0.0540061	0.00186758	-0.0521385	-0.00474672	0.729963	0.987822	0.707083	0.541071	0.951499	0.999717	0.94631	0.875961
O95139	-0.0319939	0.0494681	0.081462	-0.00194531	0.777527	0.577779	0.419847	0.728699	0.963465	0.999717	0.876771	0.941297
O95140	-0.074749	-0.0374826	0.0372664	-0.00221852	0.230666	0.438759	0.495993	0.468245	0.820287	0.999717	0.892789	0.844321
O95147	-0.169026	0.0223511	0.191377	-0.00842502	0.362539	0.876781	0.247383	0.359345	0.852217	0.999717	0.825925	0.812139
O95149	0.0252336	0.123659	0.0984253	0.00227718	0.864108	0.289495	0.453939	0.755231	0.983824	0.999717	0.884344	0.949044
O95153	0.207293	0.0116833	-0.19561	0.00692451	0.0681109	0.891911	0.0531956	0.210005	0.762518	0.999717	0.785407	0.731556
O95154	-0.195215	-0.178318	0.0168978	-0.00232542	0.271049	0.201094	0.91337	0.788745	0.82539	0.999717	0.98575	0.956459
O95155	0.0360724	0.0662643	0.0301919	-0.00206673	0.531983	0.149578	0.555017	0.470114	0.89987	0.999717	0.906971	0.844321
O95159	-0.120542	-0.143549	-0.0230066	0.00240588	0.286729	0.110326	0.816621	0.664527	0.827641	0.999717	0.969008	0.92465
O95163	-0.043172	0.0420321	0.0852041	-0.000880059	0.375761	0.272803	0.055662	0.713517	0.855025	0.999717	0.785407	0.937282
O95164	-0.0300027	0.0722315	0.102234	-0.00849329	0.702489	0.246024	0.150097	0.0365856	0.947746	0.999717	0.785407	0.487386
O95166	-0.0252355	-0.0806131	-0.0553775	-0.00365266	0.786851	0.27544	0.504942	0.431781	0.964475	0.999717	0.895642	0.834551
O95167	0.0212391	0.112293	0.0910536	-0.00121948	0.886521	0.33965	0.492166	0.868558	0.986626	0.999717	0.892083	0.973978
O95168	0.0766622	0.0706871	-0.00597503	0.00175285	0.536016	0.466812	0.956446	0.774352	0.89987	0.999717	0.992346	0.954544
O95169	-0.0272171	0.0809093	0.108126	-0.00226903	0.825253	0.404979	0.327018	0.710297	0.973943	0.999717	0.851564	0.936489
O95182	-0.0252677	0.0312106	0.0564782	-0.00414842	0.841194	0.752082	0.614234	0.508131	0.977618	0.999717	0.923181	0.863265
O95183	0.0608679	-0.0895825	-0.15045	0.00332368	0.651142	0.397828	0.213737	0.618132	0.931167	0.999717	0.809568	0.906226
O95185	-0.110605	-0.0281774	0.0824277	-0.0054664	0.0963754	0.578973	0.158849	0.0969216	0.779062	0.999717	0.785407	0.63228
O95196	-0.0427294	-0.0998544	-0.0571251	0.00409297	0.671883	0.212604	0.523986	0.414821	0.93666	0.999717	0.898292	0.827846
O95197	0.0546548	0.0137359	-0.0409188	-0.000588634	0.540494	0.843721	0.604864	0.893691	0.899907	0.999717	0.920712	0.977372
O95197-3	-0.438349	-0.295789	0.14256	-0.0191206	0.130751	0.190198	0.571628	0.180824	0.782432	0.999717	0.911398	0.712641
O95198	-0.141141	0.00659619	0.147738	-0.00209705	0.124199	0.925096	0.0720724	0.637156	0.781824	0.999717	0.785407	0.91302
O95202	-0.0896886	-0.0612166	0.028472	-0.00311793	0.214667	0.277612	0.652392	0.379826	0.818211	0.999717	0.931828	0.815721
O95206	-0.0213625	0.0698527	0.0912152	-0.00690655	0.863054	0.473513	0.409271	0.265921	0.983731	0.999717	0.87195	0.771062
O95210	0.127587	-0.0174668	-0.145054	0.0060182	0.0789527	0.751401	0.0270638	0.0932503	0.773389	0.999717	0.785407	0.627981
O95218-2	0.127694	-0.0301887	-0.157883	-0.00584439	0.518427	0.844813	0.369724	0.550267	0.897352	0.999717	0.859589	0.88105
O95219	-0.0973197	-0.0449352	0.0523845	-0.000752919	0.170551	0.413196	0.399726	0.827253	0.81589	0.999717	0.867321	0.9648
O95232	-0.0621603	-0.0512537	0.0109066	-0.00201658	0.538835	0.517682	0.902837	0.686504	0.89987	0.999717	0.983612	0.929728
O95248-4	-0.0354151	0.00109427	0.0365094	-0.00105975	0.475786	0.977433	0.407864	0.66543	0.882645	0.999717	0.871384	0.92465
O95251	0.114794	0.0350913	-0.0797022	-0.00144674	0.344594	0.709995	0.457635	0.808268	0.845395	0.999717	0.88437	0.960006
O95259	0.0294042	0.0127389	-0.0166653	-0.00300875	0.772538	0.872855	0.853327	0.551335	0.963465	0.999717	0.974887	0.881058
O95260	-0.0637484	-0.0788819	-0.0151336	0.00317809	0.325692	0.12571	0.790555	0.322396	0.838325	0.999717	0.963056	0.798758
O95263	0.0537213	0.0157701	-0.0379513	0.000416644	0.277292	0.680657	0.384598	0.86327	0.826026	0.999717	0.862728	0.972869
O95271	-0.203341	-0.0450795	0.158262	-0.0106155	0.0426014	0.550573	0.0724161	0.0332857	0.727459	0.999717	0.785407	0.477392
O95278	0.0888511	0.0186628	-0.0701884	0.00436395	0.230919	0.744578	0.284352	0.234536	0.820287	0.999717	0.840256	0.752262
O95292	0.0600876	-0.0154081	-0.0754957	-0.00163375	0.516252	0.831007	0.359682	0.720666	0.897352	0.999717	0.856285	0.939556
O95294	-0.267466	-0.112503	0.154963	-0.0080725	0.0446802	0.266833	0.179344	0.209262	0.727459	0.999717	0.78805	0.731518
O95294-3	-0.141226	-0.132937	0.00828891	-0.00404704	0.0984334	0.0495957	0.910422	0.329908	0.779062	0.999717	0.984716	0.802825
O95295	0.0385457	-0.0488952	-0.0874409	0.0108191	0.702163	0.536556	0.331807	0.037866	0.947607	0.999717	0.852914	0.491412
O95297	0.0400496	0.0590188	0.0189692	0.00435752	0.51062	0.220706	0.724415	0.154944	0.895463	0.999717	0.949843	0.691375
O95298	-0.0122321	0.118626	0.130858	-0.000685143	0.939277	0.349696	0.362054	0.931319	0.995505	0.999717	0.85773	0.986016
O95299	-0.119868	0.00661256	0.126481	-0.00260531	0.337544	0.945622	0.255543	0.671396	0.843778	0.999717	0.825925	0.925798
O95302	0.214804	0.137055	-0.0777487	0.0117021	0.0515137	0.108076	0.41161	0.0334808	0.729417	0.999717	0.872357	0.477392
O95336	-0.0598577	-0.107865	-0.0480076	-0.00173512	0.577731	0.206098	0.614339	0.743947	0.916115	0.999717	0.923181	0.944948
O95340	-0.0235374	-0.0367057	-0.0131683	-0.0045011	0.765672	0.553839	0.850741	0.25551	0.960727	0.999717	0.974887	0.76513
O95347	0.0873677	0.0470303	-0.0403374	0.00768116	0.277072	0.452046	0.567992	0.0596563	0.826026	0.999717	0.909698	0.560623
O95352	0.0631484	-0.030173	-0.0933214	0.00450293	0.328921	0.548894	0.109496	0.163942	0.839148	0.999717	0.785407	0.699746
O95359	-0.067814	-0.00603068	0.0617833	-0.00248939	0.337537	0.912453	0.324622	0.475162	0.843778	0.999717	0.849706	0.846218
O95363	-0.107818	-0.0717977	0.0360207	-0.00239857	0.110545	0.171707	0.538609	0.464114	0.780888	0.999717	0.901627	0.843359
O95365	0.253371	0.246598	-0.0067734	-0.0034287	0.0948469	0.0407386	0.95866	0.639178	0.779062	0.999717	0.992701	0.914439
O95372	-0.0446175	-0.00619699	0.0384205	-0.00144129	0.383684	0.876274	0.397301	0.568051	0.856377	0.999717	0.865596	0.887891
O95373	-0.137124	0.0171641	0.154288	-0.0055251	0.0379534	0.72896	0.0101582	0.0866258	0.725091	0.999717	0.774938	0.609113
O95376	-0.078167	0.0102039	0.0883709	-0.00111194	0.178412	0.819299	0.0897026	0.694103	0.816233	0.999717	0.785407	0.932726
O95391	-0.0230723	-0.0287427	-0.0056704	-0.000138161	0.743626	0.603416	0.92769	0.968411	0.953958	0.999717	0.986767	0.993916
O95394	-0.0488279	-0.0633786	-0.0145508	-0.00235072	0.71909	0.551919	0.903663	0.726503	0.949961	0.999717	0.983612	0.941297
O95396	0.125815	0.0585972	-0.0672182	0.0102815	0.0201705	0.152365	0.147297	0.000389208	0.68401	0.999717	0.785407	0.132113
O95398	-0.0239515	0.110128	0.13408	0.00322134	0.719127	0.0427115	0.0303423	0.332608	0.949961	0.999717	0.785407	0.80322
O95400	0.247441	0.185891	-0.06155	0.0108211	0.00869759	0.0113946	0.43182	0.0187081	0.662303	0.999717	0.882017	0.424059
O95405	0.0492811	0.0269074	-0.0223738	0.000677269	0.33558	0.499838	0.619506	0.787427	0.84325	0.999717	0.924179	0.956459
O95425	0.136575	-0.0925618	-0.229136	0.00735507	0.244544	0.312141	0.0331533	0.206694	0.820287	0.999717	0.785407	0.729512
O95428	0.343584	0.130327	-0.213257	0.0228966	0.107816	0.426657	0.253931	0.0338719	0.779062	0.999717	0.825925	0.477392
O95429	-0.0267566	-0.0582111	-0.0314546	-0.0073252	0.867562	0.64375	0.825044	0.360446	0.983824	0.999717	0.969578	0.812637
O95433	-0.195419	-0.0649767	0.130442	-0.011525	0.00415418	0.192278	0.0255139	0.000922278	0.654433	0.999717	0.785407	0.177874
O95452	0.223946	0.1886	-0.0353459	0.00755118	0.350707	0.316162	0.866919	0.523071	0.848509	0.999717	0.976913	0.866406
O95453	0.129968	0.0761897	-0.0537786	0.00410789	0.133569	0.256616	0.475942	0.331665	0.784365	0.999717	0.886209	0.802825
O95456	0.0681305	-0.0290926	-0.0972231	-1.34302e-05	0.320076	0.584987	0.115068	0.996809	0.836407	0.999717	0.785407	0.998735
O95461	-0.0203937	0.0272409	0.0476346	0.00428129	0.815415	0.690755	0.539879	0.326731	0.973923	0.999717	0.902262	0.80121
O95466	0.020123	0.0135089	-0.00661412	0.000249036	0.775858	0.807101	0.915877	0.943217	0.963465	0.999717	0.98592	0.989269
O95470	0.0310429	-0.0251026	-0.0561455	-0.00049112	0.732938	0.724558	0.488004	0.913079	0.951502	0.999717	0.889342	0.983526
O95477	0.017658	0.121217	0.103559	0.00236812	0.831405	0.0709858	0.167108	0.56527	0.975172	0.999717	0.785407	0.887451
O95479	0.141507	0.238413	0.0969063	0.00642286	0.292766	0.0292963	0.414316	0.333916	0.828735	0.999717	0.874376	0.804089
O95486	0.00767325	0.0390235	0.0313503	-0.00113658	0.917912	0.505116	0.635566	0.758015	0.990493	0.999717	0.929093	0.949893
O95487	-0.101334	-0.0317092	0.0696249	-0.00210395	0.0239747	0.34584	0.0742643	0.322993	0.703978	0.999717	0.785407	0.798758
O95502	-0.178368	-0.0877911	0.0905773	-0.00941156	0.194773	0.410218	0.452515	0.167978	0.816506	0.999717	0.884344	0.704977
O95544	0.0285545	0.0719576	0.0434031	0.00172009	0.680009	0.191337	0.480961	0.616069	0.938356	0.999717	0.887856	0.906081
O95551	-0.0576769	-0.0221904	0.0354865	-0.00690601	0.408842	0.68328	0.565133	0.0529838	0.866276	0.999717	0.909049	0.545373
O95573	0.0348482	0.00306273	-0.0317855	-0.000837242	0.482231	0.936816	0.469846	0.7321	0.886803	0.999717	0.885765	0.941297
O95613	0.0319419	0.0465961	0.0146542	0.00299185	0.553392	0.273665	0.758465	0.266495	0.906405	0.999717	0.955421	0.771062
O95619	-0.00647629	0.0471594	0.0536357	0.00136851	0.926951	0.397282	0.395233	0.695991	0.992945	0.999717	0.864879	0.934109
O95622	0.00254997	-0.0151765	-0.0177265	-0.00137442	0.966671	0.751023	0.743464	0.649863	0.998565	0.999717	0.95317	0.919736
O95628-10	0.00452139	-0.0265842	-0.0311056	-0.0016077	0.920596	0.456642	0.441948	0.476279	0.991031	0.999717	0.884344	0.846962
O95630	-0.066543	0.0377042	0.104247	-0.00501274	0.158903	0.303359	0.0166913	0.0365468	0.809395	0.999717	0.785407	0.487386
O95631	0.213157	0.0162077	-0.196949	0.0409188	0.577943	0.956775	0.562128	0.0384389	0.916115	0.999717	0.909049	0.494201
O95639	0.0812714	0.00580394	-0.0754674	0.00280505	0.191469	0.903509	0.171985	0.358213	0.816506	0.999717	0.785407	0.812139
O95670	-0.0864773	-0.00866216	0.0778151	-0.00250523	0.254194	0.882504	0.247359	0.500923	0.822684	0.999717	0.825925	0.858362
O95671	0.0186781	0.0324918	0.0138138	0.00585756	0.900222	0.780717	0.916698	0.429945	0.988516	0.999717	0.98592	0.834506
O95674	0.00370979	0.0157612	0.0120514	5.3329e-05	0.939298	0.679964	0.780384	0.982358	0.995505	0.999717	0.959094	0.995818
O95678	0.206517	-0.220388	-0.426905	0.0168643	0.617803	0.497396	0.249899	0.412528	0.925186	0.999717	0.825925	0.827846
O95684	-0.129836	-0.0673296	0.0625066	-0.00955543	0.234712	0.427553	0.514502	0.0823388	0.820287	0.999717	0.89718	0.602351
O95685	-0.0344611	-0.132375	-0.097914	0.0019011	0.748459	0.124296	0.308741	0.720919	0.956107	0.999717	0.842557	0.939597
O95704	0.336105	0.0213468	-0.314758	0.0133739	0.0676461	0.878085	0.0544858	0.137257	0.762518	0.999717	0.785407	0.674932
O95707	0.289639	0.0836927	-0.205947	-0.00596215	0.284213	0.689719	0.388454	0.652996	0.827641	0.999717	0.864879	0.920322
O95714	-0.0281228	0.0155234	0.0436463	0.00128689	0.579522	0.695625	0.335172	0.608398	0.916347	0.999717	0.854062	0.901496
O95715	-0.150044	-0.314939	-0.164895	0.0100251	0.476433	0.0640403	0.378755	0.338604	0.882645	0.999717	0.859589	0.806382
O95716	-0.129029	-0.113601	0.0154279	-0.00608794	0.105507	0.0706187	0.822625	0.122018	0.779062	0.999717	0.969132	0.652829
O95721	-0.0739275	-0.0293101	0.0446175	-0.00158788	0.229615	0.538546	0.409799	0.597861	0.820287	0.999717	0.87195	0.897479
O95741	0.00108189	-0.168811	-0.169892	0.0118944	0.994003	0.142914	0.190877	0.10433	0.999822	0.999717	0.7931	0.644902
O95747	-0.0729339	-0.0105697	0.0623642	-0.0041044	0.104466	0.757712	0.116715	0.0669941	0.779062	0.999717	0.785407	0.574269
O95749	-0.0738511	-0.0274451	0.0464059	-0.00151775	0.282602	0.606785	0.443676	0.652412	0.827641	0.999717	0.884344	0.920322
O95754	-0.0395616	-0.0585147	-0.0189531	-0.0019476	0.765451	0.57395	0.871851	0.766732	0.960727	0.999717	0.978801	0.951241
O95757	-0.0688411	-0.00345555	0.0653856	-0.00731262	0.288568	0.94513	0.256363	0.0284214	0.827641	0.999717	0.825925	0.455925
O95758-1	-0.0659403	0.0217671	0.0877074	-0.00176512	0.476888	0.763287	0.288973	0.69949	0.883018	0.999717	0.840871	0.93521
O95759	0.0998329	0.104737	0.00490386	0.00263694	0.216139	0.101507	0.944505	0.504587	0.818211	0.999717	0.989888	0.861208
O95772	0.0529734	0.00455268	-0.0484207	-0.00370507	0.526556	0.944359	0.513939	0.372907	0.89987	0.999717	0.89693	0.814817
O95777	-0.041748	-0.0570578	-0.0153098	-0.00139529	0.541222	0.289916	0.799872	0.679386	0.899975	0.999717	0.965119	0.92719
O95782	-0.0813372	-0.0388141	0.0425231	-0.00183097	0.278701	0.505939	0.519732	0.619016	0.826048	0.999717	0.89718	0.906226
O95786	0.120997	0.169208	0.0482104	0.0100647	0.424619	0.159589	0.71833	0.184817	0.870789	0.999717	0.949431	0.717693
O95793	0.0222584	-0.00132849	-0.0235869	-0.00390001	0.714502	0.977723	0.662128	0.202326	0.949961	0.999717	0.933943	0.726084
O95801	-0.117623	-0.0836634	0.0339599	-0.0110842	0.228838	0.273102	0.691293	0.02712	0.820287	0.999717	0.942531	0.455697
O95810	0.0259716	-0.00302923	-0.0290008	0.00323853	0.781661	0.967043	0.72716	0.486954	0.963465	0.999717	0.950566	0.85079
O95816	-0.0599319	-0.0232067	0.0367251	-0.00404724	0.296602	0.602691	0.468095	0.158386	0.829375	0.999717	0.885712	0.696406
O95817	0.397674	-0.00053071	-0.398204	0.0169277	0.137014	0.997931	0.0950349	0.198473	0.784365	0.999941	0.785407	0.725718
O95819-3	-0.0091163	-0.0434421	-0.0343258	0.00293789	0.862866	0.298362	0.465517	0.266768	0.983731	0.999717	0.885562	0.771062
O95822	-0.0703069	-0.0157973	0.0545097	-0.00203483	0.29493	0.761375	0.358465	0.537364	0.829375	0.999717	0.855852	0.874079
O95825	-0.0771368	-0.0870794	-0.00994255	-0.00175103	0.113993	0.0263304	0.813716	0.459644	0.780888	0.999717	0.967927	0.842141
O95831	-0.094359	0.0262619	0.120621	-0.00459299	0.29767	0.708554	0.137725	0.305694	0.829375	0.999717	0.785407	0.791615
O95834-3	-0.060083	-0.0256067	0.0344763	-0.00281943	0.509521	0.718739	0.668659	0.531673	0.895196	0.999717	0.936934	0.870779
O95837	0.220956	0.0526856	-0.16827	0.0250418	0.058314	0.551046	0.100697	0.000123082	0.745664	0.999717	0.785407	0.0972836
O95847	-0.124594	0.0334099	0.158004	-0.00852144	0.276098	0.706162	0.123828	0.136581	0.826026	0.999717	0.785407	0.673494
O95848	-0.128658	-0.0350277	0.0936306	-0.00561028	0.262092	0.693297	0.3553	0.321892	0.824548	0.999717	0.855852	0.798418
O95858	-0.124285	0.121156	0.245441	-0.0139793	0.43895	0.336855	0.0920857	0.086126	0.871363	0.999717	0.785407	0.609113
O95861	-0.109081	-0.147194	-0.0381128	-0.00358957	0.293485	0.0762976	0.675975	0.482277	0.829214	0.999717	0.93802	0.849153
O95864	0.454213	0.210948	-0.243265	0.0155778	0.105065	0.328016	0.319354	0.25497	0.779062	0.999717	0.846611	0.76493
O95865	-0.00725502	-0.115503	-0.108248	0.000282009	0.969314	0.436937	0.519154	0.975905	0.998565	0.999717	0.89718	0.99446
O95870	-0.0622473	0.0117126	0.0739599	-0.0050273	0.319958	0.809325	0.186029	0.11039	0.836407	0.999717	0.7931	0.646691
O95873	-0.070287	-0.0553745	0.0149125	0.00334023	0.446078	0.4433	0.85451	0.464323	0.873827	0.999717	0.974887	0.843462
O95881	0.140493	0.0563879	-0.0841051	0.0038015	0.0720605	0.344814	0.216363	0.314412	0.768222	0.999717	0.811852	0.796802
O95886	-0.0408595	-0.0711876	-0.030328	-0.00334541	0.674749	0.353806	0.725208	0.489036	0.937139	0.999717	0.950317	0.851449
O95897	0.0317805	0.0637759	0.0319954	0.00115629	0.842356	0.611044	0.821349	0.883776	0.977975	0.999717	0.969123	0.975383
O95922	-0.0130767	0.0292817	0.0423583	0.000406082	0.84623	0.580197	0.48068	0.903159	0.979153	0.999717	0.887856	0.980411
O95931	0.2072	0.0737745	-0.133425	0.00783534	0.0273849	0.296737	0.101161	0.0855965	0.72146	0.999717	0.785407	0.609113
O95970	-0.108819	0.0186311	0.12745	-0.00870831	0.162058	0.755317	0.0685998	0.02827	0.81211	0.999717	0.785407	0.455697
O95985	-0.0255107	-0.0182801	0.00723059	0.00244566	0.703601	0.727634	0.903064	0.463092	0.948482	0.999717	0.983612	0.843359
O95989	-0.068619	-0.0844791	-0.0158602	-0.00391553	0.280025	0.0948705	0.775814	0.214858	0.826373	0.999717	0.957312	0.733513
O95990	0.508896	0.152427	-0.35647	0.0404884	0.133137	0.557902	0.231415	0.0195936	0.784365	0.999717	0.824676	0.427847
O95996	-0.0239276	0.0226964	0.046624	0.00159408	0.79301	0.750648	0.565182	0.724162	0.966343	0.999717	0.909049	0.941297
O95999	0.0149733	-0.0860368	-0.10101	0.00817238	0.865682	0.221432	0.205392	0.0712947	0.983824	0.999717	0.809568	0.581737
O96005	0.111674	0.0824166	-0.0292578	0.00286642	0.218316	0.245123	0.712155	0.518618	0.818211	0.999717	0.948296	0.866406
O96007	-0.0613007	-0.0524925	0.00880818	0.00148975	0.411753	0.369994	0.893463	0.685459	0.866459	0.999717	0.982179	0.92935
O96008	-0.133269	0.0550088	0.188278	-0.00615023	0.392798	0.650602	0.178115	0.425254	0.85824	0.999717	0.78805	0.832354
O96011	0.226683	0.162016	-0.0646672	0.00814478	0.197428	0.23807	0.673678	0.345735	0.816506	0.999717	0.937688	0.809121
O96013	-0.0152492	-0.0571707	-0.0419215	0.000984735	0.846888	0.359157	0.550661	0.801203	0.979196	0.999717	0.905977	0.95977
O96015	0.0704802	0.0266818	-0.0437985	-0.000889745	0.561831	0.778535	0.683767	0.882026	0.910307	0.999717	0.941176	0.974847
O96019	-0.00940528	0.0130005	0.0224058	-0.00210117	0.933552	0.882999	0.822811	0.707128	0.995124	0.999717	0.969132	0.935834
O96033	0.0668557	0.0204405	-0.0464152	1.56329e-05	0.40861	0.745495	0.516457	0.996864	0.866276	0.999717	0.89718	0.998735
P00156	0.336903	0.0564512	-0.280451	-0.0107645	0.108563	0.72469	0.130731	0.293035	0.780737	0.999717	0.785407	0.784195
P00167	0.0623026	-0.00972295	-0.0720255	0.00370017	0.278058	0.826873	0.160664	0.19549	0.826026	0.999717	0.785407	0.724658
P00325	-0.0382337	0.0311623	0.069396	0.020092	0.907955	0.904204	0.812973	0.226622	0.989207	0.999717	0.967638	0.74368
P00338-3	-0.180533	0.0210148	0.201548	-0.00781159	0.0917658	0.796433	0.0366529	0.137929	0.779062	0.999717	0.785407	0.675571
P00352	0.0108795	-0.0818927	-0.0927723	0.000725499	0.915217	0.311124	0.310907	0.885988	0.990493	0.999717	0.842557	0.976123
P00367	-0.0888215	-0.0924786	-0.00365709	0.00317676	0.291054	0.163898	0.960446	0.443155	0.828735	0.999717	0.993338	0.837218
P00387	-0.0355764	-0.0418222	-0.00624583	0.000724024	0.627068	0.467059	0.923178	0.841386	0.925917	0.999717	0.986767	0.967409
P00390	-0.308074	-0.0650733	0.243001	-0.0129728	0.203843	0.727768	0.256665	0.277636	0.816506	0.999717	0.825925	0.779174
P00403	-0.0519034	-0.0195697	0.0323337	-0.000884329	0.635187	0.818973	0.73857	0.870041	0.928233	0.999717	0.951514	0.974181
P00414	0.0713078	0.105412	0.0341046	-0.000866695	0.537988	0.249536	0.739031	0.879388	0.89987	0.999717	0.951657	0.974202
P00441	-0.185234	-0.0307178	0.154516	-0.0108867	0.103058	0.723032	0.12394	0.0554959	0.779062	0.999717	0.785407	0.552006
P00450	-0.145426	0.154375	0.299801	-0.0182716	0.581819	0.456432	0.20636	0.169139	0.916924	0.999717	0.809568	0.705141
P00488	0.486785	0.135067	-0.351719	0.00457063	0.0299355	0.422209	0.0723389	0.666064	0.72146	0.999717	0.785407	0.924665
P00491	-0.020134	-0.014101	0.006033	0.000109616	0.826825	0.844839	0.941033	0.980797	0.974441	0.999717	0.989096	0.995658
P00492	-0.157701	-0.111471	0.0462299	-0.00763739	0.0539763	0.07987	0.509775	0.059029	0.729417	0.999717	0.896177	0.558984
P00505	0.298727	0.0110929	-0.287635	0.00595836	0.184377	0.948889	0.150699	0.587187	0.816233	0.999717	0.785407	0.894738
P00519	0.0284122	-0.0224813	-0.0508935	0.000559667	0.602605	0.598799	0.296886	0.835509	0.921068	0.999717	0.842557	0.966099
P00533	-0.131208	-0.070935	0.0602732	0.00465261	0.15856	0.325202	0.458429	0.307834	0.809106	0.999717	0.88437	0.792373
P00558	-0.105682	-0.0972083	0.0084742	-0.00634919	0.125405	0.0743154	0.887108	0.0658155	0.781824	0.999717	0.981089	0.571318
P00568	0.0781808	-0.0368176	-0.114998	0.00800127	0.485505	0.673878	0.251246	0.155817	0.887355	0.999717	0.825925	0.692645
P00734	-0.240815	-0.015689	0.225126	-0.0190293	0.302181	0.930842	0.277205	0.105144	0.829375	0.999717	0.838932	0.644902
P00738	-1.41743	-0.540632	0.876799	-0.0829667	0.00603643	0.156216	0.0465951	0.00157103	0.654433	0.999717	0.785407	0.222196
P00746	-0.0294036	0.0573241	0.0867276	-0.00417942	0.841699	0.619727	0.508142	0.567511	0.977777	0.999717	0.895949	0.887612
P00747	0.00906609	-0.0519281	-0.0609942	0.00209012	0.970041	0.783678	0.77583	0.861209	0.998565	0.999717	0.957312	0.972727
P00813	-0.171449	0.124643	0.296093	-0.0112083	0.17742	0.209316	0.0121811	0.0788156	0.816233	0.999717	0.785407	0.594515
P00846	-0.26889	0.013255	0.282145	-0.0141527	0.0520923	0.898832	0.023447	0.0398562	0.729417	0.999717	0.785407	0.499345
P00915	-0.500296	-0.0192474	0.481049	-0.0214963	0.0230739	0.906236	0.0145556	0.0458689	0.697839	0.999717	0.785407	0.516238
P00918	-0.283187	-0.0549092	0.228278	-0.0146635	0.0492596	0.6132	0.0719238	0.0404246	0.729417	0.999717	0.785407	0.499345
P00966	-0.0966414	0.00676763	0.103409	0.00484407	0.26021	0.918752	0.176686	0.25448	0.824548	0.999717	0.787574	0.76493
[truncated: 6,487 more rows]
