# Supplementary material for: A multi-tissue longitudinal proteomics study to evaluate the suitability of post-mortem samples for pathophysiological research
Source: Commun Biol. 2025 Jan 17;8:78. doi: 10.1038/s42003-025-07515-z (PMC11742016; doi:10.1038/s42003-025-07515-z)
Supplement: Supplementary file 3 — Supplementary data 2 [file 42003_2025_7515_MOESM3_ESM.xlsx]

## Sheet: Supplementary Table 1
id	coef_AB	coef_AC	coef_BC	coef_PMI	pvalue_AB	pvalue_AC	pvalue_BC	pvalue_PMI	adj.pvalue_AB	adj.pvalue_AC	adj.pvalue_BC	adj.pvalue_PMI
Q8NF91	-0.184716	-0.0552285	0.129488	-0.000648015	0.214092	0.708673	0.373238	0.86111	0.476963	0.955651	0.730316	0.9325
F5GXQ8	-0.982167	-0.688281	0.293886	-0.000286089	0.014284	0.080475	0.443261	0.976236	0.135262	0.874533	0.770698	0.989654
Q8WXH0	0.167919	0.225247	0.0573273	-0.0019392	0.242064	0.116758	0.682697	0.58801	0.508787	0.874533	0.892172	0.77267
Q15149-2	-0.0467433	-0.193516	-0.146772	-0.0190612	0.795806	0.284217	0.407733	5.16101e-05	0.906901	0.874533	0.748676	0.00274153
Q15149-3	0.090599	0.0225307	-0.0680683	-0.0104665	0.523947	0.87367	0.624989	0.00390524	0.74945	0.983993	0.86825	0.039341
Q15149-8	0.701148	0.640524	-0.0606247	-0.0239626	0.0861654	0.115697	0.878773	0.0197774	0.298132	0.874533	0.962302	0.107698
H0YDN1	0.264778	-0.25552	-0.520298	-0.0247716	0.276027	0.291961	0.0303832	8.49321e-05	0.548113	0.874533	0.278906	0.0034476
A0A075B730	0.132757	0.11281	-0.0199479	0.000865298	0.423574	0.495324	0.90219	0.83453	0.672114	0.90068	0.970269	0.919957
Q14204	0.0961384	0.0448964	-0.051242	0.00555296	0.367958	0.672966	0.623862	0.039247	0.628319	0.949498	0.868016	0.163381
H3BQK9	0.265485	0.0351659	-0.230319	-0.0149607	0.0751278	0.811774	0.114514	0.000100219	0.279623	0.975148	0.479148	0.00369496
Q9UPN3	-0.352263	-0.0244216	0.327842	-0.00204523	0.247973	0.936572	0.267787	0.778964	0.51674	0.994233	0.646715	0.88872
Q9UPN3-3	0.220265	-0.0191922	-0.239458	-0.00320134	0.420162	0.944325	0.373384	0.67241	0.669503	0.994926	0.730316	0.827284
Q03001	-0.0772902	-0.035642	0.0416482	0.00205	0.629208	0.82332	0.790537	0.60858	0.816971	0.976993	0.930521	0.787513
Q03001-3	0.0871637	0.0731444	-0.0140193	-0.0143404	0.671632	0.721394	0.944507	0.00618329	0.841147	0.957562	0.98626	0.0516001
E9PLY0	0.195304	-0.0398119	-0.235116	-0.0115703	0.384919	0.858843	0.286263	0.0412687	0.640653	0.981521	0.661864	0.16776
Q03001-11	-0.387239	-0.0609965	0.326242	0.00101889	0.0258284	0.721781	0.0536772	0.819722	0.172624	0.957562	0.364713	0.912086
A0A5F9ZHS1	0.250186	-0.0154283	-0.265614	-0.0139644	0.125602	0.924131	0.0973744	0.000828728	0.363316	0.992307	0.455992	0.0144053
A0A5F9ZH30	0.818078	0.159519	-0.65856	-0.0271075	0.0351992	0.677366	0.0825105	0.00564042	0.196434	0.95168	0.431158	0.0489198
Q12955	-0.4222	-0.248703	0.173497	0.00283658	0.00485295	0.0920613	0.229865	0.44074	0.0929582	0.874533	0.613063	0.665475
A0A5F9ZGY1	0.536716	0.488087	-0.0486295	-0.0183862	0.152383	0.193633	0.893605	0.036273	0.400818	0.874533	0.96907	0.156055
Q12955-4	0.177462	-0.110147	-0.287608	0.000780354	0.518406	0.689432	0.288171	0.910478	0.744862	0.952722	0.663944	0.958981
P16157-3	0.125078	0.429541	0.304463	0.00144381	0.582965	0.0608366	0.174286	0.799801	0.79005	0.874533	0.556519	0.899601
P16157-21	-0.191319	0.168208	0.359526	-0.00447554	0.587872	0.636047	0.298971	0.670975	0.791852	0.937399	0.67317	0.827089
Q9Y6V0	-0.686139	-0.367284	0.318855	0.00141315	0.00672873	0.140711	0.192369	0.82015	0.104195	0.874533	0.574361	0.91245
Q9UPA5	-0.823674	-0.407005	0.416668	0.000819042	0.00539754	0.162011	0.145159	0.910172	0.0966746	0.874533	0.526469	0.958804
A0A0D9SGF6	0.0306782	0.00945423	-0.021224	-0.0268901	0.851192	0.953788	0.894632	2.06243e-09	0.93496	0.996552	0.96907	3.09226e-06
A0A0D9SF54	0.205035	0.162658	-0.0423767	-0.0276851	0.351917	0.458827	0.844032	1.99122e-06	0.615206	0.894196	0.951612	0.000300736
Q01082	0.0491241	0.0290085	-0.0201157	-0.0255834	0.758085	0.855328	0.897575	4.37034e-09	0.888565	0.981521	0.96907	4.3684e-06
Q9H254	-0.295704	-0.155826	0.139878	0.00557951	0.0148037	0.193206	0.234061	0.0642117	0.137577	0.874533	0.617166	0.216863
P11277-2	0.434247	1.02934	0.595092	0.022819	0.547936	0.155141	0.401171	0.208115	0.768391	0.874533	0.744009	0.433882
O15020	0.0247666	0.121604	0.0968375	-0.0248526	0.858435	0.380934	0.477188	1.28241e-10	0.938971	0.878496	0.786316	1.15366e-06
Q5T4S7	0.111267	-0.0308915	-0.142159	0.00293745	0.161059	0.695215	0.0686016	0.139193	0.412437	0.952722	0.405625	0.342327
Q09666	0.519431	-0.508051	-1.02748	-0.0245921	0.216514	0.22561	0.0136599	0.0204904	0.479569	0.874533	0.193729	0.109918
Q92736-2	0.185021	0.598745	0.413724	-0.000405853	0.564209	0.0635058	0.189817	0.959627	0.77945	0.874533	0.570837	0.984132
A0A0U1RRH1	-0.116939	-0.146952	-0.0300124	-0.00505454	0.582348	0.488691	0.885393	0.342528	0.789534	0.898804	0.964753	0.579034
P21817	1.17947	-0.165732	-1.3452	-0.0180275	0.0668458	0.793866	0.0348353	0.252078	0.264793	0.971649	0.295456	0.482877
Q8IVF2	-0.313692	-0.319824	-0.00613199	-0.00716536	0.074361	0.0683294	0.971377	0.102659	0.278729	0.874533	0.991852	0.285919
E9PGC8	0.176329	0.207437	0.0311074	-0.017744	0.392051	0.313214	0.877327	0.000797471	0.648362	0.874533	0.962123	0.0140944
P78559	0.193871	0.0749111	-0.11896	0.0304214	0.806806	0.924589	0.878063	0.138868	0.912942	0.992419	0.962243	0.342074
P46821	0.177081	-0.00753562	-0.184616	-0.0114276	0.481428	0.976015	0.453943	0.0711949	0.717041	0.997286	0.778629	0.231097
P02549	0.49694	1.35927	0.862331	0.0306464	0.574071	0.125255	0.320409	0.167393	0.785213	0.874533	0.692552	0.380778
Q9NZJ4	-0.293127	-0.0434503	0.249677	0.00617225	0.0481054	0.766861	0.08507	0.0951204	0.224691	0.965308	0.434577	0.273388
Q9Y4G6	0.305297	0.166846	-0.13845	-0.0166461	0.189138	0.470619	0.542026	0.00482536	0.44729	0.895715	0.825134	0.0449175
Q9Y490	0.157101	0.236927	0.0798265	-0.0202005	0.502453	0.311409	0.727823	0.000793093	0.732588	0.874533	0.907981	0.0140723
P35580-4	-0.124305	0.0098143	0.134119	-0.00244351	0.410166	0.947946	0.364682	0.517079	0.662213	0.995717	0.724482	0.726712
P35580-3	0.0541769	0.295148	0.240971	0.000237826	0.848625	0.294366	0.390813	0.972418	0.933394	0.874533	0.74021	0.989178
P35580-5	-0.171522	0.24013	0.411651	0.00398038	0.531783	0.377403	0.131548	0.520569	0.755992	0.877188	0.503112	0.728878
P35579	-0.14893	0.243535	0.392466	0.000234179	0.45034	0.217115	0.0442027	0.962088	0.693352	0.874533	0.331289	0.985613
Q7Z406-6	0.149746	0.0151265	-0.134619	-0.00532482	0.426378	0.935713	0.46547	0.258793	0.673756	0.994233	0.782565	0.490234
Q7Z406	0.860845	0.035674	-0.825171	-0.0293702	0.0210132	0.922252	0.0241918	0.0017854	0.159658	0.992093	0.249977	0.0240636
P35749	0.182495	-0.0298891	-0.212384	0.0110106	0.677878	0.945616	0.621878	0.317272	0.844274	0.995422	0.867485	0.552146
P12883	0.971423	0.937572	-0.033851	0.0152508	0.0860683	0.0966524	0.950967	0.279032	0.298026	0.874533	0.987842	0.510821
Q9UKX2	1.68625	1.27968	-0.406567	0.0201649	0.303391	0.441708	0.800711	0.649686	0.574658	0.888437	0.933349	0.813441
Q9Y623	0.0508474	-0.0929505	-0.143798	-0.00721995	0.915772	0.844497	0.761355	0.480013	0.965239	0.979607	0.921367	0.697297
P11055	0.176009	0.0346005	-0.141409	-0.00248934	0.437403	0.87827	0.523323	0.669527	0.682297	0.984538	0.814617	0.826242
P13535	-0.0474144	0.482016	0.529431	0.00205262	0.890952	0.168416	0.118936	0.812366	0.954255	0.874533	0.485637	0.907818
Q9UKX3	-0.368803	-0.189233	0.17957	0.0101504	0.239838	0.544494	0.55819	0.196107	0.506594	0.910382	0.833238	0.418547
A0A087X0T3	-0.363253	-0.26693	0.0963224	0.00566662	0.0340693	0.116667	0.562258	0.183134	0.194225	0.874533	0.834252	0.400894
Q9H6N6	1.57425	0.420123	-1.15412	-0.0261119	0.100781	0.659569	0.215162	0.333773	0.324693	0.946067	0.598701	0.569541
Q8TDJ6	-0.161623	0.0573678	0.218991	0.0175967	0.217845	0.660032	0.0895116	4.52755e-07	0.4815	0.946067	0.44254	0.000123424
F5H269	-0.112704	0.0136741	0.126378	0.00720139	0.294495	0.898284	0.230711	0.00830946	0.565941	0.986235	0.613536	0.0624794
P78527	-0.33584	-0.0710312	0.264809	0.0296877	0.33275	0.836951	0.435391	0.000848143	0.600005	0.978366	0.764743	0.0145609
P78527-2	-0.145386	0.495899	0.641285	0.0156197	0.805357	0.396817	0.270576	0.28255	0.912123	0.884227	0.649026	0.514642
Q7Z6Z7	0.464203	0.336131	-0.128073	-0.00230392	0.0351919	0.124388	0.549109	0.672635	0.196434	0.874533	0.829797	0.827284
A0A494BZV2	-0.465368	-0.278057	0.187311	-0.00281399	0.0204433	0.161425	0.335609	0.570212	0.157996	0.874533	0.703251	0.761864
Q9H2D6-2	-0.122058	0.0335056	0.155563	-0.00262859	0.501126	0.853004	0.381988	0.562235	0.731644	0.981521	0.734421	0.757279
A0A499FJI4	-0.278622	-0.206606	0.0720163	0.00587717	0.0359905	0.117285	0.576269	0.0759764	0.197662	0.874533	0.841714	0.240325
J3KPF0	0.392387	0.148882	-0.243505	-0.00297941	0.0055752	0.283862	0.0758076	0.391686	0.0977521	0.874533	0.420188	0.624111
A0A669KB77	0.626184	0.0529275	-0.573257	-0.0301025	0.0176064	0.838381	0.0263142	1.05712e-05	0.149033	0.978436	0.258149	0.00109309
P11137	0.924166	0.509013	-0.415154	-0.0412161	0.123726	0.39722	0.470457	0.00268662	0.360392	0.884227	0.784037	0.0309458
P11137-4	-0.105927	-0.0183671	0.0875594	0.00448577	0.81833	0.969073	0.84988	0.698986	0.918489	0.99726	0.953184	0.840304
O60229	-0.472194	-0.199368	0.272826	0.00525263	0.0156981	0.300784	0.150424	0.276862	0.14122	0.874533	0.530483	0.508195
O75962	-0.109801	-0.135884	-0.026083	0.0024136	0.427937	0.325868	0.847391	0.485745	0.674847	0.874533	0.952891	0.702196
C9IZQ6	-0.51718	-0.0913692	0.425811	0.00184503	0.0593807	0.736408	0.114229	0.771915	0.249235	0.960653	0.479148	0.885212
Q86VW2-3	-0.411701	-0.213222	0.198479	0.0107862	0.00852753	0.166705	0.189791	0.00593452	0.110698	0.874533	0.570837	0.0502229
Q5THJ4	-0.0108173	0.0297084	0.0405257	0.0056121	0.879195	0.675783	0.56151	0.00207865	0.94983	0.951491	0.83402	0.0264177
A0A0D9SF28	0.447845	-0.0106923	-0.458538	-0.00172913	0.00204703	0.939753	0.00130572	0.62599	0.0703176	0.994844	0.0699184	0.797198
A0A494C1L5	0.182953	0.199519	0.016566	-0.000882394	0.237138	0.196595	0.912715	0.819036	0.504086	0.874533	0.97467	0.911549
Q14643	0.297974	0.137918	-0.160056	0.00252749	0.107375	0.45278	0.375305	0.582789	0.335013	0.891791	0.731555	0.770429
A0A3F2YNW8	-0.00666021	-0.560526	-0.553866	-0.00166577	0.981595	0.0559263	0.0543326	0.797007	0.993522	0.874533	0.366972	0.899176
Q14571	0.41317	0.411261	-0.00190889	0.00292262	0.210854	0.211907	0.995275	0.722422	0.472792	0.874533	0.999274	0.854445
Q14573	-0.588198	-0.483208	0.10499	-0.0130385	0.455894	0.541497	0.892168	0.513198	0.698369	0.910382	0.96907	0.724193
P42858	1.39877	0.244592	-1.15418	-0.00800718	0.00193727	0.578064	0.00858871	0.46778	0.0693004	0.920023	0.15807	0.688057
A0A0A0MTS7	-0.0156853	-0.00919978	0.00648554	-0.000453859	0.85153	0.91238	0.93705	0.828545	0.93497	0.989842	0.98461	0.917353
P19174	0.378753	0.709678	0.330925	-0.0189961	0.291761	0.0492694	0.346953	0.0359888	0.562754	0.874533	0.712599	0.155509
Q8WZ42-6	-0.0419335	0.28082	0.322754	0.00415782	0.928562	0.548582	0.48263	0.691996	0.971522	0.911468	0.788977	0.836777
P49327	0.977609	0.549604	-0.428005	-0.0517907	0.127085	0.388055	0.493454	0.0015266	0.365412	0.881449	0.795479	0.0216613
Q9Y4I1	-0.0711464	-0.0166153	0.0545311	-0.00237952	0.441593	0.856857	0.547034	0.30395	0.685871	0.981521	0.829264	0.537197
Q9ULV0	-0.296249	-0.276757	0.019492	0.00654883	0.0909091	0.113746	0.909409	0.110574	0.307682	0.874533	0.972938	0.298805
Q9NQX4	-0.0136424	-0.141114	-0.127472	-0.00431786	0.964151	0.64141	0.668392	0.569754	0.98615	0.940405	0.884633	0.761704
A0A087WVQ6	0.654523	1.10433	0.449811	-0.0334714	0.282016	0.0703527	0.449909	0.0292446	0.553503	0.874533	0.776402	0.137751
P53675	0.0114016	0.108195	0.0967932	-0.000148513	0.975412	0.766758	0.790468	0.98489	0.990273	0.965308	0.930521	0.994279
Q92614	0.297402	0.108012	-0.189389	-0.00906519	0.0130268	0.359598	0.103526	0.00265812	0.129373	0.876677	0.46696	0.0307794
Q709C8	0.652412	0.478431	-0.173981	-0.00760684	0.00938221	0.0543257	0.472659	0.219658	0.115316	0.874533	0.78481	0.446262
Q2LD37	0.234401	0.0364497	-0.197951	-0.00278807	0.0150494	0.700623	0.0354616	0.242093	0.138714	0.953671	0.297309	0.472087
Q15751	-0.207096	-0.0196491	0.187447	0.00683668	0.0478513	0.849295	0.0672197	0.00949684	0.224052	0.979685	0.402989	0.0682377
P42345	0.183668	-0.0525345	-0.236202	0.00379607	0.0730007	0.604587	0.0193153	0.13739	0.275688	0.927659	0.225233	0.340016
Q02952	0.0149448	0.031262	0.0163173	-0.00993161	0.932036	0.858096	0.924299	0.0252188	0.973143	0.981521	0.979849	0.125923
P42356	-0.0245185	0.00444942	0.0289679	0.00831603	0.822373	0.967425	0.786666	0.00290367	0.920502	0.99726	0.928964	0.0320485
P15924	-0.238205	0.109336	0.34754	0.00118491	0.639779	0.829452	0.486225	0.925786	0.824091	0.977436	0.790822	0.966505
Q13085	0.509082	-0.0519105	-0.560992	0.006087	0.00781656	0.782008	0.00290627	0.197267	0.107455	0.968734	0.0987221	0.420256
O00763	1.00995	0.787876	-0.22207	0.0131099	0.103702	0.204068	0.711081	0.452729	0.328767	0.874533	0.899963	0.67755
Q9Y4F5	-0.280799	-0.262922	0.0178771	9.7811e-05	0.06292	0.0806085	0.902997	0.979152	0.257286	0.874533	0.970417	0.991161
Q9Y4F5-2	-0.399536	-0.323195	0.0763408	0.00427765	0.132439	0.222613	0.767071	0.534999	0.374074	0.874533	0.924385	0.738534
Q5SW79	-0.0853604	-0.270222	-0.184862	-0.00409114	0.610007	0.107626	0.260852	0.32911	0.803504	0.874533	0.642564	0.564368
Q5SW79-2	-0.0603364	-0.243936	-0.183599	-0.00914752	0.767439	0.232347	0.359379	0.0752231	0.89255	0.874533	0.721057	0.23895
Q93008	0.825668	0.3543	-0.471368	-0.0238984	0.0250381	0.330191	0.188066	0.0097978	0.170057	0.874533	0.568746	0.0696217
O00507	-0.162088	0.236693	0.39878	0.0081139	0.589957	0.430637	0.17773	0.28173	0.7926	0.887814	0.558262	0.513668
A0A1B0GTW6	0.450053	0.0129576	-0.437095	-0.00837583	0.0050195	0.934174	0.00540757	0.0351632	0.0938781	0.994108	0.123782	0.153408
Q9Y2J2	0.0825141	0.0380355	-0.0444786	-0.00864568	0.59927	0.808081	0.772448	0.0294777	0.79814	0.97505	0.925023	0.137979
Q9Y2J2-4	0.16204	-0.149141	-0.311181	-0.00667849	0.397058	0.447383	0.107253	0.171485	0.653005	0.889268	0.473876	0.387121
Q9H4G0	0.399228	0.0399974	-0.35923	-0.0078222	0.00403018	0.76813	0.00807212	0.0231363	0.0877856	0.965308	0.153849	0.119053
Q9Y2J2-2	0.419984	-0.149767	-0.569751	-0.0146988	0.0291977	0.432842	0.00295776	0.00287148	0.182278	0.887814	0.0987221	0.0318126
A0A0A0MSA4	0.42071	0.26081	-0.1599	-0.00731977	0.0815169	0.276841	0.496503	0.223696	0.291347	0.874533	0.797597	0.450926
Q9H4G0-2	0.321276	-0.089611	-0.410887	-0.0067666	0.0280371	0.534561	0.00446428	0.0633534	0.178983	0.910382	0.112811	0.215067
O43491	0.65904	0.306353	-0.352687	-0.0137226	0.0772988	0.407585	0.332025	0.140345	0.284293	0.886731	0.701105	0.343917
O43491-4	1.31314	0.0166801	-1.29646	-0.0741863	0.0637024	0.981001	0.0617741	5.06476e-05	0.258955	0.997519	0.390252	0.00274153
O43491-3	1.46594	-0.0290053	-1.49495	-0.0594172	0.0430005	0.967812	0.034253	0.000613374	0.21269	0.99726	0.29263	0.0122893
P11171	0.325579	0.88125	0.55567	0.0205739	0.615703	0.174991	0.382616	0.206174	0.808004	0.874533	0.734437	0.432205
A0A2R8YCW8	0.215191	0.794396	0.579205	-0.01333	0.638959	0.099814	0.213901	0.252416	0.823741	0.874533	0.596653	0.483135
A0A2R8Y6D0	-0.108416	1.43419	1.5426	0.0193865	0.907376	0.126248	0.0958164	0.375928	0.962629	0.874533	0.452	0.609464
P21359	-0.185767	-0.0590596	0.126708	0.0073384	0.106399	0.604779	0.259491	0.0115246	0.333489	0.927663	0.641108	0.0767966
Q8IZQ1	0.518634	0.0606567	-0.457977	-0.00265325	0.00111365	0.694727	0.00315611	0.493744	0.0622959	0.952722	0.100327	0.707167
Q8IZQ1-2	0.542605	-0.04963	-0.592235	0.0013953	0.00475714	0.791756	0.00174994	0.767117	0.0928066	0.970992	0.0811264	0.882591
P46939	0.617624	-0.0138328	-0.631457	-0.01541	0.00740645	0.951187	0.00527652	0.00753493	0.106801	0.996322	0.122339	0.0583224
P11532	-0.00878474	-0.0841357	-0.075351	0.00208052	0.915637	0.310438	0.354837	0.31693	0.965239	0.874533	0.71747	0.551791
Q13474	-0.11623	-0.110682	0.005548	0.00325255	0.432153	0.453347	0.969432	0.379562	0.677221	0.891791	0.991852	0.612254
Q96RL7	-0.00501934	0.295838	0.300857	-0.000570935	0.975931	0.0770034	0.0672671	0.890849	0.990576	0.874533	0.402989	0.94785
Q92616	-0.261954	-0.113248	0.148706	0.0122899	0.0784938	0.442933	0.305583	0.00119666	0.286274	0.889129	0.680789	0.0182152
Q14008	0.482476	0.095198	-0.387278	-0.0160172	0.0028262	0.546202	0.0137526	9.58942e-05	0.0789582	0.911113	0.193729	0.00359948
P21333	0.218574	0.0418844	-0.17669	-0.00312626	0.445958	0.883452	0.529338	0.662567	0.689082	0.984589	0.816444	0.822699
Q14315	0.03753	0.0649162	0.0273863	0.00339251	0.814411	0.684113	0.86123	0.396915	0.917114	0.952722	0.956873	0.628746
O75369	0.0819159	0.126272	0.0443565	-0.00787176	0.658988	0.495628	0.80728	0.0920558	0.834219	0.90068	0.934997	0.268526
Q8WUY3	0.462184	0.129299	-0.332885	-0.0101809	0.00149257	0.361908	0.0182092	0.00490242	0.0631968	0.876677	0.218414	0.0451404
Q5JUB8	0.936122	0.503688	-0.432434	-0.0239011	0.320194	0.600235	0.643778	0.0105558	0.590151	0.926936	0.876161	0.0732151
Q9BYB0	-0.623627	-0.525136	0.0984911	-0.00459484	0.0196086	0.0479976	0.703069	0.486245	0.155278	0.874533	0.89802	0.702354
Q9UPX8-3	-0.580262	-0.435654	0.144608	-0.00269696	0.0474903	0.13419	0.610963	0.709963	0.223201	0.874533	0.863235	0.846693
H9KV90	-0.494505	-0.129858	0.364646	-0.000370132	0.0954126	0.660228	0.209498	0.960309	0.316611	0.946067	0.592292	0.984382
Q9Y566	-0.32606	-0.144223	0.181837	-0.00212765	0.230729	0.595645	0.493954	0.768286	0.497636	0.926049	0.79549	0.883484
E7EUA2	-0.638761	0.124916	0.763677	0.068124	0.407804	0.874869	0.327321	0.0014298	0.660534	0.984012	0.697472	0.020613
A0A590UJ45	0.413559	-0.0549122	-0.468471	0.00211322	0.604842	0.946555	0.558176	0.778298	0.801141	0.995465	0.833238	0.888186
A0A0A0MSQ6	-0.452083	-0.273956	0.178128	-0.00392547	0.355195	0.574186	0.711189	0.671892	0.617933	0.918943	0.899965	0.827284
A0A590UJL3	0.331685	-0.0342736	-0.365959	-0.00309748	0.183693	0.890003	0.134891	0.618205	0.440448	0.985682	0.508241	0.793462
O95248	0.296975	0.00963054	-0.287344	0.00533927	0.0343167	0.944537	0.0366023	0.126057	0.194692	0.994926	0.30181	0.322079
Q86WG5	0.409003	0.000542509	-0.408461	-0.00611103	0.0042368	0.996903	0.00358706	0.0833736	0.0887126	0.999722	0.106499	0.253903
Q9UPW8	-0.00601999	-0.184124	-0.178104	0.000556413	0.968219	0.223661	0.230718	0.882931	0.987321	0.874533	0.613536	0.943219
A0A3B3ISZ1	-0.268054	-0.271522	-0.00346786	0.00363113	0.143009	0.137066	0.984489	0.425762	0.389615	0.874533	0.996676	0.653583
A0A1B0GVW8	-0.132768	-0.209497	-0.076729	0.00151782	0.57795	0.37944	0.742694	0.799094	0.786809	0.8777	0.914111	0.89934
A0A1B0GUS7	0.0518079	0.0777172	0.0259092	0.00141426	0.698787	0.560875	0.843411	0.672737	0.856092	0.916207	0.951325	0.827284
Q15811	0.515048	0.023948	-0.4911	-0.00582352	0.00180421	0.881506	0.00236334	0.150216	0.0689884	0.984589	0.0900871	0.357147
Q15811-8	0.778623	0.0517285	-0.726894	-0.021693	0.0310732	0.885	0.0384099	0.0104274	0.187489	0.984598	0.30915	0.0725486
Q15811-2	0.837083	0.177069	-0.660014	-0.0192465	0.0402905	0.664457	0.102351	0.0884442	0.207094	0.947251	0.46509	0.262855
A0A087WVF7	0.156832	-0.159764	-0.316596	-0.00477555	0.246905	0.237165	0.0182788	0.159219	0.515589	0.874533	0.218956	0.370017
Q9NZM3-4	-0.0478037	-0.224325	-0.176522	-0.00655217	0.795734	0.225015	0.330395	0.15793	0.906901	0.874533	0.699619	0.368276
O14578-4	-0.469143	-0.431001	0.0381426	0.00216042	0.0470012	0.06699	0.867819	0.711892	0.222584	0.874533	0.959904	0.848236
O14578-3	-0.368609	-0.405256	-0.0366472	0.004591	0.13589	0.10072	0.87908	0.455734	0.378823	0.874533	0.962302	0.680913
Q3V6T2-2	0.0915178	-0.0341059	-0.125624	-0.00264619	0.227919	0.651415	0.0923604	0.163777	0.494295	0.942093	0.448182	0.376141
Q9C0H9	-0.541358	-0.261055	0.280302	-0.0016499	0.0114605	0.216031	0.176564	0.754216	0.124066	0.874533	0.557436	0.875361
Q7Z4S6-4	-0.202158	0.0826849	0.284843	-0.00329651	0.316685	0.680818	0.151042	0.513181	0.586678	0.952558	0.530483	0.724193
Q7Z4S6	-0.390824	-0.363341	0.0274838	0.0138638	0.580689	0.6128	0.968945	0.358496	0.78851	0.93152	0.991852	0.594585
O75037	-0.199436	0.0137304	0.213166	0.00227296	0.237265	0.934774	0.197674	0.589096	0.504175	0.994108	0.579704	0.773876
Q2M1P5	-0.0249369	-0.0459607	-0.0210238	0.0076517	0.888747	0.796103	0.904203	0.0883574	0.953394	0.972981	0.97072	0.262852
Q86VH2	0.990197	0.0474836	-0.942714	-0.0195789	0.00798719	0.89662	0.0103159	0.0244188	0.10839	0.985865	0.171016	0.123065
Q96PV0	-0.57771	-0.46973	0.10798	-0.00157357	0.0202956	0.0574423	0.653798	0.797786	0.157559	0.874533	0.880715	0.899176
B7ZCA0	-0.430633	-0.453422	-0.0227887	-0.00565	0.0368038	0.02775	0.909242	0.269502	0.199691	0.874533	0.972938	0.500517
Q96PV0-2	-0.391687	-0.185169	0.206518	0.00169119	0.0183817	0.258734	0.200112	0.679831	0.15074	0.874533	0.582593	0.831172
Q5VWQ8	-0.371375	-0.336049	0.0353262	-0.000666395	0.0262105	0.0433165	0.827061	0.871688	0.173891	0.874533	0.943714	0.937055
Q9UJF2-2	-0.647857	-0.271591	0.376266	0.00476758	0.00291287	0.202684	0.0734938	0.37127	0.0794067	0.874533	0.414967	0.605063
Q05193-2	1.42477	0.018109	-1.40666	-0.0173395	0.00242132	0.968453	0.00225297	0.133014	0.0751611	0.99726	0.0885256	0.333498
A0A0D9SFE4	0.906725	0.0478616	-0.858864	-0.0147597	0.0078355	0.886123	0.0100769	0.0803542	0.107455	0.984909	0.168185	0.248446
A0A0U1RQP1	1.46471	-0.00388358	-1.4686	-0.0280002	0.00472936	0.993888	0.00388062	0.0294512	0.0928066	0.999673	0.109094	0.137979
Q9UQ16-3	1.00092	-0.119975	-1.1209	-0.0110103	0.01158	0.757954	0.00408582	0.260571	0.124164	0.963186	0.11018	0.491941
Q9UQ16-2	0.598979	0.0294294	-0.569549	-0.0273217	0.144202	0.94276	0.153603	0.00508385	0.391326	0.994844	0.534924	0.0461963
P50570-4	1.35869	0.314262	-1.04443	-0.00912315	0.0342116	0.620374	0.0927401	0.63781	0.19442	0.932659	0.448688	0.805237
P50570	1.56078	0.282951	-1.27783	-0.00595851	0.000210042	0.486058	0.00175852	0.558225	0.045914	0.898059	0.0811264	0.754589
A3KMH1	-0.00112952	0.120895	0.122024	0.00507868	0.996801	0.667298	0.658691	0.471602	0.9988	0.949044	0.880932	0.691416
P42704	0.84792	0.269673	-0.578246	-0.021344	0.0288521	0.481278	0.125943	0.0278307	0.180887	0.896545	0.493891	0.134292
P25054	-0.230452	-0.172266	0.0581859	-0.00434755	0.138698	0.26612	0.701378	0.262846	0.383326	0.874533	0.897915	0.493749
O95996-3	-0.331213	-0.181231	0.149982	0.00357009	0.0117834	0.162502	0.238609	0.27142	0.124855	0.874533	0.619572	0.502683
Q7RTP6	0.474007	0.00846077	-0.465547	-0.0131246	0.00704918	0.96084	0.00692689	0.00296195	0.105691	0.997121	0.142596	0.032337
Q96T76	-0.0427918	-0.0426915	0.000100263	0.00695153	0.711283	0.711294	0.999294	0.0177178	0.863489	0.956329	0.999918	0.100561
Q8TDZ2	0.389226	0.245755	-0.143471	-0.00345014	0.0487152	0.209591	0.454666	0.481001	0.226248	0.874533	0.778785	0.698029
A0A2R8YFA9	0.445889	0.440714	-0.00517562	0.00162315	0.283581	0.286272	0.989831	0.862573	0.554706	0.874533	0.998041	0.933667
O95714	-0.0363654	0.103587	0.139953	0.00156403	0.646691	0.192311	0.0739967	0.430966	0.828025	0.874533	0.415912	0.656669
Q8N1I0-3	-0.105046	-0.064403	0.0406426	0.00506852	0.328882	0.547918	0.699297	0.0612238	0.596405	0.911312	0.897259	0.209977
Q8N1I0	0.254083	0.146624	-0.107459	-0.00293548	0.342783	0.584819	0.682605	0.664037	0.606376	0.920556	0.892172	0.823697
Q7Z460	-0.18503	-0.101034	0.0839961	0.00135678	0.199077	0.480887	0.550619	0.705429	0.457913	0.896545	0.830823	0.843956
E7EW49	-0.0930928	-0.0301822	0.0629106	0.00497197	0.692969	0.897872	0.785365	0.399724	0.852903	0.986235	0.92858	0.630642
Q7Z460-4	-0.0795187	-0.897355	-0.817836	-0.00387292	0.826949	0.0162129	0.0233317	0.670326	0.922524	0.874533	0.245651	0.826742
J3KR49	-0.142345	-0.00130583	0.141039	-0.00394105	0.517949	0.995252	0.513326	0.474213	0.744562	0.999673	0.807886	0.693483
A0A0U1RQI6	-0.396691	-0.256058	0.140633	-0.0146574	0.263826	0.465314	0.687467	0.0695432	0.534786	0.895715	0.893965	0.227909
Q9Y5S2	0.257789	-0.0703858	-0.328175	0.00050089	0.0177274	0.510862	0.00227559	0.851764	0.149033	0.904321	0.0885256	0.927481
Q5VT25-2	-0.140436	-0.0398922	0.100543	0.00241757	0.0670874	0.599306	0.179271	0.205464	0.26505	0.926548	0.559195	0.431556
Q8IZD9	-0.429348	-0.140292	0.289056	0.00909048	0.00937096	0.387613	0.0717115	0.0270814	0.115316	0.881449	0.411427	0.131974
Q9Y6D5	0.357733	-0.0375153	-0.395248	0.00323969	0.0033409	0.752637	0.00100212	0.278827	0.0846612	0.961993	0.0633172	0.510652
Q9Y6D6	0.636509	0.111908	-0.524601	-0.00411663	0.000957691	0.549986	0.00511763	0.380789	0.0619296	0.913032	0.120159	0.613573
J3KN01	-0.362962	-0.333681	0.029281	-0.0131311	0.107589	0.137763	0.893934	0.0207868	0.335103	0.874533	0.96907	0.110585
A8MQ02	-0.38186	-0.369259	0.0126012	-0.0109021	0.0985605	0.10922	0.955334	0.0598221	0.321297	0.874533	0.988886	0.206921
A2RRP1	-0.0438876	0.0315197	0.0754074	0.00380249	0.661967	0.752921	0.443796	0.131836	0.836051	0.961993	0.770756	0.331635
Q12756-2	0.395175	0.0296657	-0.365509	-0.00984505	0.19798	0.922516	0.224139	0.19964	0.457004	0.992105	0.609127	0.423332
A0A3B3IT28	0.354929	0.0439077	-0.311021	-0.00396578	0.760376	0.970684	0.789295	0.717295	0.889515	0.99726	0.929994	0.851516
A0A3B3ITE5	0.792486	0.793542	0.00105581	-0.0224313	0.312334	0.326817	0.998926	0.148096	0.582454	0.874533	0.999918	0.355424
O60333	-0.171093	-0.0035253	0.167568	-0.000860348	0.28275	0.98225	0.283023	0.828515	0.55383	0.997519	0.660762	0.917353
O60333-3	0.687745	0.26821	-0.419535	0.00162101	0.0120212	0.319737	0.114433	0.809949	0.125706	0.874533	0.479148	0.906143
O43896	0.034783	-0.0229574	-0.0577405	-0.00720894	0.870236	0.913938	0.782017	0.177705	0.944651	0.990217	0.927859	0.394628
Q9NQT8	0.4204	0.391689	-0.0287105	-0.00184892	0.132733	0.156879	0.916612	0.767959	0.374084	0.874533	0.976404	0.883221
A0A1B0GUA8	1.08978	-0.430573	-1.52035	-0.0357455	0.176004	0.597558	0.0638923	0.0808716	0.429904	0.926049	0.393681	0.249582
A0A2R8YCY2	-0.237845	-0.0753727	0.162472	0.000469342	0.0542984	0.537627	0.177694	0.878178	0.237609	0.910382	0.558262	0.941033
A0A286YFA9	0.24696	0.0481955	-0.198764	-0.00252338	0.291755	0.838998	0.395849	0.684237	0.562754	0.978686	0.742524	0.833443
O94915	-0.00323097	0.0451916	0.0484226	-0.00565952	0.979678	0.721095	0.696964	0.0766769	0.992913	0.957562	0.897152	0.241607
Q9BZ29	-0.101645	0.00644778	0.108093	0.0047617	0.265892	0.943431	0.227552	0.0386069	0.537132	0.994844	0.611062	0.162293
Q9BZ29-5	-0.069712	0.17302	0.242732	-0.00695975	0.790434	0.51294	0.345879	0.261455	0.904445	0.904786	0.711531	0.492558
A0A088AWN3	-0.370508	-0.26297	0.107538	0.0116806	0.1139	0.261179	0.635782	0.0331372	0.345347	0.874533	0.872077	0.147211
Q96BY6	0.290314	0.225541	-0.0647728	-0.0052021	0.047178	0.120797	0.648289	0.153	0.222901	0.874533	0.877459	0.361161
A6NIW2	0.233292	0.323483	0.090191	-0.00113296	0.0310556	0.0030216	0.390261	0.671909	0.187489	0.874533	0.74021	0.827284
Q5T5U3	0.129288	5.02936e-05	-0.129238	-0.00464369	0.308285	0.999682	0.298732	0.144465	0.579085	1	0.673026	0.350368
Q9P227-2	-0.066196	-0.214129	-0.147933	-0.0053938	0.583621	0.0776415	0.212759	0.076189	0.790107	0.874533	0.596053	0.240743
Q8WXG6	-0.210648	0.0925171	0.303166	0.0168237	0.106599	0.475153	0.018652	1.05736e-06	0.333502	0.895715	0.221363	0.000186511
Q8WXG6-4	-0.200326	-0.123595	0.0767309	0.00570401	0.23862	0.4652	0.644098	0.180092	0.505208	0.895715	0.876231	0.397085
O43166	-0.462606	-0.3808	0.0818064	-0.00503667	0.0400509	0.0891826	0.70815	0.367231	0.206238	0.874533	0.898847	0.601751
Q9P2F8	-0.472128	-0.195984	0.276144	0.00578733	0.00386049	0.221255	0.0804935	0.150135	0.087103	0.874533	0.427194	0.357147
O60292	-0.287428	0.0562334	0.343661	-0.00787505	0.0726208	0.722748	0.0291215	0.049554	0.275072	0.957562	0.270918	0.186444
P04264	-0.395594	0.261406	0.657	-0.00258353	0.476242	0.636821	0.228425	0.852236	0.712849	0.937437	0.611473	0.927481
P35908	-0.452136	0.497638	0.949774	0.000740434	0.425397	0.379384	0.0893205	0.958302	0.673756	0.8777	0.44254	0.983671
P14136	0.822698	0.294977	-0.527721	-0.0715744	0.208453	0.650116	0.409251	2.66445e-05	0.46975	0.942081	0.749706	0.00188736
P02538	0.0854155	0.890082	0.804666	0.00811115	0.926165	0.334209	0.373935	0.724976	0.969962	0.874533	0.730555	0.856115
P13647	-0.0016267	0.391336	0.392963	-0.00107402	0.997858	0.517942	0.508655	0.943503	0.998937	0.906119	0.805068	0.975492
P04259	-0.291733	0.952657	1.24439	0.00904955	0.772223	0.344394	0.20938	0.719563	0.894417	0.874533	0.592292	0.85252
P12035	-0.206795	0.682577	0.889373	-0.000304597	0.830739	0.48271	0.351023	0.990065	0.924344	0.896545	0.715082	0.996489
P19013	0.327919	1.27644	0.94852	0.0273988	0.749786	0.21505	0.347464	0.287842	0.883728	0.874533	0.713127	0.519443
Q7Z794	-0.345121	0.271647	0.616768	-0.00621764	0.561158	0.646516	0.290195	0.675331	0.77706	0.941414	0.665855	0.828484
Q8N1N4	-0.176633	0.517341	0.693973	-0.00356225	0.688838	0.241215	0.110527	0.746699	0.850272	0.874533	0.475783	0.870143
Q6KB66	-0.164921	0.324923	0.489845	-0.0082768	0.737389	0.508222	0.310595	0.501338	0.877264	0.903374	0.684857	0.713727
F8W1S1	-0.365462	-0.186468	0.178995	-0.0176837	0.449198	0.698718	0.704737	0.17344	0.692204	0.953402	0.89802	0.389399
P08729	-0.185294	0.781224	0.966518	-0.0109079	0.789564	0.269499	0.155843	0.475021	0.903794	0.874533	0.537151	0.693702
Q9NSB2	-1.20437	-0.233721	0.970649	0.0269065	0.262123	0.828693	0.349579	0.301231	0.532414	0.977427	0.713973	0.534472
Q9HCD6-2	-0.512332	-0.29207	0.220263	0.00599911	0.00371384	0.0926525	0.195369	0.167201	0.086949	0.874533	0.578198	0.38066
Q9HCD6	-0.697287	-0.492222	0.205065	0.0064847	0.00509993	0.0430406	0.392703	0.237899	0.0944012	0.874533	0.741478	0.467177
O75116	0.386645	0.910125	0.52348	-0.0328471	0.382015	0.0408736	0.227938	0.0035861	0.637876	0.874533	0.611473	0.0369114
Q13464	0.486963	0.239691	-0.247272	-0.0279415	0.150168	0.476031	0.454184	0.0012279	0.397677	0.895715	0.778723	0.0185963
A0A2R8YGD3	0.202796	-0.0740327	-0.276829	-0.00161198	0.050369	0.470295	0.00689376	0.530381	0.22908	0.895715	0.142401	0.735262
Q8TEU7	0.181336	0.0323905	-0.148946	-9.09782e-05	0.0719288	0.745381	0.130535	0.970963	0.273507	0.961236	0.501407	0.989178
Q9BX66-12	-0.45882	-0.348745	0.110075	-0.0120281	0.0694617	0.165184	0.654212	0.0572176	0.268929	0.874533	0.880715	0.201115
O94875-7	-0.525448	-0.357694	0.167754	-0.00253253	0.0544771	0.187301	0.527561	0.708415	0.23767	0.874533	0.816444	0.845436
O94875-12	-1.06216	-1.15091	-0.0887557	-0.00514085	0.0401979	0.0266121	0.859556	0.673298	0.206877	0.874533	0.956291	0.82744
O94875-2	-0.71619	-0.476554	0.239635	-0.0109752	0.025336	0.133144	0.440066	0.167227	0.170601	0.874533	0.767765	0.38066
P07814	0.431247	-0.00662868	-0.437876	0.00305465	0.0419706	0.974741	0.0352276	0.560806	0.210651	0.997286	0.296452	0.756214
Q86UR5	-0.646244	-0.375307	0.270937	0.00303028	0.00691973	0.111583	0.240856	0.606205	0.104759	0.874533	0.622057	0.785795
Q86UR5-5	-0.11867	-0.0937806	0.0248899	-0.000288211	0.482492	0.578771	0.879971	0.94784	0.718019	0.920023	0.962341	0.977625
Q9UJD0	0.427619	-0.0847679	-0.512387	0.00212471	0.0153168	0.625059	0.00324026	0.625044	0.139694	0.93328	0.101173	0.796762
Q9NRY4	0.56629	0.0123644	-0.553926	-0.00803043	0.0124792	0.955707	0.0126356	0.152185	0.127282	0.996636	0.187022	0.360214
Q96BY7	-0.365696	-0.154067	0.211629	0.00598408	0.00850701	0.259701	0.11607	0.0820466	0.110591	0.874533	0.481796	0.251651
Q8WXD9	-0.536695	-0.270131	0.266564	-0.00147452	0.00495461	0.150246	0.148374	0.752856	0.0938426	0.874533	0.528804	0.874234
Q8WXE0	0.224829	0.0640711	-0.160758	-0.0146592	0.138128	0.67033	0.278049	0.000176011	0.382103	0.949224	0.656171	0.00522572
O75165	0.162489	0.216283	0.0537948	-0.000509322	0.13648	0.0479189	0.613177	0.85113	0.379438	0.874533	0.864561	0.927348
Q13332-6	0.134048	-0.0347628	-0.168811	-0.012244	0.372665	0.816416	0.252553	0.00147099	0.632307	0.976613	0.632685	0.0210382
Q13332-2	0.200734	0.107419	-0.0933154	-0.00297218	0.279182	0.564509	0.608016	0.56257	0.550651	0.916834	0.861699	0.757329
P23468	-0.0981419	-0.0953419	0.00279997	-0.00584702	0.4172	0.42951	0.981125	0.0550819	0.668344	0.887814	0.995294	0.197181
P10586	0.487509	-0.134203	-0.621712	-0.0144703	0.00211746	0.386028	8.22477e-05	0.000301167	0.0703782	0.881252	0.0238678	0.00783033
A0A494C1A4	-0.441733	-0.32412	0.117613	-0.00233531	0.0422316	0.133373	0.577378	0.664493	0.211181	0.874533	0.842807	0.823697
Q96RT1	0.458726	-0.128653	-0.587379	-0.01664	0.010867	0.467337	0.000997171	0.000281289	0.122204	0.895715	0.0633172	0.00742074
A0A0A0MTE2	-0.24665	-0.193022	0.0536285	-0.0164498	0.279141	0.395406	0.809712	0.00455927	0.550651	0.883785	0.93564	0.0429546
Q8WWI1-2	0.0101481	-0.0776933	-0.0878414	-0.000184565	0.973994	0.800513	0.774433	0.981682	0.989503	0.974332	0.925023	0.992605
Q96JE9	-0.254736	-0.265016	-0.0102806	0.0132799	0.262531	0.242799	0.96308	0.0207869	0.53288	0.874533	0.989942	0.110585
P17600	-0.416089	-0.417258	-0.00116977	0.0122946	0.0302873	0.0294688	0.994982	0.0108302	0.185098	0.874533	0.999274	0.0742593
P17600-2	-0.756802	-0.690272	0.0665299	0.0184559	0.00972384	0.0177849	0.813545	0.0116202	0.117258	0.874533	0.937571	0.077148
Q92777	-0.434984	-0.33443	0.100553	0.0116198	0.0437523	0.118685	0.63102	0.0314725	0.214962	0.874533	0.869984	0.142475
Q92777-2	-0.292786	-0.084513	0.208273	0.016775	0.243307	0.734893	0.396258	0.00839415	0.510444	0.960653	0.742524	0.062667
A7KAX9	-0.314696	-0.254869	0.0598262	-0.00430594	0.0943493	0.173442	0.743862	0.357634	0.314209	0.874533	0.914553	0.593878
O14559	-0.278516	-0.129368	0.149148	0.00748016	0.0877912	0.424079	0.348399	0.0670259	0.300979	0.887814	0.713127	0.222704
Q2M1Z3	0.201998	-1.03988	-1.24187	-0.0345296	0.754999	0.107704	0.0540828	0.0473808	0.886618	0.874533	0.366093	0.18107
Q9ULU8	0.804897	0.220345	-0.584552	-0.0157667	0.0506835	0.58852	0.145818	0.124435	0.229813	0.922416	0.526749	0.320474
F1T0E5	0.632065	0.0228051	-0.60926	-0.0168405	0.0997472	0.952207	0.105339	0.0797266	0.323128	0.996401	0.470407	0.247574
A0A087X1P3	0.851844	0.165163	-0.68668	-0.0131983	0.070989	0.723589	0.136446	0.260859	0.272067	0.95815	0.510014	0.492072
Q86UW7	0.753464	0.0660501	-0.687414	-0.0100514	0.0386654	0.854302	0.0538819	0.266318	0.203201	0.981521	0.365827	0.497058
Q86UW7-3	0.700932	0.101586	-0.599346	-0.0106193	0.236757	0.862605	0.297916	0.525985	0.50362	0.982526	0.672546	0.732358
P35609-2	-0.623158	-0.253303	0.369856	-0.0152333	0.0324802	0.379054	0.19203	0.0364804	0.19008	0.8777	0.573922	0.156607
P35609	-0.791339	-0.537562	0.253777	-0.0167778	0.00732001	0.065228	0.372402	0.0222955	0.106663	0.874533	0.729717	0.116247
P12814-3	-0.528021	-0.19702	0.331001	-0.0204693	0.118268	0.557006	0.315921	0.0163347	0.35226	0.91572	0.687809	0.0961694
O43707	-0.170368	0.189576	0.359944	-0.0246255	0.46394	0.41418	0.116111	4.81508e-05	0.705194	0.887814	0.481796	0.00269046
Q14203	1.04371	0.512965	-0.530744	-0.0360365	0.0362177	0.298148	0.273236	0.0041823	0.19773	0.874533	0.651376	0.0408512
E7EX90	0.580996	0.237846	-0.34315	-0.0268144	0.196162	0.594572	0.434733	0.0181689	0.455988	0.92558	0.764288	0.102283
Q08378	0.204607	-0.0794914	-0.284098	-0.00304562	0.0233539	0.37199	0.00150883	0.173489	0.164432	0.876938	0.0747448	0.389399
Q9UQB3	-0.266128	-0.334891	-0.0687634	-0.00787231	0.0963285	0.0367105	0.658989	0.0497899	0.317775	0.874533	0.880932	0.186785
Q99569	-0.208212	-0.108542	0.0996702	-0.00432473	0.318436	0.598596	0.626398	0.398369	0.588196	0.926049	0.868348	0.62983
A0A0D9SF60	-0.736112	-0.671699	0.0644127	0.00636294	0.0260041	0.0416586	0.841096	0.405813	0.173156	0.874533	0.950088	0.636121
E9PHB5	0.0559871	-0.132355	-0.188342	0.00451941	0.806582	0.562091	0.401395	0.429971	0.912913	0.916297	0.744009	0.656035
D6R9A8	-0.12387	-0.132512	-0.00864128	-0.0146803	0.588852	0.563046	0.969466	0.00742932	0.792181	0.916483	0.991852	0.057765
Q96F07	-0.16691	0.117244	0.284155	0.014597	0.244698	0.411957	0.0447067	8.65807e-05	0.512646	0.887814	0.333741	0.0034476
Q96F07-2	-0.23691	-0.0376738	0.199236	0.0125018	0.196675	0.836301	0.267343	0.0072194	0.456248	0.978366	0.646684	0.0564797
Q5JU85	-0.608108	-0.363357	0.244751	0.00325706	0.0121329	0.129158	0.296576	0.585454	0.126329	0.874533	0.670986	0.771825
A0A3B3IRZ4	-0.584916	-0.225823	0.359093	0.00242864	0.0036961	0.252704	0.0654686	0.622642	0.086949	0.874533	0.399472	0.795365
A0A2R8Y7T6	-0.159076	-0.189382	-0.0303056	0.00711781	0.682238	0.625834	0.936568	0.415014	0.846429	0.93328	0.98461	0.645035
P12111	0.444826	-0.224659	-0.669485	0.0142185	0.361802	0.643828	0.16252	0.244364	0.622571	0.941414	0.545541	0.473564
E7ENL6	0.350701	-1.20455	-1.55525	0.0427186	0.711843	0.205778	0.0965404	0.0833373	0.863503	0.874533	0.453276	0.253886
B2RTY4-4	-0.309629	-0.192039	0.11759	0.00392304	0.0226435	0.153193	0.371733	0.243547	0.162312	0.874533	0.729367	0.473233
M0R0P8	0.142247	0.184087	0.0418401	-0.0062617	0.301756	0.181198	0.756016	0.0706356	0.57379	0.874533	0.918449	0.230064
Q9P1Y5-2	-0.27651	-0.319125	-0.0426151	0.00324727	0.0844177	0.0464608	0.784562	0.414991	0.295582	0.874533	0.92858	0.645035
O75145	0.326271	-0.18655	-0.512821	-0.00334228	0.0215057	0.183756	0.000300435	0.340966	0.160869	0.874533	0.0422298	0.57776
O75334	-0.354041	-0.362678	-0.00863661	-0.0029967	0.102331	0.0935878	0.967343	0.578028	0.327023	0.874533	0.991705	0.767402
O75334-2	-0.212973	-0.16524	0.0477325	0.00494206	0.336822	0.457363	0.826276	0.377907	0.602516	0.89289	0.943157	0.610978
O75335	-0.443081	-0.259195	0.183886	0.0020637	0.00735252	0.111774	0.249267	0.611404	0.106663	0.874533	0.62936	0.789236
Q13136	0.132803	-0.251007	-0.38381	-0.00791076	0.208691	0.0183833	0.000316024	0.00326572	0.470052	0.874533	0.0424321	0.0346307
Q5TH69	0.502397	0.106115	-0.396282	-0.0043052	0.000580761	0.453554	0.00514573	0.2261	0.0527677	0.891791	0.120236	0.454121
Q9Y4E6	-0.15671	0.017495	0.174205	0.014442	0.209762	0.887955	0.15527	1.0086e-05	0.471517	0.985121	0.536583	0.00106746
Q9UIW2	0.105964	-0.213539	-0.319503	-0.0242886	0.806129	0.620256	0.450745	0.0262752	0.912653	0.932659	0.776917	0.129024
Q9HCM2	0.109695	0.358571	0.248876	-0.0206626	0.661645	0.153515	0.311958	0.00131328	0.836051	0.874533	0.684983	0.0194313
O75051	0.00899078	0.0897341	0.0807433	-0.0163969	0.940472	0.455661	0.494245	3.48109e-07	0.977074	0.892276	0.795635	9.7862e-05
P51805	-0.0253887	0.035811	0.0611997	-0.0216834	0.923156	0.89153	0.812467	0.00132887	0.967802	0.985682	0.937165	0.0196297
O75051-2	0.220477	0.2956	0.0751236	-0.0241233	0.326037	0.184546	0.732959	3.08087e-05	0.593971	0.874533	0.910119	0.00203791
P35527	-0.520114	0.138458	0.658572	-0.00612652	0.337802	0.797718	0.216233	0.651038	0.603256	0.973318	0.599335	0.814114
G3V1L9	0.189353	-0.30369	-0.493043	-0.0188617	0.497573	0.276405	0.0734647	0.00787604	0.729492	0.874533	0.414967	0.0603836
P11498	0.857012	0.0685815	-0.78843	0.0252266	0.0420318	0.869119	0.0559929	0.0171269	0.210651	0.983606	0.371743	0.0988918
Q07954	-0.123654	0.133291	0.256945	-0.00204614	0.286786	0.250011	0.025303	0.480188	0.558407	0.874533	0.253401	0.697297
P18206	0.62326	0.04645	-0.576811	-0.014612	0.00304242	0.82096	0.00502882	0.00534303	0.0805836	0.976613	0.11929	0.0473556
Q6N022	-0.266245	-0.0622455	0.204	-0.00214475	0.0406068	0.627955	0.107957	0.505501	0.208029	0.933579	0.474386	0.717142
Q9NT68	-0.132158	-0.206809	-0.0746509	-0.000537219	0.327745	0.126097	0.572057	0.873303	0.595275	0.874533	0.839438	0.938058
Q9P273	-0.201066	-0.162144	0.0389227	0.00111731	0.112037	0.198005	0.752126	0.722386	0.343753	0.874533	0.917391	0.854445
Q9UKZ4-2	-0.106406	-0.0416357	0.0647707	-0.000851366	0.427936	0.755559	0.62209	0.799492	0.674847	0.962068	0.867485	0.899591
A0A2R8YDZ2	-0.206047	-0.123633	0.0824145	0.00548345	0.0742887	0.280635	0.46333	0.0577622	0.278729	0.874533	0.782565	0.202339
Q5VYK3	0.265722	-0.229881	-0.495603	0.00917699	0.367816	0.43463	0.0881934	0.214423	0.628227	0.887814	0.441555	0.440298
J3KN16	-0.851206	-0.886693	-0.0354874	-0.0323397	0.255894	0.248533	0.961896	0.124364	0.525816	0.874533	0.989942	0.320398
Q86UL8	-0.365176	-0.353529	0.0116469	-0.00623471	0.069293	0.0778205	0.952463	0.21287	0.268574	0.874533	0.988049	0.439315
C9JFZ1	-0.0745113	0.416013	0.490525	-0.00816092	0.783828	0.126882	0.0675725	0.231123	0.900954	0.874533	0.403105	0.459794
O15085-2	0.150393	-0.00324476	-0.153638	-0.007709	0.2353	0.979452	0.216143	0.0161271	0.502982	0.997519	0.599335	0.0953537
O15085	0.34323	-0.0464281	-0.389658	-0.00881995	0.112555	0.828611	0.0665965	0.103086	0.344572	0.977427	0.401543	0.286518
A0A087WUI6	-0.346874	-0.186643	0.160231	0.00138295	0.0246118	0.221327	0.284666	0.716757	0.169005	0.874533	0.661555	0.851072
P27708	-0.112551	-0.0139427	0.0986082	0.00775205	0.327374	0.90298	0.380995	0.00789817	0.594841	0.987797	0.734421	0.0604698
Q13439	-0.0883541	-0.178882	-0.0905283	0.000667062	0.65914	0.371451	0.64467	0.894007	0.834219	0.876938	0.876546	0.949732
Q92752	0.0104829	0.29738	0.286897	-0.0182469	0.960955	0.165968	0.173554	0.000919262	0.985584	0.874533	0.556149	0.0153252
P24821	0.124666	0.867499	0.742833	-0.0332028	0.772194	0.0455669	0.0805988	0.00257827	0.894417	0.874533	0.427194	0.0302795
F5H7V9	0.232919	0.49863	0.265711	-0.00468703	0.42544	0.102897	0.349509	0.519161	0.673756	0.874533	0.713973	0.728343
Q8N4C8-3	-0.262742	-0.365511	-0.102769	0.00624628	0.028266	0.0024857	0.376428	0.0368134	0.179264	0.874533	0.731784	0.157649
Q9UKE5-3	0.0915915	-0.378412	-0.470003	-0.00355013	0.513325	0.00777447	0.000863677	0.311685	0.740875	0.874533	0.0593001	0.5464
O95819-6	-0.0975384	-0.150966	-0.0534277	-0.000165956	0.325738	0.128661	0.58216	0.946559	0.593918	0.874533	0.846181	0.97708
O14617-5	0.711131	0.234634	-0.476497	-0.0107804	0.0215792	0.441947	0.113617	0.160133	0.160945	0.888437	0.479148	0.370896
O14617-2	0.635246	0.246309	-0.388938	-0.016204	0.0543045	0.450959	0.226602	0.0497273	0.237609	0.891079	0.611062	0.18668
Q96N67-2	0.0963118	0.0112535	-0.0850583	-0.00153516	0.254754	0.893554	0.304416	0.467012	0.524072	0.985682	0.679367	0.687376
Q8NF50	0.0629013	0.298002	0.235101	-0.00101024	0.759167	0.147487	0.243782	0.843882	0.889369	0.874533	0.624444	0.924434
Q96HP0	1.34393	0.394023	-0.949905	0.00660968	0.162782	0.678248	0.313184	0.788987	0.414389	0.95168	0.686334	0.894259
A0A1C7CYY9	-0.457865	-0.269362	0.188503	-0.00239833	0.0350931	0.210707	0.371595	0.655481	0.196434	0.874533	0.729367	0.817738
O00555-4	-1.97411	-2.30205	-0.327944	-0.0229623	0.371511	0.290648	0.879927	0.60402	0.631547	0.874533	0.962341	0.784432
A0A1B0GU81	-0.36599	-0.385283	-0.0192927	-0.000331469	0.0506561	0.0394037	0.915468	0.943026	0.229804	0.874533	0.976239	0.975334
B1AQK6	-0.431584	-0.231778	0.199806	0.00677258	0.00577076	0.132012	0.18561	0.0796999	0.0986373	0.874533	0.565595	0.247574
F8W9Z1	0.0372158	0.131613	0.094397	-0.00652214	0.885255	0.610777	0.708528	0.344839	0.95135	0.930334	0.898847	0.581257
Q15878-2	-0.576969	-0.155631	0.421338	-0.00245431	0.0289064	0.550312	0.101688	0.706904	0.181088	0.913059	0.463418	0.844339
Q8TCU6	0.763791	0.380351	-0.38344	-0.00808001	0.00207585	0.117686	0.108427	0.184056	0.0703176	0.874533	0.474532	0.40194
Q5T5Y3	0.0503149	-0.155118	-0.205433	-0.00294144	0.66204	0.178569	0.0707455	0.307875	0.836051	0.874533	0.410333	0.542217
E7ESP9	-0.553792	-0.284787	0.269005	0.00833304	0.0118163	0.189221	0.206593	0.125936	0.124855	0.874533	0.589254	0.322064
P07196	-0.567641	-0.262427	0.305214	0.00888451	0.00747586	0.208724	0.137236	0.0905466	0.106801	0.874533	0.510789	0.266021
P12036	-0.655795	-0.0158803	0.639915	0.0126208	0.00821411	0.94794	0.00848139	0.0404993	0.109639	0.995717	0.157612	0.165982
Q16352	-0.533773	-0.179056	0.354717	0.00409528	0.00913387	0.373491	0.0743963	0.416576	0.113807	0.876938	0.41699	0.645789
P08670	1.33822	-0.341938	-1.68016	-0.0561257	0.0310651	0.576637	0.00609703	0.000393684	0.187489	0.919502	0.132485	0.00938612
P17661	0.391228	0.317541	-0.0736873	-0.00438439	0.149669	0.240353	0.780781	0.516754	0.397393	0.874533	0.927126	0.726712
Q9NZN5	0.000578463	-0.135191	-0.135769	-0.00470695	0.995239	0.164238	0.155057	0.0544003	0.998235	0.874533	0.536583	0.195754
Q8NEY1	-0.403588	-0.239342	0.164246	0.00059769	0.0228741	0.172576	0.339459	0.891403	0.163307	0.874533	0.706565	0.947992
Q8IVL0	-0.28287	-0.2026	0.0802707	-0.00404931	0.249075	0.407236	0.737784	0.50842	0.518315	0.886516	0.91199	0.719709
Q8IVL1-4	-0.172132	0.317817	0.489949	-0.00443698	0.690476	0.466853	0.245586	0.664443	0.851244	0.895715	0.625862	0.823697
O75970	0.17021	-0.0768111	-0.247021	-0.0102034	0.152012	0.515316	0.0349765	0.000794661	0.400673	0.906119	0.295456	0.0140724
Q8NI35-5	0.713874	0.063712	-0.650162	-0.0106712	0.329061	0.930262	0.364207	0.558991	0.596405	0.993954	0.723785	0.754945
Q9NQC3	1.15666	0.460158	-0.696507	-0.0470582	0.0284355	0.377417	0.174912	0.000468465	0.179264	0.877188	0.5566	0.0104574
Q9NQC3-2	0.479847	0.293044	-0.186803	-0.00053988	0.265596	0.494753	0.657464	0.959927	0.536922	0.900274	0.880932	0.984308
O95782	0.286507	0.211786	-0.0747207	0.00473775	0.0570772	0.156921	0.609573	0.205988	0.244225	0.874533	0.862355	0.432153
O94973-2	-0.0398722	0.0204927	0.0603649	0.00181784	0.795253	0.893644	0.688561	0.636263	0.906615	0.985682	0.89445	0.804247
O94973	0.0938913	0.417351	0.32346	0.00362233	0.640907	0.0396702	0.103163	0.472094	0.824479	0.874533	0.466358	0.691799
P46459	-0.421934	-0.232049	0.189885	0.00723609	0.00500099	0.116721	0.190415	0.0517528	0.0938426	0.874533	0.571357	0.190416
P01024	0.439488	0.540724	0.101236	0.0129863	0.220969	0.131954	0.772788	0.148696	0.485392	0.874533	0.925023	0.355523
B7Z647	-0.642951	-0.477343	0.165608	-0.00578741	0.00964806	0.0523373	0.489523	0.34444	0.117131	0.874533	0.792753	0.580885
Q5JUW8	-0.270662	0.0963306	0.366992	-0.0108369	0.36354	0.745388	0.209526	0.147003	0.623608	0.961236	0.592292	0.353782
Q92796	-0.100304	0.227189	0.327493	-0.00627391	0.601823	0.237514	0.084231	0.193429	0.799259	0.874533	0.433663	0.415098
A0A3B3ITF1	-0.537764	-0.416288	0.121476	-0.00948155	0.0196103	0.0686796	0.585763	0.0975702	0.155278	0.874533	0.848555	0.277503
A0A590UJR4	0.325769	-0.176385	-0.502154	0.00527574	0.0690012	0.320889	0.00470508	0.236677	0.268271	0.874533	0.114397	0.465387
Q15700-3	-0.198793	-0.279378	-0.0805851	-0.026383	0.399923	0.236551	0.727299	1.93764e-05	0.654605	0.874533	0.907907	0.00150641
Q12959	0.30871	0.28194	-0.0267695	-0.013991	0.121712	0.156172	0.890424	0.00564459	0.357816	0.874533	0.96824	0.0489198
A0A1B0GUI1	0.202822	0.0113097	-0.191512	-0.000694118	0.0115312	0.885915	0.0148159	0.725412	0.124073	0.984909	0.201267	0.856517
Q6GYQ0-6	0.796851	0.329426	-0.467424	0.00379475	0.140178	0.539168	0.375762	0.781673	0.38564	0.910382	0.731731	0.890006
Q2PPJ7	-0.128199	-0.292148	-0.16395	0.0238927	0.604335	0.237904	0.499093	0.000191221	0.800795	0.874533	0.799473	0.00556707
Q6PGP7	0.283807	0.0569212	-0.226885	0.00258465	0.0299612	0.658961	0.0754505	0.424473	0.183665	0.945909	0.420023	0.652513
Q9UPU5	0.933577	0.365479	-0.568098	-0.0194168	0.0142422	0.329983	0.1245	0.0405578	0.135262	0.874533	0.491924	0.166071
Q9H2M9	0.698777	0.200423	-0.498354	-0.00335292	0.000766125	0.320705	0.0130936	0.506878	0.0571192	0.874533	0.19011	0.71843
Q5T5P2	-0.549973	-0.320182	0.22979	0.000898221	0.0102123	0.129718	0.266952	0.864566	0.119778	0.874533	0.646434	0.934645
Q5T5P2-2	-0.420689	-0.266823	0.153866	0.00149386	0.135858	0.341472	0.575945	0.831367	0.378823	0.874533	0.841514	0.918567
Q5T5P2-10	-0.36226	0.0332948	0.395555	0.0132182	0.526322	0.95356	0.478289	0.418906	0.750821	0.996552	0.786707	0.648062
Q12860	0.0470816	0.305064	0.257982	-0.0130367	0.859578	0.252109	0.323708	0.0523057	0.939355	0.874533	0.696002	0.191511
Q08AD1	-0.0192232	-0.225217	-0.205994	0.00463709	0.907995	0.176717	0.208117	0.266392	0.962629	0.874533	0.590607	0.497058
Q9H3S7	1.10681	0.0418714	-1.06494	-0.0172461	7.26104e-06	0.857897	1.02419e-05	0.00395783	0.0217734	0.981521	0.012014	0.03971
F8W9F9	-0.19203	-0.129067	0.0629631	0.00291446	0.118753	0.291677	0.599714	0.341863	0.35302	0.874533	0.857988	0.578518
Q9H4A3-5	-0.226104	-0.0757141	0.15039	-0.00662109	0.0607081	0.525762	0.200856	0.0285708	0.252575	0.907583	0.583934	0.136133
A0A087WYK2	0.0333709	-0.0183972	-0.0517681	-0.000967492	0.745944	0.857891	0.608172	0.707214	0.881339	0.981521	0.861699	0.844339
Q96J92	0.741334	0.423347	-0.317987	-0.0156955	0.551769	0.733789	0.793521	0.573413	0.770524	0.960653	0.930905	0.764324
P26232-2	0.0869313	-0.238174	-0.325105	-0.0191227	0.573381	0.123968	0.0334848	2.7798e-06	0.785213	0.874533	0.291136	0.000378895
P35221	0.207718	-0.0273552	-0.235073	-0.0141934	0.303685	0.891723	0.235313	0.00570683	0.574664	0.985682	0.617166	0.0491279
Q9UI47	0.145362	0.417171	0.271809	-0.0108793	0.609037	0.143131	0.329944	0.127797	0.80289	0.874533	0.699619	0.324763
Q9H2G2-2	0.824483	0.16581	-0.658673	-0.0144992	0.017128	0.626125	0.0508548	0.0912984	0.146607	0.93328	0.354474	0.267224
O94804	-0.0115731	0.158168	0.169742	-0.00134862	0.944488	0.341266	0.298649	0.745635	0.978575	0.874533	0.673026	0.869216
O75146	1.4923	0.375743	-1.11655	-0.0266789	0.000214145	0.334528	0.00415335	0.00713335	0.045914	0.874533	0.11018	0.0560714
O00291	1.40875	0.553576	-0.855178	-0.0410951	0.0169218	0.341011	0.135544	0.00556731	0.145813	0.874533	0.508745	0.0486248
Q6PKG0	-0.356083	-0.275108	0.080975	0.00218076	0.02741	0.0861073	0.604597	0.584761	0.177765	0.874533	0.860541	0.771667
A0A3B3ISF0	-0.0161162	0.0151794	0.0312956	-0.00381662	0.942749	0.945947	0.886841	0.496924	0.977983	0.995464	0.965745	0.710253
Q8TDY2	-0.237064	-0.129918	0.107146	0.00271288	0.059138	0.296904	0.380735	0.384433	0.248833	0.874533	0.734421	0.617454
O15018	-0.337949	-0.169037	0.168912	-0.000654124	0.0365152	0.290502	0.282259	0.87001	0.199206	0.874533	0.660187	0.93631
Q8TDW7-1	0.0651089	0.0227673	-0.0423415	-0.00668972	0.555223	0.836064	0.695282	0.0167851	0.773186	0.978366	0.897152	0.0977341
A0A087WVP1	0.114537	0.272741	0.158203	-0.00641129	0.507041	0.117695	0.351986	0.143947	0.735581	0.874533	0.715853	0.349798
O14827	-0.395631	-0.398704	-0.00307241	0.00920019	0.0283936	0.0268705	0.985973	0.0411963	0.179264	0.874533	0.997246	0.167577
Q13972	-0.434198	-0.127834	0.306365	0.00599463	0.0213079	0.491594	0.0952312	0.199484	0.160434	0.899613	0.450994	0.423245
P11216	-0.432124	-0.205146	0.226978	0.0461311	0.342041	0.650618	0.609978	9.21549e-05	0.606028	0.942093	0.862793	0.00352966
P11217	0.151511	0.925282	0.77377	0.0448587	0.842123	0.224443	0.300516	0.0199904	0.930452	0.874533	0.675018	0.108268
P06737	-0.712987	-0.642884	0.0701027	-0.0316258	0.380856	0.428208	0.929803	0.121602	0.636955	0.887814	0.982209	0.316427
O60313-2	-0.264519	-0.00756122	0.256958	0.00250904	0.10965	0.963206	0.112738	0.541749	0.33881	0.997252	0.478391	0.74213
A5YKK6	0.135202	-0.0250422	-0.160244	-0.00105247	0.145204	0.785754	0.0788294	0.648636	0.39218	0.969768	0.42566	0.812692
P19367	-0.759634	-0.284987	0.474647	0.0102532	0.0119952	0.338234	0.105892	0.170269	0.125706	0.874533	0.47182	0.385573
E9PB90	0.150332	-0.298194	-0.448526	-0.0057766	0.648995	0.369276	0.169395	0.48951	0.829442	0.876677	0.553206	0.704243
Q2TB90	-0.224612	0.0102376	0.23485	0.00927742	0.465133	0.973501	0.437455	0.234065	0.706166	0.997286	0.766078	0.462948
Q16891	-0.569116	-0.0636143	0.505501	0.0103969	0.0457969	0.821205	0.0697533	0.142674	0.220221	0.976613	0.407923	0.347736
Q16891-2	-0.583675	-0.16198	0.421696	0.0110504	0.0366937	0.557181	0.121638	0.112042	0.199413	0.915841	0.48843	0.301324
Q16891-4	-0.118061	0.00918771	0.127248	0.00597822	0.676646	0.974038	0.646483	0.399025	0.84378	0.997286	0.87666	0.630143
Q92974	-0.129932	-0.176294	-0.046362	0.0107876	0.354277	0.208585	0.735422	0.00259325	0.617227	0.874533	0.91142	0.0303366
P78357	-0.019953	0.175411	0.195364	-0.00536211	0.917342	0.361459	0.30105	0.266183	0.965646	0.876677	0.675341	0.497058
A0A0U1RQW6	0.223233	0.0313655	-0.191867	0.00530142	0.0332461	0.761724	0.061173	0.0429458	0.192189	0.964852	0.388913	0.171402
Q9P265	-0.205602	-0.14214	0.0634626	0.0144449	0.0661935	0.201042	0.559828	9.80431e-07	0.263524	0.874533	0.833396	0.000179315
Q9Y2E4	0.836438	0.0320208	-0.804417	-0.0192634	0.0177135	0.926462	0.0198795	0.0286133	0.149033	0.992788	0.22695	0.136133
A0A494C143	0.129159	0.0221409	-0.107018	0.00821486	0.195537	0.823295	0.273195	0.00128026	0.455478	0.976993	0.651376	0.0190999
P27816	0.26354	-0.00918262	-0.272723	-0.0191285	0.261017	0.968588	0.235418	0.00142466	0.530647	0.99726	0.617166	0.0206049
E7EVA0	-0.0493738	0.363894	0.413268	-0.008197	0.815218	0.0898851	0.051591	0.200629	0.91763	0.874533	0.357009	0.424472
P27816-5	0.372348	0.0927503	-0.279597	-0.0127131	0.255512	0.775829	0.382958	0.121568	0.525151	0.967491	0.734561	0.316427
F8W9U4	0.031366	-0.104089	-0.135455	-0.0163645	0.891358	0.649761	0.547577	0.00520357	0.95426	0.942023	0.829264	0.0465784
Q86UP2	-0.342098	-0.0361111	0.305986	-0.0196096	0.341046	0.919581	0.384656	0.0306295	0.605743	0.991106	0.736065	0.14044
Q8NCM8	-0.134165	-0.0743858	0.0597788	0.00517746	0.335548	0.591947	0.660905	0.138501	0.60181	0.924086	0.881791	0.341638
P11274	-0.125166	-0.0841949	0.0409711	0.00187561	0.336401	0.516373	0.747629	0.563995	0.602374	0.906119	0.915878	0.758149
Q12979	0.00887116	-0.263555	-0.272427	0.00177014	0.954015	0.0882564	0.0730435	0.64558	0.982183	0.874533	0.41426	0.809766
Q12979-2	-0.694177	-0.434003	0.260174	0.0146145	0.00495845	0.0758964	0.274593	0.0184857	0.0938426	0.874533	0.652006	0.103544
O43149	0.360854	0.336162	-0.024692	-0.00455737	0.0220321	0.0322246	0.8713	0.242863	0.161372	0.874533	0.960683	0.472645
P30622-1	0.142252	0.0106049	-0.131648	-0.0126725	0.462628	0.956171	0.487823	0.00997389	0.703922	0.996636	0.791979	0.0702337
Q9UDT6	-0.290967	-0.112978	0.177989	0.00666626	0.0440066	0.429159	0.205859	0.0645675	0.214982	0.887814	0.588968	0.217628
E9PHY8	0.000694787	-0.03079	-0.0314848	0.0116447	0.995622	0.807493	0.799752	0.000369771	0.998371	0.97505	0.933349	0.00905073
Q13367	0.756087	0.223422	-0.532665	-0.00936018	0.0180034	0.477894	0.0868731	0.236577	0.149462	0.895715	0.438558	0.465332
O00203	0.291126	0.236813	-0.0543136	-0.00457929	0.038077	0.0896839	0.689894	0.189138	0.202327	0.874533	0.894927	0.408912
Q9P2E9	-0.614507	-0.453189	0.161318	-0.000918072	0.0485197	0.143002	0.593819	0.905258	0.225923	0.874533	0.85445	0.956058
C9J066	0.139431	-0.219204	-0.358635	-0.00716365	0.696615	0.541696	0.30906	0.428907	0.854945	0.910382	0.683042	0.655351
A0A1W2PPJ3	0.527822	0.0798657	-0.447956	0.0025202	0.0714731	0.782888	0.117775	0.728676	0.272908	0.968896	0.484599	0.858793
Q99250	0.704766	0.0404363	-0.66433	-0.00111847	0.029052	0.898909	0.0355984	0.888504	0.181747	0.986341	0.297624	0.946251
Q9UQD0	0.215938	0.120053	-0.0958848	-3.3331e-05	0.251476	0.521855	0.602371	0.994333	0.520184	0.907123	0.859718	0.998201
A0A1W2PRD1	0.13183	-0.0163944	-0.148225	-0.00381545	0.521576	0.936261	0.462264	0.458367	0.747745	0.994233	0.782565	0.682371
P35499	0.70355	-0.247043	-0.950593	-0.0207746	0.316464	0.721472	0.17206	0.194197	0.586508	0.957562	0.556149	0.41605
A0A024R4E5	-0.194218	-0.159932	0.0342863	0.00501233	0.173979	0.261113	0.805668	0.160711	0.42751	0.874533	0.934769	0.371469
A0A590UJ40	0.407918	0.0741122	-0.333806	-0.0203345	0.144438	0.789351	0.222199	0.00417063	0.391492	0.970682	0.606648	0.0408241
O60282	1.00025	0.40836	-0.591887	-0.0250125	0.0187902	0.330722	0.152331	0.0187893	0.152422	0.874533	0.533218	0.104532
P33176	0.807104	0.264149	-0.542955	-0.0293222	0.0248425	0.456616	0.12099	0.0012989	0.169691	0.892393	0.488083	0.0193458
Q12840	0.289578	-0.0382219	-0.3278	-0.00262603	0.0391348	0.782712	0.0175741	0.450222	0.204446	0.968896	0.215448	0.675709
Q9NR09	0.0651682	0.0658024	0.000634233	0.00132611	0.524685	0.519706	0.994954	0.604568	0.74945	0.906119	0.999274	0.784741
Q9ULI1	-0.711884	-0.211049	0.500834	0.0115933	0.00144179	0.332477	0.0205871	0.0352583	0.0631527	0.874533	0.230637	0.1536
A0A087WXK5	-0.332075	-0.0803138	0.251762	0.00739156	0.151244	0.72664	0.265875	0.200956	0.399401	0.958276	0.645464	0.425066
Q8IZY2	-0.411173	-0.0371684	0.374004	-0.011787	0.0588545	0.86278	0.0785179	0.0360078	0.24814	0.982574	0.424743	0.155509
C9JME2	0.217476	-0.0731517	-0.290628	0.00281604	0.127685	0.605693	0.038724	0.428264	0.366329	0.927888	0.310482	0.655185
A0A1B0GV68	0.136111	-0.347835	-0.483945	-0.00878012	0.412355	0.0374825	0.00354641	0.0361754	0.664437	0.874533	0.105992	0.155899
O00429-6	0.622581	0.604413	-0.018168	-0.0258242	0.119715	0.12989	0.962818	0.0106397	0.353941	0.874533	0.989942	0.0735699
O00429-8	0.367336	0.19078	-0.176556	-0.0176292	0.21397	0.516505	0.540989	0.0182313	0.476927	0.906119	0.824452	0.102505
O00429	0.163231	0.481422	0.318191	-0.0149004	0.517525	0.0577194	0.199362	0.0196642	0.744071	0.874533	0.582104	0.107212
Q27J81-2	-0.11979	-0.00819858	0.111591	-0.0047867	0.389074	0.952797	0.412837	0.169945	0.645206	0.996552	0.751487	0.385483
P63010	0.285372	0.153184	-0.132188	0.00193237	0.076533	0.337923	0.399593	0.629001	0.283097	0.874533	0.742931	0.799109
Q10567	0.409932	0.398663	-0.0112693	-0.00550415	0.173492	0.187139	0.96948	0.468118	0.42678	0.874533	0.991852	0.688215
Q10567-3	0.2302	0.686322	0.456122	0.00704346	0.460523	0.0361731	0.147313	0.418697	0.702207	0.874533	0.527914	0.64785
Q15075	0.0295768	0.430283	0.400706	-0.0240083	0.918601	0.13834	0.159754	0.00123409	0.966092	0.874533	0.54203	0.0186273
Q9Y2H9	-0.373596	-0.219721	0.153875	0.00628257	0.016445	0.153449	0.307572	0.103954	0.143845	0.874533	0.681843	0.287569
O60307	-0.788414	-0.406727	0.381687	0.00955365	0.000129565	0.0420738	0.0519058	0.0564633	0.045914	0.874533	0.358636	0.199884
O15021	-0.222603	-0.226072	-0.00346987	8.49101e-05	0.0685087	0.0637735	0.97669	0.977646	0.26818	0.874533	0.993901	0.990332
Q6P0Q8	-0.287176	0.495141	0.782316	0.000234974	0.472118	0.221136	0.0469958	0.980115	0.710318	0.874533	0.341783	0.99169
Q9Y2A7-2	-0.127769	0.178214	0.305982	0.0125061	0.336027	0.179592	0.0200926	0.000263309	0.602051	0.874533	0.227648	0.00704979
P55160	0.548438	0.426381	-0.122057	-0.016293	0.0933241	0.189764	0.701214	0.0468191	0.312477	0.874533	0.897915	0.179533
P53621	0.494412	0.161183	-0.33323	0.00614982	0.0148196	0.419701	0.0912032	0.220288	0.137582	0.887814	0.445662	0.447035
Q14289	0.371972	-0.319233	-0.691205	-0.000829071	0.0351793	0.0692117	0.000101619	0.84944	0.196434	0.874533	0.0258052	0.92625
A0A2R8Y6F3	-0.461173	-0.35739	0.103783	0.00468489	0.00105821	0.01016	0.440381	0.173649	0.0622959	0.874533	0.767765	0.389465
Q76N89-2	-0.584506	-0.445969	0.138537	0.00860778	0.00453045	0.0286023	0.484027	0.0902907	0.0907704	0.874533	0.790116	0.26553
Q8N3P4	0.587176	0.0117351	-0.57544	-0.000390745	8.79983e-05	0.934895	8.79153e-05	0.913584	0.045914	0.994108	0.024656	0.960624
Q96Q15	0.594034	-0.0134176	-0.607451	-0.00683712	0.000382422	0.933829	0.000218591	0.0937076	0.0527677	0.994108	0.0370973	0.270537
A0A087WYG2	0.453992	0.0655066	-0.388485	-0.0116139	0.00584124	0.684576	0.0156141	0.00483877	0.0986373	0.952722	0.204759	0.0449175
A0A087X2D8	0.453602	0.26932	-0.184282	-0.0227936	0.0497733	0.240059	0.412274	0.000125662	0.228186	0.874533	0.751487	0.00412575
Q4V328	-0.354299	-0.234392	0.119907	0.0030445	0.0327837	0.154277	0.456439	0.458681	0.191012	0.874533	0.778833	0.682371
Q96DV4	0.25549	0.240766	-0.0147234	-0.0049881	0.269849	0.29715	0.948105	0.388403	0.54112	0.874533	0.986735	0.621721
A0A096LNH6	0.494772	0.281592	-0.21318	-0.0189882	0.0584133	0.277399	0.401923	0.00409838	0.247055	0.874533	0.74443	0.0404266
Q14185	0.606499	0.256515	-0.349984	-0.0227326	0.0423819	0.385509	0.22885	0.00265847	0.21158	0.881108	0.611808	0.0307794
Q9H7D0	0.235926	0.243204	0.00727796	-0.0110186	0.337838	0.322106	0.975875	0.0750833	0.603256	0.874533	0.993658	0.238675
Q92608	0.484522	0.360099	-0.124423	-0.0063245	0.0359535	0.116395	0.578666	0.269731	0.197662	0.874533	0.843814	0.500721
Q9HAU0-6	-0.395648	-0.379062	0.0165861	0.00125997	0.0523652	0.0622607	0.933227	0.803057	0.23396	0.874533	0.983778	0.901685
P22314	0.85257	0.35369	-0.498879	-0.0503674	0.339313	0.690578	0.567727	0.0254632	0.604208	0.952722	0.837806	0.126626
Q9ULT8	0.50715	-0.00336684	-0.510517	-0.00740035	0.000923303	0.981917	0.000678434	0.0490187	0.0619296	0.997519	0.053972	0.185283
A0JNW5	-0.142521	-0.131999	0.0105224	0.00254434	0.162581	0.194561	0.915802	0.317631	0.414389	0.874533	0.976363	0.552477
Q15154	-0.364625	-0.214713	0.149913	-0.00477076	0.126152	0.364847	0.519056	0.421584	0.36421	0.876677	0.812253	0.650563
A0A5H1ZRS1	0.034255	-0.279106	-0.313361	0.00683081	0.898676	0.292918	0.241808	0.250647	0.95731	0.874533	0.622227	0.481164
Q15154-2	0.110001	-0.241418	-0.351419	0.00127757	0.741116	0.485746	0.287286	0.874946	0.878646	0.898059	0.662794	0.938702
Q99698	-0.0466177	-0.20243	-0.155812	0.00517688	0.650026	0.0503679	0.123774	0.0459503	0.830041	0.874533	0.491383	0.17779
Q13017	0.904069	0.113955	-0.790113	-0.0216651	0.00105582	0.67084	0.00331769	0.00165859	0.0622959	0.949224	0.101173	0.0227796
A0A590UJL1	-0.485451	-0.33028	0.155172	0.000817773	0.0285065	0.132789	0.47019	0.881289	0.179583	0.874533	0.783998	0.942248
A0A590UK62	0.0807466	-0.278477	-0.359223	-0.00263637	0.695009	0.191592	0.0858078	0.646846	0.853907	0.874533	0.436364	0.811014
Q9UJD0-2	0.269793	-0.20949	-0.479283	0.00405643	0.189505	0.306368	0.018492	0.428905	0.447804	0.874533	0.220337	0.655351
Q9C0H5	-0.502241	-0.384375	0.117866	0.00574655	0.00289185	0.0211156	0.46622	0.165352	0.0793334	0.874533	0.782565	0.377826
Q99570	0.231523	-0.00288368	-0.234406	0.00326597	0.00899736	0.973533	0.00702302	0.136007	0.112887	0.997286	0.144245	0.338176
A0A2R8Y566	0.859703	-0.0235653	-0.883268	-0.00938335	0.0007086	0.923698	0.000399349	0.13031	0.0561574	0.992231	0.0429731	0.329103
P49588	1.56476	0.0560472	-1.50871	-0.0299976	0.0218464	0.933517	0.0240044	0.0771537	0.161088	0.994108	0.24907	0.242723
Q14C86	0.458115	0.0459905	-0.412125	-0.00434942	0.000385503	0.71237	0.00105852	0.166091	0.0527677	0.956395	0.0645876	0.378932
Q9P2D3	0.279466	-0.0201575	-0.299624	-0.0016793	0.0028702	0.825552	0.00116246	0.464343	0.0793334	0.977427	0.0670989	0.686029
Q9P2D3-3	0.530986	0.258183	-0.272803	-0.00370566	0.00183453	0.121877	0.0963962	0.373768	0.0690519	0.874533	0.453072	0.606934
Q9NQ66	-0.365571	0.400255	0.765826	-0.00707231	0.116687	0.0855245	0.00102483	0.223709	0.350372	0.874533	0.0635821	0.450926
Q9ULJ8	-0.399471	-0.299093	0.100378	-0.00785797	0.0966562	0.211124	0.668103	0.190101	0.318377	0.874533	0.884633	0.410304
Q9ULJ8-5	-0.184123	0.5071	0.691223	-0.00277563	0.524153	0.0800199	0.0168143	0.709737	0.74945	0.874533	0.213478	0.846565
Q96SB3	-0.318742	-0.228795	0.0899467	-0.00806445	0.167926	0.320052	0.690025	0.163018	0.420562	0.874533	0.894964	0.375162
O60716-3	-0.260594	-0.287182	-0.0265879	-0.00496381	0.0602783	0.038337	0.843566	0.150884	0.251397	0.874533	0.951325	0.357908
Q15477	0.172951	-0.00488022	-0.177831	0.00261804	0.105289	0.96322	0.0894337	0.32482	0.332108	0.997252	0.44254	0.560464
Q92574	-0.236224	-0.132665	0.103559	0.00460174	0.0688068	0.302945	0.412508	0.154969	0.268261	0.874533	0.751487	0.364455
A0A1B0GUL6	-0.0786518	0.132046	0.210698	-0.0110532	0.669617	0.473137	0.244846	0.0180131	0.840287	0.895715	0.624898	0.101724
Q9UPP5-2	0.188121	0.138538	-0.0495833	-0.0181969	0.501115	0.619314	0.856264	0.0103947	0.731644	0.932659	0.955589	0.0724329
Q8IWT3	-0.117026	-0.116169	0.000856844	0.00313257	0.285614	0.28803	0.993616	0.253222	0.557333	0.874533	0.999274	0.484162
Q14999-2	-0.0526044	0.00962853	0.062233	0.00260756	0.742253	0.951877	0.691385	0.51479	0.878818	0.996401	0.895972	0.725075
Q9Y2J0	0.0425162	-0.13581	-0.178326	-0.00741688	0.828306	0.487929	0.354261	0.132442	0.923187	0.898364	0.716675	0.332806
A0A0G2JKH4	-0.185866	-0.0918812	0.0939849	0.00381519	0.250098	0.567803	0.551904	0.344608	0.518863	0.916838	0.831626	0.580977
O15083	-0.786329	-0.42231	0.364019	0.00577076	0.00402042	0.116086	0.167281	0.389531	0.0877856	0.874533	0.54982	0.622309
X6RLX0	-0.115043	-0.241243	-0.1262	-0.00453627	0.525501	0.18357	0.477379	0.317491	0.750144	0.874533	0.786316	0.55234
Q8IUD2-4	0.114331	0.241271	0.12694	-0.00361449	0.625863	0.303416	0.580736	0.537775	0.814445	0.874533	0.845219	0.739842
P61764-2	1.19143	0.182601	-1.00883	-0.032078	0.0546996	0.765837	0.096122	0.0388679	0.238064	0.965308	0.452729	0.162595
P61764	0.722591	0.0913096	-0.631282	-0.0282946	0.272719	0.889187	0.327862	0.0872523	0.54447	0.9856	0.697472	0.261026
Q96JH7	-0.216097	-0.149164	0.066933	0.00308559	0.112465	0.270574	0.613882	0.362729	0.344572	0.874533	0.864779	0.598297
P13645	-0.26269	0.491962	0.754652	-0.00473724	0.629059	0.365251	0.158582	0.727496	0.81695	0.876677	0.539972	0.857627
P08779	0.180649	0.523385	0.342736	0.00915648	0.819077	0.506963	0.657999	0.643049	0.91887	0.903374	0.880932	0.807716
P02533	0.0234345	0.405288	0.381853	0.00949734	0.964993	0.447445	0.466125	0.477459	0.98615	0.889268	0.782565	0.695583
Q04695	0.356791	0.703288	0.346497	0.00339889	0.616517	0.323342	0.619684	0.848617	0.8086	0.874533	0.866953	0.926041
P13646	0.280216	0.78611	0.505895	0.027249	0.827935	0.541427	0.688926	0.398775	0.923052	0.910382	0.894595	0.630143
Q8N1A0	-0.601843	-0.219671	0.382172	0.0120372	0.000544764	0.194146	0.0226374	0.00519016	0.0527677	0.874533	0.241573	0.0465784
Q9C075	-0.2177	0.189209	0.406909	0.000614479	0.663267	0.707042	0.405279	0.957927	0.836969	0.955651	0.747145	0.983671
Q2M2I5	0.224028	-0.321831	-0.545859	-0.00893809	0.661056	0.52092	0.282256	0.495522	0.835867	0.906301	0.660187	0.70916
P35900	-0.697888	0.362847	1.06073	-0.00720347	0.425778	0.673491	0.221243	0.697311	0.673756	0.949643	0.60514	0.839423
Q99456	0.683939	0.553753	-0.130186	0.00273472	0.228349	0.331706	0.813267	0.871006	0.494751	0.874533	0.937571	0.936933
F8VZY9	0.416458	0.802236	0.385778	0.0114698	0.600856	0.315732	0.620453	0.589302	0.798773	0.874533	0.867119	0.77402
C9J069	-0.678237	-0.363852	0.314386	0.00267992	0.00742273	0.144822	0.199074	0.666779	0.106801	0.874533	0.581626	0.82492
Q92900-2	-0.248793	-0.2426	0.00619255	0.00702102	0.113537	0.12184	0.967735	0.0746088	0.344945	0.874533	0.991764	0.237724
Q9C0C2	0.488868	0.0412481	-0.44762	-0.0275966	0.0283632	0.851159	0.0402261	2.24057e-06	0.179264	0.980803	0.316047	0.000330429
Q15746	0.255844	0.270044	0.0142	-0.00746996	0.213114	0.18798	0.943564	0.146589	0.475961	0.874533	0.98626	0.353164
Q15746-6	1.12002	-0.204477	-1.3245	-0.0366651	0.0598094	0.726952	0.0242585	0.00698138	0.25037	0.95829	0.249977	0.0553851
Q86X10	0.229049	0.0455989	-0.18345	0.000291523	0.00401945	0.558121	0.0179281	0.881158	0.0877856	0.916207	0.216484	0.942248
Q86X10-3	0.150371	-0.00575034	-0.156121	0.00132938	0.428299	0.975713	0.404654	0.775806	0.674867	0.997286	0.746415	0.886755
P45974-2	0.0138552	-0.113205	-0.12706	0.00268818	0.902813	0.318502	0.254688	0.344489	0.960076	0.874533	0.63626	0.580885
Q92995	0.547398	-0.111028	-0.658426	-0.00281129	0.000782605	0.482805	4.75358e-05	0.478347	0.0572384	0.896545	0.0194378	0.69604
Q9UPQ0-10	-0.101771	-0.276157	-0.174386	-0.0158028	0.608314	0.165135	0.370846	0.00188695	0.802547	0.874533	0.729367	0.024781
G5EA03	0.0917722	0.480106	0.388334	0.00193684	0.90827	0.556321	0.610922	0.929984	0.962629	0.915572	0.863235	0.9692
O94832	-0.047185	0.385447	0.432632	-0.00746862	0.882329	0.227217	0.168083	0.349831	0.95037	0.874533	0.551025	0.586594
A0A3B3IU30	0.464543	0.657119	0.192577	-0.0239604	0.329097	0.16928	0.677616	0.0315122	0.596405	0.874533	0.889643	0.142475
A0A0U1RQK7	-0.168573	0.1221	0.290673	-0.0102785	0.354309	0.500857	0.10468	0.0254112	0.617227	0.902311	0.468975	0.126507
Q04637	-0.0516343	-0.0962061	-0.0445717	-0.0119233	0.743101	0.540756	0.772792	0.00306663	0.879597	0.910382	0.925023	0.0330785
Q9BSJ8-2	0.399695	0.0563723	-0.343323	-0.00263159	0.150468	0.838117	0.207	0.703633	0.398098	0.978436	0.589729	0.84286
P08133	-0.502896	-0.832335	-0.329439	-0.0496653	0.602402	0.388041	0.727557	0.0416106	0.799529	0.881449	0.907907	0.168446
E5RK69	-0.455962	-0.87151	-0.415548	-0.0422131	0.640825	0.372126	0.664344	0.0862577	0.824479	0.876938	0.883046	0.25957
E9PJP2	1.04	0.26604	-0.773959	-0.0150502	0.000370993	0.346961	0.00615566	0.0353869	0.0527677	0.874533	0.13258	0.153937
O94964-2	0.0557417	0.0631375	0.00739577	-0.00408669	0.693472	0.65457	0.957425	0.249244	0.85315	0.943724	0.98931	0.479821
Q9Y4B5	-0.814113	-0.159821	0.654292	0.00447848	0.0324791	0.6705	0.07993	0.611269	0.19008	0.949224	0.427178	0.789175
Q9Y4B5-3	0.0362952	0.24164	0.205345	0.0132002	0.9094	0.452734	0.510647	0.154738	0.963111	0.891791	0.805926	0.364149
P53396	0.428698	0.325471	-0.103227	-0.00280936	0.125439	0.242429	0.704971	0.68637	0.362963	0.874533	0.89802	0.834403
P28331	-0.285822	0.0389487	0.324771	-0.00429408	0.274209	0.880935	0.205323	0.51042	0.546838	0.984589	0.588968	0.721631
A0A0G2JNZ2	0.399681	-0.0427658	-0.442447	-0.01676	0.00425875	0.75438	0.00132133	3.62057e-06	0.0887126	0.961993	0.070143	0.000446174
Q9BTT6	0.119547	0.308949	0.189403	-0.00894655	0.638101	0.238243	0.454197	0.337839	0.822953	0.874533	0.778723	0.574065
O15294	-0.474787	-0.149301	0.325486	0.006865	0.0349648	0.501977	0.137912	0.219293	0.19631	0.902434	0.511772	0.44562
P35612	-0.189073	0.182509	0.371582	-0.0082508	0.281922	0.29776	0.0324043	0.0619354	0.553503	0.874533	0.286983	0.211538
P23634-2	-0.0137868	-0.0666867	-0.0528999	-0.00513984	0.929789	0.669389	0.73017	0.190876	0.97215	0.949224	0.909216	0.411078
P23634	0.26274	-0.250303	-0.513043	-0.0218659	0.4144	0.436043	0.105232	0.00960637	0.666673	0.887814	0.470279	0.0685634
Q01814	-0.426364	-0.010035	0.416329	-0.00657963	0.0372985	0.960388	0.0379657	0.195727	0.200781	0.997121	0.308527	0.418242
A0A2U3TZI3	-0.197562	0.0315535	0.229116	-0.00180857	0.270732	0.859637	0.192973	0.686018	0.542308	0.981521	0.575137	0.834132
P20020-1	0.0448091	0.280328	0.235519	-0.0159562	0.837762	0.20097	0.273499	0.00428286	0.928224	0.874533	0.651523	0.041484
Q16720-2	-0.261415	0.11635	0.377765	-0.00922711	0.118596	0.484144	0.022295	0.0285349	0.352691	0.897087	0.241065	0.136098
O00410	0.376189	0.389533	0.0133443	-0.0314615	0.278483	0.260796	0.968615	0.000427438	0.550419	0.874533	0.991852	0.0099104
O60518	0.769598	0.225208	-0.544389	-0.0239454	0.029939	0.519783	0.115051	0.00727169	0.183665	0.906119	0.479165	0.0567356
A0A1B0GTL5	-0.127694	-0.260393	-0.132699	-0.00135982	0.375722	0.0719646	0.347667	0.705554	0.633618	0.874533	0.713127	0.843956
Q9P1A6	-0.649252	-0.444447	0.204805	0.00215459	0.0123135	0.0833325	0.413812	0.735832	0.126669	0.874533	0.752356	0.862594
A0A0G2JLW6	-1.49894	0.158161	1.6571	0.00337134	0.381047	0.926169	0.326256	0.932875	0.637116	0.992739	0.697472	0.970043
O14490-7	-0.642414	-0.519734	0.122681	0.00509791	0.0219034	0.061909	0.65099	0.461691	0.161088	0.874533	0.879159	0.684809
Q9Y2H0	-0.845596	-0.545932	0.299664	-0.00757206	0.010447	0.0943521	0.347528	0.352236	0.12123	0.874533	0.713127	0.589529
Q9Y2H0-1	-0.844514	-0.406915	0.4376	-0.0116745	0.0685356	0.377632	0.329832	0.275821	0.26818	0.877188	0.699619	0.507287
O14490-6	-0.72304	-0.280323	0.442717	0.00156094	0.0118346	0.321475	0.112295	0.825263	0.124855	0.874533	0.477334	0.915383
A8MXQ8	-0.74559	-0.159984	0.585606	-0.00229303	0.00328444	0.518566	0.0175832	0.711813	0.0846612	0.906119	0.215448	0.848236
A8MYR7	-0.440513	-0.356148	0.084365	0.023752	0.245233	0.346957	0.818825	0.00335645	0.513528	0.874533	0.94028	0.03511
O14490-5	-1.10923	-0.726211	0.38302	0.00597387	0.0605113	0.217227	0.503914	0.701278	0.252135	0.874533	0.801548	0.84172
Q02156	0.480852	0.0258808	-0.454971	-0.00152201	0.0176547	0.8967	0.0218388	0.760694	0.149033	0.985865	0.237899	0.879353
P24723	1.34945	0.829256	-0.520192	-0.0177405	0.0397825	0.192407	0.410928	0.142863	0.206114	0.874533	0.750144	0.348008
A0A1B0GUN5	-0.422403	-0.567562	-0.145158	-0.00697132	0.0947646	0.0252496	0.555509	0.268265	0.315041	0.874533	0.831919	0.499244
Q9UBC2-2	0.482455	-0.0398925	-0.522347	-0.0117866	0.00213824	0.79443	0.000737586	0.00267529	0.0704602	0.972058	0.0543482	0.0308551
Q9UBC2	-0.111546	-0.151392	-0.0398463	-0.00255225	0.60213	0.490175	0.852394	0.655245	0.799358	0.899371	0.954341	0.817556
F8VVT9	-0.446257	-0.215642	0.230615	0.00297583	0.0236706	0.26846	0.228515	0.541468	0.165584	0.874533	0.611473	0.742085
Q99490-2	-0.400868	-0.319066	0.0818025	-0.00985324	0.213564	0.322732	0.793481	0.280058	0.476494	0.874533	0.930905	0.51197
P08238	1.29072	0.242258	-1.04846	-0.0334888	0.0392262	0.695128	0.0863904	0.0325529	0.204673	0.952722	0.437499	0.145333
P07900	0.740627	0.499344	-0.241283	-0.0404876	0.248583	0.43473	0.700445	0.0127222	0.517531	0.887814	0.897602	0.0820419
P14625	0.145037	0.460766	0.315728	-0.0222325	0.789435	0.395917	0.553318	0.103864	0.903794	0.883965	0.831902	0.287551
Q12931	0.540284	0.280038	-0.260246	-0.0177884	0.34883	0.625907	0.644603	0.218126	0.612427	0.93328	0.876546	0.444079
Q14568	1.86176	0.712337	-1.14942	-0.0187146	0.164989	0.602011	0.376854	0.560982	0.41704	0.927385	0.732077	0.75627
Q58FG1	1.33869	1.65238	0.313686	-0.0341104	0.0877701	0.0363752	0.678919	0.0964792	0.300979	0.874533	0.890078	0.27597
Q58FF6	-0.520323	-0.374283	0.14604	0.000789455	0.0670806	0.184988	0.597125	0.91079	0.26505	0.874533	0.855917	0.959085
P41594	-0.0362912	-0.165872	-0.129581	0.000746583	0.778399	0.199113	0.306378	0.81691	0.898214	0.874533	0.681042	0.91036
P41594-2	0.159112	0.245556	0.0864436	0.00306964	0.581247	0.391887	0.75994	0.680129	0.78903	0.882717	0.920663	0.83131
Q13255	-0.162953	-0.225082	-0.0621293	0.00636688	0.302566	0.154492	0.687668	0.108556	0.574366	0.874533	0.894098	0.296
Q15042-3	0.644674	0.15571	-0.488964	-0.00561307	0.000645368	0.395787	0.00755813	0.222854	0.0552927	0.883937	0.147569	0.44985
Q15042	0.439595	0.234342	-0.205253	-0.0058929	0.0167045	0.196087	0.247694	0.225355	0.145052	0.874533	0.627805	0.453229
A0A494C0U4	0.0249703	0.31085	0.285879	-0.0133016	0.928386	0.263596	0.29503	0.0577822	0.971522	0.874533	0.669693	0.202339
O95757	0.756413	0.410977	-0.345436	-0.0185719	0.0714583	0.323508	0.397884	0.0766644	0.272908	0.874533	0.742524	0.241607
P34932	-0.079762	0.468175	0.547937	0.00640598	0.711187	0.0312604	0.0106469	0.235857	0.863489	0.874533	0.172576	0.464271
Q92598	-0.18375	0.580523	0.764274	0.00418543	0.52141	0.0442396	0.00746445	0.559126	0.747744	0.874533	0.147569	0.754989
Q7Z2K8	-0.133059	-0.203304	-0.0702452	-0.0223898	0.585755	0.404391	0.768942	0.000379023	0.790886	0.885455	0.924851	0.0091833
Q6NV74	-0.397285	-0.232334	0.164951	-0.000882107	0.0415086	0.228969	0.383709	0.854889	0.209784	0.874533	0.735176	0.929193
Q7L2E3-2	-0.271715	-0.0731095	0.198605	0.00735125	0.224476	0.742366	0.36413	0.189045	0.489905	0.961236	0.723785	0.408907
Q2M2I8	0.564469	0.0504642	-0.514005	-0.0114705	0.02243	0.835807	0.0335723	0.0624008	0.161424	0.978366	0.291136	0.212877
Q9NSY1	0.377069	0.24306	-0.134009	-0.00945329	0.110675	0.300921	0.560745	0.109773	0.340971	0.874533	0.833945	0.297626
Q13423	-0.885054	-1.5134	-0.628344	0.0042579	0.400578	0.151066	0.542194	0.871309	0.654892	0.874533	0.825134	0.937035
Q13045	0.171444	-0.0822811	-0.253725	-0.00366788	0.0529495	0.348389	0.00386672	0.0969312	0.234785	0.874533	0.109044	0.276647
Q13045-2	0.180675	0.0299681	-0.150707	-0.00195445	0.188958	0.826464	0.262529	0.594341	0.447281	0.977427	0.642642	0.777926
Q96A65	0.835157	0.135044	-0.700113	-0.0102356	0.000351769	0.549991	0.00204979	0.0727015	0.0527677	0.913032	0.0876986	0.233914
Q93009	0.388331	0.475815	0.0874836	-0.00515106	0.21655	0.129846	0.775551	0.510976	0.479569	0.874533	0.925023	0.721963
Q8WZA2	-0.487791	-0.239099	0.248692	0.00473996	0.0243269	0.263951	0.237004	0.376371	0.168213	0.874533	0.619012	0.60984
A0A590UJR0	-0.247233	-0.154575	0.092658	0.00275745	0.074552	0.261484	0.492301	0.423449	0.278865	0.874533	0.794963	0.651942
O95398	0.136221	0.0560027	-0.0802181	0.000827957	0.42717	0.743192	0.632901	0.846732	0.674534	0.961236	0.870868	0.925278
Q8TF21-2	-0.495879	-0.264234	0.231645	-0.00400683	0.0606959	0.313389	0.367979	0.541253	0.252575	0.874533	0.727352	0.741993
Q15276	1.25226	0.428228	-0.824031	-0.0362462	0.0040584	0.315775	0.0509966	0.000954175	0.0881869	0.874533	0.355081	0.0157539
Q9Y2I7	0.498465	0.0721468	-0.426318	-0.00818397	0.000855459	0.619037	0.00340197	0.0261618	0.0612142	0.932659	0.103082	0.128748
Q9BQI5	-0.00116999	0.163941	0.165111	0.00672106	0.994718	0.35356	0.341533	0.130533	0.998235	0.875822	0.708264	0.329566
Q9BQI5-4	0.305073	0.456863	0.151791	0.0108155	0.325516	0.141203	0.617007	0.164374	0.593864	0.874533	0.865878	0.376932
O43295-2	0.748728	0.0834373	-0.665291	-0.0114969	0.00434635	0.745124	0.00945607	0.0761469	0.0894732	0.961236	0.1655	0.240695
Q7Z6B7-2	0.861798	0.275936	-0.585863	-0.0151624	0.0056476	0.36616	0.0525012	0.0492937	0.0978918	0.876677	0.361082	0.185698
A0A2R8YEK3	-0.0543606	-0.152091	-0.09773	-0.000918602	0.580464	0.123104	0.311463	0.708661	0.788443	0.874533	0.684925	0.845618
A0A2R8YFN5	0.00184562	0.0330598	0.0312142	0.00488838	0.994676	0.904645	0.908321	0.480264	0.998235	0.987811	0.972735	0.697297
O14936	0.275497	0.00446214	-0.271034	-0.00597525	0.0259288	0.970794	0.0253641	0.0526568	0.173108	0.99726	0.253401	0.192271
Q9NVE7	0.078372	0.0198669	-0.0585052	0.00738229	0.586323	0.889957	0.678386	0.0423402	0.790886	0.985682	0.889992	0.170117
A0A384N5Y3	0.956908	-0.293698	-1.25061	0.00181834	0.00412414	0.36856	0.000164793	0.823898	0.0887126	0.876677	0.0329439	0.914358
P11586	1.10756	-0.121698	-1.22926	-0.00840085	0.0279554	0.806462	0.0131023	0.500258	0.17884	0.97505	0.19011	0.713204
P68363	0.016283	-0.0116531	-0.0279361	0.0176117	0.880774	0.91432	0.792888	3.12393e-09	0.95037	0.990217	0.930905	4.01469e-06
P68366	0.0195205	0.00283243	-0.0166881	0.01838	0.88142	0.982691	0.896459	1.64839e-07	0.95037	0.997519	0.96907	5.93158e-05
Q9NY65	-0.00424836	-0.146298	-0.14205	0.0118665	0.982062	0.438412	0.443661	0.0133995	0.993548	0.887814	0.770756	0.0841183
A0A1W2PQM2	0.220881	0.0799671	-0.140914	0.00989258	0.288162	0.699216	0.488554	0.0586692	0.559773	0.953402	0.79204	0.204252
A6NHL2	0.0390062	0.00341823	-0.0355879	0.030899	0.900374	0.991226	0.907213	0.000132699	0.958666	0.998914	0.972392	0.00429411
Q96JG6	0.934639	0.0335761	-0.901063	-0.00258514	0.000523472	0.897552	0.000636781	0.692564	0.0527677	0.986124	0.0522231	0.837069
A0A384DVU0	-0.223204	0.24364	0.466844	0.0132668	0.359644	0.316437	0.052286	0.0310426	0.621323	0.874533	0.360709	0.140902
Q9Y3P9	0.227895	0.0795289	-0.148366	-0.00723314	0.212401	0.661627	0.406403	0.114336	0.475104	0.946226	0.747588	0.305395
Q5R372-8	-0.0119647	0.00547822	0.0174429	-0.00389123	0.917044	0.961875	0.876862	0.177495	0.965496	0.997121	0.962123	0.394523
Q5R372	0.405899	0.290869	-0.11503	-0.0116466	0.0845921	0.21379	0.615538	0.0483449	0.295645	0.874533	0.865118	0.183872
Q12768	0.283258	0.454282	0.171024	0.00534872	0.239004	0.0597677	0.467198	0.373209	0.505306	0.874533	0.782957	0.606733
Q9UDY2-6	0.616129	0.139015	-0.477114	-0.0275457	0.055202	0.661811	0.128437	0.000773819	0.239439	0.946226	0.49826	0.0139183
Q9UDY2-2	0.702174	0.442029	-0.260145	-0.0267688	0.0406349	0.192817	0.432283	0.00471381	0.208054	0.874533	0.762513	0.0440805
B1AKY9	-0.373399	0.125701	0.499101	-0.00341928	0.0473283	0.499605	0.00729732	0.463838	0.223031	0.901792	0.146368	0.685818
P05023	-0.313875	0.00255505	0.31643	-0.00831618	0.0999533	0.989218	0.0906967	0.0815787	0.323446	0.998563	0.44448	0.250557
P13637-3	-0.347659	0.287639	0.635298	-0.00756395	0.146419	0.227689	0.00749899	0.205798	0.392837	0.874533	0.147569	0.431855
Q9Y4D7	0.774659	-0.00745946	-0.782118	0.00195081	0.00111258	0.974211	0.000797028	0.735958	0.0622959	0.997286	0.05602	0.862629
O43301	-0.599945	-0.276294	0.323651	0.009387	9.9406e-05	0.0641596	0.0278254	0.0127184	0.045914	0.874533	0.2641	0.0820419
A0A1B0GTF3	-0.42636	-0.143296	0.283064	0.00636239	0.0500976	0.505641	0.182138	0.239442	0.228186	0.903374	0.563096	0.468877
Q5JX83	-0.177988	-0.00759618	0.170391	0.00767893	0.465335	0.975052	0.475676	0.209002	0.706166	0.997286	0.785577	0.434422
O00408-2	1.21358	0.0904111	-1.12317	-0.0243932	0.00400267	0.82632	0.00644955	0.0197984	0.0877856	0.977427	0.136697	0.107747
O00408	3.74679	1.34658	-2.40021	-0.0321666	0.422999	0.778125	0.606633	0.464976	0.671602	0.968124	0.86138	0.686477
Q76NI1	-0.479788	-0.165398	0.314389	0.010306	0.0174284	0.405485	0.1091	0.0403805	0.148331	0.885705	0.474532	0.165715
P35611-3	0.109918	0.186838	0.0769205	-0.0178107	0.547815	0.306665	0.667631	0.000169525	0.768391	0.874533	0.884537	0.0050835
P35611-4	0.14111	0.475163	0.334053	-0.0142647	0.588842	0.0701996	0.193204	0.0306889	0.792181	0.874533	0.575137	0.140497
A0A0A0MSR2	-0.0282898	0.0394794	0.0677693	-0.0051441	0.857926	0.802294	0.661796	0.194857	0.938649	0.974815	0.882134	0.416911
Q01813	0.215349	-0.163304	-0.378653	0.0171302	0.310769	0.440557	0.070536	0.00161964	0.580503	0.888437	0.409936	0.0226327
P17858	0.587829	-0.289545	-0.877375	0.0163162	0.0388349	0.30383	0.00190921	0.022162	0.203589	0.874533	0.0846069	0.11571
P08237	-0.0434844	-0.193409	-0.149925	0.0136726	0.832282	0.346139	0.456793	0.00885905	0.925261	0.874533	0.779041	0.0649011
A0A590UJI0	-0.331813	-0.235892	0.0959202	-0.00143125	0.0677132	0.191163	0.587079	0.750704	0.266585	0.874533	0.849367	0.872862
Q8WZ64	-0.317995	-0.0892659	0.228729	0.0051916	0.0108439	0.466795	0.059567	0.0931777	0.122204	0.895715	0.382487	0.26997
Q9ULD0	1.21603	0.346565	-0.869469	-0.0418816	0.140857	0.672464	0.281395	0.04354	0.386444	0.949256	0.65995	0.172625
E9PDF2	1.02445	0.0677733	-0.956672	-0.0382882	0.196914	0.931528	0.218642	0.0550038	0.456248	0.993954	0.602421	0.19698
Q02218	1.09832	0.717242	-0.381082	-0.0286178	0.162606	0.359388	0.619524	0.145844	0.414389	0.876677	0.86689	0.352213
P55072	-0.201275	0.439227	0.640502	-0.00370966	0.366433	0.0499422	0.00400209	0.505214	0.626868	0.874533	0.11018	0.716862
B1AJR9	0.479158	-0.00328716	-0.482445	-0.0102311	0.00325883	0.983502	0.00253237	0.0115091	0.0844853	0.997936	0.0922316	0.0767966
O14522	-0.149784	0.47892	0.628704	0.0246483	0.759801	0.348194	0.209209	0.054167	0.889417	0.874533	0.592211	0.195227
E7EPS8	0.243365	0.24326	-0.000104655	-0.0082863	0.177242	0.176437	0.999525	0.067227	0.431637	0.874533	0.999918	0.222922
P42262	-0.719794	-0.427419	0.292375	0.00681548	0.00896863	0.115813	0.271897	0.315291	0.112684	0.874533	0.649736	0.549693
P42263-2	-0.495528	-0.13397	0.361558	0.0109201	0.115538	0.667971	0.239983	0.164878	0.348552	0.949224	0.621263	0.37732
P42261	-0.951267	-0.475893	0.475375	0.0115353	0.0076484	0.175293	0.168137	0.189797	0.10695	0.874533	0.551025	0.409942
P42261-2	-0.649083	-0.379576	0.269506	0.00511234	0.0411357	0.228116	0.382802	0.516123	0.20949	0.874533	0.73454	0.72627
P48058	-0.661661	-0.469058	0.192602	0.00611532	0.0133511	0.0764922	0.456047	0.354062	0.130873	0.874533	0.778833	0.590936
G3V164	-0.697692	-0.488485	0.209207	0.00218298	0.0238665	0.110544	0.484294	0.774654	0.166221	0.874533	0.790123	0.886608
P36776	0.972208	0.14646	-0.825748	-0.00289719	0.0795385	0.789654	0.127859	0.833238	0.287707	0.970682	0.497502	0.919167
Q9P266	-0.586466	-0.286651	0.299816	-0.00412464	0.0207674	0.252475	0.223203	0.510268	0.158919	0.874533	0.608282	0.721529
Q8N573-8	0.222794	0.569743	0.34695	-0.0145553	0.336605	0.0150124	0.128099	0.0132282	0.602486	0.874533	0.498003	0.0834289
O14976	0.151243	0.0883502	-0.0628923	-8.87163e-06	0.107957	0.344561	0.492871	0.996972	0.335585	0.874533	0.795455	0.998859
A0A0G2JH68	-0.0371088	-0.133155	-0.0960461	-0.00507115	0.764025	0.281581	0.42847	0.103102	0.891025	0.874533	0.761462	0.286518
A0A2R8Y6Z0	-0.482715	-0.338895	0.14382	-0.000203277	0.0215455	0.103513	0.479415	0.968713	0.160869	0.874533	0.786707	0.988434
O15034	-0.529631	-0.290574	0.239057	-0.00691426	0.117258	0.388811	0.466012	0.376804	0.350566	0.881449	0.782565	0.610161
Q9ULH1-2	0.401463	0.025138	-0.376325	-0.0189987	0.0668868	0.90767	0.0794173	0.000682626	0.264839	0.988305	0.426085	0.0128989
O43150	0.97601	0.255343	-0.720666	-0.0343752	0.0213139	0.541006	0.0810303	0.00136388	0.160434	0.910382	0.42829	0.0200154
Q99683	-0.0347559	-0.046483	-0.0117271	0.0064383	0.75591	0.676954	0.914745	0.0229953	0.886676	0.95168	0.975814	0.118604
E5RJ29	0.56635	-0.0233784	-0.589728	-0.00673315	0.00683446	0.909242	0.0041379	0.192116	0.104626	0.988535	0.11018	0.413264
B4DKF8	0.565547	-0.10922	-0.674767	-0.0106096	0.00584412	0.586788	0.000879597	0.0370685	0.0986373	0.921702	0.0593001	0.15847
Q9Y4D1	-0.242627	-0.0254012	0.217225	0.0136612	0.0201808	0.804859	0.0334193	6.48729e-07	0.157047	0.97505	0.291136	0.000145899
A0A0J9YYF7	0.428424	0.452296	0.0238718	-0.00675991	0.0513272	0.0394226	0.910929	0.216206	0.231101	0.874533	0.973823	0.442465
P16615	-0.0718235	0.299806	0.371629	-0.000934356	0.782731	0.25009	0.147437	0.885911	0.900453	0.874533	0.527914	0.944831
P16615-3	-0.0841041	0.355797	0.439901	-0.0254262	0.861614	0.472468	0.348922	0.0144875	0.940465	0.895715	0.713609	0.0890231
Q93084	0.354325	0.423138	0.0688132	0.0246228	0.815701	0.778497	0.963254	0.522234	0.917866	0.968124	0.989942	0.730117
Q13200	0.360645	0.0876846	-0.27296	0.0193846	0.177754	0.74152	0.297037	0.00435964	0.432417	0.961236	0.671561	0.0419458
O95197	0.67292	0.25111	-0.42181	-0.025475	0.038989	0.435831	0.183916	0.00204382	0.203922	0.887814	0.564564	0.0261539
A0A2R8YG42	0.0606976	-0.111635	-0.172332	-0.000261896	0.513789	0.229907	0.0605095	0.910203	0.741374	0.874533	0.386333	0.958804
Q14155-2	-0.225296	-0.0697433	0.155553	0.00725979	0.420003	0.810546	0.565709	0.336655	0.669503	0.97505	0.836751	0.572613
Q15052	0.478263	0.324503	-0.15376	-0.014838	0.0988417	0.25989	0.585402	0.0172709	0.321503	0.874533	0.848168	0.0991598
Q15052-2	0.159079	-0.236952	-0.396031	-0.00147398	0.247885	0.0857788	0.00392602	0.667636	0.51674	0.874533	0.110026	0.825318
O00139-4	0.764421	0.16373	-0.600692	-0.00630032	0.00127772	0.478326	0.00914727	0.277191	0.0624427	0.895715	0.162948	0.508484
O00139-2	1.0505	0.180386	-0.870114	-0.0351114	0.0283893	0.700958	0.0616422	0.00059749	0.179264	0.953838	0.389967	0.0121161
Q99661	-0.190235	0.119039	0.309274	0.0134646	0.615838	0.752899	0.405692	0.15737	0.808052	0.961993	0.747457	0.367619
Q8N4N8	-0.797053	-0.579072	0.217981	-0.0186304	0.420881	0.560957	0.82073	0.419271	0.669887	0.916207	0.940773	0.648404
J3KR97	1.34751	0.260324	-1.08719	-0.0175558	0.00595691	0.587543	0.0227308	0.146293	0.0993484	0.92223	0.241996	0.352734
O94910	0.0587634	-0.139982	-0.198746	-0.00284639	0.530929	0.136433	0.0323672	0.226101	0.755136	0.874533	0.286983	0.454121
B1ALU3	0.309756	-0.0998393	-0.409595	-0.00328766	0.240821	0.703868	0.114501	0.617598	0.507387	0.955349	0.479148	0.793147
B1ALU1	0.565039	-0.533451	-1.09849	0.00893526	0.538206	0.57157	0.237494	0.697912	0.760864	0.917956	0.619384	0.839697
Q96PY5-3	0.333464	0.192945	-0.14052	-0.0136432	0.0526011	0.258022	0.400975	0.00178909	0.234489	0.874533	0.7439	0.0240636
O95466	0.379065	0.150354	-0.22871	-0.0113281	0.139294	0.554863	0.36105	0.0779467	0.384501	0.915324	0.721651	0.244008
F8W1F5	-0.14098	0.0995623	0.240542	-0.00305936	0.598369	0.709158	0.359752	0.647529	0.797708	0.955651	0.721057	0.811644
Q7KZF4	0.0165571	0.0519053	0.0353482	-0.00764696	0.910335	0.72352	0.806212	0.0395948	0.963682	0.95815	0.934997	0.164372
Q99460	0.262401	0.134534	-0.127867	0.0225317	0.301329	0.594589	0.606549	0.000554976	0.573219	0.92558	0.86138	0.0115569
A0A087WW66	0.382316	0.0578108	-0.324506	0.0279288	0.375198	0.890019	0.444911	0.0449629	0.633617	0.985682	0.771477	0.175751
P35222	0.0751456	-0.183258	-0.258404	-0.0151385	0.57439	0.171507	0.0507759	1.57692e-05	0.785289	0.874533	0.354474	0.00135105
P14923	0.0476588	0.154087	0.106428	-0.00804085	0.884887	0.639122	0.741517	0.329793	0.951244	0.938853	0.913918	0.565215
A0AVT1	1.27758	0.331808	-0.945776	-0.0255655	0.0127308	0.510522	0.0581656	0.0450023	0.128393	0.904321	0.37835	0.175751
Q8IWJ2	-0.0529435	-0.169505	-0.116562	-0.00218356	0.722388	0.255653	0.425365	0.558121	0.869249	0.874533	0.759845	0.754589
O14994	-0.269066	-0.18697	0.0820959	0.00663161	0.122593	0.280731	0.628856	0.127996	0.359563	0.874533	0.868805	0.325178
Q9P2J5	0.59909	0.016459	-0.582631	0.00192437	0.0147004	0.945629	0.015447	0.750446	0.137183	0.995422	0.204566	0.872809
Q9P2J5-2	0.584347	-0.185469	-0.769816	0.00172916	0.0373831	0.503674	0.00552801	0.803369	0.200781	0.902777	0.124515	0.901695
Q6P1N0	-0.0438652	-0.190259	-0.146393	0.00352848	0.696391	0.0920099	0.185661	0.211036	0.854917	0.874533	0.565595	0.437159
Q6P1N0-2	0.162778	-0.0756037	-0.238381	0.00605766	0.386989	0.686712	0.197109	0.198963	0.642963	0.952722	0.579679	0.422737
O94856	-0.110485	0.0418683	0.152353	-0.00933456	0.729497	0.895478	0.626651	0.244142	0.87268	0.985682	0.868374	0.473368
O94856-11	-0.393826	0.164422	0.558248	-0.0022671	0.459233	0.760855	0.292893	0.852425	0.701403	0.964717	0.66809	0.927481
O94856-5	-0.159031	0.207369	0.3664	0.00597022	0.758083	0.687334	0.469462	0.643898	0.888565	0.952722	0.783965	0.808445
O94856-9	-0.260892	-0.323894	-0.0630015	-0.0150609	0.179731	0.0958512	0.739883	0.00237142	0.435225	0.874533	0.912701	0.028907
O14980	2.05193	0.282326	-1.7696	-0.0297014	0.000465457	0.618772	0.00192935	0.0386892	0.0527677	0.932659	0.0846655	0.162344
Q9P2R3	1.4372	0.443591	-0.993607	-0.0262206	0.000976318	0.295713	0.0183799	0.0148469	0.0619296	0.874533	0.219582	0.0901844
P53618	0.526481	0.0947083	-0.431772	0.00280139	0.00512539	0.606948	0.0184674	0.543883	0.0944836	0.928589	0.220335	0.743564
P13639	0.860239	0.161074	-0.699165	-0.0108142	0.00593664	0.598922	0.0217204	0.160655	0.0992677	0.926233	0.237132	0.371469
Q15029	0.0550541	-0.0818784	-0.136933	0.010302	0.748043	0.632164	0.415558	0.0177632	0.883011	0.935839	0.753095	0.100755
P14618	-0.813085	-1.60455	-0.791467	0.0121866	0.52119	0.205836	0.523969	0.700415	0.747668	0.874533	0.814617	0.840923
P14618-2	-0.897998	-1.65781	-0.759813	0.0112931	0.395248	0.117293	0.462722	0.66856	0.650845	0.874533	0.782565	0.825856
Q9BZF1	-0.288791	-0.216309	0.0724824	0.00156059	0.0592965	0.155202	0.62619	0.68103	0.249151	0.874533	0.86825	0.831812
Q9H0X9	0.0395827	0.0424979	0.00291513	-0.00358932	0.771293	0.754431	0.982567	0.293078	0.894373	0.961993	0.995963	0.525414
Q12879	-0.547321	-0.463341	0.0839793	-0.00812888	0.0277504	0.0609691	0.727299	0.187692	0.178189	0.874533	0.907907	0.407445
Q13224	-0.470752	-0.404443	0.0663092	-0.00233756	0.0472878	0.0867941	0.773408	0.690865	0.223031	0.874533	0.925023	0.83663
Q12879-2	0.12862	0.634942	0.506322	-0.0278771	0.770759	0.156869	0.24312	0.0380425	0.894227	0.874533	0.624176	0.161059
P55060	1.68332	0.0393851	-1.64393	-0.0222876	0.00346377	0.944153	0.00357184	0.115989	0.0856961	0.994926	0.106398	0.307981
Q5TCZ1-3	-0.364323	-0.055161	0.309162	0.00307495	0.0103542	0.692528	0.0258038	0.379882	0.120969	0.952722	0.255089	0.612331
A1X283	0.0771051	-0.0566962	-0.133801	-0.00630333	0.622028	0.716283	0.383297	0.109104	0.8117	0.956423	0.734627	0.296974
A0A0U1RQC5	-0.188832	0.0361509	0.224983	-0.00609458	0.407532	0.873516	0.314334	0.285618	0.66045	0.983993	0.686684	0.517627
A0A1D5RMU6	-0.217244	-0.2372	-0.0199566	-0.0067531	0.12375	0.092464	0.884596	0.0564812	0.360392	0.874533	0.964667	0.199884
G5E9G7	-0.163947	0.0196325	0.183579	-0.00507313	0.203269	0.878144	0.146501	0.116176	0.463173	0.98452	0.526749	0.308295
P58401	-0.563325	-0.145227	0.418099	-0.00206149	0.165743	0.719026	0.292848	0.838513	0.418004	0.956972	0.66809	0.922046
P26640	0.0735981	0.250136	0.176537	-0.0182409	0.740695	0.260987	0.418556	0.00138849	0.878646	0.874533	0.754732	0.0202118
J3QQJ5	0.521434	0.140948	-0.380485	-0.000560246	0.00287044	0.409547	0.0249737	0.895772	0.0793334	0.887814	0.253047	0.950915
Q8WXI2	-0.39182	-0.326373	0.0654468	0.00500024	0.0292905	0.0678182	0.707029	0.261797	0.18237	0.874533	0.898288	0.492797
Q8WXI2-5	-0.473336	-0.641696	-0.16836	0.00643651	0.249654	0.124581	0.670631	0.516922	0.518489	0.874533	0.885892	0.726712
G9CGD6	-0.0258999	0.304026	0.329926	-0.00136953	0.845797	0.0238736	0.0128065	0.680987	0.932178	0.874533	0.18794	0.831812
Q6P9H4	0.25681	0.377488	0.120678	0.0158209	0.617087	0.45611	0.811242	0.104166	0.808994	0.892276	0.936144	0.287977
Q86VP6	0.111987	0.568672	0.456684	-0.015011	0.662383	0.0280575	0.0713832	0.0208735	0.836173	0.874533	0.410394	0.110849
O75155	0.092074	0.00146711	-0.0906069	0.00454327	0.619111	0.993662	0.617643	0.327494	0.810703	0.999673	0.865931	0.562992
O15068-6	-0.356195	0.0300777	0.386273	0.00331475	0.00716503	0.816725	0.00303619	0.30937	0.106521	0.976613	0.0987221	0.543998
O15075	-0.0846453	-0.244284	-0.159639	0.0136578	0.571568	0.103752	0.277279	0.000401489	0.784321	0.874533	0.655112	0.00947977
Q5VZY9	-0.00830751	-0.247445	-0.239138	0.0171667	0.964204	0.182253	0.189319	0.000331625	0.98615	0.874533	0.570377	0.00840366
A8K340	-0.38662	-0.237541	0.149079	0.00834501	0.855355	0.913185	0.943966	0.676201	0.937244	0.990217	0.98626	0.828771
A0A1B0GWD1	-1.45255	-1.32457	0.127976	-0.0142907	0.102017	0.138031	0.881548	0.486699	0.326715	0.874533	0.963013	0.702487
C9K0J5	-0.490067	-0.13154	0.358528	-0.00116169	0.00765626	0.465694	0.0447926	0.796911	0.10695	0.895715	0.333741	0.899176
Q70E73	-0.328211	-0.271955	0.056256	0.00159665	0.322811	0.412472	0.861748	0.815206	0.591568	0.887814	0.957072	0.909536
Q7Z5R6	0.952006	0.422158	-0.529848	-0.0092733	0.0190207	0.291909	0.178823	0.355336	0.153003	0.874533	0.558945	0.591944
A0A087WXL6	0.229351	-0.0128794	-0.24223	-0.000184582	0.00874169	0.88064	0.004829	0.931575	0.111388	0.984589	0.115844	0.969837
Q9H270	-0.542392	-0.642853	-0.100461	-0.00295278	0.593274	0.528523	0.919559	0.924745	0.795038	0.908825	0.977644	0.965979
Q9Y4L1	0.459128	0.369656	-0.0894726	-0.002585	0.271375	0.37425	0.826364	0.803854	0.543076	0.876938	0.943157	0.901943
P55011	0.331557	0.120928	-0.210628	0.00319482	0.15399	0.600653	0.353983	0.581137	0.402117	0.926936	0.716631	0.769381
O95886	-0.631208	-0.435523	0.195684	-0.000112779	0.0217734	0.110132	0.462629	0.986746	0.161088	0.874533	0.782565	0.995376
Q9Y2X7-3	0.0371387	-0.195552	-0.232691	-0.00114614	0.699062	0.043369	0.0148562	0.633358	0.856196	0.874533	0.201267	0.801987
Q9Y2X7	0.718197	-0.0277869	-0.745984	-0.0259781	0.0817395	0.947014	0.0727792	0.00207097	0.291681	0.995715	0.413737	0.0263887
Q14161	0.0468618	-0.0447214	-0.0915832	-0.00133486	0.766477	0.776348	0.553924	0.735153	0.892022	0.967491	0.831902	0.862186
Q14161-10	0.158567	-0.0373836	-0.19595	-0.000602415	0.375932	0.833966	0.264741	0.892787	0.633618	0.978366	0.644715	0.949015
O15031	1.47465	0.300863	-1.17379	-0.0216356	0.00162387	0.509142	0.00984261	0.0601893	0.0662789	0.903936	0.167894	0.207378
Q7Z6G8	-0.635851	-0.471983	0.163868	0.0079976	0.0067186	0.0420431	0.468317	0.166903	0.104195	0.874533	0.783519	0.380308
Q7Z6G8-3	-0.642966	-0.487713	0.155253	0.00339134	0.0169493	0.0678017	0.550937	0.609616	0.14591	0.874533	0.831164	0.788144
Q7Z6G8-10	-0.581763	-0.36687	0.214893	0.00211068	0.0330464	0.174938	0.417156	0.754477	0.191921	0.874533	0.754285	0.875429
A0A3B3ISP1	0.0819025	0.00370734	-0.0781952	-0.00417064	0.475516	0.974142	0.48692	0.147832	0.712253	0.997286	0.791246	0.35515
Q6VY07	-0.102196	-0.233498	-0.131302	0.00393624	0.41488	0.0637144	0.285658	0.210212	0.666832	0.874533	0.661864	0.436132
P05129	-0.340121	-0.352886	-0.0127653	0.0101192	0.0768031	0.0659105	0.94554	0.0358519	0.283397	0.874533	0.986464	0.155212
P05771-2	-0.335804	-0.139538	0.196266	0.00742484	0.119701	0.514825	0.351498	0.168306	0.353941	0.905805	0.715402	0.382633
P17252	-0.150607	0.219027	0.369634	0.00528042	0.479725	0.303602	0.0786596	0.32231	0.715333	0.874533	0.425253	0.557381
P05771	-0.609989	-0.0653206	0.544668	0.0178651	0.0840157	0.851789	0.11494	0.0435786	0.2953	0.980887	0.479148	0.17269
A0A286YFF8	0.601336	0.169123	-0.432213	-0.0118133	0.0191216	0.503506	0.0837192	0.0642477	0.153003	0.902668	0.432838	0.216863
P02671	1.02784	-0.0784459	-1.10628	-0.0456442	0.0303987	0.866927	0.0176878	0.000174444	0.185276	0.983217	0.215448	0.00519692
P51659	-0.140994	-0.126246	0.0147481	0.00919347	0.44562	0.493517	0.935018	0.0485696	0.688796	0.900274	0.98461	0.184203
Q9P253	0.231753	0.0321521	-0.199601	0.000969702	0.0177987	0.738275	0.0366745	0.687666	0.149033	0.960916	0.301852	0.835178
P09874	-0.803739	-0.232851	0.570888	0.0244845	0.0938227	0.624342	0.223018	0.0419143	0.3133	0.93328	0.60796	0.169269
Q9BZ72-2	-0.229121	-0.258078	-0.0289569	0.00150636	0.0607945	0.0347052	0.807287	0.619162	0.252613	0.874533	0.934997	0.793795
F5H039	-0.485437	-0.267337	0.2181	-0.00577738	0.0794002	0.330309	0.418415	0.400973	0.287554	0.874533	0.754732	0.631947
G3V355	0.0697319	0.121064	0.0513319	-0.0194829	0.797627	0.65713	0.846545	0.0500067	0.907949	0.94452	0.952891	0.187012
Q05397	0.108763	-0.092771	-0.201534	0.00197228	0.309993	0.385083	0.0565062	0.461047	0.580373	0.880841	0.372949	0.684645
Q8NDI1	0.288393	-0.0788387	-0.367232	-0.00682567	0.0933331	0.643493	0.0299983	0.111963	0.312477	0.941414	0.276218	0.301264
Q8N3D4	0.476746	-0.309241	-0.785988	-0.0109454	0.106539	0.292439	0.00736125	0.16589	0.333489	0.874533	0.146757	0.378575
O75534	0.255416	-0.0681925	-0.323609	0.000714389	0.130258	0.683952	0.0513145	0.864849	0.370432	0.952722	0.355917	0.934645
O75534-2	0.445734	0.221112	-0.224623	-0.00154582	0.00997562	0.194528	0.179801	0.7164	0.11815	0.874533	0.560459	0.85079
Q6U841	0.695627	-0.0309025	-0.72653	-0.00625719	0.00108447	0.881176	0.000519566	0.228875	0.0622959	0.984589	0.0465227	0.457242
Q9Y6R1	0.379684	-0.5253	-0.904983	-0.025096	0.372587	0.217135	0.0317202	0.0198373	0.632294	0.874533	0.283537	0.107829
Q2Y0W8	0.133794	0.15127	0.0174762	0.00463689	0.437471	0.379107	0.917446	0.282532	0.682297	0.8777	0.976611	0.514642
Q9Y6M7	0.301314	0.170013	-0.1313	-0.0110419	0.577302	0.75958	0.8089	0.392268	0.786569	0.964066	0.93564	0.624463
B7ZM79	0.019294	-0.171843	-0.191137	-0.0106912	0.885141	0.19904	0.146317	0.00178952	0.951342	0.874533	0.526749	0.0240636
Q9H2X9	0.357496	-0.0909945	-0.44849	0.0091562	0.15264	0.71388	0.0679861	0.143042	0.400818	0.956395	0.404488	0.348101
Q9H2X9-2	0.252351	-0.113672	-0.366023	0.0087391	0.278101	0.623541	0.109654	0.134132	0.549972	0.933227	0.475537	0.335056
Q9UHW9-3	0.233104	-0.0576846	-0.290788	-0.00151507	0.113667	0.693067	0.0448524	0.679175	0.34513	0.952722	0.333741	0.830595
Q9UP95	0.578396	0.418338	-0.160058	-0.0106558	0.00660853	0.0470203	0.435279	0.043614	0.103697	0.874533	0.764743	0.17269
A0A0G2JNW7	-0.176389	0.251091	0.427481	-0.00647842	0.523396	0.363043	0.11965	0.342306	0.74916	0.876677	0.486791	0.578941
P11142	-0.0626467	0.104546	0.167193	-0.0149058	0.718891	0.547364	0.327958	0.000865526	0.867258	0.911312	0.697472	0.0147467
P54652	0.386128	0.537517	0.151389	-0.0131438	0.196899	0.0728942	0.604383	0.0800419	0.456248	0.874533	0.860541	0.247856
A0A0G2JIW1	0.118373	-0.124883	-0.243255	-0.0182868	0.545194	0.522398	0.205969	0.000296218	0.766636	0.907123	0.588968	0.00776902
P11021	-0.30777	0.0956276	0.403398	0.00968583	0.204121	0.691417	0.0904253	0.110833	0.464408	0.952722	0.44448	0.299235
P34931	0.202586	0.469013	0.266427	-0.0247218	0.608395	0.244721	0.486396	0.0285479	0.802547	0.874533	0.790822	0.136098
Q14789-4	-0.0918153	-0.126531	-0.0347155	-0.0039216	0.633419	0.510268	0.853933	0.415809	0.819183	0.904321	0.955114	0.645379
Q5JRA6	-0.229046	0.0914663	0.320512	0.00454484	0.333381	0.698056	0.168216	0.442342	0.600285	0.953397	0.551081	0.666886
Q02880	-0.676544	-0.161433	0.51511	0.0345089	0.037791	0.615745	0.105075	4.07096e-05	0.20144	0.932659	0.469987	0.00236066
P11388	0.778903	0.491531	-0.287372	-0.00127443	0.0121202	0.108009	0.334772	0.88179	0.126329	0.874533	0.702661	0.942448
P41252	0.213938	-0.0600374	-0.273976	0.00829085	0.310268	0.774815	0.185644	0.117152	0.580406	0.967491	0.565595	0.310062
Q96S38	0.0615779	-0.13389	-0.195468	-0.00294112	0.52934	0.17201	0.0435158	0.230802	0.753114	0.874533	0.329242	0.459358
O00159-2	-0.130201	-0.00980039	0.1204	0.00341931	0.392073	0.948422	0.419208	0.368828	0.648362	0.995798	0.755215	0.603159
O43795	-0.64676	-0.29048	0.35628	0.00857055	0.0110367	0.246451	0.148575	0.173007	0.12287	0.874533	0.528867	0.388808
Q12965	0.497923	0.454943	-0.0429801	-0.00833381	0.0328125	0.0502061	0.849184	0.150552	0.191056	0.874533	0.953129	0.357541
O00160	0.100229	0.0841337	-0.0160953	-0.00632144	0.671288	0.721016	0.944533	0.285619	0.841073	0.957562	0.98626	0.517627
Q9UBC5	0.0659735	0.0435913	-0.0223823	-0.0124513	0.81966	0.880365	0.936905	0.0409958	0.919202	0.984589	0.98461	0.16711
Q8N3V7	-0.629259	-0.474405	0.154854	-0.0182246	0.0644069	0.160737	0.639658	0.0327008	0.260154	0.874533	0.873911	0.145921
H0YFD6	0.15391	0.303379	0.149469	-0.0070086	0.538306	0.225336	0.541959	0.263498	0.760864	0.874533	0.825134	0.494751
Q96JC1	-0.0508767	-0.0725983	-0.0217216	-0.00134018	0.490664	0.324834	0.763731	0.467857	0.724572	0.874533	0.922654	0.688057
Q8NI08-2	0.849612	0.329693	-0.51992	-0.0269728	0.0246086	0.376897	0.15726	0.00462681	0.169005	0.877188	0.539415	0.0435032
Q8WUM4-2	-0.0394785	0.777975	0.817454	-0.0192781	0.89208	0.00845461	0.00495111	0.00920054	0.954353	0.874533	0.118281	0.0667485
Q8WUM4	0.0154016	0.638508	0.623107	-0.0111934	0.962484	0.0528514	0.0543705	0.173609	0.985681	0.874533	0.366972	0.389465
Q2TAZ0	0.164647	0.0123097	-0.152337	0.000563872	0.0753721	0.893157	0.0928911	0.806113	0.279954	0.985682	0.448791	0.902863
Q9Y4W6	-0.182156	0.25145	0.433606	-0.000452816	0.461317	0.308675	0.075451	0.941542	0.702914	0.874533	0.420023	0.97492
A0A0A0MQW5	-0.28262	-0.283171	-0.000551491	-0.00248973	0.167249	0.165463	0.997795	0.625128	0.419453	0.874533	0.99987	0.796762
P38606	-0.00308567	0.286333	0.289418	-0.0004339	0.984664	0.0761064	0.0680804	0.913924	0.994581	0.874533	0.404488	0.960699
O75746	-0.354141	-0.615698	-0.261557	0.0114895	0.477058	0.216508	0.591827	0.356676	0.713159	0.874533	0.853764	0.593208
Q9UJS0	-0.269251	-0.0568156	0.212436	0.00420365	0.257127	0.810009	0.361027	0.478386	0.527386	0.97505	0.721651	0.69604
Q9UPP2	-0.703307	-0.319461	0.383846	0.00903842	0.00288666	0.167371	0.0919814	0.119581	0.0793334	0.874533	0.447278	0.313454
C9J5P6	-0.227637	0.0014772	0.229115	0.00241758	0.309082	0.994708	0.296234	0.665079	0.579634	0.999673	0.670862	0.823998
Q9NZ56	0.149369	0.0919358	-0.0574331	-0.0107894	0.194225	0.421993	0.609213	0.000271395	0.454303	0.887814	0.862238	0.00722329
Q9NQC7	-0.343426	-0.28913	0.0542968	0.00324785	0.0541643	0.103279	0.753903	0.462911	0.237391	0.874533	0.918092	0.68575
P54289-2	-0.0425637	0.499412	0.541976	-0.00951295	0.947642	0.440628	0.394365	0.557592	0.979565	0.888437	0.741831	0.754187
P54289-3	0.784963	0.949989	0.165026	0.0083428	0.342247	0.249802	0.838203	0.68591	0.606028	0.874533	0.948368	0.834132
C9JE82	-0.0304933	0.537596	0.568089	0.00452701	0.961741	0.397487	0.3628	0.775852	0.985584	0.884227	0.722547	0.886755
Q9NZN3	0.975034	-0.00317561	-0.97821	-0.00947901	0.0250163	0.994088	0.0218435	0.378487	0.170057	0.999673	0.237899	0.611506
Q9H4M9	0.967827	0.0836014	-0.884226	-0.00527286	0.00615955	0.809042	0.0104696	0.543421	0.100201	0.97505	0.171869	0.743422
Q9NZN4	0.347921	0.265429	-0.0824918	0.0197392	0.197592	0.323679	0.754307	0.00404322	0.456722	0.874533	0.918092	0.0400582
Q9H223	0.161832	-0.253087	-0.414919	0.00276593	0.45179	0.239191	0.0508699	0.606786	0.694634	0.874533	0.354474	0.786231
Q86V48	-0.397252	-0.217897	0.179356	0.00387615	0.066291	0.309813	0.394345	0.470448	0.263524	0.874533	0.741831	0.690668
P78344	0.141666	-0.194537	-0.336203	-0.00961742	0.355282	0.204124	0.0267013	0.0132736	0.617966	0.874533	0.260148	0.0835614
P09543	-0.00659679	0.236654	0.243251	-0.00463848	0.981358	0.401628	0.380183	0.511609	0.993394	0.885455	0.734146	0.722517
P10809	-0.386344	-0.222902	0.163442	0.0321556	0.295679	0.544618	0.650938	0.000698952	0.566907	0.910382	0.879159	0.0130723
Q14974	1.11297	0.247407	-0.86556	-0.0337222	0.034447	0.633885	0.0919357	0.0107933	0.195142	0.936675	0.447278	0.0741198
Q15386	0.714171	0.00531088	-0.70886	-0.00174073	0.000482131	0.978593	0.000411303	0.725739	0.0527677	0.997519	0.0429731	0.856678
Q8TF61	-0.457592	-0.129852	0.32774	0.00483635	0.0193171	0.500401	0.0853083	0.317318	0.153936	0.90218	0.4353	0.552146
O94874	0.651854	0.0749481	-0.576906	-0.00414771	0.00151546	0.707798	0.00400854	0.408541	0.0634097	0.955651	0.11018	0.638616
P07437	-0.0565368	-0.0720945	-0.0155577	0.0164528	0.622005	0.52877	0.88983	9.51849e-08	0.8117	0.908917	0.96774	3.56785e-05
P04350	-0.181376	-0.184952	-0.00357509	0.0136332	0.151872	0.14313	0.976887	3.40972e-05	0.400538	0.874533	0.993901	0.00219099
P68371	0.0677564	-0.0612113	-0.128968	0.0165562	0.645926	0.677375	0.372896	1.81814e-05	0.827659	0.95168	0.730316	0.00146035
Q13885	-0.0437158	-0.0262375	0.0174783	0.0209276	0.76368	0.856455	0.902354	8.86107e-08	0.891025	0.981521	0.970269	3.56785e-05
Q9BVA1	0.716492	0.0937092	-0.622783	0.000234488	0.00337276	0.69462	0.00900122	0.968723	0.0849897	0.952722	0.161297	0.988434
Q13509	0.381025	0.149897	-0.231128	0.0142895	0.0610166	0.456743	0.243642	0.0054409	0.253263	0.892393	0.624444	0.0479396
Q9BUF5	0.0361989	-0.0635178	-0.0997167	0.0150854	0.788448	0.637115	0.451247	1.95979e-05	0.903091	0.937437	0.777112	0.00150686
Q3ZCM7	0.0601854	-0.113798	-0.173983	0.0164403	0.7799	0.596576	0.410444	0.00283441	0.898908	0.926049	0.749967	0.0314794
Q9H4B7	-0.190685	-0.482861	-0.292176	0.0172707	0.509531	0.0979191	0.301062	0.0115995	0.738092	0.874533	0.675341	0.0770672
M0R0X0	-0.0816669	-0.398921	-0.317254	0.0234618	0.906843	0.568544	0.645545	0.188693	0.962364	0.916838	0.876546	0.408539
G3V3J6	-0.340561	-0.461622	-0.121062	-0.00121255	0.491576	0.361678	0.803288	0.894095	0.724639	0.876677	0.93404	0.949732
Q96Q05	0.0061219	-0.00960574	-0.0157276	0.00771762	0.947503	0.917527	0.862962	0.0012263	0.979565	0.990766	0.957593	0.0185963
Q8TDC3	-0.360449	-0.214357	0.146092	0.00562901	0.0113727	0.127427	0.288738	0.110451	0.12386	0.874533	0.664888	0.298652
Q8IWQ3	0.0884778	-0.0518179	-0.140296	-0.00113982	0.571013	0.73932	0.359898	0.770247	0.784129	0.960964	0.721057	0.88427
Q8IWQ3-4	0.279174	-0.178651	-0.457825	0.000520283	0.144037	0.347217	0.0154412	0.912836	0.391231	0.874533	0.204566	0.960228
Q8IYI6	0.90848	0.0925132	-0.815966	-0.0131472	0.000704086	0.721911	0.00181378	0.045673	0.0561574	0.957562	0.0819101	0.177112
A0A1C7CYX9	0.487346	0.663425	0.176079	-0.00644695	0.0828373	0.0186968	0.519788	0.356238	0.294019	0.874533	0.812654	0.592917
Q14194-2	0.855962	0.466777	-0.389184	0.00302822	0.0191208	0.195958	0.271769	0.736846	0.153003	0.874533	0.649703	0.863162
Q14195-2	0.573197	0.590128	0.0169318	-0.00738082	0.0275724	0.0230942	0.946396	0.252306	0.177807	0.874533	0.986464	0.483028
Q13574-3	-0.189866	0.0227275	0.212594	0.00722865	0.186814	0.873617	0.131986	0.0456698	0.444361	0.983993	0.503112	0.177112
Q13574	-0.012315	0.176721	0.189036	-0.00368363	0.961736	0.490689	0.452999	0.56638	0.985584	0.899613	0.778004	0.759802
E7EM72	-0.312708	-0.264095	0.0486128	0.00516848	0.0413436	0.0832772	0.743701	0.174992	0.209773	0.874533	0.914553	0.391211
O95140	-0.16532	0.032604	0.197924	0.00891445	0.373097	0.859978	0.276994	0.0565303	0.632563	0.981521	0.655112	0.199969
Q8IWA4	-0.24512	0.0169116	0.262031	0.00915933	0.0528424	0.892487	0.034995	0.00422441	0.234785	0.985682	0.295456	0.0410841
O94967-3	0.225711	-0.0691314	-0.294842	-0.00240253	0.0712742	0.576949	0.0168722	0.439557	0.272496	0.919502	0.213478	0.664246
O94967	0.104722	-0.0692431	-0.173965	-0.00484573	0.616933	0.740177	0.397027	0.355389	0.80891	0.961212	0.742524	0.591944
O60763	1.44931	0.196525	-1.25278	-0.0353787	0.00706759	0.70934	0.0170568	0.00849552	0.10579	0.955651	0.214587	0.0631617
P43304	-0.709767	-0.016335	0.693432	0.0226048	0.0185191	0.956066	0.0188677	0.00293577	0.151315	0.996636	0.22304	0.0322433
P12277	2.12532	0.103217	-2.02211	-0.042745	0.00768205	0.8949	0.00957672	0.0309747	0.107009	0.985682	0.16553	0.140892
P06732	-0.161232	-0.418281	-0.257049	0.0100477	0.657481	0.250274	0.471052	0.27039	0.833526	0.874533	0.78453	0.501428
Q96PU5	-0.0316104	-0.322516	-0.290906	-0.00345772	0.790814	0.00770285	0.0141324	0.24743	0.904565	0.874533	0.196196	0.477451
A0A1B0GVY1	0.17419	-0.108796	-0.282985	-0.0179104	0.813583	0.881203	0.69803	0.36935	0.916896	0.984589	0.897152	0.603683
P46934	-0.442191	-0.0666997	0.375491	0.0156611	0.609593	0.937771	0.6592	0.539427	0.803267	0.994699	0.881023	0.740529
Q66K14	0.368678	-0.069066	-0.437743	-0.00497384	0.0549133	0.716104	0.0205623	0.297214	0.238692	0.956395	0.230637	0.529966
Q6ZT07	-0.147769	0.0088561	0.156625	0.00271551	0.183797	0.93608	0.150844	0.327695	0.440448	0.994233	0.530483	0.563014
Q14669-2	-0.202789	-0.181094	0.0216947	0.00353151	0.0698573	0.104104	0.841846	0.204854	0.269599	0.874533	0.950338	0.430844
P46940	0.191763	0.256332	0.0645687	-0.00999031	0.293196	0.159953	0.717311	0.0300012	0.564344	0.874533	0.904152	0.13914
Q13576	0.626548	0.314891	-0.311658	-0.00593199	0.0488733	0.317358	0.312443	0.464841	0.226631	0.874533	0.685547	0.686477
F2Z2E2	-0.389883	-0.178008	0.211874	0.0044953	0.112982	0.473742	0.368317	0.480443	0.344945	0.895715	0.727352	0.697444
Q96QK1	0.933326	0.638253	-0.295073	-0.0228561	0.0812934	0.230262	0.571214	0.0876927	0.291128	0.874533	0.839369	0.262
A0A1W2PP10	1.09847	0.676997	-0.421475	-0.0239743	0.0840146	0.283586	0.495975	0.130857	0.2953	0.874533	0.797279	0.330045
Q5T848	-0.0317425	0.388872	0.420615	-0.00968523	0.839997	0.0145932	0.00733663	0.0152086	0.928959	0.874533	0.146667	0.0916389
Q5M775	-0.105177	-0.263056	-0.157879	-0.0154209	0.583402	0.170881	0.401349	0.00169696	0.790107	0.874533	0.744009	0.0231652
P01023	0.320838	0.498404	0.177566	-0.00730417	0.135879	0.0212233	0.39786	0.174147	0.378823	0.874533	0.742524	0.390059
P20742-2	0.583914	0.263858	-0.320055	-0.0151293	0.0866962	0.437431	0.336745	0.0793385	0.298872	0.887814	0.704011	0.24688
Q8N122	0.382613	-0.0303724	-0.412986	0.000699941	0.00998155	0.834886	0.0046827	0.848013	0.11815	0.978366	0.114161	0.925816
O75891	0.191298	0.131016	-0.0602818	-0.0239495	0.682535	0.778841	0.895323	0.0426152	0.846441	0.968124	0.96907	0.170765
A0A494C1M4	0.64754	0.36576	-0.28178	-0.00366809	0.0798055	0.319685	0.431986	0.707088	0.28821	0.874533	0.762439	0.844339
Q6P2E9	-0.199138	-0.254407	-0.0552687	0.00452705	0.251301	0.142678	0.744503	0.296709	0.52018	0.874533	0.914591	0.529641
Q9NSE4	1.60848	0.343009	-1.26547	0.00132167	0.000725562	0.457727	0.00613244	0.908987	0.0563658	0.893213	0.13258	0.957978
O95202	-0.324991	-0.511756	-0.186765	0.00493241	0.254604	0.0735404	0.503165	0.488394	0.524004	0.874533	0.801548	0.703425
Q8N568-3	0.0866879	-0.053105	-0.139793	0.00225095	0.431884	0.62905	0.197056	0.414474	0.677179	0.934588	0.579679	0.644822
Q8N568-2	0.865453	-0.0043442	-0.869798	-0.00150156	0.0174126	0.990331	0.0142558	0.86817	0.148331	0.998563	0.196998	0.935744
A0A1B0GTZ4	-1.42645	-1.30004	0.126415	0.00911072	0.409844	0.466368	0.941917	0.787981	0.661932	0.895715	0.986093	0.894119
A0A0A0MRF6	-0.3013	-0.154768	0.146533	0.00889193	0.206292	0.514011	0.529274	0.13643	0.466868	0.905805	0.816444	0.33876
A0A0U1RRB6	0.850192	0.232899	-0.617293	-0.00921405	0.00191889	0.383641	0.0201501	0.170285	0.0693004	0.879741	0.227795	0.385573
Q9Y2Q0-3	0.377061	0.390705	0.0136443	-0.00887414	0.133619	0.119432	0.955579	0.157762	0.375291	0.874533	0.988886	0.368247
Q9NTI2	-0.240889	-0.188226	0.0526635	-0.00137111	0.316814	0.432601	0.822868	0.819338	0.586678	0.887814	0.940959	0.911772
Q9NYU2	-0.374068	0.27852	0.652587	0.00641376	0.0877846	0.201183	0.0027623	0.23995	0.300979	0.874533	0.097419	0.469057
Q9NYU1	0.423583	-0.622958	-1.04654	0.00479995	0.388244	0.204413	0.0312356	0.695375	0.644517	0.874533	0.282956	0.838735
A0A0J9YXM6	0.82549	0.230585	-0.594905	-0.0184164	0.000749843	0.332546	0.0120394	0.00249235	0.0566856	0.874533	0.183416	0.0295904
O94822	0.0988163	0.0557751	-0.0430412	0.00599548	0.40082	0.63416	0.708431	0.0432598	0.655085	0.936701	0.898847	0.172349
O00562	0.00979811	-0.153754	-0.163552	0.00294415	0.924356	0.137503	0.108081	0.255436	0.968722	0.874533	0.474524	0.486917
O00562-2	-0.0945639	-0.156723	-0.0621588	0.00215945	0.670127	0.479542	0.775031	0.697252	0.840438	0.896129	0.925023	0.839423
P48553	-0.0600777	-0.0499736	0.0101041	0.00724304	0.536622	0.606315	0.915463	0.00351729	0.759781	0.928298	0.976239	0.0364534
Q16531	-0.291187	-0.11072	0.180466	0.00953015	0.0704949	0.487561	0.250332	0.0185856	0.271285	0.898059	0.630459	0.10372
Q16531-2	-0.972342	-0.540111	0.432231	0.0446533	0.0768033	0.321901	0.419247	0.00141288	0.283397	0.874533	0.755215	0.0205335
F5H538	-0.351017	-0.118657	0.23236	0.00484147	0.00734794	0.356051	0.0674734	0.134343	0.106663	0.876677	0.402989	0.335289
O76039-2	-0.616482	-0.350827	0.265654	0.00533111	0.0127771	0.151234	0.267539	0.382676	0.128428	0.874533	0.646702	0.615842
Q00535	-0.056799	-0.140262	-0.083463	0.00771177	0.693483	0.330258	0.55471	0.03428	0.85315	0.874533	0.831902	0.150384
Q9HCK4	-0.108826	-0.102978	0.00584738	-0.000940941	0.268727	0.294035	0.951495	0.701383	0.539975	0.874533	0.987842	0.841734
Q9Y6N7	0.349709	0.128039	-0.221669	-0.0181585	0.0190356	0.383832	0.126291	3.023e-06	0.153003	0.879741	0.494394	0.000394129
P48643	0.669806	0.0834885	-0.586317	0.00426767	0.000921025	0.670494	0.00292031	0.386222	0.0619296	0.949224	0.0987221	0.619008
P50991	0.688919	0.141647	-0.547273	0.00340996	0.000410925	0.452984	0.00380145	0.470983	0.0527677	0.891791	0.10788	0.691072
Q9NZB2-6	-0.469857	-0.315639	0.154218	0.00623455	0.0308014	0.143349	0.464829	0.247831	0.186718	0.874533	0.782565	0.477816
Q9NX05	0.0485016	-0.104095	-0.152597	-0.00511274	0.790546	0.568008	0.394584	0.264276	0.904458	0.916838	0.741831	0.495522
A2A274	-0.350124	-0.684854	-0.33473	-0.015421	0.545235	0.236853	0.555072	0.287594	0.766636	0.874533	0.831919	0.519443
O60486	0.854323	0.0299592	-0.824363	-0.0228268	0.00494084	0.919718	0.00561578	0.00274228	0.0938426	0.991109	0.125984	0.0311484
Q8NFA0	0.907503	0.202301	-0.705202	-0.0180293	0.00655849	0.536405	0.0299776	0.0296743	0.103328	0.910382	0.276218	0.13854
P35125-2	-0.842957	-0.773988	0.0689691	0.0317369	0.406619	0.447306	0.944112	0.275809	0.659921	0.889268	0.98626	0.507287
Q86UU1-2	0.116892	-0.0415168	-0.158409	-0.0140831	0.514899	0.8165	0.368275	0.0021619	0.742194	0.976613	0.727352	0.0272769
Q86SQ0	0.0893214	0.255028	0.165707	0.00996344	0.620818	0.158688	0.349773	0.0291318	0.811259	0.874533	0.713973	0.137497
B7ZM87	0.882429	0.417263	-0.465167	-0.0198549	0.00534645	0.180178	0.128722	0.0118901	0.0965796	0.874533	0.498483	0.0781893
A0A075B7B5	0.457794	0.107492	-0.350303	-0.0081581	0.0651001	0.66165	0.148425	0.186824	0.261803	0.946226	0.528804	0.406252
P0DJJ0	0.150767	-0.0868236	-0.237591	0.0157148	0.819446	0.893742	0.715081	0.207063	0.919169	0.985682	0.902407	0.432867
Q9UQB8	-0.39491	-0.373681	0.0212288	-0.00591571	0.0403812	0.0516364	0.909524	0.216362	0.207227	0.874533	0.972938	0.442564
Q9UQB8-4	-0.285694	-0.239766	0.045928	9.62048e-05	0.135573	0.205001	0.806012	0.983565	0.378527	0.874533	0.934994	0.993601
I3L4C2	-0.558077	-0.457029	0.101048	-0.00271847	0.0319752	0.0772234	0.688612	0.672682	0.189492	0.874533	0.89445	0.827284
Q7KZI7	-0.412076	-0.251499	0.160577	0.00904232	0.0128937	0.124545	0.31641	0.0285386	0.128843	0.874533	0.688541	0.136098
E9PC69	-0.443424	-0.385197	0.0582267	0.00474604	0.0190665	0.0413637	0.748447	0.274416	0.153003	0.874533	0.915934	0.505973
P27448	-0.384053	-0.25979	0.124262	0.00150457	0.00553584	0.0573782	0.351395	0.657823	0.0976479	0.874533	0.715402	0.819182
Q7KZI7-11	-0.234812	0.192877	0.42769	0.0155806	0.621031	0.684743	0.358402	0.147276	0.811259	0.952722	0.720113	0.35425
Q9P0L2	-0.0923933	-0.0724814	0.019912	-0.00150534	0.855843	0.887435	0.967915	0.898878	0.937436	0.985121	0.991764	0.952387
A0A087X0I6	-0.366952	-0.143708	0.223244	0.000345998	0.200919	0.619477	0.434006	0.954492	0.460219	0.932659	0.763798	0.981776
Q96L34-2	-0.339134	-0.147341	0.191793	0.00603762	0.0408386	0.369072	0.234613	0.143311	0.208622	0.876677	0.617166	0.348628
Q15788	0.973292	0.78196	-0.191332	-0.0133137	0.0151571	0.0503497	0.619381	0.0603455	0.139093	0.874533	0.866879	0.207677
P35606	0.502572	0.159055	-0.343517	0.0013404	0.0133915	0.426342	0.0821034	0.788824	0.130873	0.887814	0.430328	0.894259
Q05586-5	-0.471359	-0.407644	0.0637147	-0.00214706	0.0435754	0.0794653	0.778561	0.710426	0.214444	0.874533	0.926182	0.84705
Q5VSF9	-0.499262	0.0933782	0.592641	0.00861829	0.39892	0.875829	0.313071	0.554209	0.654006	0.984144	0.686334	0.751759
P16435	0.488855	-0.0790352	-0.56789	0.00072894	0.354841	0.880569	0.273138	0.955907	0.617795	0.984589	0.651376	0.982669
Q5VSL9	0.296121	0.0540001	-0.24212	-0.000661446	0.000582509	0.517524	0.00378789	0.7516	0.0527677	0.906119	0.10788	0.873114
Q9ULQ0	0.458422	0.147797	-0.310625	-0.000256891	0.000279898	0.226419	0.0106073	0.932902	0.0491887	0.874533	0.172495	0.970043
P49368	0.624053	0.096826	-0.527227	0.00667763	0.00168534	0.616745	0.00643816	0.170238	0.0679879	0.932659	0.136697	0.385573
Q5VIR6-4	0.803336	0.0324497	-0.770886	-0.0016909	0.000958378	0.890677	0.00120616	0.775099	0.0619296	0.985682	0.0670989	0.886608
Q5T1M5-2	0.421713	0.154788	-0.266925	-0.0103823	0.00442493	0.286555	0.0628704	0.00504983	0.0906757	0.874533	0.393312	0.0461201
Q5T1M5	-0.733919	-0.765541	-0.0316214	0.00793007	0.581682	0.5741	0.980951	0.798289	0.789341	0.918943	0.995294	0.899183
Q86YS7-5	0.169432	0.177824	0.00839168	0.00557878	0.113362	0.0960311	0.935819	0.037962	0.344945	0.874533	0.98461	0.161016
Q86YS7-3	0.284639	0.239697	-0.044942	-0.00178519	0.0840189	0.143876	0.779144	0.662535	0.2953	0.874533	0.926282	0.822699
P13591	-0.181286	0.236668	0.417953	-0.0100545	0.576959	0.465682	0.190949	0.2174	0.786569	0.895715	0.572066	0.443879
H7BYX6	-0.375561	0.11961	0.495171	-0.0326192	0.441184	0.804026	0.302364	0.0075399	0.685474	0.974815	0.67714	0.0583224
Q5JSH3	0.349816	0.35693	0.0071134	0.00151281	0.197508	0.187613	0.978577	0.822936	0.456722	0.874533	0.994535	0.913691
Q8N9R8	0.336046	0.205181	-0.130865	-0.0139179	0.0867113	0.292265	0.493359	0.00507794	0.298872	0.874533	0.795479	0.0461963
Q9UHD8-5	-0.10201	0.183614	0.285624	-0.0011774	0.623861	0.376962	0.162973	0.82085	0.813017	0.877188	0.545764	0.91289
Q9H792	-0.3983	-0.130929	0.267371	0.000292473	0.0208453	0.440988	0.110902	0.945169	0.158919	0.888437	0.476693	0.976123
Q6ZT12-4	1.30752	0.380123	-0.927396	-0.0176712	1.7576e-05	0.191636	0.00149744	0.0165177	0.0395283	0.874533	0.0747448	0.0967405
Q7L7X3	-0.0658176	0.0953685	0.161186	0.00516725	0.60377	0.451346	0.19621	0.105283	0.800636	0.891185	0.579043	0.290263
Q9UL54-2	-0.143887	-0.260696	-0.116809	0.00435928	0.236396	0.0329092	0.326119	0.152088	0.503254	0.874533	0.697472	0.360144
Q9H2K8	0.276798	0.136459	-0.14034	-0.00221672	0.0328935	0.287644	0.265691	0.490012	0.191312	0.874533	0.645464	0.704627
Q9NYF5	0.29509	-0.0203656	-0.315455	-0.00326104	0.206859	0.930144	0.168844	0.575734	0.467563	0.993954	0.551732	0.76561
P50990	0.675565	0.0801916	-0.595373	0.00290326	0.000945637	0.686029	0.0028027	0.559444	0.0619296	0.952722	0.0977251	0.754989
A0A0A0MSJ9	0.576455	0.197825	-0.378629	-0.0034584	0.00768997	0.351657	0.0712289	0.515456	0.107009	0.875822	0.410394	0.725672
A0A024RCR6	-0.315691	-0.177219	0.138472	0.00357276	0.0180988	0.179373	0.284669	0.279382	0.149648	0.874533	0.661555	0.511252
O94925	2.41697	-0.029116	-2.44609	-0.0445213	0.00427922	0.97191	0.0032143	0.03367	0.0887126	0.997286	0.100752	0.148697
O94925-3	2.56863	0.242101	-2.32653	-0.0387327	0.00343589	0.77764	0.00667736	0.0737029	0.0854316	0.968124	0.13905	0.235888
A0A590UIU4	-0.0337734	-0.0139452	0.0198282	0.00341261	0.743919	0.892435	0.844812	0.188638	0.879909	0.985682	0.952034	0.408519
A0A590UJS0	0.114415	-0.167697	-0.282112	-0.00274077	0.583166	0.415838	0.173063	0.587551	0.790094	0.887814	0.556149	0.77256
Q96AA8	-0.140924	-0.0422651	0.098659	-0.000259466	0.154983	0.667567	0.308431	0.916183	0.403188	0.949176	0.682991	0.962136
Q96N16-2	-0.11915	-0.00387601	0.115274	0.0013099	0.303435	0.973161	0.309604	0.65026	0.574658	0.997286	0.683652	0.813699
Q9UKU0-9	0.0194934	0.207009	0.187516	0.00422871	0.9137	0.250258	0.288763	0.348197	0.964652	0.874533	0.664888	0.585021
Q9UKU0-3	-0.0138534	-0.0454101	-0.0315567	-0.00551298	0.952323	0.847864	0.886736	0.393339	0.981565	0.979685	0.965745	0.625714
Q9ULC5	0.16219	-0.0864885	-0.248678	0.00407342	0.400083	0.652475	0.189108	0.39804	0.654618	0.942615	0.570377	0.62942
Q14152	0.367475	0.386952	0.0194762	-0.0202986	0.14925	0.128202	0.937504	0.00178242	0.39653	0.874533	0.984721	0.0240636
Q9NV70	0.707032	0.127068	-0.579964	-0.00931111	0.0026742	0.580271	0.0113938	0.107952	0.0771042	0.920357	0.179059	0.294909
O75061-2	0.551826	0.338528	-0.213298	-0.00534909	0.0370739	0.196804	0.406535	0.414641	0.20031	0.874533	0.747588	0.644902
O75061	0.152653	0.111519	-0.0411338	0.0070227	0.510725	0.63197	0.856804	0.232852	0.738306	0.935839	0.955589	0.461261
O75061-4	0.534347	0.315062	-0.219285	-0.00271647	0.0601982	0.263963	0.427895	0.699987	0.251352	0.874533	0.761143	0.840923
Q96KP1	0.847306	0.143656	-0.70365	-0.010175	0.000670619	0.552054	0.00366623	0.0948665	0.05586	0.913766	0.107113	0.272832
Q15772	-0.440958	-0.235889	0.205069	0.00289862	0.00182914	0.0890774	0.131746	0.401914	0.0690519	0.874533	0.503112	0.632766
P38646	0.190678	0.0770433	-0.113635	0.0124542	0.425988	0.746828	0.62795	0.0393548	0.673756	0.9613	0.868632	0.163603
Q8NEB9	0.178768	-0.0150401	-0.193808	0.00352743	0.021154	0.843831	0.0109952	0.0675336	0.160099	0.979607	0.175821	0.223275
A0A087X011	-0.269397	-0.13184	0.137557	0.00737439	0.0413414	0.313132	0.284116	0.0258344	0.209773	0.874533	0.660963	0.127685
A0A1B0GTU3	0.121508	0.120427	-0.00108053	-0.00176643	0.467609	0.470546	0.994734	0.672546	0.707826	0.895715	0.999274	0.827284
Q6ZMV9	0.669982	0.707107	0.0371251	-0.0152989	0.372312	0.343033	0.959713	0.42986	0.632001	0.874533	0.98931	0.655984
Q2VIQ3	0.224479	0.548803	0.324324	-0.0133669	0.541737	0.13667	0.368842	0.147969	0.763866	0.874533	0.727653	0.35534
O14974	-0.105536	-0.255279	-0.149744	-0.0278858	0.579964	0.181287	0.42333	5.7792e-08	0.788358	0.874533	0.757565	2.88353e-05
O14974-4	-0.0314862	-0.566107	-0.534621	-0.0323028	0.974512	0.575117	0.580233	0.181395	0.989694	0.919288	0.844624	0.398718
Q14CM0	-0.389795	-0.181286	0.208509	0.00252686	0.0271768	0.298506	0.223912	0.562421	0.177033	0.874533	0.609127	0.757329
P54764	0.0613887	-0.150879	-0.212268	-0.00531193	0.715148	0.369442	0.199547	0.208301	0.865452	0.876677	0.582384	0.434057
P29323-2	0.756084	0.189135	-0.566949	-0.0169506	0.000730656	0.384237	0.00892355	0.00232749	0.0563658	0.8799	0.160874	0.0285836
B7ZKJ3	-0.02659	-0.0622758	-0.0356858	-0.000420033	0.840324	0.63639	0.782619	0.898715	0.929149	0.937437	0.927913	0.952387
P54762	0.0162173	-0.104103	-0.120321	-0.00696208	0.905172	0.444034	0.368044	0.0429431	0.961384	0.889268	0.727352	0.171402
P54753	0.421374	0.284166	-0.137208	-0.0178397	0.102446	0.267909	0.585136	0.00630334	0.327132	0.874533	0.84792	0.0521663
A0A0B4J1T8	-0.293231	-0.134869	0.158362	0.00189057	0.0270098	0.303313	0.219015	0.564106	0.176328	0.874533	0.602625	0.758149
P29320	-0.18787	-0.138622	0.0492482	0.00188715	0.405703	0.540083	0.822847	0.719003	0.65891	0.910382	0.940959	0.852064
Q15375	-0.0880508	0.00381712	0.0918679	-0.00303451	0.715542	0.987362	0.698029	0.615601	0.865452	0.998563	0.897152	0.791928
Q92499	-0.24189	-0.0834585	0.158431	0.00578651	0.0872625	0.551707	0.251147	0.101652	0.300196	0.913688	0.630742	0.284192
Q9HCU4	-0.097655	-0.0701913	0.0274636	-0.00367737	0.361385	0.510398	0.79298	0.170418	0.622571	0.904321	0.930905	0.385599
D6REX3	0.584612	0.00704861	-0.577563	-0.00119358	0.000168134	0.962405	0.000149917	0.750197	0.045914	0.997121	0.0322908	0.872724
P13611	0.147751	0.745046	0.597295	-0.0295438	0.702599	0.0557783	0.117356	0.00282592	0.858542	0.874533	0.484504	0.0314628
Q08462	-0.10237	-0.193808	-0.0914376	0.00931633	0.438941	0.143466	0.480406	0.00565797	0.683405	0.874533	0.787632	0.0489203
O95622	-0.0037979	-0.0348449	-0.031047	0.00765405	0.978277	0.802309	0.820332	0.0301102	0.992046	0.974815	0.940773	0.13948
Q08828	0.0528664	0.162695	0.109829	0.0022178	0.766488	0.360552	0.529292	0.618478	0.892022	0.876677	0.816444	0.793699
O43306	-0.155715	-0.121704	0.0340104	0.00463388	0.290459	0.407087	0.813244	0.208911	0.561761	0.886516	0.937571	0.434333
P51828	-0.166253	0.237495	0.403748	0.0057533	0.394239	0.223406	0.0364421	0.239175	0.650151	0.874533	0.301082	0.468637
Q05707	0.60257	-0.362433	-0.965003	0.0145838	0.32833	0.555061	0.111584	0.344038	0.595735	0.915324	0.477322	0.580452
Q9C0C9	0.0382681	0.476389	0.438121	-0.0160169	0.880346	0.0625999	0.0809312	0.0131079	0.950275	0.874533	0.428017	0.083077
Q8IWB9	0.344153	-0.112817	-0.45697	-0.00503258	0.00229245	0.30625	4.97591e-05	0.0701838	0.0723611	0.874533	0.0194623	0.229132
A0A087WVA8	0.416658	0.383824	-0.0328338	-0.0261209	0.482393	0.524988	0.955302	0.231606	0.718019	0.907583	0.988886	0.460114
Q9Y678	0.549348	0.114484	-0.434864	0.00329263	0.00417099	0.541589	0.0197718	0.483783	0.0887126	0.910382	0.226655	0.70071
Q9UBF2	0.64081	0.180716	-0.460093	0.0056656	0.000631065	0.320854	0.0111519	0.21498	0.0545871	0.874533	0.177431	0.440894
P06396	0.403426	0.486502	0.0830751	-0.0201641	0.0563122	0.0215944	0.685771	0.000201396	0.242501	0.874533	0.893698	0.00580736
P06396-2	-0.219692	0.0671628	0.286855	0.0153097	0.674017	0.90091	0.586151	0.250691	0.841946	0.987289	0.848707	0.481164
P27824	0.658429	0.57572	-0.0827084	-0.00220311	0.169031	0.227563	0.859413	0.853315	0.422626	0.874533	0.956291	0.928001
A0A669KB68	0.251073	-0.035288	-0.286361	-0.000215405	0.126235	0.828475	0.0757243	0.957914	0.36421	0.977427	0.420188	0.983671
Q14765	0.0655602	-0.588259	-0.653819	0.00217925	0.888417	0.208784	0.155398	0.852051	0.953174	0.874533	0.536643	0.927481
Q6ZMI0	0.953156	0.192423	-0.760733	-0.025442	0.00201078	0.522437	0.0112278	0.00101508	0.0703176	0.907123	0.177826	0.0163944
Q9Y5L0	0.537967	-0.0353343	-0.573301	-0.00347004	0.00274222	0.840157	0.00117708	0.43004	0.078008	0.97891	0.0670989	0.656035
O00192	-0.164943	-0.264441	-0.099498	-0.000900829	0.316882	0.10915	0.537184	0.826554	0.586678	0.874533	0.821769	0.916176
P17987	0.653769	0.0783223	-0.575447	0.00930725	0.00118077	0.689281	0.00341333	0.0601581	0.0623294	0.952722	0.103082	0.207378
Q8IWU2	-0.284201	-0.149898	0.134303	0.000715288	0.0634419	0.323469	0.367576	0.850545	0.258363	0.874533	0.727352	0.927118
A0A5F9ZHR5	-0.589703	-0.442836	0.146867	0.010727	0.00586006	0.0365249	0.475868	0.0431397	0.0987212	0.874533	0.785632	0.172023
Q9UQM7-2	-0.259405	-0.272829	-0.0134233	-0.00399475	0.207235	0.183867	0.94669	0.436204	0.467943	0.874533	0.986464	0.66129
A0A5F9ZH21	-0.341487	-0.583523	-0.242036	0.0165538	0.17523	0.0213618	0.3258	0.00944544	0.428711	0.874533	0.697472	0.0681334
E9PF82	-0.56067	-0.527345	0.0333253	0.00908819	0.0123029	0.0180769	0.877412	0.101526	0.126669	0.874533	0.962123	0.28417
Q13555-9	-0.241582	-0.437571	-0.195989	-0.00264724	0.334151	0.0811504	0.423632	0.671552	0.600285	0.874533	0.757766	0.827284
Q13554	-0.533685	-0.407254	0.126431	0.00831285	0.00332234	0.0234643	0.468745	0.0638536	0.0846612	0.874533	0.783548	0.216275
Q13555-6	-0.615495	-0.350202	0.265292	0.0124633	0.0332298	0.22108	0.34456	0.0834602	0.192189	0.874533	0.710631	0.253994
Q13555-7	-0.240648	-0.180324	0.0603243	-0.00129769	0.147475	0.275535	0.709622	0.753567	0.393558	0.874533	0.899035	0.874834
Q13557-6	0.16649	-0.121882	-0.288372	0.00311903	0.590823	0.693115	0.342709	0.687009	0.793408	0.952722	0.709228	0.834655
Q13554-3	0.353288	0.278361	-0.0749274	-0.0105054	0.318005	0.437411	0.831423	0.164834	0.587949	0.887814	0.945215	0.377315
Q13557-12	-0.283796	-0.555633	-0.271837	-0.00203073	0.269164	0.031565	0.280042	0.751177	0.540467	0.874533	0.658608	0.873086
Q13554-6	-0.677572	-0.254111	0.423461	0.00420482	0.00109375	0.209111	0.0343927	0.405933	0.0622959	0.874533	0.292989	0.636198
Q96PE3	0.331005	0.221838	-0.109167	-0.00913281	0.190828	0.378427	0.658535	0.149296	0.450032	0.877345	0.880932	0.356252
O75382	0.0998807	-0.181496	-0.281377	0.00829771	0.308339	0.0651273	0.00403458	0.000964047	0.579085	0.874533	0.11018	0.0158548
Q9C040	0.529675	0.39157	-0.138105	-0.00695354	0.0955744	0.215401	0.655347	0.379171	0.31668	0.874533	0.880932	0.611797
E7EVD6	-0.158803	-0.20736	-0.0485562	-0.00351193	0.187026	0.0851563	0.679376	0.242814	0.444497	0.874533	0.890078	0.472645
Q9HAR2	0.298507	-0.0779651	-0.376472	-0.00378063	0.240282	0.757823	0.131022	0.562609	0.507174	0.963186	0.502522	0.757329
E7EMR3	-0.16112	-0.131881	0.0292385	-0.00488336	0.624917	0.68829	0.927821	0.553583	0.813686	0.952722	0.981384	0.751136
E7EUN2	-0.232178	-0.194683	0.0374951	0.00702536	0.108732	0.17684	0.790246	0.0529809	0.336712	0.874533	0.930505	0.192894
Q9UPQ3	0.00693474	-0.11213	-0.119065	0.00120799	0.961638	0.436378	0.400231	0.737656	0.985584	0.887814	0.743265	0.863507
Q96P47	-0.449375	-0.160478	0.288897	0.00533917	0.00153127	0.24626	0.0349827	0.124734	0.0637746	0.874533	0.295456	0.320915
E7ESL9	-0.128964	0.0893537	0.218317	0.00568845	0.570559	0.696146	0.327085	0.402864	0.783978	0.953056	0.697472	0.633595
O00443	0.186902	0.234915	0.0480124	-0.00205086	0.201051	0.108082	0.736533	0.5735	0.460219	0.874533	0.911522	0.764327
O94826	-0.215032	-0.172291	0.042741	0.000480278	0.125428	0.217501	0.754599	0.890497	0.362963	0.874533	0.918092	0.947701
Q5JTZ9	-0.377805	0.121851	0.499656	0.00969698	0.170907	0.656665	0.0656325	0.159989	0.425236	0.94452	0.399716	0.370848
Q96Q42	0.335837	0.510683	0.174845	-0.00590409	0.100506	0.0130857	0.380584	0.246612	0.324175	0.874533	0.734421	0.476282
Q9Y2K9	0.497378	0.633601	0.136223	-0.023961	0.0924266	0.0324273	0.63593	0.00146109	0.310597	0.874533	0.872077	0.0209298
E9PFI2	0.337532	0.331702	-0.00582982	-0.01946	0.227779	0.234781	0.982978	0.00617121	0.494115	0.874533	0.996035	0.0515868
Q5T5C0-2	0.275452	0.484602	0.209151	-0.0216414	0.419336	0.155849	0.53122	0.012362	0.669503	0.874533	0.817361	0.0804651
C9JPK3	-7.1863	-8.36388	-1.17758	0.120008	0.0321531	0.0131604	0.712753	0.220737	0.190046	0.874533	0.90118	0.447363
Q9UID3	0.801779	0.00947102	-0.792308	-0.00260597	0.000470739	0.965935	0.00042427	0.63937	0.0527677	0.99726	0.0429731	0.805768
Q9P2G1	-0.12017	-0.0284791	0.0916914	-0.000172736	0.240053	0.779488	0.35966	0.94597	0.506928	0.968124	0.721057	0.976709
Q9UHD2	-0.340937	-0.215982	0.124956	0.00656321	0.0278897	0.159642	0.405963	0.0889328	0.17881	0.874533	0.747499	0.263865
Q9NSD9	-0.509178	-0.302853	0.206324	0.0125739	0.0890446	0.308442	0.479325	0.0930421	0.303541	0.874533	0.786707	0.269908
P42684-6	-0.197861	-0.18754	0.0103213	0.00227195	0.0835721	0.0999605	0.92606	0.424131	0.295061	0.874533	0.980329	0.652314
P00519-2	0.0680804	-0.125763	-0.193843	-0.00778076	0.604281	0.338063	0.134049	0.0193997	0.800795	0.874533	0.506561	0.106557
Q9NVI7-2	-0.258411	0.0253557	0.283767	0.00264458	0.347495	0.926224	0.292731	0.700095	0.611378	0.992739	0.66809	0.840923
Q5T9A4	0.490645	0.0764285	-0.414217	0.0194731	0.246788	0.857651	0.322747	0.208668	0.515463	0.981521	0.694475	0.434216
Q66K74	0.397088	0.18984	-0.207248	-0.00843241	0.0138616	0.232839	0.185186	0.0358578	0.133654	0.874533	0.565595	0.155212
M0QZ50	-0.993595	-2.27058	-1.27698	-0.0153243	0.466378	0.103913	0.346456	0.555302	0.707153	0.874533	0.711904	0.752561
O95163	-0.0805108	-0.129554	-0.0490432	0.00573113	0.477102	0.252464	0.658277	0.0448527	0.713159	0.874533	0.880932	0.175509
P21281	0.0463041	0.314876	0.268572	-0.003856	0.791295	0.0735343	0.119462	0.379017	0.90467	0.874533	0.486791	0.611797
Q9Y263	1.10479	0.0723449	-1.03245	-0.0146764	0.0038303	0.846301	0.00572985	0.118875	0.087103	0.979685	0.128019	0.312586
Q15031	0.779316	-0.234103	-1.01342	-0.00452005	0.0418689	0.536249	0.00737374	0.633617	0.210651	0.910382	0.146757	0.802028
A0A087X256	0.427529	0.565276	0.137747	0.00535391	0.121043	0.0408096	0.608298	0.435418	0.356548	0.874533	0.861699	0.660321
Q9UPR0	0.503228	0.13688	-0.366348	-0.00927882	0.140446	0.68626	0.272296	0.275858	0.386021	0.952722	0.650121	0.507287
Q15111	0.74138	0.256399	-0.484981	-0.0204974	0.057669	0.507165	0.202847	0.0362104	0.245291	0.903374	0.58749	0.155931
P02751	0.0018478	0.294694	0.292846	-0.00554764	0.995024	0.319968	0.314356	0.454594	0.998235	0.874533	0.686684	0.67976
Q96J02	0.426575	0.211234	-0.215342	-0.0105344	0.091594	0.399871	0.382313	0.0956393	0.308722	0.885455	0.734421	0.274412
O00308	0.0369105	0.0524579	0.0155474	-0.000788053	0.7377	0.633414	0.885512	0.774908	0.87736	0.936284	0.964765	0.886608
Q9H0M0	-0.336971	0.00192367	0.338895	0.00566985	0.00862383	0.987798	0.00707645	0.0744095	0.110897	0.998563	0.144755	0.237372
Q8IYB4	0.00335568	0.0855317	0.082176	-0.000401409	0.965655	0.27277	0.283317	0.836827	0.986162	0.874533	0.660762	0.921328
Q8IYB4-2	-0.303117	0.0964458	0.399563	-0.0040098	0.33289	0.757828	0.197465	0.682193	0.600137	0.963186	0.579679	0.832363
Q70CQ4	-0.241674	-0.143416	0.0982581	0.00018411	0.104492	0.332166	0.498242	0.960292	0.330407	0.874533	0.798963	0.984382
Q5GLZ8	0.864275	0.179519	-0.684756	-0.0187739	0.0199058	0.623378	0.0586135	0.0424534	0.156261	0.933227	0.380164	0.17039
P25705	0.0668896	-0.0559881	-0.122878	0.0226579	0.839305	0.864907	0.703917	0.00699353	0.928593	0.982712	0.89802	0.055416
Q5VZK9	0.162136	0.270454	0.108318	-0.00916354	0.368149	0.133822	0.539087	0.0436586	0.628319	0.874533	0.823778	0.172791
P30153	0.838158	0.358552	-0.479605	-0.0225824	0.0373335	0.367737	0.220759	0.0251236	0.200781	0.876677	0.604688	0.125562
P30154	-0.367365	0.148094	0.51546	-8.28409e-05	0.0356763	0.391626	0.00293915	0.984718	0.197521	0.882717	0.0987221	0.994222
C9JW74	-0.0613665	-0.0442213	0.0171452	0.0130711	0.782007	0.841579	0.937109	0.0200479	0.900068	0.97891	0.98461	0.108274
A0A087WYN9	-0.239003	-0.285891	-0.0468877	0.00183912	0.0278285	0.00869897	0.655923	0.493723	0.178563	0.874533	0.880932	0.707167
Q6P158	0.176936	-0.025428	-0.202364	-0.00107153	0.184464	0.847744	0.121995	0.746884	0.440816	0.979685	0.488532	0.870143
Q9UPR5	-0.0187072	0.0839253	0.102632	0.00547571	0.893342	0.546929	0.453496	0.118784	0.954676	0.911312	0.778559	0.312541
P57103-2	0.0340363	0.0199789	-0.0140575	-0.00382389	0.85006	0.911435	0.936492	0.396511	0.934221	0.989358	0.98461	0.628533
A5PKW4	-0.605787	-0.547096	0.0586911	0.00931758	0.00368968	0.00833616	0.76938	0.0703829	0.086949	0.874533	0.924851	0.229408
A0A0A0MSK4	-0.392235	-0.221152	0.171083	0.00567386	0.0164446	0.170986	0.280057	0.161193	0.143845	0.874533	0.658608	0.37223
P81274	0.232582	0.121979	-0.110602	0.00142975	0.37426	0.639971	0.665867	0.82678	0.632903	0.939181	0.88365	0.916313
Q9HD20	-0.14653	-0.0614811	0.0850487	0.00676921	0.185533	0.576304	0.431642	0.0154968	0.442485	0.919495	0.762362	0.0927541
Q5TCQ9	-0.275762	-0.0660171	0.209745	-0.00682611	0.121136	0.708365	0.227839	0.124895	0.356564	0.955651	0.611473	0.320923
P78371	0.691284	0.0978084	-0.593475	0.00200425	0.000524118	0.612336	0.00221975	0.678591	0.0527677	0.931231	0.0885256	0.830332
Q7Z6L1	0.432926	0.0280715	-0.404855	0.00065064	0.0169905	0.874957	0.0225679	0.884296	0.146025	0.984012	0.241404	0.944242
P48147	0.365657	0.482139	0.116481	-0.0554568	0.68742	0.595006	0.8959	0.0161325	0.849455	0.926049	0.96907	0.0953537
O15066	-0.150219	-0.150036	0.000182961	0.00694604	0.288695	0.288174	0.998945	0.0513287	0.560402	0.874533	0.999918	0.189749
O14782	-0.516426	-0.257601	0.258825	0.00773237	0.00209678	0.117446	0.109366	0.0614813	0.0703176	0.874533	0.475062	0.210379
Q9P2P6	0.326476	0.0760833	-0.250393	-0.00763728	0.0687675	0.668309	0.15302	0.088326	0.268261	0.949224	0.53452	0.262845
A0A0A0MRS8	-0.130748	0.249147	0.379894	-0.00406671	0.584317	0.297019	0.1068	0.496372	0.790216	0.874533	0.473754	0.709915
F5H3M2	-0.383683	-0.34902	0.0346629	0.00408512	0.0980882	0.131054	0.877967	0.47876	0.320432	0.874533	0.962243	0.696351
Q9HAQ2	-0.298524	0.0816587	0.380183	-0.000266826	0.0959716	0.645969	0.0312977	0.95222	0.317529	0.941414	0.282956	0.980766
Q6UWE0	0.988369	-0.00202319	-0.990392	-0.0147161	0.000579045	0.994195	0.000440989	0.0367621	0.0527677	0.999673	0.0429731	0.157632
Q6Y7W6	-0.347919	-0.20928	0.138639	-0.000876425	0.100599	0.320117	0.50193	0.867747	0.324254	0.874533	0.801305	0.935744
P49754	0.0752128	0.0541046	-0.0211083	-0.000943083	0.379308	0.525764	0.80086	0.658862	0.636258	0.907583	0.933349	0.819796
A8MVW0	-0.012225	-0.147244	-0.135019	-0.00293949	0.919736	0.225504	0.257613	0.333707	0.9664	0.874533	0.639817	0.569541
Q5VUB5	-0.068993	-0.0516236	0.0173694	-0.00580706	0.553881	0.656956	0.879028	0.0482993	0.772395	0.94452	0.962302	0.18384
A0A590UJK3	0.367053	0.00605244	-0.361001	-0.00861226	0.00174734	0.957707	0.00168405	0.0032253	0.068839	0.996818	0.079318	0.0342964
H7BXI1	0.330215	-0.00789165	-0.338107	0.000396917	0.128304	0.97077	0.112244	0.941385	0.367118	0.99726	0.477334	0.974871
Q08211	-0.297514	0.065316	0.36283	0.0340738	0.174041	0.763841	0.0915237	9.23826e-09	0.427546	0.965184	0.446259	7.00831e-06
Q96CW5	-0.120698	-0.0673132	0.0533844	0.00558382	0.237613	0.508136	0.592983	0.0302543	0.504618	0.903374	0.854098	0.13986
Q9Y6G9	0.0573186	-0.00809924	-0.0654178	0.0064023	0.61328	0.942902	0.556213	0.0256968	0.805882	0.994844	0.832284	0.12741
O43237	0.125448	-0.00138784	-0.126836	0.00538902	0.250205	0.989793	0.235582	0.0496742	0.518863	0.998563	0.617166	0.18668
P32004	0.0478092	0.0431098	-0.00469937	-0.0337068	0.88172	0.893027	0.988092	5.68166e-05	0.95037	0.985682	0.997853	0.00287684
Q6BDS2	-0.0411823	-0.0583366	-0.0171544	0.00703821	0.775971	0.686243	0.903704	0.053957	0.896793	0.952722	0.97072	0.194939
Q9Y6K8	-0.426551	-0.29606	0.130491	0.010278	0.0460189	0.162961	0.529661	0.0543638	0.220823	0.874533	0.816444	0.195754
P00568	1.01266	0.323278	-0.689384	-0.0248159	0.0964014	0.592441	0.246413	0.10316	0.317822	0.924334	0.626422	0.286518
A0A087WUT6	0.293867	0.0734973	-0.22037	-0.0137399	0.189111	0.740993	0.314069	0.015116	0.44729	0.961236	0.686684	0.0912027
Q9Y2J8	-0.147065	0.180938	0.328003	0.0175641	0.665219	0.5937	0.325647	0.040761	0.838021	0.925184	0.697472	0.1666
Q86XP1	-0.413402	-0.137411	0.275991	0.00443558	0.0130437	0.401708	0.0881407	0.2807	0.129373	0.885455	0.441555	0.512831
Q16760	-0.42178	-0.190552	0.231228	0.00375086	0.0144064	0.262131	0.166636	0.377916	0.135568	0.874533	0.54949	0.610978
Q9ULH7	-0.354931	-0.34237	0.0125613	-0.00167415	0.0468454	0.0544794	0.942202	0.705024	0.222386	0.874533	0.986093	0.843823
A0A499FIJ6	-0.276384	-0.22503	0.0513537	0.000606542	0.0201678	0.0568548	0.655371	0.836275	0.157047	0.874533	0.880932	0.921162
Q9BZF3-5	-0.149729	0.032651	0.18238	-0.000628339	0.172964	0.764801	0.0911027	0.818299	0.426419	0.965275	0.445413	0.911179
Q9H4L5-3	-0.357351	-0.142654	0.214697	0.00401113	0.0187055	0.341162	0.145922	0.28587	0.152378	0.874533	0.526749	0.517689
Q9H4L5-5	-0.233736	0.106688	0.340424	0.00509096	0.399102	0.69926	0.211099	0.462473	0.654006	0.953402	0.59439	0.685292
Q86TV6	0.0856579	0.0621	-0.0235579	0.00721109	0.501732	0.625266	0.850306	0.0253688	0.732012	0.93328	0.95319	0.126436
Q3KQU3	0.126683	-0.0583078	-0.18499	0.0132782	0.551188	0.783211	0.375008	0.0138036	0.770071	0.968896	0.731461	0.0860973
Q3KQU3-4	0.14381	-0.0109855	-0.154796	-0.000192343	0.6733	0.974236	0.643312	0.982	0.841498	0.997286	0.876058	0.992816
Q3KQU3-3	-0.123632	-0.253997	-0.130365	0.0159175	0.678383	0.393827	0.655477	0.0346834	0.844552	0.883446	0.880932	0.151609
O60502	0.157457	0.313738	0.15628	-0.00974372	0.501499	0.180955	0.496039	0.0981766	0.73179	0.874533	0.797279	0.278756
Q86TI0	0.0556055	0.0106192	-0.0449863	0.00360406	0.650318	0.930818	0.708172	0.241381	0.830194	0.993954	0.898847	0.471136
Q86TI0-2	-0.0635527	-0.128488	-0.0649353	-0.00136299	0.78556	0.58161	0.776653	0.815479	0.901863	0.920357	0.9254	0.909616
O60343	0.414689	0.173767	-0.240922	-0.00161855	0.00385885	0.216932	0.0824985	0.645244	0.087103	0.874533	0.431158	0.809647
Q9BZ71	-0.184688	-0.165515	0.0191737	0.00304063	0.168691	0.215899	0.883521	0.363535	0.422009	0.874533	0.96442	0.598748
Q08174-2	-0.0485755	0.00497314	0.0535487	-0.0163654	0.800265	0.979284	0.77595	0.00091457	0.909253	0.997519	0.925053	0.0152927
P07384	0.116492	0.21452	0.0980277	0.0041947	0.290921	0.05282	0.364116	0.129459	0.562129	0.874533	0.723785	0.327507
Q99832	0.663647	0.173858	-0.489789	0.00552254	0.000425285	0.340722	0.00716053	0.227897	0.0527677	0.874533	0.144755	0.456504
Q9Y2K2	-0.379412	-0.25272	0.126691	0.00456646	0.0299929	0.144745	0.454902	0.291858	0.183665	0.874533	0.778833	0.523854
P57737-3	-0.0345643	-0.0251544	0.00940998	-0.00227066	0.809271	0.860236	0.946531	0.526376	0.91436	0.981521	0.986464	0.732532
Q9H6U6-8	0.120258	-0.0606105	-0.180868	0.00342299	0.212573	0.52769	0.0570183	0.156409	0.475344	0.908471	0.37468	0.366238
K7ESE9	0.457024	-0.0624538	-0.519478	-0.00468701	0.0105497	0.721851	0.00317852	0.28768	0.121604	0.957562	0.100381	0.519443
Q8N3C0	-0.0361025	0.147095	0.183197	0.00325638	0.786636	0.27036	0.163001	0.329952	0.902624	0.874533	0.545764	0.565298
Q01968	0.998899	0.0849107	-0.913988	-0.0179764	0.0152313	0.833792	0.0231956	0.0785917	0.139532	0.978366	0.245203	0.245405
P32019	0.400835	0.397947	-0.00288737	-0.00223128	0.0648629	0.0713159	0.989209	0.650473	0.26127	0.874533	0.998041	0.813699
P56192	0.196012	0.000941318	-0.19507	0.0101835	0.327159	0.996228	0.319726	0.0434029	0.594811	0.999673	0.691741	0.172425
Q7Z3J2	0.752021	0.318856	-0.433165	-0.00738403	0.0347341	0.365152	0.211235	0.402607	0.195661	0.876677	0.59439	0.633412
F6S1J4	-0.530223	0.188036	0.718259	0.00428505	0.269212	0.701867	0.141288	0.663563	0.540467	0.954085	0.518787	0.823367
P04114	-0.0826498	0.257825	0.340475	0.00373259	0.721224	0.265895	0.135673	0.519599	0.868696	0.874533	0.508761	0.72854
P63261	0.0733519	0.161756	0.0884045	-0.00407108	0.361558	0.0454334	0.262317	0.0445627	0.622571	0.874533	0.642642	0.175001
P60709	0.105737	0.209653	0.103916	-0.00707376	0.4764	0.158557	0.475133	0.0586987	0.712849	0.874533	0.785577	0.204264
P68032	-0.0121575	-0.0550216	-0.042864	0.0117155	0.947875	0.766856	0.81407	0.0131199	0.979565	0.965308	0.937932	0.083077
P68133	0.117618	-0.0851673	-0.202785	0.000280775	0.605931	0.709498	0.36247	0.965308	0.801494	0.955651	0.722547	0.9874
Q562R1	-0.0670723	0.357758	0.42483	0.0143846	0.831999	0.258211	0.172285	0.0711169	0.925145	0.874533	0.556149	0.231097
P0CG38	-0.0419311	1.01466	1.05659	0.0075493	0.952833	0.175214	0.137659	0.663138	0.981762	0.874533	0.511305	0.82299
P0CG39	0.655281	1.25629	0.601008	-0.0283122	0.473662	0.170016	0.502388	0.21687	0.711126	0.874533	0.801464	0.443301
Q9BYX7	-0.118261	-0.044547	0.0737141	0.00565416	0.720675	0.893228	0.820657	0.499435	0.868345	0.985682	0.940773	0.712483
Q13009	0.101664	-0.158842	-0.260507	0.00312333	0.251585	0.0739413	0.00325384	0.159658	0.520289	0.874533	0.101173	0.370462
Q8IVF5	0.745198	0.236092	-0.509105	-0.0145627	0.0013281	0.296773	0.0233691	0.0112964	0.0629459	0.874533	0.245651	0.0758969
Q16799	0.527866	0.123009	-0.404856	-0.0277056	0.219372	0.773423	0.335713	0.0109062	0.483456	0.967491	0.703251	0.0746856
Q16799-3	0.64306	-0.22189	-0.86495	-0.0114753	0.201172	0.657278	0.0804354	0.360718	0.460297	0.944549	0.427194	0.597059
P40818	-0.180213	0.128653	0.308865	-0.00479823	0.145743	0.296663	0.0118277	0.121661	0.39243	0.874533	0.182507	0.316427
Q02153	0.151675	0.0422292	-0.109446	0.00231983	0.1462	0.683647	0.283468	0.372547	0.392734	0.952722	0.660762	0.606375
Q9UMS6	-0.370049	-0.245524	0.124525	-0.0107606	0.0855088	0.250848	0.55226	0.046098	0.297437	0.874533	0.831626	0.178026
Q9UMS6-4	-0.364665	-0.19712	0.167544	-0.00410919	0.042918	0.269215	0.33865	0.357674	0.21264	0.874533	0.705265	0.593878
P49792	-0.247906	-0.108125	0.139781	0.0057585	0.015925	0.286268	0.161334	0.024853	0.142527	0.874533	0.543376	0.124486
J3KQ37	0.551446	0.418064	-0.133382	-0.00258582	0.063352	0.164382	0.636652	0.735197	0.258348	0.874533	0.872403	0.862186
A0A1W2PNU4	-0.132726	0.0073942	0.14012	-0.00245314	0.783337	0.98786	0.766375	0.864811	0.900908	0.998563	0.923922	0.934645
A0A669KB10	0.0983147	0.142969	0.0446547	0.0104251	0.599378	0.44424	0.807538	0.027669	0.79814	0.889268	0.934997	0.134111
O14639	-0.04236	-0.23742	-0.19506	-0.0220735	0.833592	0.239475	0.324649	2.82368e-05	0.926374	0.874533	0.697192	0.00191755
Q9NZR2	0.018049	0.204703	0.186654	-0.01371	0.911819	0.209847	0.244118	0.0010604	0.964119	0.874533	0.624444	0.0167947
E9PGC5	0.0297577	-0.155456	-0.185213	-0.00447447	0.774104	0.134992	0.0705548	0.0866294	0.895271	0.874533	0.409936	0.259946
Q9Y2G0	0.0734896	-0.033932	-0.107422	0.00238671	0.558871	0.786627	0.383769	0.448032	0.775651	0.970015	0.735176	0.673207
A0A1B0GUZ7	0.105312	0.0489713	-0.0563405	-0.00192702	0.373964	0.67812	0.626932	0.514931	0.632903	0.95168	0.868402	0.72516
Q9UPW5	0.50588	0.0646302	-0.44125	-0.00226775	0.00185678	0.683087	0.00537168	0.567794	0.069107	0.952722	0.12359	0.760439
Q96P70	0.768563	0.0914673	-0.677096	-0.0144593	0.0104709	0.756274	0.0209705	0.0524298	0.12123	0.962332	0.232912	0.191748
P42658	-0.195885	-0.126389	0.0694958	0.00101508	0.320874	0.520295	0.718732	0.836637	0.590634	0.906119	0.904802	0.921328
P42658-2	-0.143106	-0.0150629	0.128043	-0.000479257	0.562548	0.951246	0.596956	0.938134	0.778327	0.996322	0.855917	0.973066
Q8N608-3	-0.158947	-0.361575	-0.202628	0.00890569	0.575369	0.203013	0.466421	0.210875	0.785436	0.874533	0.782565	0.437104
Q8N608-2	0.065744	0.23513	0.169386	0.0253469	0.88471	0.601005	0.705304	0.0164434	0.951229	0.926936	0.89802	0.0964403
Q8TEV9	0.246526	-0.0370557	-0.283582	0.0053546	0.048488	0.764084	0.0210165	0.0858196	0.225892	0.965184	0.232912	0.258924
Q14738	0.664444	0.0169394	-0.647504	-0.0083119	0.00303077	0.93826	0.00318988	0.131614	0.0805836	0.994766	0.100381	0.331374
Q13362-4	-0.0467139	0.0774714	0.124185	-0.00797331	0.692241	0.510867	0.284125	0.00792968	0.852368	0.904321	0.660963	0.0606078
Q16537	0.629244	0.230985	-0.398259	-0.00823199	0.0030908	0.267222	0.0529571	0.115799	0.0810636	0.874533	0.362	0.307657
Q15173	0.315791	-0.0496924	-0.365483	-0.00647062	0.174746	0.829756	0.109622	0.265404	0.428226	0.977484	0.475537	0.496785
Q5TCY1	0.0600007	-0.0820909	-0.142092	-0.00509349	0.593923	0.464978	0.199134	0.072401	0.795248	0.895715	0.581626	0.233082
X6R456	-0.394869	-0.282682	0.112187	0.0112076	0.309298	0.466257	0.76496	0.311821	0.579786	0.895715	0.922916	0.5464
Q8IWY7	0.114609	0.427104	0.312495	-0.0113892	0.754946	0.24516	0.385928	0.216487	0.886618	0.874533	0.7368	0.442619
P22102	1.07877	0.333237	-0.745536	-0.00987394	0.00758263	0.40077	0.0574429	0.320887	0.10695	0.885455	0.376096	0.556312
P22059	0.659986	0.474311	-0.185675	-0.0067814	0.0106768	0.0638129	0.45682	0.287575	0.122044	0.874533	0.779041	0.519443
Q969R2	0.66198	0.40083	-0.261149	-0.0200502	0.0723628	0.273042	0.466442	0.030137	0.274326	0.874533	0.782565	0.139533
Q96K76-4	0.995621	0.345739	-0.649882	-0.0279322	0.0276467	0.438466	0.139719	0.0137717	0.178078	0.887814	0.514917	0.085975
Q6R327-3	-0.106448	0.0222196	0.128668	0.00550605	0.393596	0.858095	0.293127	0.0793877	0.649686	0.981521	0.668094	0.246947
Q9H269	0.27086	-0.00991907	-0.280779	-0.000664519	0.00665302	0.919172	0.00417641	0.786239	0.104088	0.991065	0.11018	0.893019
O43747	1.03317	0.356868	-0.6763	-0.0194172	0.0170514	0.402935	0.108247	0.0712271	0.146229	0.885455	0.474532	0.231097
O75843	-0.243315	-0.420015	-0.1767	0.00327911	0.417724	0.163312	0.550199	0.640889	0.668344	0.874533	0.830607	0.806218
A0A0D9SF53	0.0198067	-0.0842918	-0.104099	0.00200024	0.879577	0.51853	0.417215	0.540988	0.949993	0.906119	0.754285	0.741879
O15523	-0.219106	0.563906	0.783012	0.0155726	0.634429	0.221442	0.0850466	0.178269	0.819782	0.874533	0.434577	0.395049
A0A1W2PQ51	-0.308678	-0.363559	-0.0548804	0.015432	0.172009	0.107535	0.803424	0.00706962	0.425686	0.874533	0.93404	0.0558085
P17844	-0.891557	-0.632637	0.258919	0.0344743	0.0316295	0.124244	0.519788	0.00106765	0.188867	0.874533	0.812654	0.0168502
E7ESC9	0.929743	0.150462	-0.779281	0.00324258	0.0133986	0.683858	0.033686	0.726213	0.130873	0.952722	0.291136	0.857014
P49418	0.469962	0.579337	0.109375	-0.0220693	0.170386	0.091072	0.743631	0.0109339	0.424596	0.874533	0.914553	0.0746856
Q9NZW5	0.891377	0.0885096	-0.802867	-0.0102882	0.00590829	0.780077	0.0111634	0.197131	0.0989776	0.968209	0.177431	0.420136
Q9UEY8	0.719735	0.0928781	-0.626856	-0.0307443	0.0211054	0.762472	0.0398523	0.000120449	0.159953	0.964974	0.315361	0.00408059
Q9UEY8-2	1.50937	0.154003	-1.35537	-0.0471031	0.00200262	0.746214	0.00448353	0.000140399	0.0703176	0.9613	0.11298	0.00444985
Q02410	0.43337	0.0204127	-0.412957	-0.00672728	0.00150335	0.877836	0.00199799	0.0453935	0.0631968	0.984465	0.086659	0.176587
Q99767	-0.102452	-0.0403532	0.0620987	-6.09283e-05	0.372908	0.724567	0.581079	0.98306	0.632481	0.958236	0.845308	0.993558
Q92823	0.042961	-0.0848482	-0.127809	-0.0236197	0.818262	0.649332	0.485912	1.86811e-06	0.918489	0.942023	0.790822	0.000294834
O00471	0.832143	0.181145	-0.650998	-0.00953949	0.000996162	0.461016	0.00797096	0.123133	0.0619296	0.895352	0.152893	0.318489
O60503	1.10391	0.147784	-0.956124	-0.0125889	0.00245484	0.677567	0.00713943	0.159512	0.0751718	0.95168	0.144755	0.370367
P06744	0.0155203	-0.789581	-0.805101	-0.0128179	0.98871	0.471168	0.454477	0.640449	0.995855	0.895715	0.778724	0.8062
P35573	0.298495	0.257467	-0.0410283	-0.00803294	0.310947	0.380729	0.886702	0.275715	0.580589	0.878496	0.965745	0.507287
P31939-2	1.60971	0.144471	-1.46524	-0.043011	0.061979	0.865508	0.0826078	0.0463819	0.254944	0.982712	0.431158	0.178771
H7C560	0.0692757	-0.169849	-0.239125	0.00313591	0.583261	0.179229	0.0553475	0.321469	0.790094	0.874533	0.369426	0.556784
P15056	0.0569485	-0.329033	-0.385982	-0.00206563	0.79522	0.150793	0.0882156	0.724901	0.906615	0.874533	0.441555	0.856115
P04049	-0.252493	-0.137276	0.115217	0.00520243	0.038125	0.254899	0.33019	0.0864583	0.202463	0.874533	0.699619	0.259866
P10398	0.13515	0.293923	0.158773	0.000985268	0.395267	0.0656715	0.308527	0.803943	0.650845	0.874533	0.682991	0.901943
P53992	0.633348	-0.0889186	-0.722266	-0.00674511	0.00871179	0.707313	0.00240855	0.257168	0.111165	0.955651	0.091039	0.48849
O94855	0.508761	0.0104503	-0.49831	-0.00525441	0.0359856	0.965178	0.0360771	0.382064	0.197662	0.99726	0.299677	0.615155
Q9H1A4	0.179688	0.0404901	-0.139198	0.00122585	0.048788	0.6533	0.117976	0.587507	0.226352	0.94305	0.484599	0.77256
Q8IWV7	1.10484	0.272648	-0.832194	-0.029623	0.0153421	0.543181	0.0608613	0.00949614	0.139694	0.910382	0.387479	0.0682377
O60242	-0.400029	-0.300866	0.0991632	-0.00252021	0.0400194	0.11992	0.599822	0.601293	0.206238	0.874533	0.858007	0.782613
Q4KMP7	0.350595	-0.161316	-0.511911	0.000236052	0.0532774	0.36923	0.00440132	0.958108	0.235685	0.876677	0.112484	0.983671
Q9BXI6	-0.182468	-0.109055	0.0734133	0.0110198	0.100123	0.322529	0.497201	0.000117981	0.323878	0.874533	0.797981	0.00407133
O14787-2	0.733287	0.0561309	-0.677157	-0.0142323	0.0365994	0.871201	0.0485999	0.103233	0.199413	0.983753	0.348309	0.286631
Q92973-2	0.516419	0.268183	-0.248236	-0.0136724	0.0311905	0.258024	0.286295	0.0227226	0.18756	0.874533	0.661864	0.11775
Q8TAF3	-0.110337	0.0350847	0.145422	0.0113262	0.243938	0.709518	0.118089	5.31295e-06	0.511649	0.955651	0.484599	0.000621477
Q9UHC6	-0.108802	-0.071267	0.0375351	-0.0066176	0.455223	0.623679	0.792392	0.071235	0.697885	0.933227	0.930905	0.231097
Q9Y4D2	-0.195759	-0.177691	0.0180685	-0.0018572	0.167343	0.208656	0.896034	0.598878	0.419453	0.874533	0.96907	0.78116
Q6P995	0.0280219	-0.131714	-0.159736	-0.00629037	0.816902	0.276723	0.179945	0.0397156	0.918282	0.874533	0.560461	0.164494
Q96QZ7	-0.296561	-0.100353	0.196208	-0.00308345	0.0616866	0.523018	0.20496	0.433874	0.254519	0.907264	0.588703	0.65909
Q15334	1.01081	0.31335	-0.697463	-0.00885046	0.000345646	0.252279	0.0104622	0.197407	0.0527677	0.874533	0.171869	0.42028
Q9UMZ2-3	0.455987	0.0321281	-0.423859	-0.0163151	0.00350343	0.833148	0.0055146	4.30226e-05	0.0858511	0.978205	0.124515	0.00246517
O60331	-0.368604	-0.0449048	0.3237	0.00608233	0.0388133	0.798741	0.0635329	0.170172	0.203589	0.9737	0.393426	0.385573
A6PW57	0.112301	-0.179171	-0.291473	-0.00680471	0.341361	0.129466	0.0128951	0.0225669	0.605902	0.874533	0.188932	0.117416
O14986	-0.352193	-0.199378	0.152816	0.0104608	0.0386705	0.237295	0.355773	0.0144706	0.203201	0.874533	0.718131	0.0889797
A2A3N6	0.355757	0.0882973	-0.26746	0.0212498	0.211566	0.755097	0.337073	0.00337444	0.473916	0.962	0.704246	0.0352572
Q96CV9	-0.0616155	-0.183076	-0.121461	-0.00319091	0.659473	0.191113	0.376114	0.362241	0.834502	0.874533	0.731731	0.597815
Q9NQ86-4	1.19758	0.105575	-1.092	-0.0187305	0.000383001	0.745985	0.000905746	0.0235659	0.0527677	0.9613	0.059496	0.120589
Q9Y450	-0.285115	-0.0857562	0.199358	0.0114527	0.0998598	0.617664	0.238779	0.00890217	0.32326	0.932659	0.619572	0.0651618
Q9Y450-2	-0.349945	0.160527	0.510472	0.00733713	0.471171	0.745287	0.277473	0.562963	0.710112	0.961236	0.655112	0.757578
P21579	-0.126898	0.0758387	0.202737	-0.00410398	0.235725	0.476536	0.0546047	0.126035	0.502982	0.895715	0.367535	0.322079
J3KQA0	0.131713	0.558171	0.426458	0.00219722	0.817819	0.32544	0.448819	0.875646	0.918489	0.874533	0.775563	0.939005
Q8N9I0	-0.352847	0.304489	0.657336	0.00149382	0.256501	0.325979	0.0324116	0.847184	0.526699	0.874533	0.286983	0.92536
O00445	0.153529	0.113434	-0.0400948	-0.00161036	0.19014	0.330985	0.72592	0.581283	0.449067	0.874533	0.907763	0.769381
Q17R89-3	0.0613145	-0.0611347	-0.122449	0.00330151	0.677762	0.677954	0.397753	0.371682	0.844246	0.95168	0.742524	0.605515
Q68EM7	0.695948	0.122426	-0.573522	-0.0121301	0.0178453	0.671981	0.0454805	0.0963084	0.149033	0.949256	0.337576	0.275572
Q9H0B6	0.626454	0.0295956	-0.596858	-0.010068	0.0104588	0.901906	0.0127232	0.0966403	0.12123	0.98765	0.187022	0.276168
Q07866-8	0.888587	0.402312	-0.486274	-0.0303871	0.0398339	0.346877	0.247579	0.00533891	0.206114	0.874533	0.627805	0.0473556
Q9NSK0	0.737598	0.0640716	-0.673527	-0.0201791	0.00763426	0.813077	0.0127144	0.00362871	0.10695	0.975546	0.187022	0.0371671
Q6P597	0.149343	-0.0843895	-0.233733	-0.0139975	0.674526	0.811945	0.502712	0.117575	0.841964	0.975201	0.801464	0.310815
P40123	1.335	0.197085	-1.13791	-0.0176946	0.00236434	0.64533	0.00783636	0.101324	0.0743693	0.941414	0.151279	0.283872
Q99758	-0.352469	-0.209958	0.14251	0.00762623	0.00369224	0.0789032	0.222792	0.0115617	0.086949	0.874533	0.607528	0.0769296
Q9ULH0	0.20308	0.260266	0.057186	0.000430261	0.0396467	0.0086623	0.550499	0.860158	0.205925	0.874533	0.830782	0.932175
O43526-2	-0.28866	-0.14208	0.14658	0.00213956	0.0319648	0.28578	0.262353	0.520547	0.189492	0.874533	0.642642	0.728878
O43526-4	-0.0278395	-0.101749	-0.0739091	0.000414139	0.839072	0.45749	0.582447	0.903834	0.928563	0.892945	0.846284	0.955115
Q4VXP6	-0.152243	0.0590707	0.211314	0.0101645	0.555615	0.817183	0.405888	0.111366	0.773493	0.976613	0.747499	0.300134
F8WEA4	-0.476769	-0.107908	0.36886	0.00733645	0.0107971	0.556963	0.0428832	0.113059	0.122204	0.91572	0.326653	0.303245
P56696	-0.182315	-0.109816	0.0724994	0.0134271	0.477643	0.669735	0.773712	0.0407925	0.713411	0.949224	0.925023	0.166614
Q16181	-0.259237	0.101936	0.361173	0.000278499	0.336001	0.703999	0.172377	0.966954	0.602051	0.955349	0.556149	0.988394
Q16181-2	-0.488597	0.348822	0.837418	0.00109907	0.0971012	0.23358	0.00421014	0.88055	0.318804	0.874533	0.110421	0.942209
D6RER5	-0.338852	-0.018462	0.32039	-0.00224734	0.300766	0.954815	0.317983	0.78321	0.573179	0.996636	0.690383	0.891191
B1AMS2	-0.107573	0.353226	0.460798	0.00400471	0.72455	0.247587	0.125581	0.599991	0.870234	0.874533	0.492769	0.782101
Q92599-4	-0.0746936	0.185272	0.259966	0.00833517	0.884719	0.718572	0.60681	0.518034	0.951229	0.956972	0.86138	0.727139
A6NFQ9	-0.206939	0.12523	0.332169	0.0135963	0.64769	0.781573	0.454544	0.231317	0.828468	0.968563	0.778724	0.460078
Q15019	0.57258	-0.0869293	-0.659509	-0.0253991	0.1015	0.801932	0.054863	0.00417498	0.325873	0.974712	0.368164	0.0408241
B5ME97	0.200673	0.30093	0.100257	-0.0137568	0.476069	0.284876	0.71611	0.0526556	0.712717	0.874533	0.902891	0.192271
Q86YZ3	-0.474123	0.539943	1.01407	-0.0103755	0.482363	0.422797	0.126959	0.53858	0.718019	0.887814	0.495224	0.740051
Q5XPI4	0.460301	0.00529481	-0.455006	-0.0125989	0.0347186	0.980357	0.0332026	0.0210937	0.195661	0.997519	0.289991	0.111795
O43815	0.509704	0.0732482	-0.436456	-0.0163867	0.000491773	0.604899	0.00216348	1.09061e-05	0.0527677	0.927663	0.0885256	0.0011149
Q8NFW9	-0.402689	-0.52746	-0.124771	0.00843003	0.0199061	0.00246553	0.456146	0.0503611	0.156261	0.874533	0.778833	0.187739
Q8N5V2	-0.429753	-0.194132	0.235621	0.00990431	0.0520486	0.375473	0.273946	0.0729699	0.233066	0.876938	0.651523	0.234383
A0A2R8Y5M7	-0.548701	-0.278061	0.27064	-0.0114053	0.0153368	0.213155	0.217301	0.04294	0.139694	0.874533	0.600051	0.171402
P47736-4	0.321414	0.0409617	-0.280452	-0.000392931	0.0284043	0.776939	0.0504306	0.91364	0.179264	0.968054	0.35436	0.960624
X6R8W7	-0.224751	-0.108319	0.116432	0.0036955	0.418053	0.691848	0.66989	0.582149	0.668469	0.952722	0.885444	0.769713
P47736-2	0.602529	0.0098414	-0.592688	-0.00091026	0.0037911	0.961389	0.00366598	0.858224	0.087103	0.997121	0.107113	0.931195
Q684P5	0.258979	0.00349596	-0.255483	-0.00655148	0.187056	0.985695	0.184152	0.182018	0.444497	0.998563	0.564633	0.399471
Q8IXI2-3	-0.0917834	0.0721955	0.163979	0.0107582	0.417418	0.522354	0.14081	0.000234473	0.668344	0.907123	0.517878	0.00649022
Q8IXI2-2	0.315357	-0.166426	-0.481783	0.00107682	0.188521	0.492352	0.0499163	0.864398	0.447005	0.899889	0.352786	0.934645
Q8IXI2-7	0.0465601	0.0334454	-0.0131147	0.00717019	0.835404	0.881077	0.952372	0.202488	0.927242	0.984589	0.988049	0.427201
Q8IXI2	0.578997	0.0358014	-0.543196	0.00327387	0.155817	0.929394	0.174373	0.71849	0.404307	0.993954	0.556519	0.851979
Q8IXI1	-0.119899	0.30166	0.421559	0.0120468	0.666284	0.278005	0.12385	0.0853037	0.838314	0.874533	0.491383	0.258207
Q9UPT5-1	0.956198	0.148845	-0.807353	-0.0146879	0.000561709	0.579402	0.00274948	0.0309002	0.0527677	0.920023	0.0973793	0.140749
B4DJ07	1.07096	0.206431	-0.864529	-0.0211534	0.000499794	0.488524	0.0037928	0.00542885	0.0527677	0.898804	0.10788	0.0479273
A0A2R8Y5H9	-0.252575	-0.134252	0.118323	0.00367552	0.0765987	0.342759	0.394395	0.300266	0.283223	0.874533	0.741831	0.533095
Q6VAB6	-0.317036	-0.186007	0.131029	0.00706069	0.0424516	0.229637	0.388102	0.0701486	0.211651	0.874533	0.73868	0.229132
P40763	0.119914	-0.0343853	-0.154299	0.0041585	0.274799	0.752959	0.152461	0.130951	0.547277	0.961993	0.533465	0.330045
P06576	-0.411401	-0.592849	-0.181448	0.0134886	0.391504	0.216751	0.699325	0.261847	0.647778	0.874533	0.897259	0.492797
Q9BZH6	-0.0607266	-0.0229612	0.0377653	0.00698107	0.606696	0.845229	0.7438	0.0195004	0.80168	0.979607	0.914553	0.106837
Q8NBF6	0.821345	-0.0800851	-0.90143	0.00835162	0.00331787	0.76932	0.00106976	0.224011	0.0846612	0.965574	0.0645876	0.451434
P25098	-0.404365	-0.348821	0.0555434	0.0133343	0.0676841	0.1134	0.796234	0.0166275	0.266585	0.874533	0.931306	0.0970044
P35626	-0.582796	-0.256489	0.326308	0.0177264	0.00117279	0.143622	0.0591036	9.60287e-05	0.0623294	0.874533	0.38167	0.00359948
P33402	0.0695625	0.0356589	-0.0339036	0.00465417	0.474622	0.713094	0.721885	0.0576777	0.711771	0.956395	0.905661	0.202209
O60645	0.755889	0.126775	-0.629114	-0.00782058	0.000976178	0.569144	0.00478268	0.162862	0.0619296	0.916909	0.11504	0.374996
B8ZZD4	0.654158	-0.0666269	-0.720785	-0.0154773	0.000774627	0.724051	0.000174744	0.0014233	0.0571192	0.958236	0.0341738	0.0206049
Q86VP1-2	0.601544	-0.221093	-0.822638	-0.0384199	0.0361655	0.438724	0.00409244	5.62778e-06	0.19773	0.887814	0.11018	0.00064907
Q96AX1	0.25804	-0.00858268	-0.266623	-0.00378388	0.00716402	0.927254	0.00465754	0.110544	0.106521	0.993254	0.114161	0.298805
O75110	-0.207571	-0.0411967	0.166375	0.0058041	0.079267	0.725049	0.150127	0.050154	0.287499	0.958236	0.530357	0.187292
O43861	0.389679	-0.242498	-0.632177	-0.00980413	0.445057	0.635226	0.206327	0.41397	0.688319	0.936943	0.589141	0.644395
Q6ZMW3	0.240577	0.257447	0.0168703	0.000279392	0.087027	0.0667256	0.901822	0.936187	0.299615	0.874533	0.970269	0.971837
Q05BV3-5	-0.0671059	-0.157518	-0.0904118	0.00559551	0.70387	0.371961	0.601379	0.206649	0.859278	0.876938	0.859004	0.432411
P27986	0.511737	-0.0350263	-0.546764	-0.0105032	0.0040688	0.840526	0.00180623	0.0176122	0.0881997	0.97891	0.0819101	0.100405
O00459	0.0760429	-0.200055	-0.276097	-0.00241728	0.468213	0.0576965	0.00819151	0.356852	0.708047	0.874533	0.155756	0.59328
Q9P2Q2	-0.402606	-0.32379	0.0788161	0.00432827	0.0125745	0.0431142	0.612772	0.277179	0.127531	0.874533	0.864421	0.508484
P42336	0.704753	0.00386288	-0.70089	-0.011231	0.00304823	0.986722	0.00265628	0.0557649	0.0805836	0.998563	0.0955838	0.198583
Q9Y520	-0.445607	-0.307188	0.138419	-0.00960059	0.0939242	0.245377	0.593102	0.148231	0.313522	0.874533	0.854098	0.355424
P28288	-0.454943	0.229828	0.68477	0.0155622	0.0510395	0.319737	0.00308161	0.00810945	0.230682	0.874533	0.0987221	0.0616674
P49748	0.223715	0.58943	0.365715	0.0013144	0.563738	0.129265	0.336248	0.892021	0.779134	0.874533	0.703494	0.948425
O60733	-0.433671	-0.250227	0.183444	0.00865352	0.00736677	0.116778	0.240453	0.031377	0.106663	0.874533	0.621764	0.142129
A0A590UK67	-0.327849	-0.387628	-0.0597789	0.0089763	0.45722	0.375367	0.890543	0.370737	0.699278	0.876938	0.968253	0.604741
Q9Y4J8-13	0.55467	-0.206223	-0.760893	-0.0275225	0.0164536	0.365418	0.000921559	4.70508e-06	0.143845	0.876677	0.060075	0.000571985
E7EVB6	0.0188506	-0.39095	-0.4098	0.00385313	0.86164	0.000445416	0.000189793	0.156317	0.940465	0.874533	0.0348445	0.366238
Q9Y4J8-10	1.29063	-0.516728	-1.80736	-0.0628896	0.0425821	0.414334	0.00405455	4.98771e-05	0.211651	0.887814	0.11018	0.00273528
Q8N3E9	0.23933	0.101167	-0.138163	0.0030076	0.0350963	0.367579	0.211143	0.285592	0.196434	0.876677	0.59439	0.517627
P00367	-0.75768	-0.844893	-0.0872128	0.0237287	0.0617691	0.0372255	0.824844	0.0199115	0.254658	0.874533	0.94226	0.108036
P49448	-0.753742	-0.906366	-0.152623	0.0107229	0.123483	0.064733	0.75011	0.347811	0.360317	0.874533	0.916472	0.584624
O75955	0.170277	-0.0633321	-0.233609	-0.0107907	0.389455	0.74795	0.229088	0.0308114	0.645328	0.9613	0.612262	0.140602
Q8IWW6	0.014783	0.00429974	-0.0104832	-0.00148043	0.864343	0.960273	0.901601	0.494319	0.941912	0.997121	0.970269	0.707766
E7ESC6	0.818199	0.6328	-0.185399	-0.035164	0.0990196	0.199754	0.701036	0.00513134	0.321712	0.874533	0.897853	0.0463469
Q9H2T7	-0.145085	-0.0578574	0.0872276	-0.00286639	0.780554	0.911799	0.863539	0.845995	0.899368	0.989451	0.95776	0.924847
Q96CN4-2	-0.0813466	-0.0559985	0.0253481	0.00153169	0.570419	0.69529	0.856709	0.669075	0.783978	0.952722	0.955589	0.825992
Q9H2U1	0.0242348	-0.0954208	-0.119656	0.00347841	0.782741	0.277827	0.166692	0.115672	0.900453	0.874533	0.54949	0.30754
Q6P158-2	0.538481	0.234787	-0.303694	-0.0113047	0.374146	0.697484	0.606771	0.404262	0.632903	0.953397	0.86138	0.634684
Q9Y4H2	-0.334302	-0.151944	0.182358	0.00417959	0.0356671	0.334324	0.238673	0.289574	0.197521	0.874533	0.619572	0.521527
Q8WXF7	0.963577	0.299517	-0.66406	-0.0125003	0.04578	0.530021	0.158009	0.296562	0.220221	0.909681	0.539545	0.529641
Q8NHH9-4	1.10624	0.221762	-0.884474	-0.00841218	0.00457902	0.561316	0.0198764	0.379839	0.0913367	0.916207	0.22695	0.612331
Q6DD88	0.690321	0.488031	-0.20229	-0.0066202	0.116742	0.264888	0.637134	0.545347	0.350422	0.874533	0.872797	0.744592
O94819	0.345683	0.318093	-0.0275901	0.00163166	0.150423	0.184396	0.906282	0.785003	0.398098	0.874533	0.971845	0.892667
Q93050	-0.0395864	0.29839	0.337976	-0.00685559	0.864532	0.199239	0.139314	0.238987	0.941912	0.874533	0.513843	0.468496
Q93050-3	-0.0149647	-0.282149	-0.267184	0.0130186	0.962974	0.388033	0.396113	0.117265	0.985826	0.881449	0.742524	0.310179
Q9HBG4	-0.0856186	0.60544	0.691059	-0.0181804	0.871924	0.278235	0.178629	0.27438	0.945617	0.874533	0.558835	0.505973
P17677	0.00482872	0.0329118	0.0280831	-0.0355814	0.98768	0.915993	0.926986	1.44519e-05	0.995221	0.990547	0.980963	0.0012746
O14576-2	0.0789614	-0.136575	-0.215537	0.00671351	0.515174	0.260224	0.0718634	0.0286308	0.742301	0.874533	0.412035	0.136133
Q13409-2	0.194061	-0.186567	-0.380629	-0.00332787	0.350967	0.368702	0.0636275	0.521931	0.61426	0.876677	0.393644	0.72999
Q13409-5	-0.319301	-0.293343	0.0259577	-0.00385833	0.576949	0.609474	0.962786	0.812808	0.786569	0.92958	0.989942	0.907995
Q13409-7	0.130743	-0.128277	-0.25902	-0.00190677	0.65709	0.662422	0.370189	0.795639	0.833354	0.946497	0.729032	0.898514
O75781	0.143504	0.093102	-0.0504019	-0.0248918	0.400608	0.584283	0.762864	6.09016e-08	0.654892	0.920556	0.921914	2.88353e-05
O75781-2	0.383625	0.208218	-0.175407	-0.0388505	0.137386	0.417167	0.486319	2.3638e-08	0.38052	0.887814	0.790822	1.41765e-05
Q13023	-0.323612	-0.189705	0.133907	0.00662884	0.0134158	0.142267	0.290375	0.0417983	0.130899	0.874533	0.666042	0.168997
A0A669KAW8	-0.315716	-0.154224	0.161492	0.0097733	0.0642743	0.36184	0.331125	0.0225932	0.259987	0.876677	0.700051	0.117447
A0A087WZV0	-0.0831355	-0.0833713	-0.000235789	0.00215287	0.484488	0.482246	0.998384	0.469119	0.71989	0.896545	0.999918	0.689237
B7WPL9	0.540108	-0.0355272	-0.575636	-0.00297923	0.00323952	0.842745	0.00142467	0.507282	0.0844718	0.979113	0.07343	0.718776
Q96RR4	-0.261904	-0.132779	0.129124	0.00493973	0.146315	0.458645	0.463101	0.272128	0.392792	0.89405	0.782565	0.50351
Q96RR4-7	0.217773	-0.420129	-0.637902	0.00275671	0.562393	0.263745	0.0854011	0.769191	0.778327	0.874533	0.435345	0.88383
O75064	-0.259874	-0.0649585	0.194915	0.0208363	0.0405955	0.604379	0.115481	1.56226e-09	0.208029	0.927659	0.480733	3.09226e-06
P54136	0.295463	0.0685224	-0.226941	-0.0025598	0.253754	0.790152	0.370436	0.6917	0.522936	0.970682	0.729199	0.836777
Q9HCE0	0.449515	0.0760614	-0.373453	-0.00848131	0.0325605	0.713928	0.0690773	0.105083	0.19008	0.956395	0.406777	0.2898
Q16658	0.918495	0.699392	-0.219103	-0.0375322	0.140726	0.259813	0.718523	0.01704	0.386415	0.874533	0.904791	0.0985798
O95294-4	0.0185114	0.166862	0.14835	-0.0108004	0.921351	0.373319	0.420169	0.0229765	0.966699	0.876938	0.755967	0.118587
O95294-3	0.133761	-0.143363	-0.277124	-0.0182985	0.717574	0.707846	0.458869	0.0579122	0.86625	0.955651	0.781224	0.202557
O43264	0.0804488	0.0310644	-0.0493843	0.00541084	0.439745	0.764626	0.628083	0.039485	0.684109	0.965275	0.868632	0.163992
P26196	-0.243308	-0.204025	0.0392838	0.0147568	0.0388639	0.0815895	0.730914	1.78045e-06	0.203622	0.874533	0.909309	0.000286017
Q16643-3	0.117344	0.469658	0.352315	-0.0344556	0.729262	0.166903	0.290165	9.22042e-05	0.872601	0.874533	0.665855	0.00352966
Q9HCM3	-0.427376	-0.213741	0.213636	-0.00618715	0.052902	0.328476	0.320072	0.259454	0.234785	0.874533	0.692059	0.490758
E9PS17	0.402386	-0.0888245	-0.491211	0.00170187	0.105959	0.7189	0.0447835	0.783176	0.332957	0.956972	0.333741	0.891191
P51116	-0.421397	-0.220697	0.2007	0.00507918	0.0293285	0.248595	0.28519	0.289158	0.18237	0.874533	0.661864	0.521191
Q06787-8	-0.644396	-0.629877	0.0145197	-0.0238087	0.157912	0.166428	0.973968	0.0380488	0.407393	0.874533	0.992952	0.161059
Q06787-6	-0.470213	-0.524705	-0.0544917	-0.0248134	0.283134	0.226811	0.899001	0.0226593	0.55409	0.874533	0.969137	0.117624
Q8TCS8	0.739751	0.280209	-0.459542	-0.012752	0.0463364	0.445525	0.203907	0.167405	0.221682	0.889268	0.588703	0.380778
Q7Z392	0.463692	0.12922	-0.334472	0.000747542	0.0028996	0.395768	0.0268022	0.844342	0.0793334	0.883937	0.260148	0.924726
O95573	-0.0522091	-0.14974	-0.0975308	0.00513346	0.679486	0.236393	0.431442	0.106389	0.845335	0.874533	0.762362	0.291969
O60488	-0.0521172	0.258864	0.310981	0.0022968	0.756505	0.124802	0.0612193	0.584939	0.886943	0.874533	0.388933	0.771667
Q08499-11	0.0342555	-0.108168	-0.142423	0.000794975	0.77488	0.366261	0.226586	0.790678	0.895647	0.876677	0.611062	0.895611
Q08499	-0.249595	-0.267745	-0.0181504	-0.00369096	0.327304	0.288969	0.942358	0.520448	0.594833	0.874533	0.986093	0.728878
P27815	0.041525	-0.000414957	-0.0419399	0.000290707	0.762031	0.997579	0.75497	0.932425	0.890521	0.999743	0.918199	0.970043
Q07343	0.227538	0.109016	-0.118522	1.2875e-05	0.171854	0.510233	0.466196	0.997522	0.425679	0.904321	0.782565	0.999009
Q07343-3	0.00649192	-0.0164244	-0.0229163	0.00362892	0.972245	0.929776	0.900206	0.468678	0.988508	0.993954	0.969851	0.688813
Q08493	0.322959	0.57165	0.248691	-0.00746222	0.12985	0.0084345	0.234344	0.16588	0.369662	0.874533	0.617166	0.378575
P49411	-0.227515	-0.0382303	0.189285	0.00785321	0.361637	0.877645	0.438375	0.208805	0.622571	0.98445	0.766279	0.434216
O43157	0.561283	0.370931	-0.190352	-0.0248553	0.0408899	0.173096	0.475116	0.000393587	0.208766	0.874533	0.785577	0.00938612
P52306-5	0.823744	0.618395	-0.20535	-0.0465827	0.245963	0.381969	0.76717	0.00964056	0.514458	0.878624	0.924385	0.0687215
P52306	0.205156	-0.140338	-0.345494	-0.0256471	0.664404	0.766061	0.45635	0.0319619	0.837789	0.965308	0.778833	0.143693
P52306-4	2.50209	1.38926	-1.11282	-0.0482333	0.00716878	0.127933	0.212126	0.0627071	0.106521	0.874533	0.595552	0.213553
P52306-3	-0.225025	2.60361	2.82864	-0.0667785	0.875667	0.0904181	0.0466139	0.141971	0.947612	0.874533	0.340283	0.34668
Q8N1G4	0.648329	0.020569	-0.62776	0.0029395	0.00398532	0.925507	0.00442204	0.594212	0.0877856	0.9926	0.112693	0.777871
P02730	0.0894288	0.935607	0.846178	0.0260438	0.907981	0.227182	0.265875	0.180216	0.962629	0.874533	0.645464	0.397164
E9PLK3	0.188404	0.766976	0.578572	-0.031373	0.713285	0.135847	0.250943	0.0158637	0.864405	0.874533	0.630581	0.0942808
Q96GW7	-0.00446986	0.553238	0.557708	-0.0244541	0.9864	0.0364831	0.0319259	0.000308413	0.995192	0.874533	0.284395	0.00797266
O60825	0.320368	0.0104165	-0.309952	0.00232638	0.0395532	0.945944	0.0420791	0.546109	0.205915	0.995464	0.323818	0.74504
O60825-2	0.481687	-0.0136956	-0.495383	0.00273613	0.0138537	0.943227	0.00991169	0.570582	0.133654	0.994844	0.167907	0.762099
A0A1W2PR17	-0.362701	-0.149358	0.213343	0.00549565	0.00697798	0.258234	0.101352	0.0981968	0.10505	0.874533	0.462998	0.278756
Q16877	-0.0776287	0.096651	0.17428	0.0119042	0.564587	0.47516	0.190271	0.000726787	0.779678	0.895715	0.571357	0.013453
Q13107	0.39566	0.0947845	-0.300875	-0.0102936	0.0698554	0.660882	0.158138	0.0594553	0.269599	0.9461	0.539545	0.206184
G5E9A6	0.251403	-0.0791272	-0.33053	0.000714168	0.147023	0.645765	0.0526893	0.868473	0.392973	0.941414	0.361275	0.935744
Q9Y4E8-2	0.125747	0.363894	0.238147	-0.0147103	0.664609	0.210138	0.402697	0.0445705	0.837789	0.874533	0.745097	0.175001
P19022	-0.0500028	-0.378212	-0.328209	-0.0206018	0.787415	0.0429901	0.0731263	2.191e-05	0.902678	0.874533	0.41426	0.00165633
A0A087WX99	-0.00643646	-0.160819	-0.154383	-0.0100466	0.970025	0.347752	0.358728	0.020664	0.987479	0.874533	0.720339	0.110196
Q70Z35	0.236934	0.304886	0.0679524	-0.0066075	0.178315	0.0834866	0.692429	0.13377	0.432934	0.874533	0.895972	0.334515
Q9UBB6-2	0.319589	0.838009	0.518419	-0.0220145	0.431464	0.0404629	0.194036	0.0319213	0.67712	0.874533	0.575901	0.143654
Q96PQ0	0.337469	0.111771	-0.225698	-0.0119496	0.0537714	0.518532	0.185889	0.00680514	0.237184	0.906119	0.565732	0.05447
P48735	-0.132276	-0.399301	-0.267025	0.0193558	0.804089	0.453494	0.609529	0.148683	0.911604	0.891791	0.862355	0.355523
O75874	0.251848	0.0195227	-0.232325	0.0101755	0.469847	0.955161	0.496223	0.243904	0.709391	0.996636	0.797432	0.473368
A0A2R8Y4Y7	-0.0286068	0.134539	0.163146	-0.000102026	0.862698	0.415684	0.315381	0.98032	0.941277	0.887814	0.687321	0.991786
Q9Y2D5-4	0.323607	0.152322	-0.171285	-0.0196304	0.00498807	0.178554	0.124069	3.52061e-10	0.0938426	0.874533	0.491383	1.58357e-06
C9JA33	0.382328	0.29535	-0.0869774	-0.0164173	0.0457803	0.120482	0.639696	0.00076137	0.220221	0.874533	0.873911	0.0138649
A0A0A0MTC1	0.373017	0.115704	-0.257313	-0.0129359	0.0362046	0.510702	0.13817	0.00402291	0.19773	0.904321	0.512147	0.039977
Q8N3R9	0.310325	-0.0174649	-0.32779	-0.00763702	0.00489671	0.871368	0.00249898	0.00559126	0.0935262	0.983753	0.0914615	0.0487866
P52824	-0.107759	-0.0456707	0.0620887	0.00818174	0.531618	0.790284	0.71285	0.0595309	0.755878	0.970682	0.90118	0.206215
Q05469	0.255135	0.210735	-0.0444005	0.00575437	0.333582	0.423081	0.863355	0.38294	0.600285	0.887814	0.95776	0.616045
P02647	0.750465	0.682649	-0.067816	0.00165128	0.00750262	0.0144878	0.801811	0.810706	0.10695	0.874533	0.933656	0.906606
Q9NUQ8	-0.412884	-0.0870766	0.325807	0.0109597	0.0237549	0.628474	0.0674187	0.0165604	0.165916	0.934195	0.402989	0.0968017
Q96RY7	-0.0595176	-0.0387252	0.0207924	0.00664092	0.623954	0.749096	0.861185	0.0305268	0.813021	0.961538	0.956873	0.140255
Q641Q2	0.860241	0.228991	-0.63125	-0.0302429	0.00210051	0.401464	0.0199702	2.32381e-05	0.0703176	0.885455	0.227085	0.00171353
A0A096LPC5	0.799921	-0.0317072	-0.831628	-0.0369541	0.0711682	0.942329	0.0567922	0.000706709	0.272206	0.994844	0.374013	0.013173
P12956	-0.803249	-0.3685	0.434749	0.0393041	0.0688874	0.399795	0.312231	0.000499906	0.268271	0.885455	0.685415	0.0108105
Q14764	-0.0779425	0.13778	0.215723	0.00450594	0.756303	0.582611	0.381558	0.473552	0.886923	0.920357	0.734421	0.69292
O60241-2	-0.62251	-0.235795	0.386715	0.000746898	0.008416	0.309904	0.0914596	0.897629	0.1101	0.874533	0.446188	0.95207
P40227	0.718651	0.0864402	-0.632211	0.00831781	0.000592434	0.669734	0.00192891	0.103664	0.0527677	0.949224	0.0846655	0.287294
Q92526	0.725029	0.154994	-0.570035	0.00350453	0.136662	0.747849	0.234282	0.768589	0.379612	0.9613	0.617166	0.88372
Q9UL18	-0.463658	-0.321489	0.142169	0.00903205	0.0439548	0.159307	0.524664	0.115122	0.214982	0.874533	0.814617	0.306674
Q9H9G7	-0.371867	-0.277646	0.0942212	0.00736367	0.133925	0.260841	0.696852	0.234298	0.375676	0.874533	0.897152	0.462971
Q9UKV8	-0.409804	-0.141695	0.268109	0.0113462	0.0829895	0.545308	0.245145	0.0553374	0.294223	0.910635	0.625446	0.197703
Q9HCK5	0.939737	0.1671	-0.772637	-0.0196282	0.0559638	0.721192	0.106612	0.0908822	0.241463	0.957562	0.473152	0.266572
Q8IZS8	-0.0309089	0.279701	0.31061	-0.00938872	0.951246	0.57948	0.53106	0.458277	0.981031	0.920023	0.81735	0.682371
Q15436	0.605118	-0.0399195	-0.645037	-0.00296163	0.00500716	0.849864	0.00234839	0.575534	0.0938426	0.980176	0.0898982	0.76561
A0A2R8YFH5	0.192419	0.199108	0.0066888	0.00100867	0.158925	0.144158	0.959947	0.766683	0.408717	0.874533	0.98931	0.882479
O75410-2	0.636074	0.105129	-0.530944	-0.0209044	0.00661653	0.646895	0.0200882	0.000426172	0.103697	0.941458	0.227648	0.0099104
O95359	0.671416	-0.00661539	-0.678031	-0.0132262	0.000176948	0.969385	0.000115155	0.00276387	0.045914	0.99726	0.0268086	0.0312895
O43242	0.236744	0.104212	-0.132532	0.0201175	0.326023	0.664159	0.574125	0.00112628	0.593971	0.947251	0.840452	0.0175294
G3V5N8	0.262674	0.100344	-0.162331	0.00101082	0.0665219	0.47916	0.244815	0.775861	0.264208	0.896021	0.624898	0.886755
G3V1S3	0.235494	0.0291786	-0.206316	-0.00326783	0.0768701	0.824765	0.113165	0.323601	0.283528	0.977427	0.479075	0.559185
Q6IQ26	-0.0574632	0.0586307	0.116094	-0.0063367	0.556509	0.547612	0.226693	0.0106788	0.774251	0.911312	0.611062	0.0737556
Q9BY89	-0.124398	-0.174769	-0.0503716	-0.00349022	0.34022	0.180239	0.692964	0.284865	0.60529	0.874533	0.895972	0.517076
A0A1B0GVJ7	0.00924503	-0.180657	-0.189902	0.0232599	0.97206	0.493218	0.463449	0.000624088	0.988431	0.900274	0.782565	0.0123391
Q7Z2Z2	0.611281	0.0655514	-0.54573	-0.00280088	0.000974059	0.715665	0.00254381	0.534876	0.0619296	0.956395	0.0922747	0.738534
Q14697-2	0.113446	0.554102	0.440656	-0.022663	0.854196	0.36924	0.46692	0.144196	0.93651	0.876677	0.782934	0.350117
B4E2Q0	-0.0878761	0.052215	0.140091	0.00203337	0.359673	0.58488	0.13754	0.39652	0.621323	0.920556	0.511305	0.628533
P98194-8	-0.109369	-0.068112	0.0412569	0.000836054	0.549626	0.706524	0.819197	0.83933	0.769323	0.955651	0.940567	0.922487
Q92859	0.188642	-0.132722	-0.321364	-0.0157885	0.199633	0.36475	0.0270023	3.66644e-05	0.458724	0.876677	0.260636	0.00219889
Q96KQ4	-0.238563	-0.286755	-0.0481925	0.000616992	0.0499381	0.0186775	0.683342	0.837793	0.228186	0.874533	0.892334	0.921705
E9PGT3	0.389289	0.0929651	-0.296323	0.000767918	0.00604716	0.503511	0.0316941	0.82533	0.0998191	0.902668	0.283537	0.915383
F2Z2J1	0.964063	0.018065	-0.945998	-0.00830854	0.0137473	0.962522	0.0136253	0.389434	0.133266	0.997121	0.193729	0.622264
B1AXG1	-0.0643782	-0.00769365	0.0566845	0.00553067	0.535672	0.940803	0.577793	0.0351851	0.75948	0.994844	0.843255	0.153429
Q8WVM8	0.520914	0.0874775	-0.433437	-0.0179876	0.0876345	0.772162	0.146167	0.0191156	0.300979	0.966396	0.526749	0.105824
Q5T011	0.102041	-0.0145695	-0.116611	0.00140557	0.219948	0.860137	0.153132	0.498101	0.484091	0.981521	0.53452	0.711482
O14531	0.328506	0.201631	-0.126875	0.0192869	0.0270946	0.170671	0.378779	7.99417e-07	0.176682	0.874533	0.733627	0.000167245
P06213	-0.00247555	0.103378	0.105853	-0.00395182	0.984936	0.430099	0.41083	0.229781	0.994581	0.887814	0.750144	0.45844
C9J5X1	0.113691	-0.0878295	-0.20152	-0.00187519	0.342852	0.462256	0.0878155	0.531021	0.606376	0.895352	0.440842	0.735821
P14616	1.42476	1.14897	-0.275794	0.0231669	0.221921	0.322881	0.808669	0.42606	0.486927	0.874533	0.93564	0.653686
Q8N766	-0.11382	0.018287	0.132107	0.0078457	0.471545	0.907582	0.394053	0.0490779	0.710257	0.988305	0.741831	0.185369
O60245	-0.182812	-0.105662	0.0771495	-0.0142521	0.177013	0.432767	0.559521	5.01692e-05	0.431313	0.887814	0.833276	0.00273528
Q8N1B4	0.893861	0.077773	-0.816088	-0.00314335	0.000256975	0.741643	0.000626195	0.595146	0.0488787	0.961236	0.0521597	0.778527
Q92932	0.651488	-0.143764	-0.795251	-0.00494186	0.015313	0.586475	0.00272812	0.455948	0.139694	0.921698	0.0973793	0.68107
Q6DN14	-0.00314184	0.0717698	0.0749116	0.00227453	0.976766	0.50537	0.479126	0.399987	0.990865	0.903374	0.786707	0.630946
A0A5F9ZHN7	0.740114	-0.0321223	-0.772236	-0.000729298	0.0177152	0.916663	0.011722	0.924486	0.149033	0.990547	0.181812	0.965979
B7ZMF5	-0.555629	-0.0209715	0.534658	0.00975801	0.0181729	0.927791	0.0203104	0.0947906	0.149847	0.993383	0.228676	0.272732
A0A1W2PPY5	-0.733497	-0.108829	0.624668	0.00863265	0.00194781	0.637074	0.00676969	0.137357	0.0693004	0.937437	0.140647	0.340016
Q12791-4	-0.0194093	0.0113456	0.0307549	0.00903702	0.965732	0.980663	0.944709	0.415523	0.986162	0.997519	0.98626	0.645379
O43581-3	-0.193279	0.00891045	0.202189	-0.00455027	0.134514	0.944558	0.110419	0.158588	0.376504	0.994926	0.475783	0.369304
O43581-4	-0.104652	0.231787	0.336438	0.00351774	0.594926	0.239154	0.0831969	0.475025	0.795362	0.874533	0.431439	0.693702
O43581-2	-0.184276	0.139031	0.323307	-0.00673985	0.267729	0.401344	0.0487215	0.106221	0.538824	0.885455	0.34844	0.291613
Q93100-3	0.126399	0.30216	0.175761	-0.000768086	0.490545	0.100442	0.328509	0.866797	0.724572	0.874533	0.697914	0.935426
P00533	0.599114	0.31146	-0.287654	-0.00454947	0.0180265	0.213125	0.241516	0.466952	0.149462	0.874533	0.622227	0.687376
A0A0A0MSE1	-0.150929	-0.209295	-0.0583659	0.00205306	0.310211	0.159403	0.688178	0.580247	0.580406	0.874533	0.894243	0.768783
P00505	-1.12945	-1.55019	-0.420735	0.00747647	0.351324	0.200655	0.722624	0.804735	0.614526	0.874533	0.905682	0.902391
Q9UNA1	0.186595	0.20198	0.0153854	-0.0148924	0.387404	0.348526	0.941917	0.00666934	0.643361	0.874533	0.986093	0.0539545
A0A2R8YGB3	0.338069	-0.161764	-0.499833	-0.0118846	0.461626	0.723974	0.268545	0.250118	0.703029	0.958236	0.647676	0.480672
Q9UHP3	0.918399	0.0788409	-0.839558	-0.0192544	0.00274884	0.792144	0.00508782	0.0114998	0.078008	0.970992	0.119817	0.0767966
P23458	0.0990497	0.0582051	-0.0408447	0.00320827	0.334307	0.568999	0.683967	0.211809	0.600285	0.916909	0.89264	0.437967
P29597	0.0579012	0.20852	0.150618	0.00226803	0.749101	0.249773	0.396625	0.616513	0.88356	0.874533	0.742524	0.792534
P54886	0.854021	0.116105	-0.737916	0.00272234	0.00462809	0.693853	0.0121449	0.71268	0.0919097	0.952722	0.183932	0.848837
Q92556	0.183531	0.200478	0.0169466	-0.00476353	0.238883	0.197531	0.91133	0.221655	0.50521	0.874533	0.973907	0.448293
Q5JVZ5	0.136127	-0.0545212	-0.190648	-0.00283462	0.152308	0.563857	0.0418539	0.232532	0.400818	0.916483	0.322801	0.460964
P68104	-0.0697569	-0.0383518	0.0314051	0.00530463	0.5143	0.719112	0.764281	0.0492868	0.741806	0.956972	0.922916	0.185698
A0A2U3TZH3	-0.489627	-0.0721979	0.417429	0.0100662	0.00142984	0.628908	0.00525666	0.00822201	0.0631527	0.934588	0.122307	0.0622602
P14868	0.447051	0.132131	-0.31492	0.0111635	0.0396434	0.538252	0.137129	0.0399133	0.205925	0.910382	0.510779	0.164931
Q05655	-0.0606048	0.0141799	0.0747847	0.00697593	0.826178	0.958922	0.782155	0.313262	0.922351	0.996818	0.927901	0.547843
A0A087X0I9	-0.062624	0.20538	0.268003	0.00628666	0.701151	0.208768	0.0959289	0.125491	0.857587	0.874533	0.452096	0.321509
Q7L1Q6-3	0.653682	0.362617	-0.291065	-0.0172051	0.14134	0.411724	0.502094	0.121811	0.387246	0.887814	0.801305	0.316441
Q9Y6E2	0.798012	0.28667	-0.511342	-0.019969	0.0541702	0.484594	0.20561	0.0540073	0.237391	0.897458	0.588968	0.194964
Q8N1F7	-0.170361	0.00262649	0.172988	0.00573616	0.152735	0.98228	0.138572	0.0551766	0.400818	0.997519	0.512579	0.197385
Q86VW0	0.207894	-0.0354319	-0.243326	-0.00143586	0.0633122	0.749039	0.0271114	0.605136	0.258348	0.961538	0.26071	0.784975
Q8NCB2	-0.309985	-0.459851	-0.149866	0.00594483	0.117788	0.0209556	0.438185	0.229136	0.351218	0.874533	0.766164	0.457661
Q8NCB2-3	-0.255898	-0.315894	-0.0599961	-0.0107955	0.385699	0.283622	0.835303	0.144741	0.641834	0.874533	0.947069	0.350573
P02768	0.586179	0.965004	0.378825	0.0217903	0.228405	0.0482437	0.42605	0.0746258	0.494751	0.874533	0.760466	0.237724
O60285	-0.527205	-0.114012	0.413192	0.00476633	0.0225496	0.616627	0.0668324	0.404223	0.161767	0.932659	0.402239	0.634684
P56524	0.152827	-0.0748403	-0.227667	-0.000931922	0.0980957	0.414405	0.0126815	0.684746	0.320432	0.887814	0.187022	0.833443
Q9UQL6	-0.299816	-0.261053	0.0387631	-0.00122885	0.0433164	0.0771053	0.787698	0.737981	0.213754	0.874533	0.929572	0.863661
Q6H8Q1-9	-0.112656	-0.0229171	0.0897391	-0.0184358	0.490958	0.888186	0.575398	1.6727e-05	0.724639	0.985121	0.841132	0.00140632
Q6H8Q1-2	0.224104	0.187905	-0.0361983	-0.0222614	0.431542	0.508223	0.896664	0.0120193	0.67712	0.903374	0.96907	0.0787539
O95373	0.68906	0.38873	-0.30033	-0.034352	0.0818604	0.322678	0.436196	0.000686813	0.291881	0.874533	0.765174	0.0128989
O15397	0.158326	0.175506	0.0171795	-0.000180106	0.475522	0.428049	0.936948	0.974073	0.712253	0.887814	0.98461	0.989178
O15357	0.717759	0.0811619	-0.636597	-0.0129169	0.00146645	0.711538	0.00382602	0.0204884	0.0631968	0.956358	0.108236	0.109918
Q92835	0.427521	0.266303	-0.161219	-0.0113836	0.141305	0.356834	0.569579	0.117544	0.387246	0.876677	0.838776	0.310815
Q96B97	-0.245728	-0.393964	-0.148235	-0.0043524	0.136504	0.0176868	0.357706	0.290256	0.379438	0.874533	0.719812	0.522324
Q5VSN0	-0.351958	-0.404833	-0.0528752	0.0010655	0.00737485	0.00213061	0.675869	0.741227	0.106663	0.874533	0.888752	0.866408
Q69YQ0	-0.102087	-0.00983883	0.092248	-0.0108469	0.382169	0.932596	0.420203	0.000318277	0.637964	0.994108	0.755967	0.00815732
A0A3B3IRY9	-0.406642	-0.119639	0.287003	0.00205634	0.0549235	0.568102	0.164954	0.695327	0.238692	0.916838	0.547256	0.838735
O15079-2	-0.0779861	-0.113951	-0.0359651	0.00381318	0.715596	0.597635	0.864365	0.521384	0.865452	0.926049	0.958159	0.729451
A0A0C4DG86	-0.0892374	-0.155776	-0.0665387	0.0131927	0.644506	0.419999	0.725469	0.00735703	0.826512	0.887814	0.907754	0.057302
A0A2R8Y5A6	-0.427663	-0.327672	0.0999908	-0.00323737	0.103568	0.210028	0.695926	0.620063	0.328641	0.874533	0.897152	0.794373
E7EQR4	-0.202665	0.226537	0.429202	0.0143543	0.293679	0.23973	0.0246487	0.0035123	0.565015	0.874533	0.251615	0.0364437
P26038	-0.0242116	0.505018	0.529229	0.0246584	0.902873	0.0120357	0.00750847	2.6329e-06	0.960076	0.874533	0.147569	0.000370087
P35241-5	-0.0537765	0.172448	0.226225	0.00158567	0.814174	0.45055	0.314137	0.781672	0.917114	0.891079	0.686684	0.890006
Q8NE71	-0.170978	-0.117495	0.0534831	0.00352091	0.171237	0.34479	0.660951	0.259128	0.425299	0.874533	0.881791	0.490348
Q12800	-0.0335005	-0.165014	-0.131513	0.00133179	0.771572	0.153778	0.246316	0.644516	0.894417	0.874533	0.626422	0.809108
Q9NZI7	-0.123091	-0.100211	0.0228808	0.00283914	0.337821	0.433793	0.855413	0.376486	0.603256	0.887814	0.955589	0.609846
Q9NZI6	-0.0573019	-1.01432	-0.95702	-0.00858342	0.911712	0.0541958	0.0690622	0.673223	0.964119	0.874533	0.406777	0.82744
Q9Y6N8	-0.233748	-0.290065	-0.0563173	-0.0120801	0.148976	0.0734661	0.721417	0.00334983	0.396389	0.874533	0.90552	0.0350816
P55285	-0.0274189	-0.162771	-0.135352	-0.0115406	0.86135	0.299964	0.379843	0.00398921	0.940465	0.874533	0.733927	0.0398301
Q9ULB4	-0.126174	-0.123942	0.00223251	-0.01216	0.458881	0.465821	0.989315	0.0050726	0.701222	0.895715	0.998041	0.0461963
Q9ULB5	-0.22696	-0.240886	-0.0139253	-0.00908766	0.110508	0.0898242	0.919898	0.0113865	0.340573	0.874533	0.977644	0.0762148
Q9BSJ2	-0.078988	-0.0252358	0.0537522	0.00723219	0.402049	0.788111	0.560269	0.00266245	0.655705	0.97003	0.833887	0.0307858
Q12923	-0.0622121	0.0156664	0.0778786	-0.00360504	0.601882	0.895172	0.505319	0.228065	0.799259	0.985682	0.802516	0.45674
P50416	-0.47828	0.377486	0.855766	0.0166145	0.190307	0.299401	0.0178907	0.0699587	0.449227	0.874533	0.216433	0.228889
A0A1X7SBR1	-0.304122	-0.299467	0.00465446	-2.32199e-05	0.0792438	0.0831733	0.977962	0.995691	0.287499	0.874533	0.994401	0.998344
Q96MT3	-0.436931	-0.195002	0.241929	0.000920994	0.0179142	0.284171	0.176862	0.839621	0.14921	0.874533	0.557436	0.922487
Q9NUU7	-0.0753994	-0.0650698	0.0103296	0.00626625	0.662191	0.705465	0.951275	0.148436	0.83608	0.955651	0.987842	0.355424
Q9UMR2	0.0469477	-0.284021	-0.330968	-0.00490861	0.767006	0.0746343	0.0350107	0.217059	0.892278	0.874533	0.295456	0.443384
Q9UHL0	-0.350442	-0.266425	0.0840168	0.00986157	0.0468368	0.128265	0.623513	0.0256737	0.222386	0.874533	0.868016	0.127392
B5MBY2	-0.599403	-0.63619	-0.0367877	0.0117844	0.0151071	0.00988144	0.877253	0.0547207	0.138933	0.874533	0.962123	0.196469
B5MCD5	-0.394161	-1.21091	-0.816749	0.00438567	0.219983	0.000248216	0.010447	0.584087	0.484091	0.874533	0.171869	0.77126
Q9NRU3	0.145797	0.012567	-0.13323	0.00180193	0.247353	0.920125	0.280504	0.56651	0.516285	0.991223	0.659371	0.759851
Q9H8M5	0.187334	0.119795	-0.0675399	-0.00425959	0.0710723	0.245036	0.503625	0.100261	0.272071	0.874533	0.801548	0.281858
Q6P4Q7	0.0662997	0.0359008	-0.0303989	-0.00433796	0.58977	0.76969	0.800721	0.160083	0.792514	0.965574	0.933349	0.370874
Q8NE01	0.564979	0.160718	-0.404261	-0.00672555	0.0216734	0.507528	0.0916379	0.269479	0.161002	0.903374	0.446574	0.500517
C9J6P4	0.776302	0.039385	-0.736917	-0.0164221	0.000224568	0.846014	0.000341841	0.00162773	0.045914	0.979685	0.0425129	0.0226327
Q7Z2W4	0.29044	-0.199695	-0.490135	-0.00746779	0.198057	0.376744	0.0286409	0.190699	0.457004	0.877188	0.268389	0.410905
Q2NKQ1-4	0.788125	-0.144741	-0.932866	-0.00389778	0.000295263	0.491474	1.62924e-05	0.459887	0.0491887	0.899613	0.012014	0.683646
O43147	-0.0961792	-0.277835	-0.181656	0.00167981	0.437891	0.0263038	0.136461	0.587652	0.682633	0.874533	0.510014	0.77256
O75170	0.419449	0.126362	-0.293087	-0.0100996	0.00650818	0.40334	0.0502502	0.0087029	0.103077	0.885455	0.353995	0.0641243
E9PKF6	0.0322691	0.00557284	-0.0266963	4.56599e-05	0.912297	0.984711	0.926025	0.995184	0.964207	0.998024	0.980329	0.998201
Q5H9R7-4	3.71263	2.75498	-0.957651	-0.0991926	0.127892	0.263945	0.683463	0.0765157	0.366531	0.874533	0.892334	0.24149
O75306	-0.319825	-0.0336532	0.286172	-0.00157517	0.178115	0.886558	0.218523	0.789946	0.432876	0.985113	0.602341	0.895119
Q92673	-0.22084	0.19997	0.42081	0.00598147	0.266234	0.312693	0.0320668	0.228759	0.537355	0.874533	0.285052	0.457111
Q8NEU8	0.895572	0.130187	-0.765385	-0.0313038	0.00194864	0.643913	0.00658649	2.25255e-05	0.0693004	0.941414	0.138183	0.00168344
P12532	-0.429521	-0.940404	-0.510883	0.00657765	0.497464	0.138227	0.41047	0.67755	0.729452	0.874533	0.749967	0.829398
P17540	-0.092418	-0.4993	-0.406882	0.0103135	0.888435	0.448094	0.528917	0.531662	0.953174	0.889268	0.816444	0.735821
Q9C0D0	-0.569327	-0.182059	0.387269	0.00783252	0.00107857	0.283054	0.0214122	0.0668912	0.0622959	0.874533	0.235175	0.222542
Q969P0	0.184907	-0.241746	-0.426653	-0.0139133	0.547488	0.430852	0.158374	0.0723358	0.768391	0.887814	0.539932	0.233042
F8WA39	0.463723	-0.0161607	-0.479884	0.00435144	0.00336665	0.916638	0.00200883	0.262315	0.0849897	0.990547	0.086659	0.493369
E9PPP8	0.695229	-0.0052237	-0.700452	0.00665427	0.00382408	0.98225	0.00297598	0.259688	0.087103	0.997519	0.0987221	0.490995
Q9Y2I1	-0.210243	-0.23778	-0.0275364	0.00121608	0.0252043	0.0114593	0.761978	0.600312	0.170224	0.874533	0.921467	0.782101
P04075	-0.23734	-0.727796	-0.490456	-0.00435769	0.605384	0.114302	0.277023	0.704331	0.801359	0.874533	0.655112	0.843352
P09972	-0.153524	-0.563712	-0.410187	-0.00701545	0.765824	0.274352	0.417427	0.58645	0.891839	0.874533	0.754505	0.772052
P51692	0.216756	0.0474619	-0.169294	0.00157714	0.0919343	0.7096	0.178086	0.621597	0.309521	0.955651	0.558723	0.794641
Q6P1M0	-0.00687675	0.0610925	0.0679693	0.00410826	0.964596	0.692782	0.654541	0.290309	0.98615	0.952722	0.880932	0.522324
Q6PCB7	-0.169214	0.478259	0.647473	0.015834	0.653171	0.204623	0.081488	0.0948015	0.831673	0.874533	0.428909	0.272732
A0A1W2PQ11	-0.139881	-0.0971085	0.0427724	-0.00649444	0.492714	0.632916	0.830327	0.204077	0.725443	0.936004	0.944697	0.429874
Q8IWT6	-0.360203	0.210343	0.570546	0.000306683	0.0419161	0.230582	0.00121328	0.9442	0.210651	0.874533	0.0670989	0.975876
Q6P9F7	-0.150798	-0.0208947	0.129903	-0.00260434	0.30432	0.886265	0.366246	0.477442	0.57538	0.984909	0.725716	0.695583
Q8TDW0	-0.301758	0.0821193	0.383877	-0.00243015	0.0242434	0.533991	0.00372681	0.462935	0.167894	0.910382	0.107113	0.68575
Q6NSJ5	-0.0796851	0.176048	0.255733	0.00834914	0.921171	0.832279	0.752492	0.598232	0.966699	0.978091	0.917478	0.780635
Q9UBJ2	-0.533605	0.197944	0.731549	0.0131082	0.0274262	0.407284	0.00228301	0.0302025	0.177765	0.886516	0.0885256	0.139692
P33897	-0.208762	-0.234532	-0.0257705	0.00479985	0.207727	0.156446	0.873412	0.246426	0.468466	0.874533	0.96147	0.476126
Q6ZSZ5	0.195256	-0.0958328	-0.291089	-0.00309129	0.0856345	0.395126	0.00959171	0.274347	0.297554	0.883785	0.16553	0.505973
Q9UQ03-2	0.210224	0.305502	0.0952778	-0.0172967	0.285412	0.120896	0.620482	0.000622156	0.557077	0.874533	0.867119	0.0123391
Q9P2L0	-0.0761533	0.0234488	0.0996021	0.0079228	0.557511	0.856239	0.43403	0.0160865	0.774814	0.981521	0.763798	0.0952692
P61221	-0.309737	-0.209242	0.100495	0.0144962	0.067748	0.214066	0.542304	0.000805437	0.266606	0.874533	0.825134	0.0141795
Q9Y3R0	-0.43639	-0.205087	0.231303	8.45174e-05	0.00933519	0.214691	0.154744	0.98366	0.115316	0.874533	0.536583	0.993601
Q8IX03-2	-0.0750695	-0.148716	-0.0736465	-0.00562078	0.515288	0.197786	0.514821	0.053366	0.742301	0.874533	0.808401	0.193815
Q9NZQ3	-0.139064	-0.403919	-0.264854	0.00436114	0.425355	0.0218017	0.122951	0.31788	0.673756	0.874533	0.490494	0.552696
P17655	0.307237	0.450394	0.143157	-0.0103026	0.243168	0.0876076	0.577933	0.118558	0.510391	0.874533	0.843323	0.31213
Q9NVH1	-0.252521	0.0514443	0.303965	0.00796758	0.239729	0.809661	0.149417	0.138766	0.506544	0.97505	0.530009	0.341978
Q13033	0.395256	-0.0359154	-0.431171	-0.0113443	0.000622203	0.748248	0.000154561	9.91074e-05	0.0545871	0.9613	0.0322908	0.00368418
Q13033-2	0.450817	-0.127068	-0.577885	-0.00848361	0.0074497	0.442085	0.000544381	0.0424135	0.106801	0.888515	0.0466707	0.170336
Q9NRL3	0.206445	-0.0253926	-0.231838	-0.00359192	0.0611789	0.815896	0.0323809	0.190686	0.253333	0.976613	0.286983	0.410905
P41250	0.384405	0.291756	-0.0926481	0.0257036	0.295231	0.425338	0.796326	0.00589894	0.566652	0.887814	0.931306	0.0500971
Q07065	-0.164717	0.0280498	0.192767	0.00308374	0.553356	0.919346	0.479192	0.657086	0.771901	0.991065	0.786707	0.818627
P36507	0.153785	-0.0539822	-0.207767	0.00411503	0.589466	0.849329	0.457209	0.563698	0.792514	0.979685	0.779144	0.75802
Q02750	0.727358	0.0246977	-0.702661	-0.0150936	0.274336	0.970234	0.281164	0.363891	0.546948	0.99726	0.65995	0.599116
P53355	-0.188727	-0.142205	0.0465216	0.00396182	0.218711	0.35215	0.756184	0.301279	0.482591	0.875822	0.918499	0.534472
O43293	-0.505785	-0.245405	0.260379	0.00671839	0.00730115	0.185903	0.153326	0.14884	0.106663	0.874533	0.534828	0.355729
Q9UIK4	-0.318781	-0.0832179	0.235563	0.00202163	0.553007	0.879209	0.648946	0.881005	0.771654	0.984589	0.877883	0.942248
O60237	0.135414	-0.158885	-0.294299	-0.0230114	0.415438	0.338509	0.0727357	2.27947e-07	0.667141	0.874533	0.413737	7.59485e-05
O60237-3	-0.143786	-0.108973	0.0348129	-0.000435336	0.493481	0.603228	0.865617	0.922252	0.725741	0.927537	0.958883	0.964703
O43236	-0.259957	0.236572	0.496529	0.00261258	0.207193	0.249618	0.0150261	0.611012	0.467943	0.874533	0.202263	0.788957
G3XAH0	-0.0872143	-0.0321765	0.0550377	-0.00305289	0.73851	0.901731	0.829759	0.640372	0.87773	0.987578	0.944697	0.8062
Q99719	-0.314286	0.188047	0.502333	0.00383235	0.278104	0.514613	0.0783332	0.596062	0.549972	0.905805	0.424581	0.779386
B4DJ62	0.667183	0.414601	-0.252582	0.0181073	0.517047	0.686682	0.802209	0.433361	0.743622	0.952722	0.933713	0.658805
A1L0T0	0.0390905	0.0390797	-1.08531e-05	0.0108202	0.716504	0.715953	0.999918	0.000108552	0.865452	0.956395	0.999918	0.0039282
P50395	0.089439	0.30509	0.215651	-0.00599396	0.68151	0.162444	0.313628	0.272627	0.846152	0.874533	0.686638	0.504018
P31150	0.0631475	0.499607	0.43646	-0.0168283	0.835023	0.100889	0.14396	0.0283103	0.927048	0.874533	0.523895	0.135569
B4E0T2	-0.196025	-0.0292692	0.166755	0.00542854	0.090944	0.798897	0.141553	0.061612	0.307684	0.9737	0.519336	0.210586
P50542-2	0.144267	-0.0155074	-0.159774	-0.00773875	0.537633	0.947371	0.483233	0.188122	0.760822	0.995717	0.789675	0.40787
Q96RQ3	1.62952	0.365412	-1.26411	0.0158486	0.00176269	0.47174	0.0124806	0.214193	0.068839	0.895715	0.186814	0.440237
P32418-5	0.534439	0.252453	-0.281986	-0.012737	0.0481812	0.345892	0.284069	0.0594689	0.224929	0.874533	0.660963	0.206184
P32418-3	0.0973694	0.182466	0.0850962	-0.000345896	0.669266	0.422906	0.703214	0.951591	0.840287	0.887814	0.89802	0.980473
P32418-2	0.571148	0.386938	-0.18421	-0.0142135	0.0554008	0.19122	0.524099	0.0748057	0.239835	0.874533	0.814617	0.238129
Q93034	0.481588	0.826194	0.344606	-0.0297689	0.325643	0.0925209	0.47242	0.0163731	0.593918	0.874533	0.78481	0.0962073
Q02252	0.124219	-0.552929	-0.677148	-0.00873031	0.845546	0.385634	0.279886	0.584275	0.932059	0.881169	0.658607	0.77126
Q6NUP7	-0.012476	-0.148329	-0.135853	0.00262115	0.920912	0.238382	0.271366	0.404996	0.966699	0.874533	0.649258	0.635494
P29401	0.261062	-0.37617	-0.637232	-0.00187376	0.755438	0.652905	0.438422	0.928746	0.886618	0.942631	0.766279	0.968275
A0A0G2JKF9	-0.200263	-0.0843851	0.115878	-0.00111013	0.153556	0.545007	0.397858	0.750562	0.401565	0.910382	0.742524	0.872809
P05165	0.53731	0.375152	-0.162158	-0.0293787	0.0923202	0.237102	0.601841	0.000333525	0.310472	0.874533	0.859439	0.00842806
O75899	-0.200583	-0.0764967	0.124086	-0.00391116	0.13703	0.567937	0.346286	0.245241	0.380133	0.916838	0.711823	0.474347
O95741	0.113696	-0.0560688	-0.169765	-0.000322507	0.493923	0.735038	0.298006	0.938076	0.726035	0.960653	0.672546	0.973066
Q9HCH3	0.0270307	0.10225	0.0752195	-0.00725267	0.82202	0.394525	0.52334	0.0173265	0.920372	0.883785	0.814617	0.0994063
Q86YQ8	0.0504543	-0.131786	-0.18224	0.00382217	0.712979	0.336475	0.176972	0.266424	0.864298	0.874533	0.557436	0.497058
Q96A23-2	-0.183769	-0.106413	0.0773561	0.00194917	0.146932	0.39823	0.531486	0.536643	0.392973	0.885311	0.817587	0.739576
Q8IYJ1	-0.15941	0.0957293	0.255139	-0.0016909	0.238316	0.476864	0.0555019	0.615924	0.505112	0.895715	0.369426	0.792117
Q96FN4	0.0592425	0.198877	0.139634	-0.00227323	0.664989	0.147044	0.298707	0.50665	0.837849	0.874533	0.673026	0.718219
O75131	-0.0201728	-0.400899	-0.380726	-0.00857314	0.966817	0.408101	0.423752	0.480101	0.986445	0.887424	0.757766	0.697297
Q9UBL6	-0.242817	-0.255007	-0.0121898	-0.00242844	0.194178	0.171931	0.946747	0.602292	0.454303	0.874533	0.986464	0.782979
Q9UQE7	-0.360961	0.0521475	0.413108	0.0153047	0.0515076	0.775942	0.0234268	0.00117211	0.231219	0.967491	0.245913	0.0180554
A0A0G2JPD5	-0.552663	-0.317464	0.235199	0.0161194	0.0411924	0.236538	0.371223	0.0176692	0.209597	0.874533	0.729367	0.100559
P10636-7	0.0323767	-0.0357471	-0.0681238	5.89592e-05	0.885662	0.873568	0.757557	0.991645	0.951447	0.983993	0.919081	0.997433
P10636-6	-0.258109	-0.290603	-0.0324946	0.00284779	0.37197	0.313955	0.908506	0.693172	0.631835	0.874533	0.972735	0.837466
P10636-5	0.18803	0.381253	0.193223	0.00458908	0.684857	0.410093	0.670425	0.692022	0.848152	0.887814	0.88576	0.836777
Q14139	1.42562	0.205418	-1.22021	-0.0277804	0.00795502	0.696517	0.0199325	0.0373061	0.108341	0.953397	0.227085	0.159206
O14523	-0.223691	-0.219678	0.00401258	0.00644246	0.0415556	0.044787	0.969929	0.0193169	0.209784	0.874533	0.991852	0.106241
Q14123	1.01993	0.208383	-0.811545	-0.0190591	0.00731704	0.576246	0.0284516	0.0433686	0.106663	0.919495	0.267451	0.172425
Q01064	0.733593	-0.0795683	-0.813162	-0.0136773	0.0493391	0.829175	0.0265886	0.14106	0.227706	0.977427	0.259986	0.345112
P54750-4	0.897181	0.285383	-0.611798	-0.0260228	0.0743815	0.566665	0.212504	0.0390208	0.278729	0.916838	0.595727	0.16291
Q9P2Y5	0.157426	-0.00902652	-0.166452	0.00665819	0.0977661	0.923667	0.0743361	0.00567669	0.319936	0.992231	0.416912	0.0489621
P54577	0.0833737	-0.160776	-0.244149	-0.0135307	0.823445	0.666398	0.505364	0.149681	0.921011	0.948319	0.802516	0.356886
P56945-8	-0.155421	-0.139868	0.0155532	-0.00259778	0.198825	0.246095	0.89518	0.389338	0.457568	0.874533	0.96907	0.622264
O94830	0.515113	0.0853304	-0.429782	0.00719167	0.00333641	0.618676	0.0119553	0.0962948	0.0846612	0.932659	0.183113	0.275572
Q9P286	-0.425352	-0.286043	0.139309	0.00473751	0.0114571	0.0855853	0.391329	0.253967	0.124066	0.874533	0.74021	0.484969
Q9NQU5	-0.215489	-0.262993	-0.0475037	0.00392041	0.308275	0.213236	0.818275	0.457987	0.579085	0.874533	0.940026	0.682371
O96013	0.128502	-0.211505	-0.340007	-0.0047936	0.265126	0.0674497	0.00315314	0.0977019	0.536247	0.874533	0.100327	0.27779
P04843	-0.364525	0.0406504	0.405176	0.0119202	0.0415813	0.817995	0.0211953	0.0081562	0.209795	0.976613	0.233668	0.0619183
Q9BZL4	-0.159554	-0.225701	-0.0661475	-0.0089706	0.358551	0.193944	0.697203	0.0406646	0.620732	0.874533	0.897152	0.166357
Q9BZL4-3	-0.21981	-0.470624	-0.250814	-0.00532937	0.480153	0.134079	0.412852	0.498377	0.715706	0.874533	0.751487	0.711584
Q9H9A6	0.889973	0.269285	-0.620687	-0.0133132	0.038617	0.526466	0.138945	0.212839	0.203201	0.907583	0.513747	0.439315
Q5JRX3	0.40459	0.27325	-0.131341	-0.000544482	0.236748	0.422298	0.694194	0.949052	0.50362	0.887814	0.897008	0.978533
Q8WXA3-3	-0.133978	0.0724552	0.206433	0.00157876	0.191305	0.477422	0.0411647	0.536688	0.4504	0.895715	0.320621	0.739576
Q7L099-3	-0.144977	-0.138575	0.0064026	0.00529722	0.310153	0.330789	0.963425	0.139239	0.580406	0.874533	0.989942	0.342327
Q7L099-2	0.121232	-0.0103125	-0.131544	-0.00933788	0.635375	0.967926	0.600865	0.150863	0.820651	0.99726	0.858629	0.357908
Q8WXA3-4	-0.212332	0.086854	0.299186	-0.000888308	0.194513	0.593497	0.0632933	0.827474	0.454736	0.92516	0.393426	0.916517
H9KV31	-0.00337675	0.275979	0.279356	-0.0127989	0.990684	0.339945	0.32546	0.0790768	0.996412	0.874533	0.697472	0.246406
Q13424	0.961087	-0.0128798	-0.973967	-0.0252449	0.00177531	0.965675	0.00125173	0.00105651	0.068839	0.99726	0.0682458	0.0167947
Q9HAU5	0.589901	-0.0253298	-0.615231	-0.00458972	0.00368846	0.898421	0.00205696	0.357072	0.086949	0.986235	0.0876986	0.593453
O94812-2	0.275399	0.0072138	-0.268185	0.000994303	0.176555	0.971566	0.17926	0.844609	0.430664	0.997286	0.559195	0.924847
Q8TAG9	0.739492	0.0797529	-0.659739	-0.00616142	0.000865226	0.711218	0.00231393	0.255186	0.061288	0.956329	0.0893394	0.48678
F2Z3K0	-0.355495	0.651538	1.00703	0.00274433	0.399111	0.122207	0.0174942	0.803467	0.654006	0.874533	0.215448	0.901695
P43686	0.426927	0.201909	-0.225019	0.0117463	0.0485709	0.346168	0.28543	0.0303331	0.226044	0.874533	0.661864	0.13994
O60299	-0.339521	-0.206044	0.133476	-0.00829247	0.219758	0.454322	0.621395	0.230602	0.483972	0.891791	0.867448	0.459358
A0A1B0GUA3	0.686851	0.144898	-0.541953	-0.00412763	0.0118462	0.588969	0.0415872	0.539228	0.124855	0.922466	0.321726	0.740481
P33121	0.182505	-0.0487904	-0.231296	0.00843522	0.277331	0.77037	0.160874	0.0461772	0.549443	0.965884	0.542437	0.178135
O60506	-0.365307	-0.146585	0.218722	0.0101051	0.141335	0.552339	0.367206	0.104143	0.387246	0.913766	0.727167	0.287977
O60506-3	-0.493591	0.273856	0.767447	0.000142128	0.0675769	0.306611	0.00417645	0.983066	0.266282	0.874533	0.11018	0.993558
O43390	-0.472699	-0.213849	0.25885	0.0299245	0.111185	0.467867	0.371313	9.459e-05	0.34228	0.895715	0.729367	0.00359529
O43390-2	-0.531826	-0.131883	0.399943	-0.00142416	0.27161	0.777864	0.400092	0.924274	0.5431	0.968124	0.743181	0.965935
Q9UI12	0.0862146	0.314092	0.227878	-0.0018624	0.58174	0.0462693	0.139214	0.634112	0.789341	0.874533	0.513843	0.802317
Q969S9-3	0.331587	0.168524	-0.163063	-0.00296987	0.32482	0.615337	0.620602	0.723783	0.593103	0.932568	0.867119	0.855495
Q9UMF0	0.222456	-0.0539284	-0.276385	-0.0196046	0.276067	0.790702	0.168066	0.000201411	0.548113	0.970682	0.551025	0.00580736
Q9P1Z2	0.469239	0.0409112	-0.428328	-0.0141748	0.0225315	0.83994	0.0332861	0.00614793	0.161767	0.97891	0.290438	0.0514889
Q96TC7	-0.379205	-0.139467	0.239738	-0.00118078	0.0970788	0.538354	0.282494	0.835214	0.318804	0.910382	0.660187	0.920331
Q96TC7-2	-0.15654	-0.220275	-0.0637345	-0.00603473	0.642362	0.512703	0.846934	0.474359	0.825644	0.904722	0.952891	0.693483
Q96P48	0.830852	0.194188	-0.636663	-0.0143914	0.00746669	0.523799	0.0351673	0.0614328	0.106801	0.907583	0.296222	0.210379
O00305	-0.312213	-0.142575	0.169637	0.00578415	0.0662807	0.397413	0.305718	0.172	0.263524	0.884227	0.68086	0.387569
Q02641	-0.389194	-0.310578	0.078616	0.00539893	0.0265416	0.07474	0.643582	0.214575	0.175051	0.874533	0.876128	0.440309
Q08289-4	-0.355442	-0.412335	-0.0568931	0.000537773	0.0244176	0.00917856	0.709754	0.890313	0.168322	0.874533	0.899035	0.947617
P54284	-0.301998	-0.151721	0.150277	0.0055705	0.0431876	0.304916	0.300883	0.134035	0.21347	0.874533	0.675336	0.334939
A0MZ66	0.807652	0.284339	-0.523313	-0.0308896	0.0684237	0.517167	0.226091	0.00583467	0.268058	0.906119	0.610969	0.0496863
Q9BQI7	0.514367	0.0890626	-0.425304	-0.00813556	0.00725645	0.635321	0.022784	0.0860488	0.106663	0.936943	0.241997	0.259376
P18433	0.49029	0.281742	-0.208548	-0.0246307	0.14409	0.398474	0.524252	0.00386764	0.391258	0.885311	0.814617	0.0390497
P23469	0.83346	0.175813	-0.657647	-0.0204152	0.0069831	0.561604	0.0288187	0.00818435	0.10505	0.916207	0.268935	0.0620796
Q8N442	-0.0987294	0.00193456	0.100664	0.00353197	0.65341	0.99296	0.640374	0.52084	0.831673	0.999673	0.874439	0.72908
Q9BXW6	0.723953	0.649112	-0.0748406	-0.0326143	0.158352	0.204462	0.88112	0.0119479	0.40787	0.874533	0.962895	0.0785123
Q07960	1.81098	-0.113228	-1.92421	-0.0125837	8.22359e-05	0.797443	2.21321e-05	0.256558	0.045914	0.973222	0.0142215	0.48784
P51114	-0.274199	-0.21673	0.0574689	0.0067191	0.226022	0.336829	0.794984	0.235405	0.49139	0.874533	0.930905	0.463798
A0A087WWM6	-0.136158	0.447788	0.583946	0.00983751	0.733298	0.262718	0.137956	0.325896	0.875262	0.874533	0.511772	0.561748
Q7Z3V4	-0.381523	-0.183318	0.198205	0.0102912	0.019694	0.256381	0.211838	0.012068	0.155456	0.874533	0.59553	0.0790129
Q6YN16	-0.0169403	-0.160799	-0.143859	0.0065205	0.907672	0.2713	0.316093	0.0765328	0.962629	0.874533	0.688018	0.24149
Q86W92	-0.0390584	-0.0736782	-0.0346198	0.00785499	0.807192	0.644618	0.825289	0.0518447	0.913052	0.941414	0.942409	0.190443
Q86W92-2	-0.167345	0.0588287	0.226174	0.00859477	0.483721	0.804886	0.334636	0.151932	0.719147	0.97505	0.70254	0.359978
Q8ND30	0.425728	0.27117	-0.154558	-0.00697968	0.0439837	0.195766	0.451561	0.184093	0.214982	0.874533	0.777112	0.40194
Q8IVH8	-0.27349	-0.153586	0.119904	0.00316607	0.0196541	0.185035	0.291341	0.274981	0.155368	0.874533	0.666828	0.5066
Q8IVH8-3	-0.153192	-0.115275	0.0379166	-0.00196947	0.48248	0.598315	0.859493	0.720754	0.718019	0.926049	0.956291	0.853482
Q12851	-0.156735	-0.148492	0.00824261	0.0029773	0.227082	0.2512	0.948126	0.358094	0.49296	0.874533	0.986735	0.594247
O00213	-0.264576	-0.157089	0.107487	0.00142345	0.058255	0.256978	0.428951	0.681095	0.246784	0.874533	0.761581	0.831812
O00116	-0.296702	-0.353878	-0.0571757	0.00767202	0.22181	0.144787	0.809465	0.206588	0.486809	0.874533	0.93564	0.432403
Q15067-2	-0.395655	-0.513893	-0.118238	0.0146007	0.253188	0.137762	0.726719	0.0929938	0.522306	0.874533	0.907907	0.269908
Q14157-5	-0.466718	-0.524594	-0.0578761	-0.00011199	0.075261	0.045516	0.82052	0.986272	0.279867	0.874533	0.940773	0.995233
Q9H329	-0.335662	-0.466502	-0.13084	0.00358737	0.0657586	0.0109813	0.461008	0.42841	0.26271	0.874533	0.782496	0.655185
Q9HCM4	0.597979	0.309881	-0.288098	-0.00360093	0.000260802	0.051977	0.0655884	0.364029	0.0488787	0.874533	0.399716	0.599233
P06756	0.400599	0.313072	-0.0875271	-0.0165336	0.0264067	0.0805743	0.61645	0.000329758	0.174657	0.874533	0.865686	0.00837995
A0A2R8Y6H3	0.133742	-0.0906385	-0.224381	-0.0013975	0.163244	0.342334	0.0180265	0.558575	0.414824	0.874533	0.217091	0.754836
O14917	-0.114124	-0.188376	-0.0742521	-0.0128793	0.394994	0.16066	0.57186	0.000204527	0.650799	0.874533	0.839438	0.00587836
Q8IUR7	0.278114	1.15193e-05	-0.278102	0.00573839	0.0448866	0.999933	0.040774	0.0968603	0.217448	1	0.319053	0.276533
G5E9V6	0.196061	-0.114309	-0.31037	-0.0132576	0.398293	0.621173	0.173642	0.0238878	0.654006	0.932835	0.556149	0.121452
O75128-2	-0.101479	-0.275996	-0.174517	-0.00497992	0.355704	0.0129877	0.106596	0.0716096	0.61858	0.874533	0.473152	0.231594
Q96JI7	0.270135	0.0232555	-0.246879	0.00157371	0.0910089	0.883228	0.114643	0.691791	0.307717	0.984589	0.479148	0.836777
P36915	1.42658	0.103452	-1.32313	-0.0168138	0.00143835	0.812161	0.00249455	0.125494	0.0631527	0.975242	0.0914615	0.321509
Q96CW1	0.270613	0.188937	-0.0816762	0.00612157	0.102705	0.25185	0.613092	0.139403	0.327637	0.874533	0.864561	0.342549
P42566	0.826609	0.0626786	-0.763931	-0.0309886	0.0223375	0.860358	0.0309573	0.000746836	0.161382	0.981521	0.280964	0.0137005
O14594	-0.171456	0.471067	0.642523	-0.0188532	0.486032	0.0570049	0.00875817	0.00271706	0.721271	0.874533	0.158848	0.0310581
Q92667	-0.151116	-0.0647532	0.0863627	-0.000997607	0.326103	0.672595	0.566235	0.794995	0.593971	0.949256	0.836874	0.898464
Q14416	-0.0574998	0.197717	0.255217	-0.00373998	0.719316	0.217111	0.105755	0.350808	0.867585	0.874533	0.471443	0.587576
Q14832	-0.0623707	0.1947	0.257071	-0.00109549	0.711352	0.248363	0.121727	0.794895	0.863489	0.874533	0.48843	0.898464
Q14833	-0.0574482	-0.00367598	0.0537722	-0.00132168	0.663751	0.977746	0.677949	0.689153	0.837345	0.997519	0.88969	0.836053
O00222	0.141007	0.118859	-0.0221473	-0.00612868	0.43063	0.505309	0.899328	0.172078	0.677026	0.903374	0.969137	0.387569
Q9Y265	-0.0575211	0.218454	0.275976	0.0161603	0.696824	0.140065	0.0586063	2.81937e-05	0.855085	0.874533	0.380164	0.00191755
Q8IYD1	0.459981	0.182096	-0.277884	-0.00769048	0.0128572	0.317249	0.121527	0.0934365	0.128834	0.874533	0.48843	0.270175
P15170-2	1.16134	0.616067	-0.545269	-0.0246316	0.0223557	0.220195	0.268923	0.0518324	0.161382	0.874533	0.6479	0.190443
P21283	-0.0985445	0.225194	0.323738	-0.00251817	0.552083	0.174805	0.0481863	0.543428	0.770843	0.874533	0.34651	0.743422
E7EV59	0.145491	0.226799	0.0813084	0.00314234	0.457629	0.246775	0.67158	0.521033	0.699666	0.874533	0.886505	0.729187
Q06124-1	0.112588	0.651798	0.53921	-0.0081554	0.686404	0.0207615	0.0505778	0.243613	0.849166	0.874533	0.35436	0.473233
O60826	0.837148	0.340671	-0.496477	-0.020527	0.0339734	0.382634	0.196211	0.0375197	0.193801	0.878624	0.579043	0.159824
Q86VS8	-0.2547	-0.043501	0.211199	-0.0100178	0.128296	0.793455	0.197392	0.017684	0.367118	0.971519	0.579679	0.100559
O43572	-0.175093	-0.0938739	0.0812194	0.00562064	0.190888	0.480803	0.534473	0.0940473	0.450032	0.896545	0.820638	0.27117
O15027	-0.258086	-0.270171	-0.0120858	-0.00203159	0.282184	0.259296	0.958895	0.73429	0.553503	0.874533	0.98931	0.861797
Q16795	-0.399966	-0.0339657	0.366	-0.00244919	0.177596	0.908226	0.207787	0.740217	0.432155	0.988305	0.590229	0.865591
A0A3B3ISG8	-0.338437	0.0571088	0.395546	-0.00579046	0.235891	0.84057	0.158073	0.416491	0.502982	0.97891	0.539545	0.645769
J3KQA9	0.0788743	0.031844	-0.0470302	-0.00918053	0.477601	0.773589	0.665409	0.00126526	0.713411	0.967491	0.883502	0.0189389
P57075	0.512941	0.0325549	-0.480386	-0.00305659	0.0241421	0.884487	0.0309822	0.586536	0.167321	0.984598	0.280964	0.772052
Q9H267	0.129746	-0.261299	-0.391045	0.00767648	0.219977	0.014364	0.00025212	0.00432044	0.484091	0.874533	0.0377747	0.0416804
Q13671	-0.510299	-0.484007	0.0262925	0.00547445	0.00879087	0.0126001	0.888533	0.254297	0.111857	0.874533	0.96712	0.485495
P80723	-0.0919268	0.9401	1.03203	-0.011162	0.921821	0.31565	0.262374	0.633875	0.967037	0.874533	0.642642	0.802243
Q13131-2	0.113282	0.0279805	-0.0853011	0.00199274	0.260231	0.779815	0.386364	0.427623	0.529887	0.968124	0.736916	0.655185
P54646	-0.209357	-0.262917	-0.0535596	0.00672514	0.0632869	0.0200134	0.625002	0.0176641	0.258348	0.874533	0.86825	0.100559
P19338	-0.514733	0.193883	0.708617	0.0292551	0.081333	0.507733	0.0150615	0.000120672	0.291128	0.903374	0.202263	0.00408059
A0A140TA29	0.225408	0.0545798	-0.170828	-0.00576407	0.409617	0.841135	0.52339	0.399145	0.661932	0.97891	0.814617	0.630143
A0A140TA32	-0.208826	-0.408373	-0.199547	0.00814036	0.480322	0.172876	0.493918	0.382112	0.715706	0.874533	0.79549	0.615155
O75083	2.2907	0.356687	-1.93401	-0.0401657	0.00422825	0.64871	0.013233	0.0426924	0.0887126	0.942017	0.19047	0.170998
B7ZM99	0.664699	0.192936	-0.471763	0.00191203	0.0163884	0.479186	0.0800779	0.779412	0.143845	0.896021	0.427194	0.889006
O00499	0.426532	0.580041	0.153508	-0.0155642	0.129664	0.039826	0.575927	0.028001	0.369249	0.874533	0.841514	0.134704
Q8WZ74	0.227987	0.130833	-0.0971545	-0.00991741	0.0662578	0.288043	0.421282	0.00167408	0.263524	0.874533	0.756889	0.0229157
Q13614	0.20607	0.185103	-0.020967	0.00135632	0.198505	0.246632	0.893359	0.734044	0.457478	0.874533	0.96907	0.861621
Q13614-2	0.187303	0.305438	0.118134	0.00380588	0.444934	0.217548	0.620231	0.504964	0.688319	0.874533	0.867071	0.716733
Q13496	-0.16021	-0.260692	-0.100482	-0.0165202	0.591842	0.382435	0.731369	0.0288121	0.794303	0.878624	0.909318	0.136561
O75038-2	-0.135148	0.00374199	0.13889	0.00947245	0.31792	0.977832	0.295039	0.00590295	0.587949	0.997519	0.669693	0.0500971
Q4KWH8	0.502345	0.211294	-0.29105	-0.0141541	0.0454248	0.395062	0.2338	0.0245561	0.219346	0.883785	0.617166	0.123412
Q9H078-2	-0.145967	0.0589537	0.20492	0.00656239	0.364622	0.713143	0.194979	0.10469	0.624945	0.956395	0.577935	0.289014
Q9H078	2.69527	1.13297	-1.5623	-0.034737	0.135834	0.532157	0.373844	0.362434	0.378823	0.910382	0.730555	0.597919
Q14254	0.239826	-0.00807219	-0.247898	-0.0118435	0.32254	0.973311	0.296865	0.0523837	0.591431	0.997286	0.671342	0.191719
J3QLD9	0.175298	0.194808	0.01951	-0.0193351	0.516599	0.470132	0.941217	0.00499453	0.743537	0.895715	0.985916	0.0457078
Q13618	0.109572	0.549285	0.439713	-0.0124234	0.688434	0.0459941	0.102734	0.0712351	0.85024	0.874533	0.46584	0.231097
Q9Y512	-0.483508	0.0222235	0.505732	0.00952938	0.0757428	0.934275	0.0582909	0.160347	0.280953	0.994108	0.378891	0.371105
Q9NUJ3	-0.449637	-0.125805	0.323832	0.0076967	0.00710299	0.442638	0.0460536	0.0628132	0.106144	0.889031	0.339295	0.213555
Q5VVW2	-0.15893	-0.0716536	0.0872766	0.00338006	0.160173	0.524006	0.429685	0.231643	0.410869	0.907583	0.762222	0.460114
C9J2Y9	-0.398008	0.0236892	0.421697	0.0146719	0.0303963	0.896028	0.0194861	0.00163695	0.185276	0.985682	0.225567	0.0226327
P35998	0.294622	0.104563	-0.19006	0.0185846	0.209342	0.65407	0.407524	0.00191722	0.47128	0.943556	0.748486	0.0250687
Q99613	0.159182	0.171111	0.0119284	-0.0173742	0.475714	0.442327	0.956451	0.00232901	0.712423	0.888804	0.98931	0.0285836
Q5T0F9-2	0.396994	-0.0465517	-0.443545	-0.00885489	0.0219178	0.784931	0.00924566	0.0403972	0.161088	0.969421	0.163912	0.165715
O94887	0.0252134	-0.0834094	-0.108623	0.00268608	0.824657	0.463107	0.331127	0.346231	0.921569	0.895553	0.700051	0.583275
A0A2R8YE40	-0.373542	-0.193038	0.180504	0.00795256	0.0781669	0.358841	0.382277	0.132884	0.286132	0.876677	0.734421	0.333289
P00558	-0.202448	-0.768451	-0.566003	-0.0109034	0.776723	0.281917	0.419136	0.541634	0.897431	0.874533	0.755215	0.74213
Q9Y3I0	-0.305983	-0.0486974	0.257285	0.00945803	0.0437871	0.745307	0.0828191	0.0131736	0.214981	0.961236	0.431158	0.0832814
Q8TEQ6	0.665971	-0.098513	-0.764484	-0.00683916	5.17046e-05	0.531907	2.94159e-06	0.085382	0.045914	0.910382	0.00802755	0.258208
P28289	-0.0302974	0.112388	0.142686	-0.0060119	0.907826	0.66698	0.578201	0.359225	0.962629	0.94879	0.843578	0.595136
Q9NNW7	1.21124	0.163548	-1.04769	-0.00582943	0.0110644	0.726797	0.0244183	0.619392	0.12287	0.958276	0.250573	0.793795
A0A087WSY9	0.551263	0.679892	0.128629	-0.032238	0.302834	0.203391	0.805714	0.0172298	0.574503	0.874533	0.934769	0.0991017
Q5JWR5	0.104249	-0.0405594	-0.144808	0.0022232	0.282526	0.674406	0.128789	0.359026	0.553646	0.950476	0.498483	0.594917
Q9Y3R5	0.0851839	0.150902	0.065718	0.00242884	0.471345	0.202177	0.570481	0.411657	0.710135	0.874533	0.839119	0.641957
Q8N5S9	0.15248	-0.423656	-0.576136	-0.00458104	0.567385	0.113205	0.0292109	0.492168	0.781798	0.874533	0.271469	0.706034
Q71H61	-0.325652	-0.312673	0.0129788	-0.00365717	0.116081	0.130285	0.948725	0.478177	0.349603	0.874533	0.987114	0.69604
P47897	0.232042	0.0204979	-0.211544	0.000936675	0.229308	0.914929	0.263177	0.845592	0.49564	0.990547	0.643003	0.924847
P04406	-0.283306	0.0173562	0.300662	-0.00802675	0.174135	0.933185	0.141391	0.124097	0.427575	0.994108	0.518953	0.320061
Q9NXD2	0.20365	0.222764	0.0191146	-0.00308661	0.172734	0.135309	0.895617	0.407187	0.426419	0.874533	0.96907	0.637164
A2RTX5	0.569748	0.129818	-0.439929	-0.00209307	0.00361568	0.497672	0.0208271	0.662446	0.0867378	0.901196	0.232746	0.822699
P26639	0.379696	0.182832	-0.196863	-0.0010303	0.0274856	0.282825	0.239327	0.808675	0.177782	0.874533	0.620635	0.905056
P43155	-0.167029	-0.152112	0.0149174	0.00619359	0.331234	0.374946	0.929272	0.150792	0.598711	0.876938	0.982209	0.357908
O14525	-0.0061851	0.1131	0.119285	-0.00655481	0.959185	0.34932	0.315077	0.0320407	0.984914	0.8751	0.687145	0.143903
Q9Y217	0.658558	-0.0797065	-0.738264	-0.00188464	0.00123968	0.6876	0.000246225	0.704419	0.0624427	0.952722	0.0377747	0.843352
Q9Y217-2	0.838999	-0.34666	-1.18566	-0.00202936	0.00928912	0.274592	0.000227455	0.798024	0.115103	0.874533	0.0370973	0.899176
P06241	0.113864	-0.0192297	-0.133094	0.000912927	0.417078	0.890567	0.333404	0.794418	0.668344	0.985682	0.702008	0.898241
P12931-2	0.02086	-0.0559149	-0.0767749	0.0018132	0.823711	0.549801	0.403533	0.439342	0.921011	0.913032	0.745724	0.664032
J3QRU1	0.488723	0.260679	-0.228044	-0.00677574	0.00562183	0.133397	0.180809	0.119758	0.0977724	0.874533	0.560881	0.313454
P06239	-1.57613	0.259144	1.83527	0.03693	0.240834	0.848304	0.159612	0.177949	0.507387	0.979685	0.54203	0.394857
Q08AE8-2	-0.301009	-0.215021	0.0859877	0.00401138	0.00578098	0.0461076	0.412894	0.13594	0.0986373	0.874533	0.751487	0.338103
Q09019	-0.183357	-0.152115	0.0312421	0.00270808	0.120077	0.195328	0.785716	0.356666	0.354401	0.874533	0.92858	0.593208
G5E9A7	-0.22507	-0.176579	0.0484911	0.00384794	0.250079	0.366253	0.79901	0.450374	0.518863	0.876677	0.932985	0.675761
Q00536	-0.196563	-0.223562	-0.0269981	0.004659	0.193942	0.139148	0.854933	0.218024	0.454199	0.874533	0.955589	0.444079
Q07002-3	0.0898768	-0.0465382	-0.136415	-0.00741607	0.75294	0.87046	0.628107	0.269509	0.885532	0.983606	0.868632	0.500517
Q07002	-0.0488014	-0.0238976	0.0249038	0.00805198	0.825254	0.913695	0.908455	0.147248	0.921662	0.990217	0.972735	0.35425
Q00537	-0.423789	-0.26375	0.160039	0.00962147	0.0124044	0.115321	0.328786	0.0228258	0.127134	0.874533	0.697914	0.118148
P21796	-0.68906	-0.321917	0.367143	0.00799823	0.0114041	0.23026	0.164145	0.234316	0.123902	0.874533	0.54711	0.462971
Q9Y277	-0.669042	-0.374362	0.294679	0.0114099	0.014566	0.166284	0.266465	0.0930674	0.136211	0.874533	0.645628	0.269908
R4GNH3	0.284709	0.0373536	-0.247356	0.0161896	0.1452	0.847299	0.196033	0.00118411	0.39218	0.979685	0.579043	0.0181469
P01009	0.313551	0.308518	-0.00503222	0.0100041	0.359004	0.365635	0.987989	0.242481	0.620762	0.876677	0.997853	0.472564
Q9UGJ0	-0.140687	-0.139046	0.00164058	0.00539214	0.195482	0.199671	0.987657	0.0484876	0.455466	0.874533	0.99775	0.184189
A0A494C1K7	0.180405	0.408674	0.228269	-0.00231103	0.420094	0.0800758	0.305842	0.77584	0.669503	0.874533	0.68086	0.886755
P54619	0.0371576	-0.0721567	-0.109314	0.00669741	0.76564	0.562032	0.371708	0.0336096	0.891839	0.916297	0.729367	0.148649
Q13616	0.474224	0.424465	-0.0497593	-0.01607	0.141491	0.186695	0.874239	0.0473097	0.387246	0.874533	0.961628	0.180875
Q14DG7	0.301906	-0.161722	-0.463629	-0.0174963	0.0669505	0.322404	0.00455458	4.09363e-05	0.264917	0.874533	0.113499	0.00236066
B0YIW6	0.701687	0.0985902	-0.603097	-0.00455079	0.001325	0.64276	0.00462106	0.393587	0.0629459	0.941414	0.114161	0.625714
P23743	0.24889	-0.0799117	-0.328801	0.0116127	0.173282	0.659893	0.0674202	0.0119936	0.426774	0.946067	0.402989	0.0786979
Q32MZ4-4	0.0632701	-0.218466	-0.281736	-0.00796482	0.603984	0.0747495	0.0199924	0.010179	0.800694	0.874533	0.227085	0.0712609
Q32MZ4	0.0134164	0.105211	0.0917947	-0.0126347	0.94022	0.555893	0.6008	0.00560463	0.976925	0.91537	0.858629	0.0488558
Q9Y608	0.2557	0.134662	-0.121039	-0.0153952	0.0653727	0.327741	0.370283	1.94245e-05	0.262367	0.874533	0.729058	0.00150641
Q9UKK3	0.133572	0.241408	0.107836	-0.00828203	0.798199	0.643834	0.833544	0.523172	0.908362	0.941414	0.946396	0.73093
E9PGC0	0.516542	0.461219	-0.0553239	-0.0208463	0.130941	0.175967	0.868142	0.0157002	0.371241	0.874533	0.960026	0.0935356
A0A2U3TZR0	-0.279674	-0.157016	0.122658	-0.00303574	0.0316192	0.222845	0.331632	0.346327	0.188867	0.874533	0.700648	0.583329
A0A2R8Y4I8	-0.164788	0.199022	0.36381	0.00496213	0.70115	0.637914	0.39334	0.768714	0.857587	0.937691	0.741831	0.883751
P11182	0.219243	0.400531	0.181288	-0.00720988	0.578974	0.310483	0.63956	0.465812	0.787607	0.874533	0.873911	0.68706
O75096	0.45956	0.153122	-0.306438	-0.0203453	0.0283352	0.459201	0.133197	0.000151608	0.179264	0.894538	0.505373	0.004703
P13010	-0.832115	-0.420749	0.411367	0.0355205	0.0335626	0.277384	0.279584	0.000379745	0.192189	0.874533	0.658263	0.0091833
A0A2R8Y4H2	-0.206508	0.162955	0.369463	0.00437067	0.462763	0.561193	0.181413	0.534115	0.703926	0.916207	0.561787	0.738087
P55286	-0.116367	-0.319068	-0.202701	-0.00782457	0.495508	0.0630181	0.226856	0.0688161	0.727618	0.874533	0.611062	0.226103
Q24JP5	0.517796	0.168118	-0.349679	-0.0179292	0.00379855	0.337118	0.0437378	8.30099e-05	0.087103	0.874533	0.330119	0.0034476
Q8NEZ3	0.0655723	0.148244	0.0826721	0.00683196	0.607671	0.245966	0.5091	0.0343029	0.802143	0.874533	0.805382	0.150384
Q9Y2I8-2	-0.13077	-0.169542	-0.0387713	0.00594209	0.303402	0.181894	0.754944	0.0630486	0.574658	0.874533	0.918199	0.214275
Q9Y2I8	-0.234521	-0.231436	0.00308509	0.00436414	0.476786	0.475861	0.99241	0.509754	0.713159	0.895715	0.998809	0.721257
A0A3B3IT47	0.108907	-0.141859	-0.250766	0.007547	0.544035	0.428587	0.155694	0.0946957	0.765786	0.887814	0.53703	0.272732
P23786	0.313818	-0.0607103	-0.374528	-0.0234038	0.497933	0.895329	0.4094	0.0451496	0.729573	0.985682	0.749706	0.176058
P08243	-0.185383	-0.229176	-0.0437933	0.00895178	0.383498	0.280709	0.83331	0.0940902	0.639117	0.874533	0.946284	0.271207
Q8WUH2	0.49863	-0.0235778	-0.522208	0.00106574	0.000546811	0.865908	0.000233962	0.760766	0.0527677	0.982712	0.0370973	0.879353
P55884	0.256978	0.214824	-0.0421547	-0.0145751	0.139057	0.214413	0.803393	0.00102745	0.383966	0.874533	0.93404	0.0164759
Q96AQ6	0.0624345	0.94723	0.884796	0.0189505	0.87316	0.0167117	0.0226782	0.0548584	0.94608	0.874533	0.241722	0.196694
Q7Z4L5	-0.0799971	0.118465	0.198462	0.00522587	0.509882	0.328622	0.0971806	0.0871107	0.738145	0.874533	0.455569	0.260781
P48634	-0.517807	-0.372991	0.144816	0.00645054	0.0789442	0.202974	0.613573	0.378682	0.286711	0.874533	0.864615	0.611713
Q96KP4	1.30304	0.664017	-0.639021	-0.0456416	0.164458	0.476069	0.485011	0.0525735	0.416163	0.895715	0.790203	0.192178
P32189	-0.500266	-0.183799	0.316468	0.0112135	0.0335072	0.429171	0.167136	0.0561495	0.192189	0.887814	0.549803	0.199177
Q13049	0.0263018	-0.0635624	-0.0898642	0.00101499	0.799209	0.538119	0.376007	0.694717	0.908821	0.910382	0.731731	0.838437
Q8N9B5	-0.095498	-0.145521	-0.0500233	0.00170579	0.412774	0.211983	0.661154	0.558202	0.664991	0.874533	0.881931	0.754589
Q8NFZ4	-0.225127	-0.210786	0.0143411	-0.00700024	0.141434	0.16732	0.923435	0.0682813	0.387246	0.874533	0.979446	0.225219
Q9NZ94	0.230148	-0.124357	-0.354506	-0.0167252	0.134178	0.415398	0.0195264	2.83497e-05	0.376133	0.887814	0.225567	0.00191755
Q8N0W4	-0.142956	-0.235527	-0.0925706	-0.00742513	0.362923	0.134373	0.547241	0.0605241	0.623182	0.874533	0.829264	0.207973
Q8N2Q7	0.104783	-0.170533	-0.275316	-0.0207959	0.653232	0.464008	0.229804	0.000538578	0.831673	0.895715	0.613063	0.0113586
O75420	-0.306662	-0.215947	0.0907156	-0.000364799	0.0544169	0.172585	0.55816	0.926413	0.23767	0.874533	0.833238	0.966935
Q9BXJ9	0.359059	0.533202	0.174144	-0.00985419	0.310772	0.132583	0.615222	0.2662	0.580503	0.874533	0.865118	0.497058
Q6N069	0.187452	0.208566	0.0211138	0.0143915	0.521329	0.474609	0.941181	0.0509235	0.747744	0.895715	0.985916	0.189067
G3V0I5	-0.389335	0.0394968	0.428832	-0.00389342	0.168581	0.888143	0.122214	0.580406	0.421969	0.985121	0.48864	0.768783
Q9HBL0	0.115486	-0.00895125	-0.124437	-0.00219567	0.357274	0.942865	0.311649	0.483586	0.620111	0.994844	0.684925	0.700538
Q68CZ2	0.364968	0.141014	-0.223955	-0.0189408	0.23432	0.644104	0.455469	0.0146837	0.50178	0.941414	0.778833	0.089684
F8VV64	0.0440301	0.16753	0.1235	-0.000468839	0.905132	0.649614	0.733072	0.959524	0.961384	0.942023	0.910119	0.984132
E9PD12	-0.332802	-0.147778	0.185023	0.00361581	0.0122836	0.259082	0.151078	0.270511	0.126669	0.874533	0.530483	0.501549
P49589	0.206697	0.633141	0.426445	-0.0175092	0.457728	0.0241955	0.119691	0.0131296	0.699698	0.874533	0.486791	0.083077
O15484	0.25625	0.115042	-0.141209	-0.00182442	0.152524	0.518008	0.419469	0.682343	0.400818	0.906119	0.755218	0.832432
P31323	-0.261386	-0.180633	0.0807527	-0.00526907	0.119415	0.279235	0.621562	0.208392	0.353723	0.874533	0.867448	0.434057
P13861	-0.186778	-0.0846434	0.102135	-0.0137432	0.20039	0.559551	0.473666	0.000255281	0.45951	0.916207	0.78481	0.00693809
O60524	0.205413	-0.121716	-0.327129	-0.00587845	0.240449	0.484719	0.0578257	0.179606	0.507289	0.897458	0.37723	0.396597
Q16566	-0.571707	-0.351357	0.22035	0.0068532	0.0101261	0.109521	0.305028	0.211827	0.119111	0.874533	0.680165	0.437967
P13807	0.0393043	0.959452	0.920148	0.0177106	0.922104	0.0183147	0.0211671	0.0803667	0.967037	0.874533	0.233643	0.248446
Q9NQR7	-0.321543	-0.377228	-0.0556849	0.00206253	0.118294	0.0668838	0.781256	0.686968	0.35226	0.874533	0.927412	0.834655
E9PFK9	0.920033	0.329154	-0.590879	-0.0210576	0.00401624	0.293478	0.0564238	0.00824475	0.0877856	0.874533	0.372679	0.0623275
O15040	0.111768	0.0177635	-0.0940046	0.0109787	0.358422	0.883449	0.430313	0.000457928	0.620732	0.984589	0.762362	0.0103782
Q9BVA0	0.0324132	0.0772221	0.0448089	0.000866001	0.778585	0.502364	0.69169	0.763874	0.898216	0.90259	0.895972	0.880888
Q13153	0.137533	0.490076	0.352543	-0.00305576	0.587906	0.0549992	0.158133	0.630133	0.791852	0.874533	0.539545	0.80015
O75914	0.399854	-0.0299213	-0.429775	-0.00666594	0.196604	0.921718	0.160376	0.341654	0.456248	0.991958	0.54203	0.578273
Q13177	0.408967	0.359663	-0.0493041	-0.00908629	0.110867	0.15933	0.843532	0.15607	0.341446	0.874533	0.951325	0.366203
Q9UL51	-0.205749	0.208092	0.413841	0.00124029	0.04646	0.0435948	7.30724e-05	0.627997	0.221844	0.874533	0.021912	0.798236
O60741	-0.250185	0.0919404	0.342125	-0.000241104	0.0267371	0.409516	0.00223742	0.931119	0.175567	0.887814	0.0885256	0.969837
Q9Y3Q4	-0.341203	-0.153707	0.187496	0.0200354	0.14266	0.5062	0.40932	0.000770439	0.389348	0.903374	0.749706	0.0139183
Q9P1Z3	-0.0047798	0.129534	0.134314	0.00547477	0.976714	0.428592	0.403422	0.183179	0.990865	0.887814	0.745724	0.400894
Q13003	-0.274434	0.0650995	0.339534	0.00152319	0.0911133	0.685888	0.0336547	0.705745	0.307794	0.952722	0.291136	0.843956
Q13002	-0.602326	-0.35222	0.250106	0.00605355	0.00270369	0.074388	0.195389	0.219203	0.0772138	0.874533	0.578198	0.445575
E7EPZ0	-0.484571	-0.143114	0.341457	0.00261495	0.0585813	0.572419	0.171975	0.680578	0.247417	0.918053	0.556149	0.83152
P22626	0.502731	-0.511752	-1.01448	0.000357201	0.0799842	0.0741395	0.000430448	0.960018	0.288623	0.874533	0.0429731	0.984308
P09651-2	0.151148	-0.61872	-0.769869	-0.000267576	0.574537	0.0228927	0.0042313	0.968273	0.785289	0.874533	0.110653	0.988404
Q32P51	0.693655	0.0369901	-0.656665	-0.0211694	0.00802107	0.885314	0.0103443	0.00133298	0.108671	0.984826	0.171061	0.0196582
A0A0A0MSC1	-0.018299	0.0183359	0.0366348	0.00392603	0.892966	0.892506	0.783435	0.249876	0.95462	0.985682	0.928317	0.480626
Q8IWV8-4	0.481292	0.104575	-0.376718	-0.00898874	0.0141157	0.587619	0.0487258	0.0650044	0.134804	0.92223	0.34844	0.218148
Q01518	1.6972	0.168822	-1.52838	-0.0263645	0.00144534	0.744597	0.00329723	0.044454	0.0631527	0.961236	0.101173	0.175001
Q01518-2	1.10524	-0.339073	-1.44431	-0.0124903	0.011539	0.430639	0.000873756	0.247603	0.124073	0.887814	0.0593001	0.477664
O60890	0.26753	0.187655	-0.079875	-0.0206233	0.243283	0.411215	0.721389	0.000467092	0.510444	0.887814	0.90552	0.0104526
O95219	0.298138	0.0791466	-0.218992	0.000848267	0.0490478	0.597178	0.138466	0.821118	0.227251	0.926049	0.5124	0.912962
O00231	0.292434	0.126494	-0.165939	0.0212361	0.267911	0.630136	0.520329	0.00164773	0.539057	0.935585	0.813077	0.0226651
Q96NN9	-0.506085	-0.190087	0.315998	0.010733	0.00227107	0.241014	0.0486301	0.00917705	0.0723611	0.874533	0.348309	0.0666318
Q96NN9-2	-0.844217	-0.434849	0.409368	0.0171169	0.0103451	0.179744	0.197171	0.0421256	0.120969	0.874533	0.579679	0.16971
Q96L92	0.290043	0.0604086	-0.229635	-0.00108044	0.100476	0.730001	0.183464	0.805437	0.324175	0.959141	0.564076	0.902563
J3KN36	-0.0965884	0.102349	0.198937	0.00118458	0.63146	0.610462	0.314329	0.813932	0.817951	0.930334	0.686684	0.908732
A0A087X117	-0.441907	-0.064522	0.377385	-1.92508e-05	0.178352	0.842847	0.237512	0.998675	0.432934	0.979113	0.619384	0.999453
Q14166	1.21888	0.287678	-0.931205	-0.0150027	0.000509475	0.397389	0.00611638	0.0800308	0.0527677	0.884227	0.13258	0.247856
O94929	-0.47249	-0.424578	0.0479126	-0.00254612	0.00842026	0.0172791	0.781466	0.563712	0.1101	0.874533	0.927449	0.75802
P06733	0.294327	0.538604	0.244277	-0.0166664	0.361607	0.0958784	0.439453	0.0405183	0.622571	0.874533	0.767337	0.165985
P09104	0.0672416	0.107124	0.0398826	-0.0142045	0.824771	0.723725	0.893385	0.0636638	0.921569	0.95815	0.96907	0.215958
P13929	-0.648987	-0.275618	0.373369	0.00719736	0.117468	0.511465	0.362661	0.528577	0.350961	0.904416	0.722547	0.733696
P17812	1.36177	-0.118655	-1.48042	0.00889209	0.00102509	0.768264	0.000293465	0.379148	0.0622959	0.965308	0.0419049	0.611797
Q9NRF8	0.716451	0.112524	-0.603927	-0.00204931	0.0303497	0.730212	0.0617082	0.802116	0.185276	0.959141	0.390111	0.901168
Q9UJC3	0.244846	0.0791546	-0.165692	-0.00707261	0.0585796	0.536705	0.189449	0.0293813	0.247417	0.910382	0.570377	0.137979
Q9Y5X1	1.18177	0.325544	-0.856224	-0.00659735	0.000587761	0.329276	0.0100208	0.429844	0.0527677	0.874533	0.167907	0.655984
Q5VZE5	0.576927	-0.0230811	-0.600008	-0.00638213	0.024409	0.927169	0.0170888	0.314473	0.168322	0.993254	0.214587	0.548469
O43933	-0.108573	0.0716467	0.18022	0.00780422	0.532569	0.679599	0.291338	0.0748478	0.756731	0.952165	0.666828	0.238179
Q9NP80	-0.191843	-0.0805929	0.11125	0.00784893	0.153513	0.546179	0.396775	0.0205808	0.401565	0.911113	0.742524	0.110117
O00186	0.824519	0.234116	-0.590403	-0.0149062	0.00534263	0.419573	0.0399916	0.0421005	0.0965796	0.887814	0.31586	0.169685
O60684	0.258697	0.0615966	-0.1971	-0.0036541	0.0788577	0.672673	0.170535	0.318323	0.286628	0.949256	0.554839	0.553253
P52294	0.291003	-0.0714602	-0.362463	-0.01545	0.184948	0.743178	0.0928668	0.00555967	0.441207	0.961236	0.448791	0.0486052
O15131	-0.0413512	-0.177193	-0.135841	0.000784643	0.783689	0.239928	0.358371	0.834977	0.900954	0.874533	0.720113	0.920259
Q9HBG6	-0.298627	-0.0631266	0.2355	0.0110962	0.0420044	0.66345	0.100511	0.00283414	0.210651	0.947151	0.461798	0.0314794
Q8TC07-2	0.30046	0.0686817	-0.231778	0.00059918	0.0137717	0.566922	0.0511601	0.841914	0.133358	0.916838	0.355708	0.923971
Q4J6C6-4	0.0227975	0.460279	0.437481	-0.0143126	0.950331	0.209267	0.224249	0.120079	0.981031	0.874533	0.609127	0.313931
P46060	0.356087	0.143799	-0.212289	-0.0123656	0.158669	0.566696	0.389664	0.0513497	0.408174	0.916838	0.740164	0.189749
O95747	-0.18458	-0.047984	0.136596	0.0034615	0.373684	0.816363	0.501346	0.504307	0.6329	0.976613	0.801091	0.716252
Q9UEW8	-0.407228	-0.147992	0.259236	0.0090669	0.00863136	0.331473	0.0848627	0.0189413	0.110897	0.874533	0.434503	0.105139
Q9HCC0	1.22498	0.128077	-1.0969	0.0406457	0.0233127	0.809728	0.037799	0.00287038	0.164358	0.97505	0.307842	0.0318126
Q9BZV1	-0.262841	-0.05143	0.211411	0.00384359	0.146175	0.774527	0.232165	0.393791	0.392734	0.967491	0.615254	0.625892
Q08426	-0.241169	0.345618	0.586787	0.012789	0.287682	0.127845	0.00925602	0.0255567	0.559026	0.874533	0.163912	0.127021
Q9P2E7	-0.0637356	-0.0913299	-0.0275943	-0.0106852	0.628124	0.486903	0.83047	0.00153635	0.816284	0.898059	0.944697	0.021697
Q96EY7	0.364726	0.225282	-0.139445	-0.00757681	0.234182	0.460436	0.641542	0.32247	0.501715	0.895352	0.874706	0.557499
Q9NXC5	0.144774	0.00182639	-0.142947	0.00313326	0.266288	0.98875	0.262701	0.335616	0.537355	0.998563	0.642777	0.571818
Q5W0V3	0.613233	-0.00771491	-0.620948	-0.00486857	0.000681744	0.964821	0.000459507	0.268269	0.0560433	0.99726	0.0439758	0.499244
Q86V87	0.0499529	-0.133681	-0.183633	0.00456109	0.738651	0.371652	0.212376	0.224713	0.87773	0.876938	0.595552	0.452244
P22695	-0.717071	-0.777279	-0.0602078	0.00482047	0.162272	0.129274	0.904228	0.705877	0.414303	0.874533	0.97072	0.843975
P52272	-1.32205	-0.449668	0.87238	0.0262475	0.000237037	0.196534	0.0117064	0.00313279	0.0473863	0.874533	0.181812	0.0335906
Q6P2Q9	-0.0188194	0.138838	0.157658	0.0140271	0.902109	0.364062	0.294354	0.000384041	0.959946	0.876677	0.669197	0.00923752
Q9UN37	-0.274112	-0.228854	0.0452577	0.00422436	0.0232824	0.0566703	0.698681	0.158707	0.164358	0.874533	0.897259	0.369304
O75351	0.24415	-0.0374063	-0.281556	0.000918991	0.10284	0.80093	0.0555206	0.804789	0.327833	0.974402	0.369426	0.902391
Q6PIW4	-0.291275	-0.118176	0.173098	0.00174166	0.0856274	0.481831	0.294956	0.678934	0.297554	0.896545	0.669693	0.830413
Q9HD26	-0.454739	-0.277521	0.177218	0.00482376	0.00822795	0.102218	0.286169	0.255438	0.109639	0.874533	0.661864	0.486917
P20810-10	-0.113854	-0.140921	-0.027067	0.00186151	0.581935	0.494771	0.893671	0.718748	0.789357	0.900274	0.96907	0.852006
P53667-2	-0.130871	-0.111731	0.0191392	0.00730781	0.38317	0.455284	0.896259	0.0532582	0.638806	0.892276	0.96907	0.193658
Q8N5H7	-0.347017	-0.0489291	0.298088	-0.00117205	0.0118526	0.717907	0.0268343	0.729891	0.124855	0.956972	0.260148	0.859484
Q8NEN9	0.665074	0.15657	-0.508504	-0.0084157	0.00259209	0.467622	0.0177376	0.121058	0.076103	0.895715	0.215568	0.315755
Q86UX6	-0.236523	-0.00156898	0.234955	0.0043922	0.21599	0.993411	0.209819	0.357372	0.479292	0.999673	0.592817	0.593816
D6RGG3	0.526764	-0.13789	-0.664654	0.0113825	0.213032	0.742977	0.109749	0.281423	0.4759	0.961236	0.475537	0.513668
Q5VZ89	0.377919	0.0740967	-0.303822	-0.00598012	0.00804595	0.596287	0.0287774	0.0901288	0.108681	0.926049	0.268828	0.265401
P60880	0.179462	0.314625	0.135162	-0.0256387	0.421993	0.15965	0.536881	1.20994e-05	0.670715	0.874533	0.821671	0.00118311
P60880-2	0.363977	0.400831	0.0368535	-0.0268148	0.0779355	0.0520777	0.854364	8.6773e-07	0.28593	0.874533	0.95524	0.000169698
Q5T447	0.208732	0.309648	0.100916	-0.000848135	0.153768	0.0350338	0.47992	0.815819	0.401654	0.874533	0.786978	0.909882
Q5T447-2	0.66401	-0.164435	-0.828444	-0.0279685	0.186318	0.74187	0.0933436	0.0272095	0.443652	0.961236	0.449494	0.132405
Q16849	0.824378	0.0573567	-0.767021	-0.00943425	0.00137695	0.818909	0.00232517	0.135105	0.0631527	0.976613	0.0893898	0.336677
Q15147	0.38292	-0.0285729	-0.411493	-0.0127292	0.0456294	0.879979	0.0287048	0.00835704	0.21998	0.984589	0.268603	0.0625457
Q8IWR0	-0.179661	-0.148159	0.031502	0.000688814	0.161167	0.24607	0.801112	0.829093	0.412595	0.874533	0.933349	0.91752
P43490	0.903773	-0.215022	-1.1188	0.0136825	0.00118834	0.427993	5.46578e-05	0.0459978	0.0623294	0.887814	0.0196681	0.177824
P27338	-0.544092	-0.626229	-0.0821372	0.00132414	0.144319	0.0927215	0.821141	0.886418	0.391405	0.874533	0.940773	0.945148
P21397	-0.187901	0.0638954	0.251796	0.00896391	0.53266	0.831446	0.393934	0.235113	0.756731	0.977993	0.741831	0.463629
Q96GR2	0.489636	0.570087	0.0804508	-0.00638944	0.324065	0.250223	0.868363	0.606185	0.592658	0.874533	0.960152	0.785795
Q5FVE4	0.470845	0.134373	-0.336472	-0.00908616	0.166177	0.690768	0.311556	0.284357	0.418865	0.952722	0.684925	0.516679
P15882	0.867043	0.237159	-0.629884	-0.0123603	0.0262863	0.537755	0.0976463	0.201487	0.174004	0.910382	0.456115	0.425487
P15882-2	-0.0720815	-0.211454	-0.139373	0.0156054	0.870107	0.632325	0.746728	0.187398	0.944651	0.935839	0.915677	0.407304
O15240	-0.163033	0.821442	0.984474	-0.0270876	0.548993	0.00305048	0.000346393	0.000123657	0.768828	0.874533	0.0425129	0.00408976
Q96T17	-0.445304	-0.106594	0.33871	-0.00138752	0.0785948	0.670754	0.170863	0.825206	0.286331	0.949224	0.555462	0.915383
Q96T17-5	-0.321983	-0.178198	0.143785	0.00787734	0.198203	0.476569	0.557473	0.213042	0.457188	0.895715	0.833123	0.43947
O75179	-0.140209	-0.205396	-0.0651875	-4.38791e-05	0.425774	0.243094	0.705183	0.992034	0.673756	0.874533	0.89802	0.997433
Q8IWZ3	-0.274682	-0.175694	0.098988	-0.00495558	0.0857429	0.268547	0.5248	0.213465	0.297574	0.874533	0.814617	0.439629
O75385	-0.393921	-0.128537	0.265384	0.00561149	0.0179377	0.433089	0.101163	0.173455	0.14921	0.887814	0.462715	0.389399
Q8WTW3	-0.0781234	-0.0409503	0.0371731	0.00546187	0.575559	0.768512	0.785606	0.119459	0.785575	0.965308	0.92858	0.313446
Q9H6K5	0.205258	-0.22212	-0.427377	-0.00624916	0.222754	0.186308	0.0105377	0.138395	0.48804	0.874533	0.171869	0.341471
Q05086	0.315861	0.454705	0.138844	0.000369741	0.319039	0.151599	0.654257	0.962704	0.588816	0.874533	0.880715	0.985613
Q9UPV7	1.25959	0.202869	-1.05672	-0.025363	0.0104958	0.67462	0.0277844	0.0382231	0.121363	0.950491	0.2641	0.161434
O76024	0.397392	0.395854	-0.00153856	0.000165313	0.0627016	0.0631085	0.994081	0.975082	0.257087	0.874533	0.999274	0.989465
P30101	0.963021	0.855989	-0.107032	-0.0520564	0.259467	0.314754	0.897914	0.0159593	0.529594	0.874533	0.96907	0.0947032
P52209	-0.412628	-1.04454	-0.631917	0.015362	0.620643	0.210703	0.439645	0.461532	0.811259	0.874533	0.767373	0.684809
Q9P2R7	1.1636	0.48326	-0.680344	0.00636835	0.0472376	0.404994	0.2335	0.661111	0.222954	0.885455	0.616908	0.821571
A0A2R8YDQ9	-0.205986	-0.15826	0.0477258	-0.0101193	0.759555	0.811095	0.942686	0.70232	0.889417	0.975148	0.986093	0.841942
Q9NRW7	0.633234	-0.129854	-0.763089	-0.014559	0.00973673	0.589215	0.00161815	0.0171795	0.117258	0.922562	0.0766149	0.0989507
Q8NB25	-0.0782868	-0.127087	-0.0488003	-0.00142386	0.477935	0.24922	0.651458	0.605547	0.71361	0.874533	0.879561	0.785395
Q8N7J2	0.514381	0.0186224	-0.495759	-0.018127	0.061834	0.945497	0.0661781	0.00906144	0.254697	0.995422	0.400631	0.066059
P55809	0.797435	0.504028	-0.293407	-0.00907248	0.0982615	0.292923	0.532335	0.449453	0.320786	0.874533	0.818463	0.675004
Q9BYC2	-0.201884	0.0700223	0.271906	0.0114633	0.636409	0.871907	0.521909	0.463179	0.821212	0.983847	0.813467	0.685773
Q8N163	-0.379929	-0.283201	0.0967279	0.0358794	0.157224	0.289541	0.71197	4.87216e-07	0.406551	0.874533	0.900669	0.000125228
Q92845	-0.141954	-0.103586	0.038368	0.00765184	0.326617	0.472589	0.786264	0.036054	0.594305	0.895715	0.928855	0.15556
P62191	0.334788	0.101166	-0.233622	0.0181742	0.160903	0.669702	0.316917	0.00278676	0.412271	0.949224	0.688809	0.0313759
P62195	0.266107	0.0716568	-0.19445	0.0208738	0.249699	0.755316	0.390013	0.000445978	0.518489	0.962	0.74021	0.0102087
Q8NB90	0.143376	-0.049111	-0.192487	0.00296332	0.266509	0.70207	0.128974	0.357947	0.537679	0.954085	0.498603	0.594112
P23246	-0.904264	-0.590428	0.313836	0.032167	0.00680883	0.0735263	0.330078	0.00015593	0.104626	0.874533	0.699619	0.00480391
P55265	-0.295522	-0.378781	-0.0832581	0.0368979	0.27624	0.162687	0.753609	3.38728e-07	0.548334	0.874533	0.918092	9.7862e-05
A0A2Q2TH77	-0.669688	-0.137214	0.532474	3.09956e-05	0.0533283	0.688857	0.115771	0.997119	0.235685	0.952722	0.481719	0.998896
Q92558	-0.0718945	0.134819	0.206713	0.00519227	0.571762	0.288844	0.0991303	0.104459	0.784321	0.874533	0.45835	0.288699
Q86YM7	-0.819275	-0.496083	0.323192	-0.0131202	0.0292476	0.182489	0.375373	0.159717	0.18237	0.874533	0.731555	0.370504
Q9NSB8	-0.574997	-0.53968	0.0353169	-0.00555441	0.0421269	0.0556074	0.897591	0.428343	0.21101	0.874533	0.96907	0.655185
P11940	-0.616396	-0.323163	0.293233	0.00499305	0.0574735	0.314979	0.353085	0.534996	0.245039	0.874533	0.71597	0.738534
Q13310-3	-0.570086	-0.332776	0.237311	0.00291235	0.0412716	0.22927	0.381918	0.673658	0.209773	0.874533	0.734421	0.82744
Q5JQF8	-0.353705	-0.164966	0.188739	0.00967567	0.056849	0.369908	0.296633	0.0375534	0.243646	0.876677	0.670986	0.159824
Q4VXU2	-0.172624	-0.550272	-0.377648	-0.0015827	0.732484	0.269342	0.450255	0.902598	0.874838	0.874533	0.776701	0.954144
Q96DU9	-0.643046	-0.171616	0.471429	0.0202994	0.0147816	0.508484	0.0664183	0.00228024	0.137514	0.903658	0.401341	0.0282192
O00232	0.2527	0.131566	-0.121133	0.0234061	0.343316	0.620367	0.642401	0.000636767	0.606376	0.932659	0.875215	0.012453
O00764	0.969874	-0.398518	-1.36839	0.001645	0.0864462	0.477437	0.0143113	0.906744	0.29853	0.895715	0.19746	0.956841
Q9BXS5	0.855072	0.505353	-0.349719	-0.0177872	0.0332326	0.203855	0.369682	0.0754947	0.192189	0.874533	0.728512	0.239475
E7ENJ6	0.922112	0.18392	-0.738191	-0.017616	0.0576122	0.701802	0.119783	0.145406	0.245165	0.954085	0.486791	0.351692
Q9Y6Q5	0.172657	0.0479686	-0.124689	0.00133411	0.310868	0.777351	0.45372	0.760568	0.580563	0.968124	0.778629	0.879353
A0A0G2JNH7	-0.130488	-0.0773144	0.0531738	0.0011257	0.287502	0.526857	0.657527	0.71298	0.558973	0.907622	0.880932	0.848858
O75643	-0.191279	-0.0219166	0.169363	0.0184011	0.353356	0.914936	0.401524	0.000519489	0.616522	0.990547	0.744009	0.0110997
O00411	-0.174268	0.0395968	0.213865	0.00758558	0.381689	0.841801	0.273811	0.1293	0.637632	0.97891	0.651523	0.327197
A0A494C0T4	-0.0454107	-0.264746	-0.219336	0.000765528	0.794188	0.129544	0.200283	0.860384	0.90626	0.874533	0.582711	0.932194
P31146	0.817506	0.472524	-0.344982	-0.0553491	0.146703	0.398814	0.530229	0.00014048	0.392922	0.885422	0.81691	0.00444985
P22033	0.714802	-0.114276	-0.829078	-0.0333629	0.23178	0.847519	0.157565	0.0269317	0.499184	0.979685	0.539545	0.131458
Q14515	-0.13956	0.19468	0.334239	0.00173234	0.537946	0.389576	0.134073	0.759636	0.760864	0.881449	0.506561	0.878592
Q9BTV5	0.834137	0.214568	-0.61957	-0.0151096	0.035764	0.584398	0.109847	0.12629	0.197521	0.920556	0.475537	0.322281
P46020-2	-0.0387857	0.321338	0.360124	-0.00268749	0.885526	0.233528	0.174516	0.690051	0.951415	0.874533	0.556519	0.836053
P46019	0.136566	0.0532517	-0.0833139	-0.00228179	0.142273	0.564522	0.359386	0.325416	0.388788	0.916834	0.721057	0.561027
Q9BY11	-0.266576	0.0669297	0.333506	0.0196639	0.242338	0.767864	0.136374	0.000771234	0.509124	0.965308	0.510014	0.0139183
Q96D71	0.494756	0.273903	-0.220852	-0.0176278	0.0440735	0.260547	0.355191	0.00451582	0.214982	0.874533	0.717541	0.0427625
Q8NFH8	0.294818	0.224251	-0.0705671	-0.0132301	0.153372	0.275352	0.726029	0.0112795	0.401355	0.874533	0.907763	0.0758969
Q00839	-1.52027	-0.517237	1.00303	0.0430968	0.00568112	0.337402	0.0599017	0.00181644	0.0980948	0.874533	0.382996	0.0242619
Q00839-2	-1.0413	-0.640764	0.400537	0.013939	0.0827421	0.282328	0.493097	0.350417	0.293964	0.874533	0.795479	0.587139
Q6ZSY5	0.109518	-0.149688	-0.259206	-0.00164721	0.344222	0.195929	0.0238048	0.568865	0.60742	0.874533	0.248432	0.761036
P61266	0.225813	0.382449	0.156637	-0.0172381	0.402861	0.156951	0.553416	0.0118165	0.656693	0.874533	0.831902	0.0780478
O14924	-0.134599	0.0269053	0.161504	0.00175907	0.341651	0.848577	0.244823	0.618628	0.605902	0.979685	0.624898	0.79376
O14924-5	-0.321828	0.0735402	0.395369	0.00438711	0.534453	0.889045	0.43862	0.645834	0.75847	0.985563	0.766328	0.809972
Q96D09	-0.565087	-0.4214	0.143686	0.00668444	0.00827536	0.0467141	0.486114	0.205435	0.109639	0.874533	0.790822	0.431556
Q5JY77	-0.392952	-0.122873	0.270079	0.0070644	0.0672327	0.563291	0.197378	0.18648	0.265391	0.916483	0.579679	0.4057
Q5VW36	0.0571588	0.155292	0.0981336	0.00596495	0.754093	0.394399	0.583334	0.19291	0.886079	0.883785	0.846671	0.41409
A0A286YF22	1.04081	0.846154	-0.194659	-0.0239342	0.128189	0.214224	0.770307	0.161448	0.367023	0.874533	0.924851	0.372502
P02545	-0.107792	-0.257673	-0.149881	0.0113636	0.72718	0.403886	0.620689	0.14337	0.871841	0.885455	0.867119	0.348677
Q13561	1.18568	0.814105	-0.371578	-0.0435661	0.0237772	0.117278	0.464554	0.00105769	0.165942	0.874533	0.782565	0.0167947
Q86UE4	-0.523097	-0.533951	-0.0108545	-0.00813222	0.143356	0.134433	0.975146	0.361348	0.390089	0.874533	0.993146	0.59743
Q9BXM9	0.962138	0.0596673	-0.902471	-0.0146242	0.0203517	0.883796	0.0262207	0.155003	0.157559	0.984589	0.257512	0.364455
Q9BXM9-3	2.04208	0.776155	-1.26592	-0.024672	0.00680236	0.282449	0.0806756	0.282727	0.104626	0.874533	0.427194	0.514861
A6NEM2	-0.0737151	-0.101564	-0.0278491	0.0126512	0.543596	0.401986	0.814717	6.18819e-05	0.765288	0.885455	0.938031	0.00298066
A0A087X0B7	-0.529343	-0.349573	0.17977	-0.000167553	0.000432881	0.0177909	0.209997	0.963336	0.0527677	0.874533	0.593135	0.986024
Q8IZH2-2	0.00473343	-0.0901774	-0.0949109	0.00170029	0.965444	0.408889	0.376311	0.534121	0.986162	0.887814	0.731784	0.738087
Q9NZT2	-0.192327	-0.0934032	0.0989241	0.00299402	0.227971	0.556206	0.525777	0.451924	0.494295	0.915572	0.815639	0.677021
Q08AM6	0.374923	0.45327	0.0783464	-0.00754444	0.0816534	0.0355107	0.708401	0.160058	0.291606	0.874533	0.898847	0.370874
H3BRN4	0.526575	0.146862	-0.379714	0.0054041	0.0694266	0.60904	0.17989	0.453074	0.268929	0.92958	0.560461	0.677953
O76094	0.351473	0.249999	-0.101474	-0.0102116	0.134771	0.284996	0.65785	0.0828742	0.376873	0.874533	0.880932	0.252896
Q9Y230	-0.102159	0.160152	0.262311	0.0160084	0.487921	0.276614	0.0711127	3.13079e-05	0.72208	0.874533	0.410394	0.00204092
Q9UNF1	-0.0350167	0.0383589	0.0733756	2.2956e-05	0.743985	0.719927	0.485387	0.993167	0.879909	0.957562	0.790505	0.997809
Q9Y5V3	-0.487519	-0.319486	0.168033	0.003563	0.0221976	0.130182	0.415815	0.498723	0.161382	0.874533	0.753408	0.711919
M0QWZ7	0.285965	0.148195	-0.13777	-0.00883978	0.376296	0.645361	0.663117	0.274582	0.633731	0.941414	0.88274	0.506094
Q7Z4K8	-0.75743	-0.275636	0.481794	0.0203277	0.00243129	0.259216	0.0461343	0.00118344	0.0751611	0.874533	0.33935	0.0181469
Q13596	0.868331	0.161156	-0.707175	-0.00877294	0.00450637	0.589983	0.0175431	0.243117	0.0907615	0.92297	0.215448	0.472985
O60749	0.474878	0.479609	0.00473109	0.000238471	0.1948	0.189414	0.989439	0.97914	0.454882	0.874533	0.998041	0.991161
A0A0A0MS45	-0.133239	-0.0844825	0.0487564	0.00669331	0.33907	0.54292	0.720571	0.0564701	0.604134	0.910382	0.905351	0.199884
Q16620-4	0.349346	0.0648807	-0.284465	-0.00872395	0.0659253	0.729989	0.125515	0.0662872	0.262816	0.959141	0.492769	0.221515
Q16288-3	-0.245378	-0.00337625	0.242002	0.00677659	0.162835	0.984569	0.16018	0.123643	0.414389	0.998016	0.54203	0.319073
Q16288-2	-0.313314	-0.238798	0.0745158	-0.000629995	0.260562	0.421934	0.785711	0.931673	0.53032	0.887814	0.92858	0.969837
P02786	-0.123983	0.157618	0.281601	-0.013287	0.58026	0.481236	0.20144	0.0193208	0.788403	0.896545	0.584943	0.106241
P02675	0.819322	0.113858	-0.705464	-0.0332909	0.0826488	0.807587	0.126631	0.00533183	0.293761	0.97505	0.494574	0.0473496
Q04828	0.783785	0.243666	-0.540119	-0.00897765	0.0550509	0.546629	0.175294	0.376044	0.239014	0.911312	0.556722	0.609529
A0A0A0MSS8	0.229841	0.605442	0.375601	-0.0140659	0.74564	0.392475	0.588709	0.427861	0.881111	0.882747	0.850767	0.655185
P51857	0.110498	-0.125019	-0.235517	-0.0316575	0.890426	0.879459	0.769917	0.124538	0.954255	0.984589	0.924851	0.320648
Q15008	0.25744	0.10551	-0.15193	0.0225863	0.324952	0.68535	0.552705	0.000768156	0.593196	0.952722	0.831877	0.0139183
E9PDG8	0.344719	0.584866	0.240148	-0.00711617	0.195915	0.029094	0.356894	0.28504	0.455768	0.874533	0.718939	0.517084
[truncated: 6,997 more rows]
