# Supplementary material for: A multi-tissue longitudinal proteomics study to evaluate the suitability of post-mortem samples for pathophysiological research
Source: Commun Biol. 2025 Jan 17;8:78. doi: 10.1038/s42003-025-07515-z (PMC11742016; doi:10.1038/s42003-025-07515-z)
Supplement: Supplementary file 4 — Supplementary data 3 [file 42003_2025_7515_MOESM4_ESM.xlsx]

## Sheet: Supplementary Table 3
contrast	estimate	adj.p.value	Protein ID	PG.Genes	tissue
group2 - group1	-0.856835	0.0465281	Q66JS6	EI3JB	HeartECM
group3 - group1	0.0973562	0.98146	Q66JS6	EI3JB	HeartECM
group4 - group1	-0.0502632	0.997302	Q66JS6	EI3JB	HeartECM
group2 - group1	-1.06872	0.0230684	Q8CCS6	PABP2	HeartECM
group3 - group1	0.151344	0.951514	Q8CCS6	PABP2	HeartECM
group4 - group1	0.617516	0.239158	Q8CCS6	PABP2	HeartECM
group2 - group1	3.8691	1.33227e-15	Q3UGC7	EI3JA	HeartECM
group3 - group1	-0.0507682	0.991759	Q3UGC7	EI3JA	HeartECM
group4 - group1	-0.021643	0.999338	Q3UGC7	EI3JA	HeartECM
group2 - group1	-0.950634	0.00676035	P82349	SGCB	HeartECM
group3 - group1	-0.644064	0.069179	P82349	SGCB	HeartECM
group4 - group1	-0.287997	0.579625	P82349	SGCB	HeartECM
group2 - group1	-0.392381	0.197398	Q9CQ25	MZT2	HeartECM
group3 - group1	-0.313111	0.352646	Q9CQ25	MZT2	HeartECM
group4 - group1	1.29138	3.7024e-05	Q9CQ25	MZT2	HeartECM
group2 - group1	-0.675205	0.0346226	Q91YE6	IPO9	HeartECM
group3 - group1	-0.141851	0.887071	Q91YE6	IPO9	HeartECM
group4 - group1	-0.0437958	0.995728	Q91YE6	IPO9	HeartECM
group2 - group1	-0.161431	0.937518	P63085	MK01	HeartECM
group3 - group1	-0.33777	0.654443	P63085	MK01	HeartECM
group4 - group1	-0.271319	0.778141	P63085	MK01	HeartECM
group2 - group1	0.135496	0.919174	Q9CQ36	DPOE4	HeartECM
group3 - group1	-0.216171	0.754927	Q9CQ36	DPOE4	HeartECM
group4 - group1	-0.0734613	0.985009	Q9CQ36	DPOE4	HeartECM
group2 - group1	0.103321	0.950844	Q63844	MK03	HeartECM
group3 - group1	0.0313974	0.998414	Q63844	MK03	HeartECM
group4 - group1	0.253467	0.607971	Q63844	MK03	HeartECM
group2 - group1	-0.398577	0.0290587	Q8BKC5	IPO5	HeartECM
group3 - group1	-0.159038	0.5393	Q8BKC5	IPO5	HeartECM
group4 - group1	0.276612	0.151667	Q8BKC5	IPO5	HeartECM
group2 - group1	-0.317349	0.30081	Q9CX34	SGT1	HeartECM
group3 - group1	-0.395968	0.159437	Q9CX34	SGT1	HeartECM
group4 - group1	-0.177306	0.714034	Q9CX34	SGT1	HeartECM
group2 - group1	2.23152	0.000122711	Q8C1Y8	CCZ1	HeartECM
group3 - group1	2.61999	1.43664e-05	Q8C1Y8	CCZ1	HeartECM
group4 - group1	2.21221	0.000111749	Q8C1Y8	CCZ1	HeartECM
group2 - group1	-3.74711	1.89848e-13	Q9D1H7	GET4	HeartECM
group3 - group1	-0.157986	0.882225	Q9D1H7	GET4	HeartECM
group4 - group1	-0.37962	0.373475	Q9D1H7	GET4	HeartECM
group2 - group1	-0.664457	0.130737	Q6P4S6	SIK3	HeartECM
group3 - group1	-0.408288	0.458129	Q6P4S6	SIK3	HeartECM
group4 - group1	-0.372308	0.527483	Q6P4S6	SIK3	HeartECM
group2 - group1	0.664431	0.773685	Q9D3B1	HACD2	HeartECM
group3 - group1	-1.44768	0.242069	Q9D3B1	HACD2	HeartECM
group4 - group1	-0.0354222	0.999945	Q9D3B1	HACD2	HeartECM
group2 - group1	-0.214504	0.579554	Q9WVG6	CARM1	HeartECM
group3 - group1	-0.239854	0.497671	Q9WVG6	CARM1	HeartECM
group4 - group1	0.0743955	0.964715	Q9WVG6	CARM1	HeartECM
group2 - group1	0.513111	0.135029	Q3UVL4	VPS51	HeartECM
group3 - group1	0.385864	0.312113	Q3UVL4	VPS51	HeartECM
group4 - group1	0.974048	0.00341928	Q3UVL4	VPS51	HeartECM
group2 - group1	2.8286	1.21826e-05	Q3TYA6	MPP8	HeartECM
group3 - group1	3.89381	5.04091e-09	Q3TYA6	MPP8	HeartECM
group4 - group1	-0.0885928	0.993158	Q3TYA6	MPP8	HeartECM
group2 - group1	-1.21844	0.00321525	Q9CWG9	BL1S2	HeartECM
group3 - group1	-0.814822	0.0470449	Q9CWG9	BL1S2	HeartECM
group4 - group1	0.720566	0.0838857	Q9CWG9	BL1S2	HeartECM
group2 - group1	0.236259	0.787581	Q8CH25	SLTM	HeartECM
group3 - group1	-0.14488	0.935837	Q8CH25	SLTM	HeartECM
group4 - group1	0.0255878	0.999576	Q8CH25	SLTM	HeartECM
group2 - group1	-0.578658	0.253814	Q505F5	LRC47	HeartECM
group3 - group1	-0.155176	0.941802	Q505F5	LRC47	HeartECM
group4 - group1	-0.137744	0.957841	Q505F5	LRC47	HeartECM
group2 - group1	-0.353652	0.70331	P42567	EPS15	HeartECM
group3 - group1	-0.352855	0.704649	P42567	EPS15	HeartECM
group4 - group1	-0.646207	0.272917	P42567	EPS15	HeartECM
group2 - group1	0.411415	0.359902	Q9CQZ5	NDUA6	HeartECM
group3 - group1	0.284731	0.631011	Q9CQZ5	NDUA6	HeartECM
group4 - group1	0.250352	0.711264	Q9CQZ5	NDUA6	HeartECM
group2 - group1	-0.921924	0.0599557	Q8BG32	PSD11	HeartECM
group3 - group1	-0.460159	0.47585	Q8BG32	PSD11	HeartECM
group4 - group1	-0.24365	0.847754	Q8BG32	PSD11	HeartECM
group2 - group1	-1.02206	0.0296423	B1AZI6	THOC2	HeartECM
group3 - group1	-0.0870929	0.989745	B1AZI6	THOC2	HeartECM
group4 - group1	-0.864473	0.0703682	B1AZI6	THOC2	HeartECM
group2 - group1	0.084687	0.942545	Q9EP69	SAC1	HeartECM
group3 - group1	0.00572458	0.999979	Q9EP69	SAC1	HeartECM
group4 - group1	0.134934	0.816115	Q9EP69	SAC1	HeartECM
group2 - group1	-0.623626	0.00820545	Q5DW34	EHMT1	HeartECM
group3 - group1	-0.108664	0.876128	Q5DW34	EHMT1	HeartECM
group4 - group1	-0.367446	0.13746	Q5DW34	EHMT1	HeartECM
group2 - group1	-0.369273	0.0615591	Q99LP8	YIPF2	HeartECM
group3 - group1	-0.11505	0.781299	Q99LP8	YIPF2	HeartECM
group4 - group1	-0.427265	0.0285408	Q99LP8	YIPF2	HeartECM
group2 - group1	-0.0930728	0.970117	P55264	ADK	HeartECM
group3 - group1	0.191563	0.808878	P55264	ADK	HeartECM
group4 - group1	0.0476302	0.995664	P55264	ADK	HeartECM
group2 - group1	-0.321449	0.244483	Q76MZ3	2AAA	HeartECM
group3 - group1	-0.0701548	0.965475	Q76MZ3	2AAA	HeartECM
group4 - group1	0.119332	0.861812	Q76MZ3	2AAA	HeartECM
group2 - group1	-0.176608	0.64309	Q9ER73	ELP4	HeartECM
group3 - group1	-0.0521741	0.982671	Q9ER73	ELP4	HeartECM
group4 - group1	-0.146817	0.752186	Q9ER73	ELP4	HeartECM
group2 - group1	-0.0914747	0.991575	O35445	RNF5	HeartECM
group3 - group1	-0.0724934	0.995743	O35445	RNF5	HeartECM
group4 - group1	0.382792	0.667379	O35445	RNF5	HeartECM
group2 - group1	-0.7933	0.113143	Q8VCI5	PEX19	HeartECM
group3 - group1	-0.356492	0.654379	Q8VCI5	PEX19	HeartECM
group4 - group1	-0.284617	0.781045	Q8VCI5	PEX19	HeartECM
group2 - group1	0.151277	0.966983	Q91X20	ASH2L	HeartECM
group3 - group1	-0.11026	0.986541	Q91X20	ASH2L	HeartECM
group4 - group1	0.320364	0.779878	Q91X20	ASH2L	HeartECM
group2 - group1	-0.432251	0.0140262	P35282	RAB21	HeartECM
group3 - group1	-0.105726	0.772781	P35282	RAB21	HeartECM
group4 - group1	-0.296681	0.102717	P35282	RAB21	HeartECM
group2 - group1	0.486731	0.0840477	Q8BVU0	LRCH3	HeartECM
group3 - group1	0.196044	0.678456	Q8BVU0	LRCH3	HeartECM
group4 - group1	0.463647	0.10309	Q8BVU0	LRCH3	HeartECM
group2 - group1	-0.664219	0.049121	Q9Z266	SNAPN	HeartECM
group3 - group1	-0.0689983	0.986073	Q9Z266	SNAPN	HeartECM
group4 - group1	-0.384247	0.333332	Q9Z266	SNAPN	HeartECM
group2 - group1	-0.608982	0.0924055	P62071	RRAS2	HeartECM
group3 - group1	-0.299787	0.557962	P62071	RRAS2	HeartECM
group4 - group1	-0.0204074	0.999672	P62071	RRAS2	HeartECM
group2 - group1	1.05098	5.3586e-05	Q9Z248	AEBP2	HeartECM
group3 - group1	-0.506549	0.0303687	Q9Z248	AEBP2	HeartECM
group4 - group1	0.148523	0.74418	Q9Z248	AEBP2	HeartECM
group2 - group1	0.925458	0.000611309	Q9CXK9	RBM33	HeartECM
group3 - group1	1.36281	6.80016e-06	Q9CXK9	RBM33	HeartECM
group4 - group1	-0.0770519	0.961887	Q9CXK9	RBM33	HeartECM
group2 - group1	-0.0127178	0.999916	P62878	RBX1	HeartECM
group3 - group1	-0.132788	0.92283	P62878	RBX1	HeartECM
group4 - group1	-0.0110877	0.999945	P62878	RBX1	HeartECM
group2 - group1	-0.178159	0.857676	Q91WG2	RABE2	HeartECM
group3 - group1	-0.691465	0.0609937	Q91WG2	RABE2	HeartECM
group4 - group1	0.0862918	0.979272	Q91WG2	RABE2	HeartECM
group2 - group1	0.0228845	0.99936	Q9D7J4	COX20	HeartECM
group3 - group1	0.130702	0.906144	Q9D7J4	COX20	HeartECM
group4 - group1	0.360453	0.338266	Q9D7J4	COX20	HeartECM
group2 - group1	0.319798	0.711554	Q9WU40	MAN1	HeartECM
group3 - group1	0.267302	0.802804	Q9WU40	MAN1	HeartECM
group4 - group1	-0.276113	0.788237	Q9WU40	MAN1	HeartECM
group2 - group1	-1.26454	6.40695e-05	Q6VN19	RBP10	HeartECM
group3 - group1	-0.179442	0.745512	Q6VN19	RBP10	HeartECM
group4 - group1	-0.0166402	0.999658	Q6VN19	RBP10	HeartECM
group2 - group1	-1.06627	0.0742684	Q9D071	MMS19	HeartECM
group3 - group1	-0.412141	0.686401	Q9D071	MMS19	HeartECM
group4 - group1	0.285929	0.858853	Q9D071	MMS19	HeartECM
group2 - group1	-0.162332	0.595991	Q80TM9	NISCH	HeartECM
group3 - group1	-0.146639	0.663794	Q80TM9	NISCH	HeartECM
group4 - group1	-0.0308397	0.994107	Q80TM9	NISCH	HeartECM
group2 - group1	-0.269536	0.610975	Q7TSV4	PGM2	HeartECM
group3 - group1	-0.372099	0.371866	Q7TSV4	PGM2	HeartECM
group4 - group1	5.02727	0	Q7TSV4	PGM2	HeartECM
group2 - group1	-0.00856897	0.999937	Q9CPQ3	TOM22	HeartECM
group3 - group1	0.0290954	0.997592	Q9CPQ3	TOM22	HeartECM
group4 - group1	-0.111836	0.89333	Q9CPQ3	TOM22	HeartECM
group2 - group1	0.20345	0.565434	Q8CEC0	NUP88	HeartECM
group3 - group1	-0.188178	0.620001	Q8CEC0	NUP88	HeartECM
group4 - group1	-0.18198	0.64229	Q8CEC0	NUP88	HeartECM
group2 - group1	-0.190121	0.689129	Q9DBD5	PELP1	HeartECM
group3 - group1	-0.128725	0.868297	Q9DBD5	PELP1	HeartECM
group4 - group1	-0.331043	0.290187	Q9DBD5	PELP1	HeartECM
group2 - group1	0.558026	0.000622763	P43883	PLIN2	HeartECM
group3 - group1	0.0296376	0.988889	P43883	PLIN2	HeartECM
group4 - group1	-0.25115	0.121971	P43883	PLIN2	HeartECM
group2 - group1	0.0644768	0.972201	Q8VEJ4	NLE1	HeartECM
group3 - group1	-0.405253	0.111617	Q8VEJ4	NLE1	HeartECM
group4 - group1	-4.10232	0	Q8VEJ4	NLE1	HeartECM
group2 - group1	2.15133	1.26649e-11	O55229	CHKB	HeartECM
group3 - group1	1.63687	9.14197e-08	O55229	CHKB	HeartECM
group4 - group1	2.33087	2.3016e-12	O55229	CHKB	HeartECM
group2 - group1	1.01196	0.380411	Q9QX47	SON	HeartECM
group3 - group1	0.742062	0.610284	Q9QX47	SON	HeartECM
group4 - group1	0.473545	0.846996	Q9QX47	SON	HeartECM
group2 - group1	0.925118	0.342394	P70296	PEBP1	HeartECM
group3 - group1	1.18187	0.177938	P70296	PEBP1	HeartECM
group4 - group1	0.738174	0.51306	P70296	PEBP1	HeartECM
group2 - group1	-3.71696	2.22045e-16	Q9DAK9	PHP14	HeartECM
group3 - group1	-1.0865	0.000636188	Q9DAK9	PHP14	HeartECM
group4 - group1	-0.500511	0.111183	Q9DAK9	PHP14	HeartECM
group2 - group1	-0.153648	0.625002	E9PVA8	GCN1	HeartECM
group3 - group1	-0.0953866	0.863951	E9PVA8	GCN1	HeartECM
group4 - group1	-0.1768	0.525538	E9PVA8	GCN1	HeartECM
group2 - group1	0.630576	0.0399278	Q9CW46	RAVR1	HeartECM
group3 - group1	0.0906619	0.960982	Q9CW46	RAVR1	HeartECM
group4 - group1	1.07886	0.000799641	Q9CW46	RAVR1	HeartECM
group2 - group1	-1.66856	0.0114244	Q7TQI3	OTUB1	HeartECM
group3 - group1	-1.11558	0.100878	Q7TQI3	OTUB1	HeartECM
group4 - group1	-0.629485	0.471605	Q7TQI3	OTUB1	HeartECM
group2 - group1	-0.146335	0.877717	Q6P5D8	SMHD1	HeartECM
group3 - group1	-0.0468763	0.994764	Q6P5D8	SMHD1	HeartECM
group4 - group1	-0.39049	0.285507	Q6P5D8	SMHD1	HeartECM
group2 - group1	0.605158	0.0182149	Q99MR1	GGYF1	HeartECM
group3 - group1	0.601168	0.0189014	Q99MR1	GGYF1	HeartECM
group4 - group1	0.716463	0.00553616	Q99MR1	GGYF1	HeartECM
group2 - group1	0.0405988	0.985974	Q6Y7W8	GGYF2	HeartECM
group3 - group1	-0.16611	0.563225	Q6Y7W8	GGYF2	HeartECM
group4 - group1	0.00259849	0.999996	Q6Y7W8	GGYF2	HeartECM
group2 - group1	-0.227834	0.901719	Q9D1J3	SARNP	HeartECM
group3 - group1	0.238812	0.889345	Q9D1J3	SARNP	HeartECM
group4 - group1	0.516841	0.472369	Q9D1J3	SARNP	HeartECM
group2 - group1	-0.320415	0.227431	Q9CPP0	NPM3	HeartECM
group3 - group1	-0.397407	0.110187	Q9CPP0	NPM3	HeartECM
group4 - group1	-0.148616	0.757057	Q9CPP0	NPM3	HeartECM
group2 - group1	-0.36436	0.31958	Q9CQM9	GLRX3	HeartECM
group3 - group1	-0.210339	0.710202	Q9CQM9	GLRX3	HeartECM
group4 - group1	0.26955	0.546015	Q9CQM9	GLRX3	HeartECM
group2 - group1	-3.56895	3.10862e-14	O89050	MKLN1	HeartECM
group3 - group1	-0.732694	0.0145673	O89050	MKLN1	HeartECM
group4 - group1	-0.543509	0.0756957	O89050	MKLN1	HeartECM
group2 - group1	-0.524467	0.0496427	Q8C0D7	ING4	HeartECM
group3 - group1	-0.141004	0.826751	Q8C0D7	ING4	HeartECM
group4 - group1	-0.141876	0.824292	Q8C0D7	ING4	HeartECM
group2 - group1	-0.421493	0.20823	Q8QZY9	SF3B4	HeartECM
group3 - group1	-3.86799	6.66134e-16	Q8QZY9	SF3B4	HeartECM
group4 - group1	-0.543365	0.0828622	Q8QZY9	SF3B4	HeartECM
group2 - group1	-0.70873	0.156938	Q9D8N0	EF1G	HeartECM
group3 - group1	-0.298045	0.746197	Q9D8N0	EF1G	HeartECM
group4 - group1	-0.338104	0.673256	Q9D8N0	EF1G	HeartECM
group2 - group1	-0.318834	0.64879	O88630	GOSR1	HeartECM
group3 - group1	0.167852	0.917718	O88630	GOSR1	HeartECM
group4 - group1	0.455334	0.389274	O88630	GOSR1	HeartECM
group2 - group1	0.125525	0.951833	Q9Z0V1	KCND3	HeartECM
group3 - group1	-0.0720585	0.989933	Q9Z0V1	KCND3	HeartECM
group4 - group1	-0.461593	0.313244	Q9Z0V1	KCND3	HeartECM
group2 - group1	-0.54744	0.213696	O54984	GET3	HeartECM
group3 - group1	0.104605	0.972758	O54984	GET3	HeartECM
group4 - group1	-0.218838	0.816294	O54984	GET3	HeartECM
group2 - group1	0.413492	0.460668	Q9CYA6	ZCHC8	HeartECM
group3 - group1	0.680727	0.12674	Q9CYA6	ZCHC8	HeartECM
group4 - group1	0.494111	0.32634	Q9CYA6	ZCHC8	HeartECM
group2 - group1	0.0730004	0.855264	Q9D0E1	HNRPM	HeartECM
group3 - group1	0.00516316	0.999928	Q9D0E1	HNRPM	HeartECM
group4 - group1	0.101223	0.703157	Q9D0E1	HNRPM	HeartECM
group2 - group1	0.144714	0.838772	Q6P5G6	UBXN7	HeartECM
group3 - group1	0.0483635	0.991709	Q6P5G6	UBXN7	HeartECM
group4 - group1	0.2377	0.561533	Q6P5G6	UBXN7	HeartECM
group2 - group1	0.797918	0.087534	Q9CR37	PPDPF	HeartECM
group3 - group1	0.634797	0.200973	Q9CR37	PPDPF	HeartECM
group4 - group1	-0.479454	0.398304	Q9CR37	PPDPF	HeartECM
group2 - group1	-0.517667	0.0738109	Q9CR26	VTA1	HeartECM
group3 - group1	-0.111263	0.918396	Q9CR26	VTA1	HeartECM
group4 - group1	-0.312388	0.365676	Q9CR26	VTA1	HeartECM
group2 - group1	-0.584575	0.232576	Q8CGC7	SYEP	HeartECM
group3 - group1	-0.168071	0.923921	Q8CGC7	SYEP	HeartECM
group4 - group1	-0.00534767	0.999997	Q8CGC7	SYEP	HeartECM
group2 - group1	-0.941987	0.0200088	O88952	LIN7C	HeartECM
group3 - group1	-0.51541	0.259425	O88952	LIN7C	HeartECM
group4 - group1	-0.215819	0.82589	O88952	LIN7C	HeartECM
group2 - group1	-0.160438	0.832551	Q3THK3	T2FA	HeartECM
group3 - group1	0.71462	0.0197167	Q3THK3	T2FA	HeartECM
group4 - group1	-0.122258	0.914045	Q3THK3	T2FA	HeartECM
group2 - group1	-0.417797	0.152617	Q9Z0Y1	DCTN3	HeartECM
group3 - group1	0.0978176	0.936606	Q9Z0Y1	DCTN3	HeartECM
group4 - group1	-0.021762	0.99917	Q9Z0Y1	DCTN3	HeartECM
group2 - group1	-0.346964	0.0894055	B2RQC6	PYR1	HeartECM
group3 - group1	-0.176344	0.529075	B2RQC6	PYR1	HeartECM
group4 - group1	-0.189763	0.474076	B2RQC6	PYR1	HeartECM
group2 - group1	-0.447561	0.117347	Q9QZ08	NAGK	HeartECM
group3 - group1	-0.499135	0.0747	Q9QZ08	NAGK	HeartECM
group4 - group1	-0.291992	0.39033	Q9QZ08	NAGK	HeartECM
group2 - group1	-0.279636	0.182945	Q60936	COQ8A	HeartECM
group3 - group1	-0.0582848	0.960145	Q60936	COQ8A	HeartECM
group4 - group1	-0.0557565	0.964744	Q60936	COQ8A	HeartECM
group2 - group1	2.1226	4.95114e-09	Q8CIG8	ANM5	HeartECM
group3 - group1	-1.88928	6.87075e-08	Q8CIG8	ANM5	HeartECM
group4 - group1	2.0317	2.53294e-08	Q8CIG8	ANM5	HeartECM
group2 - group1	0.250794	0.246742	Q91VC3	IF4A3	HeartECM
group3 - group1	-0.138609	0.674193	Q91VC3	IF4A3	HeartECM
group4 - group1	0.0931101	0.86296	Q91VC3	IF4A3	HeartECM
group2 - group1	-0.342734	0.0779198	P62322	LSM5	HeartECM
group3 - group1	-0.0402267	0.98504	P62322	LSM5	HeartECM
group4 - group1	3.13633	0	P62322	LSM5	HeartECM
group2 - group1	-2.20046	0.122579	Q9D6Y9	GLGB	HeartECM
group3 - group1	-0.561015	0.907641	Q9D6Y9	GLGB	HeartECM
group4 - group1	-0.112419	0.999063	Q9D6Y9	GLGB	HeartECM
group2 - group1	-0.369961	0.217201	Q64442	DHSO	HeartECM
group3 - group1	-0.0450392	0.992652	Q64442	DHSO	HeartECM
group4 - group1	-0.319378	0.318016	Q64442	DHSO	HeartECM
group2 - group1	-0.749482	0.0245741	Q9CQ60	6PGL	HeartECM
group3 - group1	-0.0819249	0.976833	Q9CQ60	6PGL	HeartECM
group4 - group1	-0.0165802	0.999791	Q9CQ60	6PGL	HeartECM
group2 - group1	-0.19308	0.834957	Q3TDN2	FAF2	HeartECM
group3 - group1	-0.247101	0.717339	Q3TDN2	FAF2	HeartECM
group4 - group1	-0.388595	0.401296	Q3TDN2	FAF2	HeartECM
group2 - group1	0.0324745	0.990591	Q9JHL1	NHRF2	HeartECM
group3 - group1	0.175838	0.456947	Q9JHL1	NHRF2	HeartECM
group4 - group1	0.137072	0.636892	Q9JHL1	NHRF2	HeartECM
group2 - group1	-0.659842	0.0240674	Q9DB96	NGDN	HeartECM
group3 - group1	-0.338698	0.326842	Q9DB96	NGDN	HeartECM
group4 - group1	1.02209	0.000809544	Q9DB96	NGDN	HeartECM
group2 - group1	-0.0114566	0.999903	Q9D2R6	COA3	HeartECM
group3 - group1	0.220205	0.653636	Q9D2R6	COA3	HeartECM
group4 - group1	0.30107	0.427985	Q9D2R6	COA3	HeartECM
group2 - group1	-0.180476	0.887949	Q9CQJ1	HIG2A	HeartECM
group3 - group1	-0.0155987	0.999905	Q9CQJ1	HIG2A	HeartECM
group4 - group1	0.109371	0.970375	Q9CQJ1	HIG2A	HeartECM
group2 - group1	-0.411456	0.0425652	Q9D0R8	LSM12	HeartECM
group3 - group1	-0.281634	0.200627	Q9D0R8	LSM12	HeartECM
group4 - group1	-0.112169	0.809015	Q9D0R8	LSM12	HeartECM
group2 - group1	0.140614	0.858216	Q6QD59	SEC20	HeartECM
group3 - group1	0.240158	0.572434	Q6QD59	SEC20	HeartECM
group4 - group1	0.395644	0.209657	Q6QD59	SEC20	HeartECM
group2 - group1	0.368554	0.531698	Q99J99	THTM	HeartECM
group3 - group1	0.00458888	0.999998	Q99J99	THTM	HeartECM
group4 - group1	0.180851	0.894558	Q99J99	THTM	HeartECM
group2 - group1	-0.443037	0.110381	Q9JKX4	AATF	HeartECM
group3 - group1	-0.20923	0.617722	Q9JKX4	AATF	HeartECM
group4 - group1	-0.119292	0.886604	Q9JKX4	AATF	HeartECM
group2 - group1	0.532346	0.506875	Q62523	ZYX	HeartECM
group3 - group1	0.214159	0.930985	Q62523	ZYX	HeartECM
group4 - group1	0.384517	0.723975	Q62523	ZYX	HeartECM
group2 - group1	-0.208112	0.736618	P56213	ALR	HeartECM
group3 - group1	1.90411	6.26154e-07	P56213	ALR	HeartECM
group4 - group1	1.69974	8.25259e-06	P56213	ALR	HeartECM
group2 - group1	-2.01525	0.000681528	Q9CR29	CCD43	HeartECM
group3 - group1	-1.67903	0.00334737	Q9CR29	CCD43	HeartECM
group4 - group1	-0.565127	0.432566	Q9CR29	CCD43	HeartECM
group2 - group1	-0.299081	0.331843	Q8R3Q6	MIX23	HeartECM
group3 - group1	-0.291961	0.349691	Q8R3Q6	MIX23	HeartECM
group4 - group1	-0.35006	0.222452	Q8R3Q6	MIX23	HeartECM
group2 - group1	-0.136724	0.757252	P47809	MP2K4	HeartECM
group3 - group1	-0.322506	0.172999	P47809	MP2K4	HeartECM
group4 - group1	0.056241	0.974508	P47809	MP2K4	HeartECM
group2 - group1	-0.310252	0.365277	Q8BLY2	SYTC2	HeartECM
group3 - group1	-0.0748727	0.971452	Q8BLY2	SYTC2	HeartECM
group4 - group1	-0.135046	0.86493	Q8BLY2	SYTC2	HeartECM
group2 - group1	0.0628587	0.882588	Q8BJY1	PSMD5	HeartECM
group3 - group1	-0.0758179	0.816475	Q8BJY1	PSMD5	HeartECM
group4 - group1	0.139582	0.434334	Q8BJY1	PSMD5	HeartECM
group2 - group1	-0.396274	0.331909	Q8VBT2	SDHL	HeartECM
group3 - group1	-0.232171	0.711329	Q8VBT2	SDHL	HeartECM
group4 - group1	-0.171727	0.851279	Q8VBT2	SDHL	HeartECM
group2 - group1	0.506136	0.478315	Q9D1P2	KAT8	HeartECM
group3 - group1	1.39816	0.009001	Q9D1P2	KAT8	HeartECM
group4 - group1	1.07049	0.0466385	Q9D1P2	KAT8	HeartECM
group2 - group1	-0.436278	0.0652621	P62827	RAN	HeartECM
group3 - group1	-0.210561	0.513585	P62827	RAN	HeartECM
group4 - group1	-0.0673025	0.96383	P62827	RAN	HeartECM
group2 - group1	0.250967	0.868153	Q9WV98	TIM9	HeartECM
group3 - group1	0.804521	0.15172	Q9WV98	TIM9	HeartECM
group4 - group1	0.688181	0.245605	Q9WV98	TIM9	HeartECM
group2 - group1	-0.66823	0.00262757	Q8BFW4	TRI65	HeartECM
group3 - group1	-0.254452	0.319433	Q8BFW4	TRI65	HeartECM
group4 - group1	-0.349328	0.124601	Q8BFW4	TRI65	HeartECM
group2 - group1	-0.183128	0.819533	Q62318	TIF1B	HeartECM
group3 - group1	-0.0642563	0.988981	Q62318	TIF1B	HeartECM
group4 - group1	-0.121492	0.934785	Q62318	TIF1B	HeartECM
group2 - group1	-0.248571	0.295805	O88384	VTI1B	HeartECM
group3 - group1	-0.0789462	0.922408	O88384	VTI1B	HeartECM
group4 - group1	0.0272332	0.996165	O88384	VTI1B	HeartECM
group2 - group1	-0.785293	0.105767	Q61249	IGBP1	HeartECM
group3 - group1	0.118398	0.975253	Q61249	IGBP1	HeartECM
group4 - group1	-0.137528	0.962416	Q61249	IGBP1	HeartECM
group2 - group1	1.19104	8.62305e-05	Q8BFU3	RN214	HeartECM
group3 - group1	0.843896	0.00186905	Q8BFU3	RN214	HeartECM
group4 - group1	-1.26929	2.64474e-05	Q8BFU3	RN214	HeartECM
group2 - group1	-2.41815	1.89283e-09	P54822	PUR8	HeartECM
group3 - group1	-0.765434	0.0193271	P54822	PUR8	HeartECM
group4 - group1	-0.0151336	0.999833	P54822	PUR8	HeartECM
group2 - group1	-0.364739	0.630959	Q6NZB0	DNJC8	HeartECM
group3 - group1	-0.059887	0.996697	Q6NZB0	DNJC8	HeartECM
group4 - group1	-0.49432	0.408298	Q6NZB0	DNJC8	HeartECM
group2 - group1	0.373691	0.513272	Q9D892	ITPA	HeartECM
group3 - group1	0.164915	0.914167	Q9D892	ITPA	HeartECM
group4 - group1	0.424348	0.416998	Q9D892	ITPA	HeartECM
group2 - group1	-0.430487	0.660965	Q9CRB6	TPPP3	HeartECM
group3 - group1	-0.0441668	0.999288	Q9CRB6	TPPP3	HeartECM
group4 - group1	-0.589264	0.43598	Q9CRB6	TPPP3	HeartECM
group2 - group1	-0.558739	0.233829	Q9CWM4	PFD1	HeartECM
group3 - group1	0.0642757	0.99423	Q9CWM4	PFD1	HeartECM
group4 - group1	-0.497423	0.314521	Q9CWM4	PFD1	HeartECM
group2 - group1	-0.434317	0.412788	Q8CHW4	EI2BE	HeartECM
group3 - group1	0.0350289	0.999031	Q8CHW4	EI2BE	HeartECM
group4 - group1	-0.307642	0.661383	Q8CHW4	EI2BE	HeartECM
group2 - group1	-0.798415	0.0077065	P97496	SMRC1	HeartECM
group3 - group1	-3.0697	2.28706e-14	P97496	SMRC1	HeartECM
group4 - group1	-3.04799	1.19904e-14	P97496	SMRC1	HeartECM
group2 - group1	-0.451357	0.247935	Q9CR62	M2OM	HeartECM
group3 - group1	-0.318328	0.505724	Q9CR62	M2OM	HeartECM
group4 - group1	-0.205222	0.782152	Q9CR62	M2OM	HeartECM
group2 - group1	-1.01451	0.000939179	Q6P5E6	GGA2	HeartECM
group3 - group1	-0.291998	0.449116	Q6P5E6	GGA2	HeartECM
group4 - group1	-0.0799968	0.970101	Q6P5E6	GGA2	HeartECM
group2 - group1	1.00935	0.00412051	Q9JK23	PSMG1	HeartECM
group3 - group1	0.69261	0.047972	Q9JK23	PSMG1	HeartECM
group4 - group1	1.06609	0.00262501	Q9JK23	PSMG1	HeartECM
group2 - group1	-1.17457	0.0746156	Q9DCC4	P5CR3	HeartECM
group3 - group1	-0.540179	0.570988	Q9DCC4	P5CR3	HeartECM
group4 - group1	-0.370415	0.794927	Q9DCC4	P5CR3	HeartECM
group2 - group1	-1.41431	0.00107466	Q80YV2	ZC3C1	HeartECM
group3 - group1	-0.590604	0.187722	Q80YV2	ZC3C1	HeartECM
group4 - group1	-0.245529	0.779499	Q80YV2	ZC3C1	HeartECM
group2 - group1	0.241948	0.598242	Q66JX5	CEP43	HeartECM
group3 - group1	0.599266	0.0479814	Q66JX5	CEP43	HeartECM
group4 - group1	0.722041	0.0163348	Q66JX5	CEP43	HeartECM
group2 - group1	-0.0904897	0.945724	Q9CZY3	UB2V1	HeartECM
group3 - group1	-0.255656	0.478633	Q9CZY3	UB2V1	HeartECM
group4 - group1	0.148351	0.813305	Q9CZY3	UB2V1	HeartECM
group2 - group1	-0.31784	0.191808	Q8BTX9	HSDL1	HeartECM
group3 - group1	-0.202312	0.516845	Q8BTX9	HSDL1	HeartECM
group4 - group1	-0.0418169	0.989634	Q8BTX9	HSDL1	HeartECM
group2 - group1	-0.978011	0.244995	P35991	BTK	HeartECM
group3 - group1	-0.105566	0.995446	P35991	BTK	HeartECM
group4 - group1	-0.841223	0.352342	P35991	BTK	HeartECM
group2 - group1	-0.239801	0.587804	Q9D8U8	SNX5	HeartECM
group3 - group1	-0.405847	0.206218	Q9D8U8	SNX5	HeartECM
group4 - group1	-0.217918	0.652423	Q9D8U8	SNX5	HeartECM
group2 - group1	-1.57283	0.00015754	Q9D198	SYF2	HeartECM
group3 - group1	-1.35827	0.000659914	Q9D198	SYF2	HeartECM
group4 - group1	-1.57952	0.00010176	Q9D198	SYF2	HeartECM
group2 - group1	0.0216492	0.995397	Q6URW6	MYH14	HeartECM
group3 - group1	0.0398903	0.973184	Q6URW6	MYH14	HeartECM
group4 - group1	0.0273408	0.99089	Q6URW6	MYH14	HeartECM
group2 - group1	0.97754	0.0826485	Q61103	REQU	HeartECM
group3 - group1	1.41648	0.0106123	Q61103	REQU	HeartECM
group4 - group1	-0.15075	0.96886	Q61103	REQU	HeartECM
group2 - group1	-3.93934	0	P16331	PH4H	HeartECM
group3 - group1	0.0482427	0.980138	P16331	PH4H	HeartECM
group4 - group1	-3.88353	0	P16331	PH4H	HeartECM
group2 - group1	-0.190487	0.941569	Q64327	MEA1	HeartECM
group3 - group1	-0.163277	0.961549	Q64327	MEA1	HeartECM
group4 - group1	-0.365772	0.721579	Q64327	MEA1	HeartECM
group2 - group1	-0.477432	0.127873	Q91W86	VPS11	HeartECM
group3 - group1	-0.261987	0.538666	Q91W86	VPS11	HeartECM
group4 - group1	-0.0389744	0.996365	Q91W86	VPS11	HeartECM
group2 - group1	-0.545612	0.192671	P12815	PDCD6	HeartECM
group3 - group1	-0.233932	0.768549	P12815	PDCD6	HeartECM
group4 - group1	-0.0888782	0.980902	P12815	PDCD6	HeartECM
group2 - group1	-0.439597	0.0113694	Q9D8E6	RL4	HeartECM
group3 - group1	-0.0536403	0.956095	Q9D8E6	RL4	HeartECM
group4 - group1	-0.0279944	0.993092	Q9D8E6	RL4	HeartECM
group2 - group1	-0.027674	0.998917	P16045	LEG1	HeartECM
group3 - group1	-0.211075	0.723737	P16045	LEG1	HeartECM
group4 - group1	0.294636	0.50037	P16045	LEG1	HeartECM
group2 - group1	-0.182703	0.65163	Q9DBR3	ARMC8	HeartECM
group3 - group1	-0.278162	0.34434	Q9DBR3	ARMC8	HeartECM
group4 - group1	0.137259	0.806806	Q9DBR3	ARMC8	HeartECM
group2 - group1	0.20127	0.723945	Q3UH68	LIMC1	HeartECM
group3 - group1	0.0282145	0.99868	Q3UH68	LIMC1	HeartECM
group4 - group1	0.017917	0.999659	Q3UH68	LIMC1	HeartECM
group2 - group1	-1.5733	0.0039271	P14069	S10A6	HeartECM
group3 - group1	0.669094	0.273267	P14069	S10A6	HeartECM
group4 - group1	0.787687	0.169793	P14069	S10A6	HeartECM
group2 - group1	-0.493564	0.241225	Q91V76	CK054	HeartECM
group3 - group1	-0.00945369	0.999973	Q91V76	CK054	HeartECM
group4 - group1	-0.380229	0.431703	Q91V76	CK054	HeartECM
group2 - group1	-0.391492	0.077674	Q791V5	MTCH2	HeartECM
group3 - group1	-0.284644	0.240982	Q791V5	MTCH2	HeartECM
group4 - group1	-0.207501	0.473245	Q791V5	MTCH2	HeartECM
group2 - group1	0.00908722	0.999972	Q8C854	MYEF2	HeartECM
group3 - group1	0.0566693	0.993377	Q8C854	MYEF2	HeartECM
group4 - group1	0.0567428	0.993346	Q8C854	MYEF2	HeartECM
group2 - group1	-0.617358	0.409353	Q91Z83	MYH7	HeartECM
group3 - group1	0.368518	0.757411	Q91Z83	MYH7	HeartECM
group4 - group1	1.05394	0.08338	Q91Z83	MYH7	HeartECM
group2 - group1	-0.68023	0.0921309	Q9ESX5	DKC1	HeartECM
group3 - group1	-0.212373	0.819996	Q9ESX5	DKC1	HeartECM
group4 - group1	0.0378731	0.998498	Q9ESX5	DKC1	HeartECM
group2 - group1	-0.773084	0.178454	Q9CZU3	MTREX	HeartECM
group3 - group1	-0.812575	0.150972	Q9CZU3	MTREX	HeartECM
group4 - group1	-0.338443	0.745507	Q9CZU3	MTREX	HeartECM
group2 - group1	0.0338621	0.999033	P11404	FABPH	HeartECM
group3 - group1	-0.224817	0.811194	P11404	FABPH	HeartECM
group4 - group1	0.550858	0.219129	P11404	FABPH	HeartECM
group2 - group1	-0.105264	0.832552	E9Q401	RYR2	HeartECM
group3 - group1	-0.198211	0.447289	E9Q401	RYR2	HeartECM
group4 - group1	-0.0455666	0.981639	E9Q401	RYR2	HeartECM
group2 - group1	-0.503984	0.289091	P21855	CD72	HeartECM
group3 - group1	-0.395786	0.469605	P21855	CD72	HeartECM
group4 - group1	-0.487751	0.312358	P21855	CD72	HeartECM
group2 - group1	0.192187	0.599269	O70373	XIRP1	HeartECM
group3 - group1	0.0743359	0.955887	O70373	XIRP1	HeartECM
group4 - group1	0.198336	0.577211	O70373	XIRP1	HeartECM
group2 - group1	-0.18311	0.51555	Q8VH51	RBM39	HeartECM
group3 - group1	-0.176246	0.543703	Q8VH51	RBM39	HeartECM
group4 - group1	-0.0999208	0.855652	Q8VH51	RBM39	HeartECM
group2 - group1	-0.395948	0.270325	P63242	IF5A1	HeartECM
group3 - group1	0.100727	0.952662	P63242	IF5A1	HeartECM
group4 - group1	-0.00731652	0.999979	P63242	IF5A1	HeartECM
group2 - group1	-0.0321047	0.997388	Q8BWY3	ERF1	HeartECM
group3 - group1	-0.518339	0.0644869	Q8BWY3	ERF1	HeartECM
group4 - group1	0.258586	0.487345	Q8BWY3	ERF1	HeartECM
group2 - group1	-0.0696383	0.998033	P62311	LSM3	HeartECM
group3 - group1	-0.222547	0.944808	P62311	LSM3	HeartECM
group4 - group1	-0.779699	0.311553	P62311	LSM3	HeartECM
group2 - group1	0.269124	0.561084	Q921U8	SMTN	HeartECM
group3 - group1	-0.107558	0.944235	Q921U8	SMTN	HeartECM
group4 - group1	-0.00942144	0.999956	Q921U8	SMTN	HeartECM
group2 - group1	-0.590301	0.0825194	Q9D289	TPC6B	HeartECM
group3 - group1	-0.396324	0.305318	Q9D289	TPC6B	HeartECM
group4 - group1	-0.0312247	0.998613	Q9D289	TPC6B	HeartECM
group2 - group1	-2.30067	2.52839e-06	O08796	EF2K	HeartECM
group3 - group1	1.7295	0.000100029	O08796	EF2K	HeartECM
group4 - group1	-0.3753	0.482997	O08796	EF2K	HeartECM
group2 - group1	-0.815711	0.23217	P56812	PDCD5	HeartECM
group3 - group1	-0.27182	0.888939	P56812	PDCD5	HeartECM
group4 - group1	-0.687178	0.353241	P56812	PDCD5	HeartECM
group2 - group1	-0.887289	0.0409151	P70349	HINT1	HeartECM
group3 - group1	0.0594337	0.995712	P70349	HINT1	HeartECM
group4 - group1	-0.418513	0.461675	P70349	HINT1	HeartECM
group2 - group1	-0.247003	0.293999	Q9Z2Z6	MCAT	HeartECM
group3 - group1	-0.106252	0.83471	Q9Z2Z6	MCAT	HeartECM
group4 - group1	0.146537	0.672525	Q9Z2Z6	MCAT	HeartECM
group2 - group1	0.303317	0.0687054	P48787	TNNI3	HeartECM
group3 - group1	0.334327	0.0423167	P48787	TNNI3	HeartECM
group4 - group1	0.267941	0.116372	P48787	TNNI3	HeartECM
group2 - group1	-4.16905	1.11022e-15	Q923E4	SIR1	HeartECM
group3 - group1	-0.159454	0.88592	Q923E4	SIR1	HeartECM
group4 - group1	-0.315256	0.531022	Q923E4	SIR1	HeartECM
group2 - group1	-0.904211	0.193293	Q9WUK2	IF4H	HeartECM
group3 - group1	-0.19712	0.957026	Q9WUK2	IF4H	HeartECM
group4 - group1	-0.0959251	0.9945	Q9WUK2	IF4H	HeartECM
group2 - group1	-0.0733132	0.988407	P47753	CAZA1	HeartECM
group3 - group1	0.139269	0.930893	P47753	CAZA1	HeartECM
group4 - group1	0.460372	0.292603	P47753	CAZA1	HeartECM
group2 - group1	-0.810869	0.0183788	P62141	PP1B	HeartECM
group3 - group1	-0.403047	0.318175	P62141	PP1B	HeartECM
group4 - group1	0.0248305	0.999367	P62141	PP1B	HeartECM
group2 - group1	0.14929	0.839695	Q9JK92	HSPB8	HeartECM
group3 - group1	0.274596	0.479325	Q9JK92	HSPB8	HeartECM
group4 - group1	-0.0120902	0.999878	Q9JK92	HSPB8	HeartECM
group2 - group1	-0.40261	0.096018	Q9EPK7	XPO7	HeartECM
group3 - group1	-0.35653	0.152458	Q9EPK7	XPO7	HeartECM
group4 - group1	-0.0721016	0.957354	Q9EPK7	XPO7	HeartECM
group2 - group1	-0.528684	0.282855	P63087	PP1G	HeartECM
group3 - group1	-0.210894	0.856408	P63087	PP1G	HeartECM
group4 - group1	-0.0832009	0.988348	P63087	PP1G	HeartECM
group2 - group1	-0.671122	0.179311	P28656	NP1L1	HeartECM
group3 - group1	-0.227836	0.856659	P28656	NP1L1	HeartECM
group4 - group1	-0.210373	0.881929	P28656	NP1L1	HeartECM
group2 - group1	-0.650871	0.0265369	P62281	RS11	HeartECM
group3 - group1	-0.257883	0.534744	P62281	RS11	HeartECM
group4 - group1	-0.0196866	0.999492	P62281	RS11	HeartECM
group2 - group1	-0.671816	0.101536	Q60972	RBBP4	HeartECM
group3 - group1	-0.330922	0.573375	Q60972	RBBP4	HeartECM
group4 - group1	-0.273388	0.698946	Q60972	RBBP4	HeartECM
group2 - group1	-1.04477	0.242071	O08583	THOC4	HeartECM
group3 - group1	-0.562304	0.686011	O08583	THOC4	HeartECM
group4 - group1	-0.469615	0.783647	O08583	THOC4	HeartECM
group2 - group1	-0.234191	0.918191	Q6ZWY8	TYB10	HeartECM
group3 - group1	-0.321123	0.822765	Q6ZWY8	TYB10	HeartECM
group4 - group1	7.88029	0	Q6ZWY8	TYB10	HeartECM
group2 - group1	-0.622111	0.0142618	Q9CT10	RANB3	HeartECM
group3 - group1	-0.619587	0.0144998	Q9CT10	RANB3	HeartECM
group4 - group1	-0.617369	0.0153092	Q9CT10	RANB3	HeartECM
group2 - group1	-0.615925	0.109772	Q99MK8	ARBK1	HeartECM
group3 - group1	-0.360076	0.461002	Q99MK8	ARBK1	HeartECM
group4 - group1	-0.16015	0.89554	Q99MK8	ARBK1	HeartECM
group2 - group1	-0.0577312	0.989912	P47754	CAZA2	HeartECM
group3 - group1	-0.00794608	0.999972	P47754	CAZA2	HeartECM
group4 - group1	0.274154	0.537672	P47754	CAZA2	HeartECM
group2 - group1	-0.0235099	0.999881	Q7TNE3	SPAG7	HeartECM
group3 - group1	0.492663	0.545806	Q7TNE3	SPAG7	HeartECM
group4 - group1	-0.0703072	0.996877	Q7TNE3	SPAG7	HeartECM
group2 - group1	-0.85945	0.0157383	Q8BG81	PDIP3	HeartECM
group3 - group1	-2.96627	1.65647e-07	Q8BG81	PDIP3	HeartECM
group4 - group1	-1.23735	0.000862334	Q8BG81	PDIP3	HeartECM
group2 - group1	-0.031611	0.996976	P27546	MAP4	HeartECM
group3 - group1	0.100004	0.921026	P27546	MAP4	HeartECM
group4 - group1	-0.0906363	0.939012	P27546	MAP4	HeartECM
group2 - group1	-1.7002	0.00029093	P32921	SYWC	HeartECM
group3 - group1	0.0683283	0.994082	P32921	SYWC	HeartECM
group4 - group1	-1.12197	0.0119446	P32921	SYWC	HeartECM
group2 - group1	-0.0986888	0.968502	P40124	CAP1	HeartECM
group3 - group1	-0.194599	0.819212	P40124	CAP1	HeartECM
group4 - group1	0.0452051	0.996692	P40124	CAP1	HeartECM
group2 - group1	-0.354142	0.230421	Q5XJE5	LEO1	HeartECM
group3 - group1	-0.20629	0.623815	Q5XJE5	LEO1	HeartECM
group4 - group1	-0.407598	0.148126	Q5XJE5	LEO1	HeartECM
group2 - group1	-1.57902	0.00177523	O35343	IMA3	HeartECM
group3 - group1	-0.885396	0.0799246	O35343	IMA3	HeartECM
group4 - group1	-0.433967	0.535878	O35343	IMA3	HeartECM
group2 - group1	-1.71031	8.0902e-06	Q9QXG2	RAE1	HeartECM
group3 - group1	-0.48979	0.130514	Q9QXG2	RAE1	HeartECM
group4 - group1	-0.341581	0.361767	Q9QXG2	RAE1	HeartECM
group2 - group1	-0.697421	0.351842	Q8C0C7	SYFA	HeartECM
group3 - group1	-0.255847	0.907746	Q8C0C7	SYFA	HeartECM
group4 - group1	0.0684274	0.997791	Q8C0C7	SYFA	HeartECM
group2 - group1	-2.8114	3.70944e-10	P68404	KPCB	HeartECM
group3 - group1	0.180913	0.840413	P68404	KPCB	HeartECM
group4 - group1	0.408296	0.326102	P68404	KPCB	HeartECM
group2 - group1	-0.529378	0.179411	Q61768	KINH	HeartECM
group3 - group1	-0.235871	0.736758	Q61768	KINH	HeartECM
group4 - group1	-0.167417	0.87936	Q61768	KINH	HeartECM
group2 - group1	2.93252	1.83031e-12	Q5EBG8	CA050	HeartECM
group3 - group1	3.15979	1.24833e-12	Q5EBG8	CA050	HeartECM
group4 - group1	0.0922235	0.954062	Q5EBG8	CA050	HeartECM
group2 - group1	-4.02464	9.24833e-08	O55023	IMPA1	HeartECM
group3 - group1	0.407403	0.736198	O55023	IMPA1	HeartECM
group4 - group1	-0.567843	0.518163	O55023	IMPA1	HeartECM
group2 - group1	0.0878591	0.990261	P0DP26	CALM1	HeartECM
group3 - group1	1.37333	0.00500413	P0DP26	CALM1	HeartECM
group4 - group1	1.2073	0.0124367	P0DP26	CALM1	HeartECM
group2 - group1	-4.00775	9.76996e-15	P50431	GLYC	HeartECM
group3 - group1	0.152372	0.918105	P50431	GLYC	HeartECM
group4 - group1	0.0101803	0.99997	P50431	GLYC	HeartECM
group2 - group1	-4.70154	0	Q62084	PP14B	HeartECM
group3 - group1	-4.59733	0	Q62084	PP14B	HeartECM
group4 - group1	-4.81964	0	Q62084	PP14B	HeartECM
group2 - group1	0.742135	0.0596221	Q9DAR7	DCPS	HeartECM
group3 - group1	0.0945101	0.977767	Q9DAR7	DCPS	HeartECM
group4 - group1	0.248556	0.741372	Q9DAR7	DCPS	HeartECM
group2 - group1	-0.372684	0.0852352	Q925N0	SFXN5	HeartECM
group3 - group1	0.0447798	0.984941	Q925N0	SFXN5	HeartECM
group4 - group1	-0.251462	0.307141	Q925N0	SFXN5	HeartECM
group2 - group1	1.29972	0.000545027	Q99KK7	DPP3	HeartECM
group3 - group1	-0.0407982	0.997383	Q99KK7	DPP3	HeartECM
group4 - group1	0.321453	0.504393	Q99KK7	DPP3	HeartECM
group2 - group1	-0.263346	0.484022	Q9CWZ3	RBM8A	HeartECM
group3 - group1	-0.1743	0.75481	Q9CWZ3	RBM8A	HeartECM
group4 - group1	-0.23034	0.582455	Q9CWZ3	RBM8A	HeartECM
group2 - group1	-0.420641	0.409659	Q8JZM7	CDC73	HeartECM
group3 - group1	-0.234021	0.791937	Q8JZM7	CDC73	HeartECM
group4 - group1	-0.541042	0.228358	Q8JZM7	CDC73	HeartECM
group2 - group1	-1.0919	0.0158609	P20444	KPCA	HeartECM
group3 - group1	-0.365291	0.597377	P20444	KPCA	HeartECM
group4 - group1	-0.20726	0.879433	P20444	KPCA	HeartECM
group2 - group1	-0.931334	0.160222	Q91WJ8	FUBP1	HeartECM
group3 - group1	-0.378558	0.766781	Q91WJ8	FUBP1	HeartECM
group4 - group1	-0.56164	0.51534	Q91WJ8	FUBP1	HeartECM
group2 - group1	-1.39923	0.0111265	P97364	SPS2	HeartECM
group3 - group1	-0.174698	0.953172	P97364	SPS2	HeartECM
group4 - group1	-0.342079	0.755433	P97364	SPS2	HeartECM
group2 - group1	1.274	0.217515	P19973	LSP1	HeartECM
group3 - group1	-1.56349	0.108013	P19973	LSP1	HeartECM
group4 - group1	-0.76241	0.591463	P19973	LSP1	HeartECM
group2 - group1	-0.158069	0.709475	Q8CGY6	UN45B	HeartECM
group3 - group1	-0.0941643	0.912213	Q8CGY6	UN45B	HeartECM
group4 - group1	0.0395865	0.992117	Q8CGY6	UN45B	HeartECM
group2 - group1	1.42974	0.0275567	Q8CHP8	PGP	HeartECM
group3 - group1	0.507588	0.616869	Q8CHP8	PGP	HeartECM
group4 - group1	2.92116	3.96072e-05	Q8CHP8	PGP	HeartECM
group2 - group1	-0.289672	0.567135	Q8R0K9	E2F4	HeartECM
group3 - group1	-0.101464	0.96192	Q8R0K9	E2F4	HeartECM
group4 - group1	-0.167295	0.860265	Q8R0K9	E2F4	HeartECM
group2 - group1	-0.595333	0.00162367	Q924X2	CPT1B	HeartECM
group3 - group1	-0.309536	0.102703	Q924X2	CPT1B	HeartECM
group4 - group1	-0.0130568	0.999395	Q924X2	CPT1B	HeartECM
group2 - group1	-0.49482	0.285974	Q91VL8	TE2IP	HeartECM
group3 - group1	-0.0404971	0.998315	Q91VL8	TE2IP	HeartECM
group4 - group1	0.389214	0.46527	Q91VL8	TE2IP	HeartECM
group2 - group1	-0.00561097	0.999988	Q9WVH4	FOXO3	HeartECM
group3 - group1	-0.160379	0.814927	Q9WVH4	FOXO3	HeartECM
group4 - group1	-0.144557	0.854625	Q9WVH4	FOXO3	HeartECM
group2 - group1	-0.382001	0.223961	Q9R1E0	FOXO1	HeartECM
group3 - group1	-0.00491623	0.999991	Q9R1E0	FOXO1	HeartECM
group4 - group1	-0.464904	0.115819	Q9R1E0	FOXO1	HeartECM
group2 - group1	-0.393555	0.315958	Q9QY24	ZBP1	HeartECM
group3 - group1	-0.0151911	0.999842	Q9QY24	ZBP1	HeartECM
group4 - group1	3.46172	4.9849e-14	Q9QY24	ZBP1	HeartECM
group2 - group1	-0.135708	0.869788	Q9D0C1	RN115	HeartECM
group3 - group1	0.150621	0.833095	Q9D0C1	RN115	HeartECM
group4 - group1	-0.363917	0.264131	Q9D0C1	RN115	HeartECM
group2 - group1	-0.18925	0.587998	Q60930	VDAC2	HeartECM
group3 - group1	-0.243842	0.39908	Q60930	VDAC2	HeartECM
group4 - group1	0.0076869	0.999938	Q60930	VDAC2	HeartECM
group2 - group1	0.193374	0.662968	P56391	CX6B1	HeartECM
group3 - group1	0.229339	0.545858	P56391	CX6B1	HeartECM
group4 - group1	0.40822	0.144552	P56391	CX6B1	HeartECM
group2 - group1	-0.970408	0.011466	Q810B6	ANFY1	HeartECM
group3 - group1	-0.400339	0.402073	Q810B6	ANFY1	HeartECM
group4 - group1	0.0214501	0.999701	Q810B6	ANFY1	HeartECM
group2 - group1	-0.599136	0.0646083	P63323	RS12	HeartECM
group3 - group1	-0.153413	0.864294	P63323	RS12	HeartECM
group4 - group1	0.0531378	0.992533	P63323	RS12	HeartECM
group2 - group1	-0.586109	0.0347012	Q8BP27	SFR1	HeartECM
group3 - group1	-0.164455	0.777206	Q8BP27	SFR1	HeartECM
group4 - group1	-0.142693	0.838191	Q8BP27	SFR1	HeartECM
group2 - group1	0.145335	0.955339	P21981	TGM2	HeartECM
group3 - group1	-0.610619	0.239588	P21981	TGM2	HeartECM
group4 - group1	-0.00500724	0.999998	P21981	TGM2	HeartECM
group2 - group1	-0.613942	0.0139751	Q9Z1Q5	CLIC1	HeartECM
group3 - group1	-0.342955	0.20718	Q9Z1Q5	CLIC1	HeartECM
group4 - group1	-0.00266412	0.999998	Q9Z1Q5	CLIC1	HeartECM
group2 - group1	-0.889501	0.0571326	Q99M51	NCK1	HeartECM
group3 - group1	-0.205219	0.887799	Q99M51	NCK1	HeartECM
group4 - group1	-0.601841	0.244758	Q99M51	NCK1	HeartECM
group2 - group1	-0.29015	0.641841	P56376	ACYP1	HeartECM
group3 - group1	-2.89978e-05	1	P56376	ACYP1	HeartECM
group4 - group1	0.0774015	0.987027	P56376	ACYP1	HeartECM
group2 - group1	-0.883345	0.146136	Q80Y55	BSDC1	HeartECM
group3 - group1	0.191465	0.946772	Q80Y55	BSDC1	HeartECM
group4 - group1	-1.19055	0.039332	Q80Y55	BSDC1	HeartECM
group2 - group1	-0.228548	0.779055	P61148	FGF1	HeartECM
group3 - group1	0.271094	0.685868	P61148	FGF1	HeartECM
group4 - group1	-0.077891	0.98685	P61148	FGF1	HeartECM
group2 - group1	-0.922964	0.0732162	Q8R5H1	UBP15	HeartECM
group3 - group1	-0.408634	0.594947	Q8R5H1	UBP15	HeartECM
group4 - group1	-0.438557	0.544425	Q8R5H1	UBP15	HeartECM
group2 - group1	-0.644396	0.00770948	P19253	RL13A	HeartECM
group3 - group1	-0.377243	0.136456	P19253	RL13A	HeartECM
group4 - group1	-0.319662	0.232102	P19253	RL13A	HeartECM
group2 - group1	-0.462388	0.16201	Q4LDD4	ARAP1	HeartECM
group3 - group1	-0.189952	0.763187	Q4LDD4	ARAP1	HeartECM
group4 - group1	-0.599084	0.0559052	Q4LDD4	ARAP1	HeartECM
group2 - group1	-0.198506	0.758763	P97470	PP4C	HeartECM
group3 - group1	-0.353846	0.364285	P97470	PP4C	HeartECM
group4 - group1	-0.462098	0.18238	P97470	PP4C	HeartECM
group2 - group1	-2.15618	3.12673e-07	Q8BFR6	ZFAN1	HeartECM
group3 - group1	0.0296776	0.998874	Q8BFR6	ZFAN1	HeartECM
group4 - group1	-0.117904	0.940158	Q8BFR6	ZFAN1	HeartECM
group2 - group1	-0.00341796	0.999997	Q8BG95	MYPT2	HeartECM
group3 - group1	-0.075677	0.973714	Q8BG95	MYPT2	HeartECM
group4 - group1	0.0167974	0.999684	Q8BG95	MYPT2	HeartECM
group2 - group1	-0.31588	0.546707	P62077	TIM8B	HeartECM
group3 - group1	-0.123931	0.944117	P62077	TIM8B	HeartECM
group4 - group1	-0.234782	0.738	P62077	TIM8B	HeartECM
group2 - group1	-0.316377	0.3832	Q61510	TRI25	HeartECM
group3 - group1	-0.128165	0.893325	Q61510	TRI25	HeartECM
group4 - group1	0.420843	0.186128	Q61510	TRI25	HeartECM
group2 - group1	-0.599495	0.0922291	Q9QYG0	NDRG2	HeartECM
group3 - group1	-0.118803	0.942296	Q9QYG0	NDRG2	HeartECM
group4 - group1	-0.12088	0.939561	Q9QYG0	NDRG2	HeartECM
group2 - group1	-0.0467469	0.993801	Q8CBW3	ABI1	HeartECM
group3 - group1	2.71309	2.59071e-12	Q8CBW3	ABI1	HeartECM
group4 - group1	-0.114337	0.923821	Q8CBW3	ABI1	HeartECM
group2 - group1	-0.706534	0.0376587	Q8BYZ1	ABI3	HeartECM
group3 - group1	-0.467847	0.205828	Q8BYZ1	ABI3	HeartECM
group4 - group1	-0.294071	0.543044	Q8BYZ1	ABI3	HeartECM
group2 - group1	-1.13478	0.142657	P56399	UBP5	HeartECM
group3 - group1	0.0391052	0.999744	P56399	UBP5	HeartECM
group4 - group1	0.246639	0.945363	P56399	UBP5	HeartECM
group2 - group1	-0.943097	0.0440732	Q922Y1	UBXN1	HeartECM
group3 - group1	-0.405957	0.539804	Q922Y1	UBXN1	HeartECM
group4 - group1	-0.308946	0.719644	Q922Y1	UBXN1	HeartECM
group2 - group1	-0.735582	0.00427048	Q8R4U7	LUZP1	HeartECM
group3 - group1	-0.728901	0.00446885	Q8R4U7	LUZP1	HeartECM
group4 - group1	-1.14036	5.73847e-05	Q8R4U7	LUZP1	HeartECM
group2 - group1	-0.372881	0.186114	Q61584	FXR1	HeartECM
group3 - group1	-0.163182	0.75259	Q61584	FXR1	HeartECM
group4 - group1	-0.0686463	0.972149	Q61584	FXR1	HeartECM
group2 - group1	-0.3275	0.392479	Q80VJ2	SRA1	HeartECM
group3 - group1	-0.118	0.923269	Q80VJ2	SRA1	HeartECM
group4 - group1	0.0836723	0.969752	Q80VJ2	SRA1	HeartECM
group2 - group1	-0.400119	0.182539	Q9Z1N5	DX39B	HeartECM
group3 - group1	-0.395118	0.189914	Q9Z1N5	DX39B	HeartECM
group4 - group1	-0.193364	0.693469	Q9Z1N5	DX39B	HeartECM
group2 - group1	-0.315069	0.671222	O35344	IMA4	HeartECM
group3 - group1	-0.0728897	0.992474	O35344	IMA4	HeartECM
group4 - group1	-0.188246	0.896032	O35344	IMA4	HeartECM
group2 - group1	-1.10939	0.0574045	Q78ZA7	NP1L4	HeartECM
group3 - group1	-0.480001	0.574604	Q78ZA7	NP1L4	HeartECM
group4 - group1	-0.544419	0.481802	Q78ZA7	NP1L4	HeartECM
group2 - group1	0.196244	0.748902	Q8VDQ8	SIR2	HeartECM
group3 - group1	0.0405268	0.996367	Q8VDQ8	SIR2	HeartECM
group4 - group1	-0.0726353	0.980229	Q8VDQ8	SIR2	HeartECM
group2 - group1	-0.42316	0.370741	Q3TGF2	F107B	HeartECM
group3 - group1	-0.391544	0.42982	Q3TGF2	F107B	HeartECM
group4 - group1	-0.182492	0.870309	Q3TGF2	F107B	HeartECM
group2 - group1	0.00349918	0.999998	Q80YR5	SAFB2	HeartECM
group3 - group1	1.23917	0.000955588	Q80YR5	SAFB2	HeartECM
group4 - group1	0.0594612	0.992397	Q80YR5	SAFB2	HeartECM
group2 - group1	-9.18785	0	Q9CPU0	LGUL	HeartECM
group3 - group1	-9.37805	0	Q9CPU0	LGUL	HeartECM
group4 - group1	-9.33321	0	Q9CPU0	LGUL	HeartECM
group2 - group1	-0.939381	0.165686	Q99NB8	UBQL4	HeartECM
group3 - group1	-0.311374	0.856723	Q99NB8	UBQL4	HeartECM
group4 - group1	-0.257518	0.910483	Q99NB8	UBQL4	HeartECM
group2 - group1	-0.317902	0.393034	Q60772	CDN2C	HeartECM
group3 - group1	-0.167031	0.807623	Q60772	CDN2C	HeartECM
group4 - group1	-0.0800617	0.970969	Q60772	CDN2C	HeartECM
group2 - group1	-0.98957	0.00712135	Q8VDW0	DX39A	HeartECM
group3 - group1	-0.146985	0.912332	Q8VDW0	DX39A	HeartECM
group4 - group1	-0.21667	0.7786	Q8VDW0	DX39A	HeartECM
group2 - group1	-0.548916	0.308118	Q99PT1	GDIR1	HeartECM
group3 - group1	-0.130058	0.966356	Q99PT1	GDIR1	HeartECM
group4 - group1	-0.267292	0.790598	Q99PT1	GDIR1	HeartECM
group2 - group1	-2.92314	3.54709e-09	Q9EQ28	DPOD3	HeartECM
group3 - group1	-0.834312	0.00768363	Q9EQ28	DPOD3	HeartECM
group4 - group1	-3.02397	2.32026e-12	Q9EQ28	DPOD3	HeartECM
group2 - group1	1.81178	0.0589567	Q00612	G6PD1	HeartECM
group3 - group1	0.369111	0.919759	Q00612	G6PD1	HeartECM
group4 - group1	0.749616	0.610574	Q00612	G6PD1	HeartECM
group2 - group1	-0.643519	0.0787385	Q8R0A0	T2FB	HeartECM
group3 - group1	-0.373738	0.405612	Q8R0A0	T2FB	HeartECM
group4 - group1	-0.335693	0.487246	Q8R0A0	T2FB	HeartECM
group2 - group1	-0.318655	0.465606	Q9JKP7	DPOE3	HeartECM
group3 - group1	0.0207128	0.999586	Q9JKP7	DPOE3	HeartECM
group4 - group1	-0.370802	0.350685	Q9JKP7	DPOE3	HeartECM
group2 - group1	-0.287676	0.733144	Q8R317	UBQL1	HeartECM
group3 - group1	-0.21604	0.859392	Q8R317	UBQL1	HeartECM
group4 - group1	-0.66916	0.155726	Q8R317	UBQL1	HeartECM
group2 - group1	0.280997	0.640495	Q8R313	EXOC6	HeartECM
group3 - group1	0.204046	0.814084	Q8R313	EXOC6	HeartECM
group4 - group1	0.0817799	0.983226	Q8R313	EXOC6	HeartECM
group2 - group1	0.128169	0.805054	Q9JMG1	EDF1	HeartECM
group3 - group1	-0.569422	0.0131183	Q9JMG1	EDF1	HeartECM
group4 - group1	-0.300001	0.239464	Q9JMG1	EDF1	HeartECM
group2 - group1	-0.442883	0.47571	P60670	NPL4	HeartECM
group3 - group1	0.0172404	0.999914	P60670	NPL4	HeartECM
group4 - group1	-0.0366	0.999184	P60670	NPL4	HeartECM
group2 - group1	-0.124974	0.823095	Q9ES97	RTN3	HeartECM
group3 - group1	-0.166052	0.677369	Q9ES97	RTN3	HeartECM
group4 - group1	0.396187	0.0989354	Q9ES97	RTN3	HeartECM
group2 - group1	2.74174	5.54778e-13	P97310	MCM2	HeartECM
group3 - group1	2.75994	1.33682e-11	P97310	MCM2	HeartECM
group4 - group1	1.31186	7.09739e-06	P97310	MCM2	HeartECM
group2 - group1	-0.896685	0.0925533	Q91XI1	DUS3L	HeartECM
group3 - group1	-0.191022	0.930581	Q91XI1	DUS3L	HeartECM
group4 - group1	1.35319	0.00974416	Q91XI1	DUS3L	HeartECM
group2 - group1	0.00455914	0.999985	Q08943	SSRP1	HeartECM
group3 - group1	-0.227386	0.419769	Q08943	SSRP1	HeartECM
group4 - group1	-0.143084	0.73678	Q08943	SSRP1	HeartECM
group2 - group1	0.28346	0.433746	D3YXK2	SAFB1	HeartECM
group3 - group1	0.141616	0.84873	D3YXK2	SAFB1	HeartECM
group4 - group1	0.129638	0.877733	D3YXK2	SAFB1	HeartECM
group2 - group1	-0.283307	0.315964	O70492	SNX3	HeartECM
group3 - group1	-0.0781762	0.950356	O70492	SNX3	HeartECM
group4 - group1	-0.00692453	0.99996	O70492	SNX3	HeartECM
group2 - group1	-0.312456	0.146592	Q811U4	MFN1	HeartECM
group3 - group1	-0.227484	0.353291	Q811U4	MFN1	HeartECM
group4 - group1	-0.141733	0.692139	Q811U4	MFN1	HeartECM
group2 - group1	-0.233364	0.520243	P62627	DLRB1	HeartECM
group3 - group1	0.0377462	0.994999	P62627	DLRB1	HeartECM
group4 - group1	-0.511405	0.0514085	P62627	DLRB1	HeartECM
group2 - group1	-0.269086	0.583306	Q7TQK4	EXOS3	HeartECM
group3 - group1	0.107476	0.948825	Q7TQK4	EXOS3	HeartECM
group4 - group1	0.0914508	0.967126	Q7TQK4	EXOS3	HeartECM
group2 - group1	6.87483	6.66134e-16	Q9CR98	F136A	HeartECM
group3 - group1	-0.0243873	0.999907	Q9CR98	F136A	HeartECM
group4 - group1	6.67296	5.55112e-15	Q9CR98	F136A	HeartECM
group2 - group1	-1.11163	0.00566683	P60229	EIF3E	HeartECM
group3 - group1	-0.650945	0.115571	P60229	EIF3E	HeartECM
group4 - group1	-0.399444	0.43415	P60229	EIF3E	HeartECM
group2 - group1	-0.600782	0.151115	Q62048	PEA15	HeartECM
group3 - group1	-0.343063	0.543416	Q62048	PEA15	HeartECM
group4 - group1	0.0384783	0.998456	Q62048	PEA15	HeartECM
group2 - group1	-1.15576	0.051455	Q9D883	U2AF1	HeartECM
group3 - group1	-0.121015	0.986139	Q9D883	U2AF1	HeartECM
group4 - group1	-0.0158071	0.999967	Q9D883	U2AF1	HeartECM
group2 - group1	0.119774	0.785742	Q9CQJ8	NDUB9	HeartECM
group3 - group1	0.201065	0.451663	Q9CQJ8	NDUB9	HeartECM
group4 - group1	0.428766	0.037437	Q9CQJ8	NDUB9	HeartECM
group2 - group1	-0.459212	0.405311	P55050	FABPI	HeartECM
group3 - group1	7.2077	0	P55050	FABPI	HeartECM
group4 - group1	-0.559555	0.260578	P55050	FABPI	HeartECM
group2 - group1	-1.03629	0.00147532	Q8BKH7	SIN1	HeartECM
group3 - group1	0.815845	0.0102932	Q8BKH7	SIN1	HeartECM
group4 - group1	-0.287083	0.509623	Q8BKH7	SIN1	HeartECM
group2 - group1	-0.108098	0.932142	Q6Y685	TACC1	HeartECM
group3 - group1	-0.292347	0.447897	Q6Y685	TACC1	HeartECM
group4 - group1	-0.217309	0.660027	Q6Y685	TACC1	HeartECM
group2 - group1	-0.37827	0.339303	P53808	PPCT	HeartECM
group3 - group1	-0.0139781	0.999874	P53808	PPCT	HeartECM
group4 - group1	-0.124279	0.927496	P53808	PPCT	HeartECM
group2 - group1	-1.03325	0.109986	Q7TNP2	2AAB	HeartECM
group3 - group1	-1.12413	0.0767387	Q7TNP2	2AAB	HeartECM
group4 - group1	-0.875194	0.196108	Q7TNP2	2AAB	HeartECM
group2 - group1	-0.332526	0.184684	Q78IK2	ATPMK	HeartECM
group3 - group1	-0.179524	0.625288	Q78IK2	ATPMK	HeartECM
group4 - group1	-0.131724	0.799529	Q78IK2	ATPMK	HeartECM
group2 - group1	-1.03153	0.00693393	Q6P1F6	2ABA	HeartECM
group3 - group1	-0.775915	0.0422329	Q6P1F6	2ABA	HeartECM
group4 - group1	-0.198782	0.832816	Q6P1F6	2ABA	HeartECM
group2 - group1	-0.347325	0.520049	P70268	PKN1	HeartECM
group3 - group1	-0.154559	0.914238	P70268	PKN1	HeartECM
group4 - group1	0.154018	0.915137	P70268	PKN1	HeartECM
group2 - group1	-0.872138	0.0614477	Q9Z0N1	IF2G	HeartECM
group3 - group1	-0.385992	0.568472	Q9Z0N1	IF2G	HeartECM
group4 - group1	-0.30876	0.713752	Q9Z0N1	IF2G	HeartECM
group2 - group1	-0.168662	0.910134	O88939	ZBT7A	HeartECM
group3 - group1	-0.0621867	0.994482	O88939	ZBT7A	HeartECM
group4 - group1	4.89683	0	O88939	ZBT7A	HeartECM
group2 - group1	-1.14619	0.00574305	Q923G2	RPAB3	HeartECM
group3 - group1	-0.782803	0.0604728	Q923G2	RPAB3	HeartECM
group4 - group1	-0.28093	0.704221	Q923G2	RPAB3	HeartECM
group2 - group1	-0.0502107	0.994659	Q9JL16	ISG20	HeartECM
group3 - group1	0.000802131	1	Q9JL16	ISG20	HeartECM
group4 - group1	-0.0312407	0.998685	Q9JL16	ISG20	HeartECM
group2 - group1	-4.89779	0	P30115	GSTA3	HeartECM
group3 - group1	-0.978127	0.0107193	P30115	GSTA3	HeartECM
group4 - group1	-0.102467	0.970708	P30115	GSTA3	HeartECM
group2 - group1	-3.38458	2.28528e-12	Q921I9	EXOS4	HeartECM
group3 - group1	-2.93973	2.50724e-11	Q921I9	EXOS4	HeartECM
group4 - group1	0.761137	0.0282365	Q921I9	EXOS4	HeartECM
group2 - group1	-0.584998	0.0659764	Q9CWS0	DDAH1	HeartECM
group3 - group1	-0.0405802	0.996412	Q9CWS0	DDAH1	HeartECM
group4 - group1	-0.0882462	0.966348	Q9CWS0	DDAH1	HeartECM
group2 - group1	0.114474	0.935188	Q6IRU2	TPM4	HeartECM
group3 - group1	-0.110321	0.941279	Q6IRU2	TPM4	HeartECM
group4 - group1	-0.0330188	0.998156	Q6IRU2	TPM4	HeartECM
group2 - group1	-0.726545	0.24373	Q8BIQ5	CSTF2	HeartECM
group3 - group1	-0.192602	0.941279	Q8BIQ5	CSTF2	HeartECM
group4 - group1	0.422486	0.638578	Q8BIQ5	CSTF2	HeartECM
group2 - group1	0.489685	0.608605	Q6DVA0	LEMD2	HeartECM
group3 - group1	0.706998	0.335764	Q6DVA0	LEMD2	HeartECM
group4 - group1	-0.228503	0.929736	Q6DVA0	LEMD2	HeartECM
group2 - group1	-1.09098	0.0205841	Q921H9	COA7	HeartECM
group3 - group1	-0.272617	0.791316	Q921H9	COA7	HeartECM
group4 - group1	-0.373366	0.609489	Q921H9	COA7	HeartECM
group2 - group1	-0.438813	0.0636955	Q920I9	WDR7	HeartECM
group3 - group1	-0.156592	0.713739	Q920I9	WDR7	HeartECM
group4 - group1	-0.262741	0.347661	Q920I9	WDR7	HeartECM
group2 - group1	-0.229221	0.822489	Q8VC97	BUP1	HeartECM
group3 - group1	-0.106269	0.976051	Q8VC97	BUP1	HeartECM
group4 - group1	-0.0794947	0.98958	Q8VC97	BUP1	HeartECM
group2 - group1	0.435653	0.184032	Q64433	CH10	HeartECM
group3 - group1	-0.309711	0.422854	Q64433	CH10	HeartECM
group4 - group1	0.118975	0.9183	Q64433	CH10	HeartECM
group2 - group1	-0.226689	0.741968	Q91VR8	BRK1	HeartECM
group3 - group1	-0.0276607	0.999209	Q91VR8	BRK1	HeartECM
group4 - group1	-0.200943	0.801142	Q91VR8	BRK1	HeartECM
group2 - group1	-0.453528	0.306255	G3X987	GIMA9	HeartECM
group3 - group1	-0.251921	0.721572	G3X987	GIMA9	HeartECM
group4 - group1	-0.0923292	0.977827	G3X987	GIMA9	HeartECM
group2 - group1	-0.0592094	0.983234	Q99JY9	ARP3	HeartECM
group3 - group1	-0.125012	0.874752	Q99JY9	ARP3	HeartECM
group4 - group1	0.203657	0.640115	Q99JY9	ARP3	HeartECM
group2 - group1	-1.01181	0.0848382	P48025	KSYK	HeartECM
group3 - group1	-0.602471	0.399759	P48025	KSYK	HeartECM
group4 - group1	-0.51547	0.517968	P48025	KSYK	HeartECM
group2 - group1	-0.389621	0.363519	Q9ER72	SYCC	HeartECM
group3 - group1	-0.0884041	0.97582	Q9ER72	SYCC	HeartECM
group4 - group1	-0.305932	0.54598	Q9ER72	SYCC	HeartECM
group2 - group1	-0.847423	0.0642152	Q9D287	SPF27	HeartECM
group3 - group1	-0.268114	0.777581	Q9D287	SPF27	HeartECM
group4 - group1	-0.013324	0.999956	Q9D287	SPF27	HeartECM
group2 - group1	-0.160187	0.614638	Q99PW4	PRPKB	HeartECM
group3 - group1	-0.0666311	0.949422	Q99PW4	PRPKB	HeartECM
group4 - group1	-0.116747	0.79559	Q99PW4	PRPKB	HeartECM
group2 - group1	-0.638923	0.104792	P25206	MCM3	HeartECM
group3 - group1	-0.25872	0.707099	P25206	MCM3	HeartECM
group4 - group1	3.30899	4.80432e-10	P25206	MCM3	HeartECM
group2 - group1	0.115275	0.952794	Q4VBD2	TAPT1	HeartECM
group3 - group1	0.00702576	0.999988	Q4VBD2	TAPT1	HeartECM
group4 - group1	0.133001	0.93081	Q4VBD2	TAPT1	HeartECM
group2 - group1	0.183968	0.910495	Q8VCR7	ABHEB	HeartECM
group3 - group1	1.41706	0.00236004	Q8VCR7	ABHEB	HeartECM
group4 - group1	1.4694	0.00165265	Q8VCR7	ABHEB	HeartECM
group2 - group1	-0.473688	0.226446	O08663	MAP2	HeartECM
group3 - group1	-0.501144	0.191672	O08663	MAP2	HeartECM
group4 - group1	-0.124797	0.937989	O08663	MAP2	HeartECM
group2 - group1	-0.639663	0.00160577	Q99PV0	PRP8	HeartECM
group3 - group1	-0.301495	0.150611	Q99PV0	PRP8	HeartECM
group4 - group1	-0.322132	0.11831	Q99PV0	PRP8	HeartECM
group2 - group1	-0.177353	0.910813	Q9QXS6	DREB	HeartECM
group3 - group1	-0.132316	0.959032	Q9QXS6	DREB	HeartECM
group4 - group1	0.389718	0.524918	Q9QXS6	DREB	HeartECM
group2 - group1	-0.37812	0.290915	Q5I2A0	SPA3G	HeartECM
group3 - group1	-0.27658	0.525219	Q5I2A0	SPA3G	HeartECM
group4 - group1	0.040148	0.996434	Q5I2A0	SPA3G	HeartECM
group2 - group1	0.201182	0.918784	P62962	PROF1	HeartECM
group3 - group1	-0.356467	0.695501	P62962	PROF1	HeartECM
group4 - group1	0.259832	0.846892	P62962	PROF1	HeartECM
group2 - group1	-0.00617065	0.999996	Q80TA1	EPT1	HeartECM
group3 - group1	-0.393755	0.574615	Q80TA1	EPT1	HeartECM
group4 - group1	-0.0176154	0.999913	Q80TA1	EPT1	HeartECM
group2 - group1	-0.748731	0.012809	Q9Z0P5	TWF2	HeartECM
group3 - group1	-0.473928	0.132966	Q9Z0P5	TWF2	HeartECM
group4 - group1	-0.217583	0.667902	Q9Z0P5	TWF2	HeartECM
group2 - group1	-5.47441	0	Q91Y97	ALDOB	HeartECM
group3 - group1	-0.243261	0.356609	Q91Y97	ALDOB	HeartECM
group4 - group1	-1.97416	5.42821e-12	Q91Y97	ALDOB	HeartECM
group2 - group1	-0.293671	0.449148	Q99KH8	STK24	HeartECM
group3 - group1	-0.118503	0.915202	Q99KH8	STK24	HeartECM
group4 - group1	-0.0763732	0.974194	Q99KH8	STK24	HeartECM
group2 - group1	-0.45334	0.377499	P25688	URIC	HeartECM
group3 - group1	-0.253343	0.769613	P25688	URIC	HeartECM
group4 - group1	-0.577479	0.208027	P25688	URIC	HeartECM
group2 - group1	-3.16177	8.34212e-08	Q9ET01	PYGL	HeartECM
group3 - group1	0.503718	0.399552	Q9ET01	PYGL	HeartECM
group4 - group1	-0.63165	0.236437	Q9ET01	PYGL	HeartECM
group2 - group1	-2.21142	0.0238006	Q8CI94	PYGB	HeartECM
group3 - group1	-1.00549	0.416235	Q8CI94	PYGB	HeartECM
group4 - group1	-1.08275	0.360071	Q8CI94	PYGB	HeartECM
group2 - group1	0.370671	0.240369	Q9QY76	VAPB	HeartECM
group3 - group1	0.47085	0.108186	Q9QY76	VAPB	HeartECM
group4 - group1	0.396617	0.197769	Q9QY76	VAPB	HeartECM
group2 - group1	3.44143	1.11022e-16	P97369	NCF4	HeartECM
group3 - group1	0.301537	0.400538	P97369	NCF4	HeartECM
group4 - group1	-0.227564	0.6088	P97369	NCF4	HeartECM
group2 - group1	-0.1469	0.827986	Q3SXD3	HDDC2	HeartECM
group3 - group1	-0.174331	0.748971	Q3SXD3	HDDC2	HeartECM
group4 - group1	-0.327824	0.310685	Q3SXD3	HDDC2	HeartECM
group2 - group1	-0.594446	0.168014	P62196	PRS8	HeartECM
group3 - group1	-0.178866	0.887816	P62196	PRS8	HeartECM
group4 - group1	-0.203286	0.847071	P62196	PRS8	HeartECM
group2 - group1	0.121954	0.8963	Q9CPZ8	COXM1	HeartECM
group3 - group1	0.278809	0.450578	Q9CPZ8	COXM1	HeartECM
group4 - group1	0.221597	0.618114	Q9CPZ8	COXM1	HeartECM
group2 - group1	-0.680105	0.0094463	P63271	SPT4A	HeartECM
group3 - group1	-1.84807	5.00571e-08	P63271	SPT4A	HeartECM
group4 - group1	-0.121851	0.872807	P63271	SPT4A	HeartECM
group2 - group1	-0.284267	0.251284	O08573	LEG9	HeartECM
group3 - group1	-0.110057	0.85092	O08573	LEG9	HeartECM
group4 - group1	0.0699066	0.953428	O08573	LEG9	HeartECM
group2 - group1	-0.506063	0.235649	P52479	UBP10	HeartECM
group3 - group1	-0.267047	0.692107	P52479	UBP10	HeartECM
group4 - group1	-0.284401	0.652845	P52479	UBP10	HeartECM
group2 - group1	-0.293443	0.334715	Q61881	MCM7	HeartECM
group3 - group1	-0.185729	0.667025	Q61881	MCM7	HeartECM
group4 - group1	-0.387243	0.154304	Q61881	MCM7	HeartECM
group2 - group1	-0.200615	0.732741	Q9JL62	GLTP	HeartECM
group3 - group1	1.33585	0.000153978	Q9JL62	GLTP	HeartECM
group4 - group1	-0.131297	0.89954	Q9JL62	GLTP	HeartECM
group2 - group1	0.18917	0.810098	Q9D1P4	CHRD1	HeartECM
group3 - group1	0.0773537	0.981769	Q9D1P4	CHRD1	HeartECM
group4 - group1	-0.0259739	0.99926	Q9D1P4	CHRD1	HeartECM
group2 - group1	-0.263488	0.75	Q8C181	MBNL2	HeartECM
group3 - group1	-0.572948	0.213179	Q8C181	MBNL2	HeartECM
group4 - group1	0.275264	0.726291	Q8C181	MBNL2	HeartECM
group2 - group1	0.154534	0.921332	Q3TUH1	TAM41	HeartECM
group3 - group1	0.422788	0.395785	Q3TUH1	TAM41	HeartECM
group4 - group1	0.338179	0.563467	Q3TUH1	TAM41	HeartECM
group2 - group1	-0.22469	0.230565	Q9WTI7	MYO1C	HeartECM
group3 - group1	-0.220422	0.243025	Q9WTI7	MYO1C	HeartECM
group4 - group1	-0.145698	0.548832	Q9WTI7	MYO1C	HeartECM
group2 - group1	2.63032	1.95645e-09	P50518	VATE1	HeartECM
group3 - group1	3.10218	2.70011e-11	P50518	VATE1	HeartECM
group4 - group1	2.24063	1.60438e-08	P50518	VATE1	HeartECM
group2 - group1	-0.0654812	0.983129	Q8BGW0	THMS1	HeartECM
group3 - group1	-0.0921142	0.956148	Q8BGW0	THMS1	HeartECM
group4 - group1	-0.0380157	0.996538	Q8BGW0	THMS1	HeartECM
group2 - group1	-0.317472	0.635553	Q9QYB1	CLIC4	HeartECM
group3 - group1	0.0758633	0.990295	Q9QYB1	CLIC4	HeartECM
group4 - group1	0.397927	0.473061	Q9QYB1	CLIC4	HeartECM
group2 - group1	-0.403306	0.130368	Q9CSN1	SNW1	HeartECM
group3 - group1	0.0408598	0.993258	Q9CSN1	SNW1	HeartECM
group4 - group1	0.0245602	0.998499	Q9CSN1	SNW1	HeartECM
group2 - group1	2.75122	2.53464e-13	Q8R1G6	PDLI2	HeartECM
group3 - group1	2.60184	2.77556e-15	Q8R1G6	PDLI2	HeartECM
group4 - group1	-0.214903	0.591681	Q8R1G6	PDLI2	HeartECM
group2 - group1	-0.181674	0.861271	P70218	M4K1	HeartECM
group3 - group1	-0.0220049	0.99966	P70218	M4K1	HeartECM
group4 - group1	0.0831269	0.982893	P70218	M4K1	HeartECM
group2 - group1	-0.110729	0.909317	Q8R361	RFIP5	HeartECM
group3 - group1	-0.0435262	0.99329	Q8R361	RFIP5	HeartECM
group4 - group1	-0.0575219	0.984908	Q8R361	RFIP5	HeartECM
group2 - group1	0.0302702	0.997665	P10107	ANXA1	HeartECM
group3 - group1	0.145088	0.823202	P10107	ANXA1	HeartECM
group4 - group1	-0.260297	0.466508	P10107	ANXA1	HeartECM
group2 - group1	-0.106609	0.89651	Q8K2D3	EDC3	HeartECM
group3 - group1	0.246018	0.444082	Q8K2D3	EDC3	HeartECM
group4 - group1	0.0166546	0.999491	Q8K2D3	EDC3	HeartECM
group2 - group1	0.172749	0.828598	Q9DBZ5	EIF3K	HeartECM
group3 - group1	0.191055	0.785078	Q9DBZ5	EIF3K	HeartECM
group4 - group1	0.0420709	0.996453	Q9DBZ5	EIF3K	HeartECM
group2 - group1	-1.48753	0.00103307	Q9CQ80	VPS25	HeartECM
group3 - group1	-0.377941	0.544975	Q9CQ80	VPS25	HeartECM
group4 - group1	-0.322568	0.654483	Q9CQ80	VPS25	HeartECM
group2 - group1	-0.650105	0.0658841	Q99JW4	LIMS1	HeartECM
group3 - group1	-0.143539	0.906603	Q99JW4	LIMS1	HeartECM
group4 - group1	0.201328	0.790621	Q99JW4	LIMS1	HeartECM
group2 - group1	-0.926529	0.0199956	Q8R1G2	CMBL	HeartECM
group3 - group1	0.409252	0.416187	Q8R1G2	CMBL	HeartECM
group4 - group1	-0.608773	0.148439	Q8R1G2	CMBL	HeartECM
group2 - group1	0.262711	0.454652	Q9JJV9	SCN5A	HeartECM
group3 - group1	0.216277	0.597715	Q9JJV9	SCN5A	HeartECM
group4 - group1	-0.0684848	0.974493	Q9JJV9	SCN5A	HeartECM
group2 - group1	-0.0328427	0.998103	Q9QXD6	F16P1	HeartECM
group3 - group1	5.72228	0	Q9QXD6	F16P1	HeartECM
group4 - group1	5.11042	0	Q9QXD6	F16P1	HeartECM
group2 - group1	0.0613703	0.999572	P37804	TAGL	HeartECM
group3 - group1	-0.313181	0.951005	P37804	TAGL	HeartECM
group4 - group1	-0.0922913	0.998557	P37804	TAGL	HeartECM
group2 - group1	-0.160826	0.957406	Q9WVA4	TAGL2	HeartECM
group3 - group1	-0.103707	0.987647	Q9WVA4	TAGL2	HeartECM
group4 - group1	-0.118108	0.982029	Q9WVA4	TAGL2	HeartECM
group2 - group1	-1.19773	0.0708285	Q8BZ20	PAR12	HeartECM
group3 - group1	0.550773	0.562272	Q8BZ20	PAR12	HeartECM
group4 - group1	0.534504	0.583634	Q8BZ20	PAR12	HeartECM
group2 - group1	0.0474761	0.993179	Q9CQ56	USE1	HeartECM
group3 - group1	-0.177868	0.770642	Q9CQ56	USE1	HeartECM
group4 - group1	0.227923	0.625237	Q9CQ56	USE1	HeartECM
group2 - group1	0.684913	0.209358	Q8VD04	GRAP1	HeartECM
group3 - group1	0.703342	0.193057	Q8VD04	GRAP1	HeartECM
group4 - group1	0.901344	0.0760124	Q8VD04	GRAP1	HeartECM
group2 - group1	-0.212688	0.56999	Q9JI48	PLAC8	HeartECM
group3 - group1	-0.203317	0.601728	Q9JI48	PLAC8	HeartECM
group4 - group1	-0.0505983	0.987383	Q9JI48	PLAC8	HeartECM
group2 - group1	-0.000465686	1	Q61017	GBGT2	HeartECM
group3 - group1	0.118968	0.86616	Q61017	GBGT2	HeartECM
group4 - group1	2.36217	1.69542e-12	Q61017	GBGT2	HeartECM
group2 - group1	-0.329664	0.117476	Q9CXW4	RL11	HeartECM
group3 - group1	-0.114871	0.799291	Q9CXW4	RL11	HeartECM
group4 - group1	-0.0813295	0.912743	Q9CXW4	RL11	HeartECM
group2 - group1	-0.0338718	0.999607	Q9QUH0	GLRX1	HeartECM
group3 - group1	-0.991374	0.0780196	Q9QUH0	GLRX1	HeartECM
group4 - group1	0.0698046	0.99662	Q9QUH0	GLRX1	HeartECM
group2 - group1	-0.267396	0.657879	P56389	CDD	HeartECM
group3 - group1	0.0611323	0.992262	P56389	CDD	HeartECM
group4 - group1	-0.238397	0.726736	P56389	CDD	HeartECM
group2 - group1	-0.347959	0.355112	Q9DCH6	ZFAN6	HeartECM
group3 - group1	2.58182	1.52394e-10	Q9DCH6	ZFAN6	HeartECM
group4 - group1	-0.0284863	0.998725	Q9DCH6	ZFAN6	HeartECM
group2 - group1	-0.372886	0.786936	Q8BI72	CARF	HeartECM
group3 - group1	0.180407	0.966153	Q8BI72	CARF	HeartECM
group4 - group1	-1.22504	0.0584043	Q8BI72	CARF	HeartECM
group2 - group1	-0.148049	0.8798	Q9Z183	PADI4	HeartECM
group3 - group1	-0.380222	0.317939	Q9Z183	PADI4	HeartECM
group4 - group1	-0.0554349	0.9919	Q9Z183	PADI4	HeartECM
group2 - group1	-0.687123	0.00960543	Q68FD5	CLH1	HeartECM
group3 - group1	-0.371478	0.195099	Q68FD5	CLH1	HeartECM
group4 - group1	-0.254904	0.463894	Q68FD5	CLH1	HeartECM
group2 - group1	0.025291	0.999892	Q9EP53	TSC1	HeartECM
group3 - group1	-0.634501	0.434618	Q9EP53	TSC1	HeartECM
group4 - group1	0.0441301	0.999427	Q9EP53	TSC1	HeartECM
group2 - group1	-0.0185196	0.999572	O35129	PHB2	HeartECM
group3 - group1	-0.127591	0.892411	O35129	PHB2	HeartECM
group4 - group1	0.0820081	0.966639	O35129	PHB2	HeartECM
group2 - group1	0.190346	0.945403	O35551	RABE1	HeartECM
group3 - group1	0.148907	0.972191	O35551	RABE1	HeartECM
group4 - group1	-0.263512	0.873986	O35551	RABE1	HeartECM
group2 - group1	0.227842	0.292612	Q8VDD5	MYH9	HeartECM
group3 - group1	-0.0401918	0.984468	Q8VDD5	MYH9	HeartECM
group4 - group1	0.00454515	0.999976	Q8VDD5	MYH9	HeartECM
group2 - group1	-1.02262	0.000104328	Q9WU28	PFD5	HeartECM
group3 - group1	-0.538898	0.0250503	Q9WU28	PFD5	HeartECM
group4 - group1	-0.203963	0.560614	Q9WU28	PFD5	HeartECM
group2 - group1	0.679275	0.00467743	P03958	ADA	HeartECM
group3 - group1	0.490276	0.040078	P03958	ADA	HeartECM
group4 - group1	-3.53541	0	P03958	ADA	HeartECM
group2 - group1	0.287375	0.214042	Q8BX02	KANK2	HeartECM
group3 - group1	0.0446458	0.984906	Q8BX02	KANK2	HeartECM
group4 - group1	0.121941	0.790453	Q8BX02	KANK2	HeartECM
group2 - group1	-0.545187	0.0469008	P42227	STAT3	HeartECM
group3 - group1	-0.429774	0.133206	P42227	STAT3	HeartECM
group4 - group1	-0.050418	0.989824	P42227	STAT3	HeartECM
group2 - group1	-0.311834	0.823822	P07091	S10A4	HeartECM
group3 - group1	0.140697	0.978067	P07091	S10A4	HeartECM
group4 - group1	-0.331647	0.797574	P07091	S10A4	HeartECM
group2 - group1	-0.346864	0.385055	P13634	CAH1	HeartECM
group3 - group1	-0.346837	0.38503	P13634	CAH1	HeartECM
group4 - group1	-0.509268	0.134169	P13634	CAH1	HeartECM
group2 - group1	-0.454226	0.174807	P46099	KLF1	HeartECM
group3 - group1	-0.361058	0.326944	P46099	KLF1	HeartECM
group4 - group1	-0.0536517	0.991734	P46099	KLF1	HeartECM
group2 - group1	-1.0199	0.00137985	P52623	UCK1	HeartECM
group3 - group1	-0.813732	0.00889553	P52623	UCK1	HeartECM
group4 - group1	-0.985058	0.00189372	P52623	UCK1	HeartECM
group2 - group1	-0.443258	0.188873	O88543	CSN3	HeartECM
group3 - group1	-0.345732	0.358801	O88543	CSN3	HeartECM
group4 - group1	-0.221927	0.678435	O88543	CSN3	HeartECM
group2 - group1	-1.00331	0.0170734	Q91V81	RBM42	HeartECM
group3 - group1	-1.90385	4.90278e-05	Q91V81	RBM42	HeartECM
group4 - group1	0.513956	0.2879	Q91V81	RBM42	HeartECM
group2 - group1	-4.38747	1.11022e-16	O35127	C10	HeartECM
group3 - group1	-4.1379	4.44089e-16	O35127	C10	HeartECM
group4 - group1	-4.3663	0	O35127	C10	HeartECM
group2 - group1	-0.378391	0.106197	Q6ZQ38	CAND1	HeartECM
group3 - group1	-0.162716	0.67225	Q6ZQ38	CAND1	HeartECM
group4 - group1	-0.129401	0.795877	Q6ZQ38	CAND1	HeartECM
group2 - group1	0.215751	0.640812	Q61191	HCFC1	HeartECM
group3 - group1	-0.0524237	0.990034	Q61191	HCFC1	HeartECM
group4 - group1	0.0669677	0.979885	Q61191	HCFC1	HeartECM
group2 - group1	0.401762	0.196613	Q3UJB9	EDC4	HeartECM
group3 - group1	-0.0376684	0.996235	Q3UJB9	EDC4	HeartECM
group4 - group1	0.15564	0.817787	Q3UJB9	EDC4	HeartECM
group2 - group1	-0.603688	0.118119	Q8C650	2024-09-10	HeartECM
group3 - group1	-0.528826	0.187425	Q8C650	2024-09-10	HeartECM
group4 - group1	-0.249878	0.711558	Q8C650	2024-09-10	HeartECM
group2 - group1	-0.131427	0.966886	Q3TVI8	PBIP1	HeartECM
group3 - group1	-0.0847169	0.990502	Q3TVI8	PBIP1	HeartECM
group4 - group1	0.274967	0.784869	Q3TVI8	PBIP1	HeartECM
group2 - group1	-0.15693	0.896497	Q91YE3	EGLN1	HeartECM
group3 - group1	-0.0588454	0.993187	Q91YE3	EGLN1	HeartECM
group4 - group1	0.000394084	1	Q91YE3	EGLN1	HeartECM
group2 - group1	1.0547	0.339278	Q9Z0E6	GBP2	HeartECM
group3 - group1	0.932913	0.432079	Q9Z0E6	GBP2	HeartECM
group4 - group1	1.49999	0.120183	Q9Z0E6	GBP2	HeartECM
group2 - group1	-4.75936	0	Q6NVE8	WDR44	HeartECM
group3 - group1	-4.08217	0	Q6NVE8	WDR44	HeartECM
group4 - group1	-2.63375	1.43883e-10	Q6NVE8	WDR44	HeartECM
group2 - group1	-0.401517	0.0852618	Q9WU78	PDC6I	HeartECM
group3 - group1	-0.351431	0.143325	Q9WU78	PDC6I	HeartECM
group4 - group1	-0.197789	0.542855	Q9WU78	PDC6I	HeartECM
group2 - group1	-0.617828	0.159462	Q01853	TERA	HeartECM
group3 - group1	-0.17054	0.906151	Q01853	TERA	HeartECM
group4 - group1	-0.148346	0.934616	Q01853	TERA	HeartECM
group2 - group1	-0.706695	0.0364596	Q61171	PRDX2	HeartECM
group3 - group1	-0.438877	0.244181	Q61171	PRDX2	HeartECM
group4 - group1	-0.261738	0.622075	Q61171	PRDX2	HeartECM
group2 - group1	-0.269795	0.649794	O08734	BAK	HeartECM
group3 - group1	-0.0715997	0.987643	O08734	BAK	HeartECM
group4 - group1	-0.411479	0.341003	O08734	BAK	HeartECM
group2 - group1	0.135433	0.993509	Q9D1F4	AKTS1	HeartECM
group3 - group1	0.44235	0.837532	Q9D1F4	AKTS1	HeartECM
group4 - group1	0.36028	0.901455	Q9D1F4	AKTS1	HeartECM
group2 - group1	-0.366646	0.149982	Q8BUR9	MZT1	HeartECM
group3 - group1	-0.0843428	0.938819	Q8BUR9	MZT1	HeartECM
group4 - group1	-0.677384	0.00536545	Q8BUR9	MZT1	HeartECM
group2 - group1	-0.969489	0.0403571	Q9DBC7	KAP0	HeartECM
group3 - group1	-0.440453	0.486732	Q9DBC7	KAP0	HeartECM
group4 - group1	-0.400687	0.556868	Q9DBC7	KAP0	HeartECM
group2 - group1	-0.251517	0.601928	Q9JJX7	TYDP2	HeartECM
group3 - group1	-0.477521	0.151856	Q9JJX7	TYDP2	HeartECM
group4 - group1	-0.195833	0.754532	Q9JJX7	TYDP2	HeartECM
group2 - group1	-0.597453	0.217198	P18760	COF1	HeartECM
group3 - group1	-0.153881	0.939322	P18760	COF1	HeartECM
group4 - group1	-0.25889	0.782797	P18760	COF1	HeartECM
group2 - group1	-0.671361	0.215911	Q9R0P5	DEST	HeartECM
group3 - group1	-0.536168	0.374267	Q9R0P5	DEST	HeartECM
group4 - group1	-0.253774	0.83978	Q9R0P5	DEST	HeartECM
group2 - group1	-0.711782	0.151582	P45591	COF2	HeartECM
group3 - group1	-0.155849	0.946609	P45591	COF2	HeartECM
group4 - group1	-0.216402	0.875851	P45591	COF2	HeartECM
group2 - group1	0.518499	0.274986	P45376	ALDR	HeartECM
group3 - group1	0.101947	0.977282	P45376	ALDR	HeartECM
group4 - group1	0.358971	0.549048	P45376	ALDR	HeartECM
group2 - group1	-0.105001	0.885471	Q8R307	VPS18	HeartECM
group3 - group1	-0.0410588	0.991317	Q8R307	VPS18	HeartECM
group4 - group1	-0.128626	0.814403	Q8R307	VPS18	HeartECM
group2 - group1	-0.557952	0.0653543	O35639	ANXA3	HeartECM
group3 - group1	0.187776	0.748856	O35639	ANXA3	HeartECM
group4 - group1	1.71235	2.69292e-06	O35639	ANXA3	HeartECM
group2 - group1	-2.93539	2.02971e-12	Q8K1K6	SPB10	HeartECM
group3 - group1	-2.4741	9.00363e-10	Q8K1K6	SPB10	HeartECM
group4 - group1	-2.79171	5.26079e-12	Q8K1K6	SPB10	HeartECM
group2 - group1	-2.44875	1.35509e-06	Q05816	FABP5	HeartECM
group3 - group1	0.78692	0.0765438	Q05816	FABP5	HeartECM
group4 - group1	-2.38659	1.59174e-06	Q05816	FABP5	HeartECM
group2 - group1	-0.458637	0.116141	Q8CBY8	DCTN4	HeartECM
group3 - group1	-0.311874	0.357337	Q8CBY8	DCTN4	HeartECM
group4 - group1	-0.128665	0.878475	Q8CBY8	DCTN4	HeartECM
group2 - group1	0.106368	0.534912	P21619	LMNB2	HeartECM
group3 - group1	-0.0888382	0.659452	P21619	LMNB2	HeartECM
group4 - group1	-0.0604962	0.850308	P21619	LMNB2	HeartECM
group2 - group1	-0.929409	0.0779929	P80314	TCPB	HeartECM
group3 - group1	-0.598681	0.326369	P80314	TCPB	HeartECM
group4 - group1	-0.33819	0.727877	P80314	TCPB	HeartECM
group2 - group1	0.296631	0.0747878	P56135	ATPK	HeartECM
group3 - group1	0.289296	0.0832732	P56135	ATPK	HeartECM
group4 - group1	0.159525	0.454758	P56135	ATPK	HeartECM
group2 - group1	0.0461518	0.970373	Q8C3W1	CA198	HeartECM
group3 - group1	-0.0648656	0.925485	Q8C3W1	CA198	HeartECM
group4 - group1	0.128723	0.645131	Q8C3W1	CA198	HeartECM
group2 - group1	-0.191562	0.810203	P63213	GBG2	HeartECM
group3 - group1	-0.314694	0.509234	P63213	GBG2	HeartECM
group4 - group1	5.24154	0	P63213	GBG2	HeartECM
group2 - group1	-0.818863	0.0715711	Q8BWW9	PKN2	HeartECM
group3 - group1	7.98002e-05	1	Q8BWW9	PKN2	HeartECM
group4 - group1	-0.115434	0.973487	Q8BWW9	PKN2	HeartECM
group2 - group1	-0.744235	0.00876517	Q99KP3	CRYL1	HeartECM
group3 - group1	3.57964	0	Q99KP3	CRYL1	HeartECM
group4 - group1	-0.00628018	0.999981	Q99KP3	CRYL1	HeartECM
group2 - group1	0.0658588	0.929309	Q9EPM5	SYNCI	HeartECM
group3 - group1	0.0536718	0.959179	Q9EPM5	SYNCI	HeartECM
group4 - group1	0.017212	0.998484	Q9EPM5	SYNCI	HeartECM
group2 - group1	-2.17434	0.0828572	Q9Z2I8	SUCB2	HeartECM
group3 - group1	-0.405067	0.947841	Q9Z2I8	SUCB2	HeartECM
group4 - group1	-0.299512	0.977373	Q9Z2I8	SUCB2	HeartECM
group2 - group1	-0.140688	0.846384	Q9CR51	VATG1	HeartECM
group3 - group1	-0.0411689	0.994694	Q9CR51	VATG1	HeartECM
group4 - group1	-0.0879995	0.953808	Q9CR51	VATG1	HeartECM
group2 - group1	-0.479207	0.0649446	Q9D5J6	SHPK	HeartECM
group3 - group1	5.01945	0	Q9D5J6	SHPK	HeartECM
group4 - group1	-0.523876	0.041333	Q9D5J6	SHPK	HeartECM
group2 - group1	0.217133	0.780063	E9PVX6	KI67	HeartECM
group3 - group1	0.0314751	0.998943	E9PVX6	KI67	HeartECM
group4 - group1	0.391111	0.389026	E9PVX6	KI67	HeartECM
group2 - group1	-0.09233	0.974412	Q78PY7	SND1	HeartECM
group3 - group1	-0.157062	0.893815	Q78PY7	SND1	HeartECM
group4 - group1	-0.412042	0.339336	Q78PY7	SND1	HeartECM
group2 - group1	-3.73003	0	P54227	STMN1	HeartECM
group3 - group1	-3.20164	7.54952e-15	P54227	STMN1	HeartECM
group4 - group1	-0.354293	0.196924	P54227	STMN1	HeartECM
group2 - group1	-1.62425	0.000714698	Q9R0A0	PEX14	HeartECM
group3 - group1	-0.977897	0.0357347	Q9R0A0	PEX14	HeartECM
group4 - group1	-0.269299	0.789085	Q9R0A0	PEX14	HeartECM
group2 - group1	-0.106258	0.938056	Q9CQN3	TOM6	HeartECM
group3 - group1	-0.0898471	0.960629	Q9CQN3	TOM6	HeartECM
group4 - group1	-0.227181	0.642413	Q9CQN3	TOM6	HeartECM
group2 - group1	-0.107737	0.956777	Q9Z0S1	BPNT1	HeartECM
group3 - group1	-0.0412148	0.997276	Q9Z0S1	BPNT1	HeartECM
group4 - group1	-0.0816025	0.980075	Q9Z0S1	BPNT1	HeartECM
group2 - group1	-1.15696	0.0112584	Q91WV0	NC2B	HeartECM
group3 - group1	-0.390699	0.553473	Q91WV0	NC2B	HeartECM
group4 - group1	-0.473335	0.409327	Q91WV0	NC2B	HeartECM
group2 - group1	0.0328974	0.997205	Q8VDC1	FYCO1	HeartECM
group3 - group1	0.0174309	0.999578	Q8VDC1	FYCO1	HeartECM
group4 - group1	-0.0407178	0.994769	Q8VDC1	FYCO1	HeartECM
group2 - group1	-0.877751	0.0179114	P59017	B2L13	HeartECM
group3 - group1	-0.257224	0.69436	P59017	B2L13	HeartECM
group4 - group1	-0.104286	0.966463	P59017	B2L13	HeartECM
group2 - group1	-0.611062	0.17748	Q8CGY8	OGT1	HeartECM
group3 - group1	-0.209102	0.852898	Q8CGY8	OGT1	HeartECM
group4 - group1	0.0212319	0.999784	Q8CGY8	OGT1	HeartECM
group2 - group1	0.498305	0.164204	Q91V01	MBOA5	HeartECM
group3 - group1	0.154026	0.878117	Q91V01	MBOA5	HeartECM
group4 - group1	0.108628	0.950679	Q91V01	MBOA5	HeartECM
group2 - group1	-0.450827	0.353481	Q9JIL4	NHRF3	HeartECM
group3 - group1	-0.359507	0.524617	Q9JIL4	NHRF3	HeartECM
group4 - group1	-0.135738	0.945312	Q9JIL4	NHRF3	HeartECM
group2 - group1	-0.546156	0.557373	Q11136	PEPD	HeartECM
group3 - group1	-1.2309	0.0578851	Q11136	PEPD	HeartECM
group4 - group1	-0.34677	0.82004	Q11136	PEPD	HeartECM
group2 - group1	-0.0547473	0.987798	Q9CQV7	TIM14	HeartECM
group3 - group1	0.0217503	0.999197	Q9CQV7	TIM14	HeartECM
group4 - group1	0.0164988	0.999648	Q9CQV7	TIM14	HeartECM
group2 - group1	-0.0735986	0.981703	Q9D0M0	EXOS7	HeartECM
group3 - group1	0.149408	0.877144	Q9D0M0	EXOS7	HeartECM
group4 - group1	2.41218	5.35159e-09	Q9D0M0	EXOS7	HeartECM
group2 - group1	0.164762	0.79991	Q6P549	SHIP2	HeartECM
group3 - group1	-0.0150105	0.999767	Q6P549	SHIP2	HeartECM
group4 - group1	-0.0294036	0.998272	Q6P549	SHIP2	HeartECM
group2 - group1	-0.448131	0.103919	Q6NSR8	PEPL1	HeartECM
group3 - group1	-0.0790827	0.961116	Q6NSR8	PEPL1	HeartECM
group4 - group1	-0.113335	0.899152	Q6NSR8	PEPL1	HeartECM
group2 - group1	-0.560644	0.123959	P80316	TCPE	HeartECM
group3 - group1	-0.492599	0.193072	P80316	TCPE	HeartECM
group4 - group1	-0.319701	0.503827	P80316	TCPE	HeartECM
group2 - group1	-0.0895482	0.936404	Q9CXW3	CYBP	HeartECM
group3 - group1	-0.000308795	1	Q9CXW3	CYBP	HeartECM
group4 - group1	-0.127279	0.845997	Q9CXW3	CYBP	HeartECM
group2 - group1	-0.315725	0.513099	P47955	RLA1	HeartECM
group3 - group1	0.165531	0.867935	P47955	RLA1	HeartECM
group4 - group1	0.0537415	0.994027	P47955	RLA1	HeartECM
group2 - group1	-0.0615753	0.968734	O35465	FKBP8	HeartECM
group3 - group1	-0.0579265	0.973648	O35465	FKBP8	HeartECM
group4 - group1	-0.0275488	0.996942	O35465	FKBP8	HeartECM
group2 - group1	-0.48604	0.20129	Q9CY62	RN181	HeartECM
group3 - group1	-3.66713	2.06501e-14	Q9CY62	RN181	HeartECM
group4 - group1	-1.20126	0.00115448	Q9CY62	RN181	HeartECM
group2 - group1	-0.721524	0.154644	Q9QYI5	DNJB2	HeartECM
group3 - group1	-0.995907	0.0376479	Q9QYI5	DNJB2	HeartECM
group4 - group1	-0.251776	0.830099	Q9QYI5	DNJB2	HeartECM
group2 - group1	-1.35802	2.28868e-05	Q69ZR9	TASOR	HeartECM
group3 - group1	-1.19165	0.000167853	Q69ZR9	TASOR	HeartECM
group4 - group1	-0.84992	0.00180462	Q69ZR9	TASOR	HeartECM
group2 - group1	-3.64834	0	Q64514	TPP2	HeartECM
group3 - group1	-0.0111526	0.999756	Q64514	TPP2	HeartECM
group4 - group1	-0.223144	0.400383	Q64514	TPP2	HeartECM
group2 - group1	0.344941	0.291937	Q5U458	DJC11	HeartECM
group3 - group1	0.133134	0.871509	Q5U458	DJC11	HeartECM
group4 - group1	0.352667	0.276468	Q5U458	DJC11	HeartECM
group2 - group1	0.426392	0.25533	Q9D8Y8	ING5	HeartECM
group3 - group1	0.276478	0.575327	Q9D8Y8	ING5	HeartECM
group4 - group1	0.440124	0.23415	Q9D8Y8	ING5	HeartECM
group2 - group1	-0.110691	0.561892	Q91V41	RAB14	HeartECM
group3 - group1	0.0762221	0.787158	Q91V41	RAB14	HeartECM
group4 - group1	-0.0185926	0.995273	Q91V41	RAB14	HeartECM
group2 - group1	0.23232	0.053717	P14733	LMNB1	HeartECM
group3 - group1	0.122855	0.413692	P14733	LMNB1	HeartECM
group4 - group1	0.115673	0.459648	P14733	LMNB1	HeartECM
group2 - group1	-0.880154	0.0596611	Q9DCL9	PUR6	HeartECM
group3 - group1	-0.522921	0.342115	Q9DCL9	PUR6	HeartECM
group4 - group1	-0.417444	0.512472	Q9DCL9	PUR6	HeartECM
group2 - group1	-0.0527623	0.965227	Q8K268	ABCF3	HeartECM
group3 - group1	-0.174022	0.48471	Q8K268	ABCF3	HeartECM
group4 - group1	-0.0545465	0.961793	Q8K268	ABCF3	HeartECM
group2 - group1	-0.341992	0.607731	Q9CQJ6	DENR	HeartECM
group3 - group1	-0.0725788	0.992244	Q9CQJ6	DENR	HeartECM
group4 - group1	-0.0282614	0.999525	Q9CQJ6	DENR	HeartECM
group2 - group1	-0.391687	0.387085	Q3TEA8	HP1B3	HeartECM
group3 - group1	0.0515959	0.995417	Q3TEA8	HP1B3	HeartECM
group4 - group1	0.125251	0.942987	Q3TEA8	HP1B3	HeartECM
group2 - group1	-0.235509	0.559657	Q61655	DD19A	HeartECM
group3 - group1	0.0347033	0.996757	Q61655	DD19A	HeartECM
group4 - group1	0.189131	0.704413	Q61655	DD19A	HeartECM
group2 - group1	0.30925	0.701194	Q3U2V3	NUD18	HeartECM
group3 - group1	0.112786	0.975835	Q3U2V3	NUD18	HeartECM
group4 - group1	0.435545	0.4639	Q3U2V3	NUD18	HeartECM
group2 - group1	0.0111889	0.999942	Q8BUV3	GEPH	HeartECM
group3 - group1	0.449561	0.242754	Q8BUV3	GEPH	HeartECM
group4 - group1	-0.0106472	0.99995	Q8BUV3	GEPH	HeartECM
group2 - group1	-4.79081	0	Q9CRB3	HIUH	HeartECM
group3 - group1	-4.59647	0	Q9CRB3	HIUH	HeartECM
group4 - group1	-4.26973	0	Q9CRB3	HIUH	HeartECM
group2 - group1	-0.695083	0.192951	Q99MD9	NASP	HeartECM
group3 - group1	-0.213231	0.894282	Q99MD9	NASP	HeartECM
group4 - group1	0.351902	0.675722	Q99MD9	NASP	HeartECM
group2 - group1	-1.88385	1.08505e-09	Q9CQM5	TXD17	HeartECM
group3 - group1	-0.881448	0.000725834	Q9CQM5	TXD17	HeartECM
group4 - group1	-1.1777	2.67204e-05	Q9CQM5	TXD17	HeartECM
group2 - group1	-0.67662	0.0282216	P21300	ALD1	HeartECM
group3 - group1	-0.427589	0.202743	P21300	ALD1	HeartECM
group4 - group1	1.81968	3.50664e-06	P21300	ALD1	HeartECM
group2 - group1	-0.641837	0.0509028	Q9JI44	DMAP1	HeartECM
group3 - group1	0.0891825	0.968843	Q9JI44	DMAP1	HeartECM
group4 - group1	-0.0458723	0.995406	Q9JI44	DMAP1	HeartECM
group2 - group1	-0.470477	0.413346	Q64213	SF01	HeartECM
group3 - group1	-0.106729	0.97994	Q64213	SF01	HeartECM
group4 - group1	-0.133267	0.962638	Q64213	SF01	HeartECM
group2 - group1	0.401091	0.254285	Q148W8	STYL2	HeartECM
group3 - group1	0.146369	0.872015	Q148W8	STYL2	HeartECM
group4 - group1	0.0506104	0.993088	Q148W8	STYL2	HeartECM
group2 - group1	-0.98584	0.223674	Q62189	SNRPA	HeartECM
group3 - group1	0.0319266	0.999861	Q62189	SNRPA	HeartECM
group4 - group1	-0.436285	0.777728	Q62189	SNRPA	HeartECM
group2 - group1	-0.515825	0.0256853	Q3TRM8	HXK3	HeartECM
group3 - group1	-0.44097	0.0590698	Q3TRM8	HXK3	HeartECM
group4 - group1	-0.234808	0.425098	Q3TRM8	HXK3	HeartECM
group2 - group1	0.482854	0.21249	Q9Z2M7	PMM2	HeartECM
group3 - group1	-3.2684	3.64397e-12	Q9Z2M7	PMM2	HeartECM
group4 - group1	1.65256	4.52775e-05	Q9Z2M7	PMM2	HeartECM
group2 - group1	-0.757217	0.0846653	P06151	LDHA	HeartECM
group3 - group1	-0.179065	0.903726	P06151	LDHA	HeartECM
group4 - group1	-0.334982	0.618434	P06151	LDHA	HeartECM
group2 - group1	0.266699	0.894976	Q99MN1	SYK	HeartECM
group3 - group1	0.574799	0.491248	Q99MN1	SYK	HeartECM
group4 - group1	0.318625	0.838274	Q99MN1	SYK	HeartECM
group2 - group1	-0.220459	0.908206	P31230	AIMP1	HeartECM
group3 - group1	0.0342774	0.999564	P31230	AIMP1	HeartECM
group4 - group1	-0.165334	0.957167	P31230	AIMP1	HeartECM
group2 - group1	-0.727997	0.178862	P57776	EF1D	HeartECM
group3 - group1	-0.39582	0.613855	P57776	EF1D	HeartECM
group4 - group1	-0.38271	0.636496	P57776	EF1D	HeartECM
group2 - group1	-1.08231	0.000438727	Q3UDR8	YIPF3	HeartECM
group3 - group1	0.133565	0.872803	Q3UDR8	YIPF3	HeartECM
group4 - group1	-0.818003	0.00467844	Q3UDR8	YIPF3	HeartECM
group2 - group1	-0.462062	0.403426	Q8BML9	SYQ	HeartECM
group3 - group1	-0.265257	0.773106	Q8BML9	SYQ	HeartECM
group4 - group1	-0.147552	0.946369	Q8BML9	SYQ	HeartECM
group2 - group1	0.0842799	0.962558	Q9CQX2	CYB5B	HeartECM
group3 - group1	0.0412197	0.995176	Q9CQX2	CYB5B	HeartECM
group4 - group1	0.0989226	0.942133	Q9CQX2	CYB5B	HeartECM
group2 - group1	-0.471703	0.231394	Q02248	CTNB1	HeartECM
group3 - group1	-0.231757	0.729646	Q02248	CTNB1	HeartECM
group4 - group1	-0.114685	0.950962	Q02248	CTNB1	HeartECM
group2 - group1	0.163696	0.919389	Q6ZQ58	LARP1	HeartECM
group3 - group1	0.43519	0.410555	Q6ZQ58	LARP1	HeartECM
group4 - group1	0.230356	0.814342	Q6ZQ58	LARP1	HeartECM
group2 - group1	-0.325529	0.424628	P15105	GLNA	HeartECM
group3 - group1	-0.0732887	0.981191	P15105	GLNA	HeartECM
group4 - group1	-0.135335	0.900645	P15105	GLNA	HeartECM
group2 - group1	0.648582	0.168788	O70548	TELT	HeartECM
group3 - group1	0.0883204	0.987127	O70548	TELT	HeartECM
group4 - group1	0.306541	0.692504	O70548	TELT	HeartECM
group2 - group1	-0.00530471	0.999996	Q8BHS3	RBM22	HeartECM
group3 - group1	-0.0972324	0.975436	Q8BHS3	RBM22	HeartECM
group4 - group1	0.518729	0.224423	Q8BHS3	RBM22	HeartECM
group2 - group1	-0.622354	0.00600595	Q9DCQ2	ASPDH	HeartECM
group3 - group1	-5.95997	0	Q9DCQ2	ASPDH	HeartECM
group4 - group1	-6.42012	0	Q9DCQ2	ASPDH	HeartECM
group2 - group1	-0.273628	0.491942	P51855	GSHB	HeartECM
group3 - group1	-0.377258	0.254147	P51855	GSHB	HeartECM
group4 - group1	-0.392517	0.228011	P51855	GSHB	HeartECM
group2 - group1	0.0921995	0.976332	Q9JLI8	SART3	HeartECM
group3 - group1	0.00604045	0.999993	Q9JLI8	SART3	HeartECM
group4 - group1	-0.233146	0.750294	Q9JLI8	SART3	HeartECM
group2 - group1	-0.774499	0.0032833	Q3TPX4	EXOC5	HeartECM
group3 - group1	-0.0386151	0.994506	Q3TPX4	EXOC5	HeartECM
group4 - group1	-0.359536	0.200914	Q3TPX4	EXOC5	HeartECM
group2 - group1	-2.72611	3.33067e-15	Q99J36	THUM1	HeartECM
group3 - group1	-2.27017	3.82903e-11	Q99J36	THUM1	HeartECM
group4 - group1	-0.0599441	0.981838	Q99J36	THUM1	HeartECM
group2 - group1	-1.26733	7.62366e-06	Q8VC31	CCDC9	HeartECM
group3 - group1	-0.759707	0.00270222	Q8VC31	CCDC9	HeartECM
group4 - group1	-0.792608	0.00169556	Q8VC31	CCDC9	HeartECM
group2 - group1	-0.575874	0.191262	Q9WTM5	RUVB2	HeartECM
group3 - group1	-0.367703	0.513376	Q9WTM5	RUVB2	HeartECM
group4 - group1	-0.215648	0.827849	Q9WTM5	RUVB2	HeartECM
group2 - group1	-1.38412	0.0326275	P12382	PFKAL	HeartECM
group3 - group1	-0.212028	0.949089	P12382	PFKAL	HeartECM
group4 - group1	-0.420383	0.732262	P12382	PFKAL	HeartECM
group2 - group1	-1.23192	0.0294543	P63073	IF4E	HeartECM
group3 - group1	-0.312678	0.810563	P63073	IF4E	HeartECM
group4 - group1	-0.456403	0.595511	P63073	IF4E	HeartECM
group2 - group1	0.202539	0.932248	P14873	MAP1B	HeartECM
group3 - group1	-0.510484	0.502091	P14873	MAP1B	HeartECM
group4 - group1	-0.208528	0.92694	P14873	MAP1B	HeartECM
group2 - group1	1.53169	3.21272e-06	Q9D662	SC23B	HeartECM
group3 - group1	4.02301	0	Q9D662	SC23B	HeartECM
group4 - group1	-0.280221	0.272107	Q9D662	SC23B	HeartECM
group2 - group1	0.162002	0.872582	Q99L88	SNTB1	HeartECM
group3 - group1	-0.240003	0.695389	Q99L88	SNTB1	HeartECM
group4 - group1	0.173413	0.849943	Q99L88	SNTB1	HeartECM
group2 - group1	2.09638	0.00382451	Q9D868	PPIH	HeartECM
group3 - group1	1.39584	0.0523991	Q9D868	PPIH	HeartECM
group4 - group1	0.753738	0.394308	Q9D868	PPIH	HeartECM
group2 - group1	-0.212777	0.208834	Q8C1B7	2024-09-11	HeartECM
group3 - group1	-0.104094	0.711949	Q8C1B7	2024-09-11	HeartECM
group4 - group1	-0.0785153	0.844665	Q8C1B7	2024-09-11	HeartECM
group2 - group1	-1.28909	0.000432535	Q9JME7	TPC2L	HeartECM
group3 - group1	-0.578445	0.103286	Q9JME7	TPC2L	HeartECM
group4 - group1	-1.09548	0.00191239	Q9JME7	TPC2L	HeartECM
group2 - group1	0.352151	0.0207476	Q8BWQ6	VP35L	HeartECM
group3 - group1	0.177469	0.321716	Q8BWQ6	VP35L	HeartECM
group4 - group1	0.0182019	0.997156	Q8BWQ6	VP35L	HeartECM
group2 - group1	-0.712477	0.239204	Q61166	MARE1	HeartECM
group3 - group1	-0.271784	0.849742	Q61166	MARE1	HeartECM
group4 - group1	-0.315125	0.789084	Q61166	MARE1	HeartECM
group2 - group1	-0.577825	0.376946	Q6PER3	MARE3	HeartECM
group3 - group1	-0.5937	0.35669	Q6PER3	MARE3	HeartECM
group4 - group1	-0.337116	0.74721	Q6PER3	MARE3	HeartECM
group2 - group1	0.271291	0.28868	Q9CQ73	PKP2	HeartECM
group3 - group1	-0.0409375	0.989931	Q9CQ73	PKP2	HeartECM
group4 - group1	0.178942	0.597388	Q9CQ73	PKP2	HeartECM
group2 - group1	-1.04849	0.00102388	Q8VE99	CC115	HeartECM
group3 - group1	-0.797909	0.00987017	Q8VE99	CC115	HeartECM
group4 - group1	-0.906295	0.0037024	Q8VE99	CC115	HeartECM
group2 - group1	-0.261049	0.601655	P33611	DPOA2	HeartECM
group3 - group1	4.06458	3.77476e-15	P33611	DPOA2	HeartECM
group4 - group1	0.152816	0.871904	P33611	DPOA2	HeartECM
group2 - group1	0.0269785	0.999133	Q9JKP5	MBNL1	HeartECM
group3 - group1	-0.0490429	0.994908	Q9JKP5	MBNL1	HeartECM
group4 - group1	0.233752	0.693114	Q9JKP5	MBNL1	HeartECM
group2 - group1	-5.38465e-05	1	Q920B9	SP16H	HeartECM
group3 - group1	-0.0708136	0.949664	Q920B9	SP16H	HeartECM
group4 - group1	-0.139231	0.739144	Q920B9	SP16H	HeartECM
group2 - group1	0.832842	0.17686	Q3T9E4	TGTP2	HeartECM
group3 - group1	-0.616387	0.382737	Q3T9E4	TGTP2	HeartECM
group4 - group1	0.496826	0.545452	Q3T9E4	TGTP2	HeartECM
group2 - group1	-0.33039	0.161851	Q9CQQ4	GEMI2	HeartECM
group3 - group1	0.149521	0.710678	Q9CQQ4	GEMI2	HeartECM
group4 - group1	-0.3246	0.171841	Q9CQQ4	GEMI2	HeartECM
group2 - group1	-0.464642	0.126344	P53994	RAB2A	HeartECM
group3 - group1	-0.487052	0.105216	P53994	RAB2A	HeartECM
group4 - group1	-0.246164	0.561459	P53994	RAB2A	HeartECM
group2 - group1	-0.0683937	0.9847	Q9WV32	ARC1B	HeartECM
group3 - group1	-0.277868	0.545932	Q9WV32	ARC1B	HeartECM
group4 - group1	0.0649738	0.986795	Q9WV32	ARC1B	HeartECM
group2 - group1	-0.893727	0.029473	P04117	FABP4	HeartECM
group3 - group1	-0.427931	0.405732	P04117	FABP4	HeartECM
group4 - group1	-0.284889	0.693991	P04117	FABP4	HeartECM
group2 - group1	-0.338974	0.883517	P68033	ACTC	HeartECM
group3 - group1	-1.31099	0.0896084	P68033	ACTC	HeartECM
group4 - group1	-0.322309	0.897328	P68033	ACTC	HeartECM
group2 - group1	0.0746211	0.967749	P68134	ACTS	HeartECM
group3 - group1	-0.0397811	0.994703	P68134	ACTS	HeartECM
group4 - group1	0.287749	0.38644	P68134	ACTS	HeartECM
group2 - group1	0.31704	0.944049	Q60605	MYL6	HeartECM
group3 - group1	-0.236942	0.974915	Q60605	MYL6	HeartECM
group4 - group1	0.202672	0.983901	Q60605	MYL6	HeartECM
group2 - group1	-0.205241	0.824413	P62774	MTPN	HeartECM
group3 - group1	-0.104232	0.969526	P62774	MTPN	HeartECM
group4 - group1	-0.197768	0.839011	P62774	MTPN	HeartECM
group2 - group1	0.873431	0.0124508	P62737	ACTA	HeartECM
group3 - group1	-0.620599	0.0817362	P62737	ACTA	HeartECM
group4 - group1	-0.0291313	0.999022	P62737	ACTA	HeartECM
group2 - group1	-0.199176	0.924408	P97823	LYPA1	HeartECM
group3 - group1	0.201912	0.921747	P97823	LYPA1	HeartECM
group4 - group1	0.445232	0.559556	P97823	LYPA1	HeartECM
group2 - group1	-0.564353	0.11849	Q60931	VDAC3	HeartECM
group3 - group1	-0.519614	0.159938	Q60931	VDAC3	HeartECM
group4 - group1	-0.123581	0.936325	Q60931	VDAC3	HeartECM
group2 - group1	0.155085	0.815908	P60710	ACTB	HeartECM
group3 - group1	-0.163835	0.791888	P60710	ACTB	HeartECM
group4 - group1	0.184175	0.732678	P60710	ACTB	HeartECM
group2 - group1	0.0967174	0.98995	Q3TJD7	PDLI7	HeartECM
group3 - group1	-0.0558655	0.997999	Q3TJD7	PDLI7	HeartECM
group4 - group1	-0.101791	0.988345	Q3TJD7	PDLI7	HeartECM
group2 - group1	0.0747805	0.946227	P01631	KV2A7	HeartECM
group3 - group1	-3.80269	0	P01631	KV2A7	HeartECM
group4 - group1	0.749491	0.00124521	P01631	KV2A7	HeartECM
group2 - group1	0.90688	0.0444633	P63260	ACTG	HeartECM
group3 - group1	0.31883	0.679706	P63260	ACTG	HeartECM
group4 - group1	0.336604	0.64525	P63260	ACTG	HeartECM
group2 - group1	0.142683	0.883714	Q8BWB1	SYP2L	HeartECM
group3 - group1	0.256169	0.594579	Q8BWB1	SYP2L	HeartECM
group4 - group1	0.194484	0.761957	Q8BWB1	SYP2L	HeartECM
group2 - group1	-0.143486	0.569144	Q9CPR1	RWDD4	HeartECM
group3 - group1	0.139297	0.590096	Q9CPR1	RWDD4	HeartECM
group4 - group1	-0.0850793	0.852276	Q9CPR1	RWDD4	HeartECM
group2 - group1	-0.340658	0.433347	O70201	BIRC5	HeartECM
group3 - group1	0.0118324	0.999928	O70201	BIRC5	HeartECM
group4 - group1	-0.27805	0.584172	O70201	BIRC5	HeartECM
group2 - group1	-0.684064	0.0140458	P61971	NTF2	HeartECM
group3 - group1	-0.258081	0.49379	P61971	NTF2	HeartECM
group4 - group1	-0.211789	0.635107	P61971	NTF2	HeartECM
group2 - group1	0.400561	0.440789	Q91V61	SFXN3	HeartECM
group3 - group1	0.0326923	0.999099	Q91V61	SFXN3	HeartECM
group4 - group1	0.0948707	0.979543	Q91V61	SFXN3	HeartECM
group2 - group1	-0.383528	0.0822816	P48962	ADT1	HeartECM
group3 - group1	-0.239115	0.358885	P48962	ADT1	HeartECM
group4 - group1	-0.015973	0.999316	P48962	ADT1	HeartECM
group2 - group1	-0.749058	0.047072	P68510	1433F	HeartECM
group3 - group1	-0.18754	0.850003	P68510	1433F	HeartECM
group4 - group1	-0.391354	0.404628	P68510	1433F	HeartECM
group2 - group1	0.293115	0.827309	Q99MR6	SRRT	HeartECM
group3 - group1	0.889005	0.122708	Q99MR6	SRRT	HeartECM
group4 - group1	-0.277972	0.847411	Q99MR6	SRRT	HeartECM
group2 - group1	0.479295	0.235146	P23242	CXA1	HeartECM
group3 - group1	-0.127636	0.938465	P23242	CXA1	HeartECM
group4 - group1	0.180805	0.851455	P23242	CXA1	HeartECM
group2 - group1	0.193795	0.61304	Q9Z2Y3	HOME1	HeartECM
group3 - group1	-0.313965	0.258625	Q9Z2Y3	HOME1	HeartECM
group4 - group1	-0.0431918	0.991253	Q9Z2Y3	HOME1	HeartECM
group2 - group1	1.12165	0.112186	Q61210	ARHG1	HeartECM
group3 - group1	0.125809	0.989793	Q61210	ARHG1	HeartECM
group4 - group1	-0.0248263	0.999918	Q61210	ARHG1	HeartECM
group2 - group1	-3.86614	0	Q91WN1	DNJC9	HeartECM
group3 - group1	-0.787091	0.00481303	Q91WN1	DNJC9	HeartECM
group4 - group1	1.1115	0.00020031	Q91WN1	DNJC9	HeartECM
group2 - group1	-1.19748	0.240329	P04247	MYG	HeartECM
group3 - group1	0.267791	0.962414	P04247	MYG	HeartECM
group4 - group1	-0.208488	0.981378	P04247	MYG	HeartECM
group2 - group1	-0.894738	0.503579	P68082	NA	HeartECM
group3 - group1	0.364764	0.927743	P68082	NA	HeartECM
group4 - group1	0.00909912	0.999999	P68082	NA	HeartECM
group2 - group1	0.445087	0.428365	Q8K4F6	NSUN5	HeartECM
group3 - group1	0.227093	0.838371	Q8K4F6	NSUN5	HeartECM
group4 - group1	-0.0538937	0.996947	Q8K4F6	NSUN5	HeartECM
group2 - group1	0.33202	0.257765	Q64310	SURF4	HeartECM
group3 - group1	0.0975901	0.926931	Q64310	SURF4	HeartECM
group4 - group1	-0.128524	0.854213	Q64310	SURF4	HeartECM
group2 - group1	-0.184425	0.617111	Q9CQ69	QCR8	HeartECM
group3 - group1	-0.0955898	0.910655	Q9CQ69	QCR8	HeartECM
group4 - group1	-0.282941	0.300605	Q9CQ69	QCR8	HeartECM
group2 - group1	-0.385621	0.229093	Q9D114	MESH1	HeartECM
group3 - group1	-0.440896	0.150469	Q9D114	MESH1	HeartECM
group4 - group1	-0.391937	0.218615	Q9D114	MESH1	HeartECM
group2 - group1	-0.309896	0.222627	P46638	RB11B	HeartECM
group3 - group1	-0.0484777	0.985185	P46638	RB11B	HeartECM
group4 - group1	0.053386	0.980489	P46638	RB11B	HeartECM
group2 - group1	-0.178101	0.798864	Q9WU62	INCE	HeartECM
group3 - group1	0.0141941	0.999843	Q9WU62	INCE	HeartECM
group4 - group1	0.0382283	0.996993	Q9WU62	INCE	HeartECM
group2 - group1	7.1278	0	Q9DCG6	PBLD1	HeartECM
group3 - group1	5.94647	0	Q9DCG6	PBLD1	HeartECM
group4 - group1	5.96353	0	Q9DCG6	PBLD1	HeartECM
group2 - group1	1.24764	0.00137721	Q9R257	HEBP1	HeartECM
group3 - group1	-1.38724	0.000565812	Q9R257	HEBP1	HeartECM
group4 - group1	0.701928	0.0656548	Q9R257	HEBP1	HeartECM
group2 - group1	-0.481548	0.436568	Q99JB8	PACN3	HeartECM
group3 - group1	-0.112416	0.980055	Q99JB8	PACN3	HeartECM
group4 - group1	-0.0529706	0.997776	Q99JB8	PACN3	HeartECM
group2 - group1	0.190553	0.938673	Q52KI8	SRRM1	HeartECM
group3 - group1	0.00859903	0.999993	Q52KI8	SRRM1	HeartECM
group4 - group1	-0.255138	0.870759	Q52KI8	SRRM1	HeartECM
group2 - group1	-0.301863	0.465522	P60335	PCBP1	HeartECM
group3 - group1	-0.167847	0.823711	P60335	PCBP1	HeartECM
group4 - group1	-0.0295198	0.998601	P60335	PCBP1	HeartECM
group2 - group1	0.661288	0.0495181	Q8BYP3	RHOF	HeartECM
group3 - group1	0.673334	0.0454577	Q8BYP3	RHOF	HeartECM
group4 - group1	0.485271	0.176351	Q8BYP3	RHOF	HeartECM
group2 - group1	0.251428	0.350185	Q99K01	PDXD1	HeartECM
group3 - group1	-0.0327831	0.994856	Q99K01	PDXD1	HeartECM
group4 - group1	0.0778699	0.940348	Q99K01	PDXD1	HeartECM
group2 - group1	-5.44398	0	P58735	S26A1	HeartECM
group3 - group1	0.578075	0.177971	P58735	S26A1	HeartECM
group4 - group1	-5.25184	2.22045e-16	P58735	S26A1	HeartECM
group2 - group1	0.557922	0.18589	Q8BGQ7	SYAC	HeartECM
group3 - group1	0.337756	0.545764	Q8BGQ7	SYAC	HeartECM
group4 - group1	-0.224431	0.7933	Q8BGQ7	SYAC	HeartECM
group2 - group1	-3.30609	5.77302e-11	Q7TSH6	SCAF4	HeartECM
group3 - group1	-2.79675	3.87275e-08	Q7TSH6	SCAF4	HeartECM
group4 - group1	-1.39926	0.000181426	Q7TSH6	SCAF4	HeartECM
group2 - group1	-0.33425	0.282137	O55222	ILK	HeartECM
group3 - group1	-0.20758	0.632189	O55222	ILK	HeartECM
group4 - group1	-0.0303486	0.997666	O55222	ILK	HeartECM
group2 - group1	-0.0403871	0.996744	Q8VI36	PAXI	HeartECM
group3 - group1	0.0917149	0.965402	Q8VI36	PAXI	HeartECM
group4 - group1	0.420434	0.243617	Q8VI36	PAXI	HeartECM
group2 - group1	-0.628316	0.10331	Q04207	TF65	HeartECM
group3 - group1	-0.272659	0.661578	Q04207	TF65	HeartECM
group4 - group1	0.308313	0.57868	Q04207	TF65	HeartECM
group2 - group1	-0.669856	0.124041	P62259	1433E	HeartECM
group3 - group1	-0.25359	0.766442	P62259	1433E	HeartECM
group4 - group1	-0.0387757	0.998655	P62259	1433E	HeartECM
group2 - group1	-0.164567	0.569424	P30999	CTND1	HeartECM
group3 - group1	-0.25094	0.257102	P30999	CTND1	HeartECM
group4 - group1	-0.156181	0.60618	P30999	CTND1	HeartECM
group2 - group1	0.357379	0.355919	Q921W0	CHM1A	HeartECM
group3 - group1	0.0490825	0.99414	Q921W0	CHM1A	HeartECM
group4 - group1	0.00175181	1	Q921W0	CHM1A	HeartECM
group2 - group1	-0.131758	0.619864	O08579	EMD	HeartECM
group3 - group1	-0.24763	0.17177	O08579	EMD	HeartECM
group4 - group1	-0.000683938	1	O08579	EMD	HeartECM
group2 - group1	-0.434425	0.0313131	P35293	RAB18	HeartECM
group3 - group1	-0.382936	0.0602144	P35293	RAB18	HeartECM
group4 - group1	-0.135547	0.711943	P35293	RAB18	HeartECM
group2 - group1	-0.681429	0.0138598	Q99K51	PLST	HeartECM
group3 - group1	-0.237984	0.550984	Q99K51	PLST	HeartECM
group4 - group1	-0.0627301	0.981755	Q99K51	PLST	HeartECM
group2 - group1	0.352733	0.429175	Q5SWU9	ACACA	HeartECM
group3 - group1	-0.177912	0.843032	Q5SWU9	ACACA	HeartECM
group4 - group1	-0.346799	0.441913	Q5SWU9	ACACA	HeartECM
group2 - group1	0.613085	0.0565999	O88291	ZN326	HeartECM
group3 - group1	0.161829	0.843772	O88291	ZN326	HeartECM
group4 - group1	0.685317	0.0315764	O88291	ZN326	HeartECM
group2 - group1	-0.660585	0.17982	O88746	TOM1	HeartECM
group3 - group1	-0.337665	0.655748	O88746	TOM1	HeartECM
group4 - group1	-0.312476	0.703412	O88746	TOM1	HeartECM
group2 - group1	-0.325288	0.28535	Q5SWT3	S2535	HeartECM
group3 - group1	-0.547495	0.0396615	Q5SWT3	S2535	HeartECM
group4 - group1	-0.0888589	0.945875	Q5SWT3	S2535	HeartECM
group2 - group1	-0.150136	0.923594	O89110	CASP8	HeartECM
group3 - group1	-0.0326302	0.999042	O89110	CASP8	HeartECM
group4 - group1	1.57452	0.000161826	O89110	CASP8	HeartECM
group2 - group1	-0.352421	0.307132	Q8VC03	EMAL3	HeartECM
group3 - group1	-0.140586	0.867799	Q8VC03	EMAL3	HeartECM
group4 - group1	-0.445982	0.15652	Q8VC03	EMAL3	HeartECM
group2 - group1	-0.693421	0.0137929	Q91WE2	PIP30	HeartECM
group3 - group1	1.56193	1.26751e-06	Q91WE2	PIP30	HeartECM
group4 - group1	-0.324399	0.329894	Q91WE2	PIP30	HeartECM
group2 - group1	-0.638748	0.133115	P17225	PTBP1	HeartECM
group3 - group1	-0.455404	0.348963	P17225	PTBP1	HeartECM
group4 - group1	-0.21067	0.835597	P17225	PTBP1	HeartECM
group2 - group1	-0.73772	0.197484	Q9D0I9	SYRC	HeartECM
group3 - group1	-0.330397	0.750303	Q9D0I9	SYRC	HeartECM
group4 - group1	-0.222599	0.900326	Q9D0I9	SYRC	HeartECM
group2 - group1	-2.77426	5.58942e-12	Q07813	BAX	HeartECM
group3 - group1	0.231148	0.551389	Q07813	BAX	HeartECM
group4 - group1	0.0880272	0.949209	Q07813	BAX	HeartECM
group2 - group1	-0.54541	0.0810263	Q60611	SATB1	HeartECM
group3 - group1	-0.458096	0.159431	Q60611	SATB1	HeartECM
group4 - group1	-0.510162	0.107291	Q60611	SATB1	HeartECM
group2 - group1	0.0872538	0.931229	A2AAJ9	OBSCN	HeartECM
group3 - group1	-0.0158371	0.999504	A2AAJ9	OBSCN	HeartECM
group4 - group1	0.135763	0.79696	A2AAJ9	OBSCN	HeartECM
group2 - group1	-0.392843	0.374852	P23927	CRYAB	HeartECM
group3 - group1	-0.0757684	0.98542	P23927	CRYAB	HeartECM
group4 - group1	-0.0429807	0.997218	P23927	CRYAB	HeartECM
group2 - group1	-0.315847	0.461403	Q9CQI7	RU2B	HeartECM
group3 - group1	0.224383	0.698783	Q9CQI7	RU2B	HeartECM
group4 - group1	0.078001	0.978658	Q9CQI7	RU2B	HeartECM
group2 - group1	0.0146606	0.999713	P42209	2024-09-01	HeartECM
group3 - group1	0.122967	0.874477	P42209	2024-09-01	HeartECM
group4 - group1	0.177388	0.714655	P42209	2024-09-01	HeartECM
group2 - group1	-0.476211	0.14465	P63101	1433Z	HeartECM
group3 - group1	-0.00492651	0.999993	P63101	1433Z	HeartECM
group4 - group1	0.190216	0.76074	P63101	1433Z	HeartECM
group2 - group1	-0.877785	0.0585265	Q91VT4	CBR4	HeartECM
group3 - group1	-0.477159	0.407257	Q91VT4	CBR4	HeartECM
group4 - group1	-0.355033	0.624501	Q91VT4	CBR4	HeartECM
group2 - group1	0.0734259	0.99027	Q9QXD8	LIMD1	HeartECM
group3 - group1	-0.148744	0.930171	Q9QXD8	LIMD1	HeartECM
group4 - group1	0.112523	0.967221	Q9QXD8	LIMD1	HeartECM
group2 - group1	-2.5246	7.25608e-06	P97311	MCM6	HeartECM
group3 - group1	-2.46666	1.70942e-05	P97311	MCM6	HeartECM
group4 - group1	-2.34982	1.7169e-05	P97311	MCM6	HeartECM
group2 - group1	0.337698	0.345716	Q8R0F6	ILKAP	HeartECM
group3 - group1	0.356189	0.306656	Q8R0F6	ILKAP	HeartECM
group4 - group1	0.356248	0.306528	Q8R0F6	ILKAP	HeartECM
group2 - group1	-0.512714	0.0774201	Q91X52	DCXR	HeartECM
group3 - group1	0.00440071	0.999994	Q91X52	DCXR	HeartECM
group4 - group1	-0.0104037	0.999917	Q91X52	DCXR	HeartECM
group2 - group1	0.704668	0.187363	Q9DB34	CHM2A	HeartECM
group3 - group1	0.928	0.0642598	Q9DB34	CHM2A	HeartECM
group4 - group1	0.60691	0.285211	Q9DB34	CHM2A	HeartECM
group2 - group1	-1.18411	0.00938055	Q3TMP8	TM38A	HeartECM
group3 - group1	-0.840544	0.0661422	Q3TMP8	TM38A	HeartECM
group4 - group1	-0.0227255	0.999784	Q3TMP8	TM38A	HeartECM
group2 - group1	0.459873	0.650447	Q9CWY8	RNH2A	HeartECM
group3 - group1	0.192186	0.955778	Q9CWY8	RNH2A	HeartECM
group4 - group1	-0.533045	0.548367	Q9CWY8	RNH2A	HeartECM
group2 - group1	-0.00310675	1	Q9WTK5	NFKB2	HeartECM
group3 - group1	0.0606036	0.99696	Q9WTK5	NFKB2	HeartECM
group4 - group1	0.252882	0.842475	Q9WTK5	NFKB2	HeartECM
group2 - group1	-3.41994	0	O35403	ST3A1	HeartECM
group3 - group1	-3.08763	0	O35403	ST3A1	HeartECM
group4 - group1	-3.48537	0	O35403	ST3A1	HeartECM
group2 - group1	-0.281829	0.162535	O09044	SNP23	HeartECM
group3 - group1	-0.0381803	0.986892	O09044	SNP23	HeartECM
group4 - group1	-0.200742	0.392485	O09044	SNP23	HeartECM
group2 - group1	-0.697145	0.0415248	Q61160	FADD	HeartECM
group3 - group1	0.0739481	0.983817	Q61160	FADD	HeartECM
group4 - group1	-1.40649	0.000187399	Q61160	FADD	HeartECM
group2 - group1	-0.580672	0.349801	Q60854	SPB6	HeartECM
group3 - group1	-0.189476	0.931398	Q60854	SPB6	HeartECM
group4 - group1	-0.360809	0.691011	Q60854	SPB6	HeartECM
group2 - group1	-0.425247	0.242694	Q5FWK3	RHG01	HeartECM
group3 - group1	-0.299812	0.500506	Q5FWK3	RHG01	HeartECM
group4 - group1	0.0927258	0.965294	Q5FWK3	RHG01	HeartECM
group2 - group1	-0.604812	0.105229	P02798	MT2	HeartECM
group3 - group1	-0.467541	0.24774	P02798	MT2	HeartECM
group4 - group1	-0.252896	0.688205	P02798	MT2	HeartECM
group2 - group1	-0.589088	0.0306629	P02802	MT1	HeartECM
group3 - group1	-0.5124	0.0628742	P02802	MT1	HeartECM
group4 - group1	-0.695738	0.010526	P02802	MT1	HeartECM
group2 - group1	-0.31192	0.608848	Q9EPL8	IPO7	HeartECM
group3 - group1	-0.00918157	0.999979	Q9EPL8	IPO7	HeartECM
group4 - group1	-0.197076	0.849857	Q9EPL8	IPO7	HeartECM
group2 - group1	-0.905361	0.0458011	P35283	RAB12	HeartECM
group3 - group1	-0.274494	0.765306	P35283	RAB12	HeartECM
group4 - group1	-0.349688	0.622008	P35283	RAB12	HeartECM
group2 - group1	-0.117613	0.934948	Q9EPQ7	STAR5	HeartECM
group3 - group1	-0.157459	0.863569	Q9EPQ7	STAR5	HeartECM
group4 - group1	0.0907687	0.967795	Q9EPQ7	STAR5	HeartECM
group2 - group1	-1.51201	2.98461e-05	Q9D2Z4	SENP8	HeartECM
group3 - group1	-0.118427	0.931284	Q9D2Z4	SENP8	HeartECM
group4 - group1	-0.742659	0.0214067	Q9D2Z4	SENP8	HeartECM
group2 - group1	0.812189	0.0567309	P60060	SC61G	HeartECM
group3 - group1	0.577648	0.211198	P60060	SC61G	HeartECM
group4 - group1	0.427909	0.426017	P60060	SC61G	HeartECM
group2 - group1	-0.577081	0.0360653	Q6PGG2	GMIP	HeartECM
group3 - group1	-0.4661	0.0996897	Q6PGG2	GMIP	HeartECM
group4 - group1	-0.529217	0.0564706	Q6PGG2	GMIP	HeartECM
group2 - group1	0.458972	0.108071	Q9CYZ2	TPD54	HeartECM
group3 - group1	0.121553	0.889688	Q9CYZ2	TPD54	HeartECM
group4 - group1	0.0483696	0.991267	Q9CYZ2	TPD54	HeartECM
group2 - group1	0.150342	0.840351	Q5I1X5	IASPP	HeartECM
group3 - group1	0.0743895	0.974707	Q5I1X5	IASPP	HeartECM
group4 - group1	0.0964712	0.948248	Q5I1X5	IASPP	HeartECM
group2 - group1	-3.15476	3.02536e-13	Q8C1D8	IWS1	HeartECM
group3 - group1	-1.213	0.000219828	Q8C1D8	IWS1	HeartECM
group4 - group1	-2.68877	1.78138e-09	Q8C1D8	IWS1	HeartECM
group2 - group1	-0.0756615	0.962061	P62075	TIM13	HeartECM
group3 - group1	0.137046	0.82633	P62075	TIM13	HeartECM
group4 - group1	0.20876	0.592186	P62075	TIM13	HeartECM
group2 - group1	-0.491162	0.257981	Q7TT18	MCAF1	HeartECM
group3 - group1	-0.29083	0.640553	Q7TT18	MCAF1	HeartECM
group4 - group1	-0.298055	0.62422	Q7TT18	MCAF1	HeartECM
group2 - group1	-0.443492	0.0594876	P97414	KCNQ1	HeartECM
group3 - group1	0.0556158	0.978716	P97414	KCNQ1	HeartECM
group4 - group1	-2.05345	7.03694e-10	P97414	KCNQ1	HeartECM
group2 - group1	-0.115909	0.957509	O08810	U5S1	HeartECM
group3 - group1	-0.22527	0.777	O08810	U5S1	HeartECM
group4 - group1	-0.0379751	0.998309	O08810	U5S1	HeartECM
group2 - group1	-0.214092	0.301453	Q8BJ71	NUP93	HeartECM
group3 - group1	-0.273996	0.146459	Q8BJ71	NUP93	HeartECM
group4 - group1	-0.263524	0.167755	Q8BJ71	NUP93	HeartECM
group2 - group1	-0.972297	0.0462817	Q9WTK7	STK11	HeartECM
group3 - group1	-0.371285	0.630953	Q9WTK7	STK11	HeartECM
group4 - group1	-0.67364	0.202315	Q9WTK7	STK11	HeartECM
group2 - group1	1.14515	0.0412799	Q0P678	ZCH18	HeartECM
group3 - group1	1.41071	0.0115123	Q0P678	ZCH18	HeartECM
group4 - group1	1.76248	0.00200346	Q0P678	ZCH18	HeartECM
group2 - group1	-0.263585	0.336966	Q80YW0	CYH4	HeartECM
group3 - group1	-0.239275	0.409828	Q80YW0	CYH4	HeartECM
group4 - group1	-0.214394	0.493339	Q80YW0	CYH4	HeartECM
group2 - group1	-0.118276	0.904362	Q03267	IKZF1	HeartECM
group3 - group1	-0.362114	0.258453	Q03267	IKZF1	HeartECM
group4 - group1	-0.155543	0.814889	Q03267	IKZF1	HeartECM
group2 - group1	-1.26082	0.0366151	P62869	ELOB	HeartECM
group3 - group1	-0.539477	0.518924	P62869	ELOB	HeartECM
group4 - group1	-0.687959	0.335201	P62869	ELOB	HeartECM
group2 - group1	-0.0453529	0.998958	Q9CWL8	CTBL1	HeartECM
group3 - group1	0.874733	0.112929	Q9CWL8	CTBL1	HeartECM
group4 - group1	0.108554	0.986422	Q9CWL8	CTBL1	HeartECM
group2 - group1	-0.99661	0.00617029	P59470	RPC2	HeartECM
group3 - group1	-0.533231	0.16878	P59470	RPC2	HeartECM
group4 - group1	-0.245075	0.708766	P59470	RPC2	HeartECM
group2 - group1	-0.130346	0.763168	Q8R5J9	PRAF3	HeartECM
group3 - group1	0.0305329	0.995155	Q8R5J9	PRAF3	HeartECM
group4 - group1	0.0692016	0.950128	Q8R5J9	PRAF3	HeartECM
group2 - group1	-1.41743	0.00074372	Q99LG2	TNPO2	HeartECM
group3 - group1	-0.996472	0.0123282	Q99LG2	TNPO2	HeartECM
group4 - group1	-0.629552	0.131091	Q99LG2	TNPO2	HeartECM
group2 - group1	0.199284	0.789955	B9EJ86	OSBL8	HeartECM
group3 - group1	0.0518296	0.99439	B9EJ86	OSBL8	HeartECM
group4 - group1	0.115191	0.945935	B9EJ86	OSBL8	HeartECM
group2 - group1	-0.663954	0.493573	Q9CXA2	T3HPD	HeartECM
group3 - group1	-0.188235	0.972068	Q9CXA2	T3HPD	HeartECM
group4 - group1	-0.771159	0.379964	Q9CXA2	T3HPD	HeartECM
group2 - group1	-0.490777	0.085297	B2RRE7	OTUD4	HeartECM
group3 - group1	-0.0229894	0.999053	B2RRE7	OTUD4	HeartECM
group4 - group1	-0.308709	0.359015	B2RRE7	OTUD4	HeartECM
group2 - group1	-0.360532	0.370194	Q64105	SPRE	HeartECM
group3 - group1	-0.714415	0.030509	Q64105	SPRE	HeartECM
group4 - group1	-0.2955	0.520904	Q64105	SPRE	HeartECM
group2 - group1	-0.648137	0.0861038	P61924	COPZ1	HeartECM
group3 - group1	-0.144906	0.917505	P61924	COPZ1	HeartECM
group4 - group1	-0.371464	0.431468	P61924	COPZ1	HeartECM
group2 - group1	-0.362529	0.182727	Q8K1M6	DNM1L	HeartECM
group3 - group1	-0.340936	0.219974	Q8K1M6	DNM1L	HeartECM
group4 - group1	-0.282564	0.351176	Q8K1M6	DNM1L	HeartECM
group2 - group1	-1.05579	0.0227154	Q920Q6	MSI2H	HeartECM
group3 - group1	-0.402538	0.542007	Q920Q6	MSI2H	HeartECM
group4 - group1	-0.40385	0.539629	Q920Q6	MSI2H	HeartECM
group2 - group1	0.438741	0.116911	Q9CWE0	MFR1L	HeartECM
group3 - group1	0.280205	0.405554	Q9CWE0	MFR1L	HeartECM
group4 - group1	0.42454	0.131861	Q9CWE0	MFR1L	HeartECM
group2 - group1	-0.286019	0.399001	Q9Z0H7	BCL10	HeartECM
group3 - group1	-0.219112	0.596996	Q9Z0H7	BCL10	HeartECM
group4 - group1	-0.0525207	0.988456	Q9Z0H7	BCL10	HeartECM
group2 - group1	-0.493852	0.29418	Q69ZK0	PREX1	HeartECM
group3 - group1	-0.419261	0.416036	Q69ZK0	PREX1	HeartECM
group4 - group1	-0.0869351	0.984608	Q69ZK0	PREX1	HeartECM
group2 - group1	-0.868136	5.43637e-05	Q8R0J8	GNTK	HeartECM
group3 - group1	0.0625261	0.954374	Q8R0J8	GNTK	HeartECM
group4 - group1	-2.16603	4.44089e-16	Q8R0J8	GNTK	HeartECM
group2 - group1	-0.99979	0.0210066	Q61107	GBP3	HeartECM
group3 - group1	-1.94188	4.83502e-05	Q61107	GBP3	HeartECM
group4 - group1	-0.119288	0.968345	Q61107	GBP3	HeartECM
group2 - group1	-0.371274	0.318221	Q4FJU9	TMM40	HeartECM
group3 - group1	-0.561384	0.0835705	Q4FJU9	TMM40	HeartECM
group4 - group1	-0.340054	0.383883	Q4FJU9	TMM40	HeartECM
group2 - group1	-0.782655	0.0160308	Q80UK0	SESD1	HeartECM
group3 - group1	-0.0750146	0.980846	Q80UK0	SESD1	HeartECM
group4 - group1	0.0854766	0.972313	Q80UK0	SESD1	HeartECM
group2 - group1	0.0087605	0.999935	Q9JJ28	FLII	HeartECM
group3 - group1	-0.0106337	0.999884	Q9JJ28	FLII	HeartECM
group4 - group1	0.0225043	0.998916	Q9JJ28	FLII	HeartECM
group2 - group1	-0.357836	0.349533	Q9D1L9	LTOR5	HeartECM
group3 - group1	-0.32182	0.429888	Q9D1L9	LTOR5	HeartECM
group4 - group1	-0.136719	0.896951	Q9D1L9	LTOR5	HeartECM
group2 - group1	-1.75131	0.0629656	O55137	ACOT1	HeartECM
group3 - group1	0.147142	0.993525	O55137	ACOT1	HeartECM
group4 - group1	-0.684464	0.657445	O55137	ACOT1	HeartECM
group2 - group1	-0.0337038	0.997344	Q9CQ92	FIS1	HeartECM
group3 - group1	0.106108	0.930528	Q9CQ92	FIS1	HeartECM
group4 - group1	0.233717	0.592506	Q9CQ92	FIS1	HeartECM
group2 - group1	-0.411955	0.0899107	P14148	RL7	HeartECM
group3 - group1	-0.152884	0.73501	P14148	RL7	HeartECM
group4 - group1	-0.185881	0.61443	P14148	RL7	HeartECM
group2 - group1	-0.572597	0.239437	Q9JLJ5	ELOV1	HeartECM
group3 - group1	-0.642675	0.169199	Q9JLJ5	ELOV1	HeartECM
group4 - group1	-0.535877	0.28462	Q9JLJ5	ELOV1	HeartECM
group2 - group1	-0.948718	0.0028082	Q3TJZ6	FA98A	HeartECM
group3 - group1	-0.747503	0.0167245	Q3TJZ6	FA98A	HeartECM
group4 - group1	-0.473759	0.153391	Q3TJZ6	FA98A	HeartECM
group2 - group1	-4.78679	0	E9Q555	RN213	HeartECM
group3 - group1	-0.488925	0.12003	E9Q555	RN213	HeartECM
group4 - group1	-0.402788	0.228155	E9Q555	RN213	HeartECM
group2 - group1	-0.664139	0.0371309	Q9QX11	CYH1	HeartECM
group3 - group1	-0.247562	0.61975	Q9QX11	CYH1	HeartECM
group4 - group1	-0.0589362	0.989711	Q9QX11	CYH1	HeartECM
group2 - group1	-0.282801	0.436328	P97304	RPAC2	HeartECM
group3 - group1	-0.288877	0.420067	P97304	RPAC2	HeartECM
group4 - group1	-0.441677	0.137044	P97304	RPAC2	HeartECM
group2 - group1	-5.67037	0	P10711	TCEA1	HeartECM
group3 - group1	-2.23487	3.60868e-10	P10711	TCEA1	HeartECM
group4 - group1	-3.4294	0	P10711	TCEA1	HeartECM
group2 - group1	-0.274561	0.452389	P51807	DYLT1	HeartECM
group3 - group1	0.298435	0.388987	P51807	DYLT1	HeartECM
group4 - group1	-2.46119	2.49633e-11	P51807	DYLT1	HeartECM
group2 - group1	-1.61929	1.47102e-05	Q99LC8	EI2BA	HeartECM
group3 - group1	-0.4029	0.28356	Q99LC8	EI2BA	HeartECM
group4 - group1	0.616921	0.0632913	Q99LC8	EI2BA	HeartECM
group2 - group1	0.0664013	0.947152	Q99P72	RTN4	HeartECM
group3 - group1	0.0614315	0.95717	Q99P72	RTN4	HeartECM
group4 - group1	0.246387	0.282117	Q99P72	RTN4	HeartECM
group2 - group1	-0.376862	0.448951	O08900	IKZF3	HeartECM
group3 - group1	-0.164955	0.89554	O08900	IKZF3	HeartECM
group4 - group1	-0.089293	0.980111	O08900	IKZF3	HeartECM
group2 - group1	0.310114	0.779768	Q62219	TGFI1	HeartECM
group3 - group1	-0.024374	0.99983	Q62219	TGFI1	HeartECM
group4 - group1	0.195108	0.92831	Q62219	TGFI1	HeartECM
group2 - group1	-0.176801	0.720836	Q9Z130	HNRDL	HeartECM
group3 - group1	0.0361228	0.995903	Q9Z130	HNRDL	HeartECM
group4 - group1	-0.208811	0.616887	Q9Z130	HNRDL	HeartECM
group2 - group1	-0.67064	0.232428	Q61937	NPM	HeartECM
group3 - group1	-0.160073	0.953564	Q61937	NPM	HeartECM
group4 - group1	-0.209153	0.905968	Q61937	NPM	HeartECM
group2 - group1	-0.00341002	0.999997	Q8CI08	SLAI2	HeartECM
group3 - group1	0.0758453	0.966224	Q8CI08	SLAI2	HeartECM
group4 - group1	-0.263258	0.454167	Q8CI08	SLAI2	HeartECM
group2 - group1	-0.531567	0.146761	O54724	CAVN1	HeartECM
group3 - group1	-0.371794	0.383854	O54724	CAVN1	HeartECM
group4 - group1	-0.0998225	0.964143	O54724	CAVN1	HeartECM
group2 - group1	-0.155593	0.673397	Q8BIW1	PRUN1	HeartECM
group3 - group1	-0.145522	0.713595	Q8BIW1	PRUN1	HeartECM
group4 - group1	-0.0730416	0.94503	Q8BIW1	PRUN1	HeartECM
group2 - group1	0.158536	0.841135	Q9JHU2	PALMD	HeartECM
group3 - group1	0.0202925	0.999525	Q9JHU2	PALMD	HeartECM
group4 - group1	0.123337	0.914434	Q9JHU2	PALMD	HeartECM
group2 - group1	-0.198177	0.794108	Q64518	AT2A3	HeartECM
group3 - group1	-0.337986	0.45325	Q64518	AT2A3	HeartECM
group4 - group1	-0.00322773	0.999999	Q64518	AT2A3	HeartECM
group2 - group1	-6.65594	0	Q9R060	NUBP1	HeartECM
group3 - group1	-6.53068	0	Q9R060	NUBP1	HeartECM
group4 - group1	-6.67445	0	Q9R060	NUBP1	HeartECM
group2 - group1	-0.156299	0.751224	O70404	VAMP8	HeartECM
group3 - group1	0.389973	0.13732	O70404	VAMP8	HeartECM
group4 - group1	-0.130554	0.833116	O70404	VAMP8	HeartECM
group2 - group1	0.148329	0.732338	Q8BZ52	FSD2	HeartECM
group3 - group1	0.0660877	0.963702	Q8BZ52	FSD2	HeartECM
group4 - group1	0.158041	0.695966	Q8BZ52	FSD2	HeartECM
group2 - group1	-1.51967	0.00108107	Q8WTY4	CPIN1	HeartECM
group3 - group1	-0.406392	0.513789	Q8WTY4	CPIN1	HeartECM
group4 - group1	-0.559661	0.274908	Q8WTY4	CPIN1	HeartECM
group2 - group1	-0.609995	0.348153	Q52KR3	PRUN2	HeartECM
group3 - group1	-0.246965	0.88033	Q52KR3	PRUN2	HeartECM
group4 - group1	-0.670617	0.279408	Q52KR3	PRUN2	HeartECM
group2 - group1	-0.121986	0.914385	P35576	G6PC1	HeartECM
group3 - group1	-0.215067	0.68631	P35576	G6PC1	HeartECM
group4 - group1	-0.00935579	0.999952	P35576	G6PC1	HeartECM
group2 - group1	-0.645594	0.0736056	P54775	PRS6B	HeartECM
group3 - group1	-0.224116	0.746447	P54775	PRS6B	HeartECM
group4 - group1	-0.161772	0.879666	P54775	PRS6B	HeartECM
group2 - group1	-3.22719	0	Q99N69	LPXN	HeartECM
group3 - group1	-3.06368	0	Q99N69	LPXN	HeartECM
group4 - group1	0.27378	0.0699333	Q99N69	LPXN	HeartECM
group2 - group1	2.02662	4.11893e-14	O70566	DIAP2	HeartECM
group3 - group1	0.179765	0.461113	O70566	DIAP2	HeartECM
group4 - group1	2.55207	0	O70566	DIAP2	HeartECM
group2 - group1	-0.865557	0.0841519	Q80YS6	AFAP1	HeartECM
group3 - group1	-0.391702	0.60092	Q80YS6	AFAP1	HeartECM
group4 - group1	0.264631	0.819682	Q80YS6	AFAP1	HeartECM
group2 - group1	0.151557	0.790722	Q9ES00	UBE4B	HeartECM
group3 - group1	0.176135	0.712798	Q9ES00	UBE4B	HeartECM
group4 - group1	-1.46582	2.39758e-06	Q9ES00	UBE4B	HeartECM
group2 - group1	-0.0816677	0.978288	P12388	PAI2	HeartECM
group3 - group1	0.168294	0.852706	P12388	PAI2	HeartECM
group4 - group1	-0.0833385	0.976971	P12388	PAI2	HeartECM
group2 - group1	-0.314825	0.606515	P35922	FMR1	HeartECM
group3 - group1	-0.0237078	0.999639	P35922	FMR1	HeartECM
group4 - group1	-0.199779	0.847104	P35922	FMR1	HeartECM
group2 - group1	-0.262583	0.568832	Q3UZA1	CPZIP	HeartECM
group3 - group1	0.108944	0.940152	Q3UZA1	CPZIP	HeartECM
group4 - group1	0.000870155	1	Q3UZA1	CPZIP	HeartECM
group2 - group1	0.561473	0.217607	Q9D1J1	NECP2	HeartECM
group3 - group1	-0.0258845	0.999587	Q9D1J1	NECP2	HeartECM
group4 - group1	0.502023	0.292931	Q9D1J1	NECP2	HeartECM
group2 - group1	-1.31894	2.63687e-05	Q3V4B5	COMD6	HeartECM
group3 - group1	-2.56161	3.32195e-11	Q3V4B5	COMD6	HeartECM
group4 - group1	0.0488286	0.989311	Q3V4B5	COMD6	HeartECM
group2 - group1	-0.991336	0.000854795	Q61586	GPAT1	HeartECM
group3 - group1	-0.515302	0.0783647	Q61586	GPAT1	HeartECM
group4 - group1	0.0648725	0.981774	Q61586	GPAT1	HeartECM
group2 - group1	-1.4719	0.0255411	Q8K2H2	OTU6B	HeartECM
group3 - group1	-0.148216	0.982063	Q8K2H2	OTU6B	HeartECM
group4 - group1	0.0913153	0.995603	Q8K2H2	OTU6B	HeartECM
group2 - group1	-0.987133	0.219634	P19096	FAS	HeartECM
group3 - group1	-0.093899	0.996481	P19096	FAS	HeartECM
group4 - group1	-1.1185	0.147333	P19096	FAS	HeartECM
group2 - group1	-0.549064	0.213424	Q5SRX1	TM1L2	HeartECM
group3 - group1	-0.32494	0.594804	Q5SRX1	TM1L2	HeartECM
group4 - group1	-0.445461	0.359489	Q5SRX1	TM1L2	HeartECM
group2 - group1	-1.18682	0.00195059	Q91X58	ZFN2B	HeartECM
group3 - group1	-1.0874	0.00400883	Q91X58	ZFN2B	HeartECM
group4 - group1	1.15157	0.00245387	Q91X58	ZFN2B	HeartECM
group2 - group1	-0.213193	0.814857	Q8K341	ATAT	HeartECM
group3 - group1	-0.11049	0.96558	Q8K341	ATAT	HeartECM
group4 - group1	0.0428752	0.997775	Q8K341	ATAT	HeartECM
group2 - group1	-0.662019	0.0257345	Q8R238	SDSL	HeartECM
group3 - group1	0.136599	0.877388	Q8R238	SDSL	HeartECM
group4 - group1	-0.433574	0.173682	Q8R238	SDSL	HeartECM
group2 - group1	0.00425843	1	Q61164	CTCF	HeartECM
group3 - group1	-0.105583	0.994062	Q61164	CTCF	HeartECM
group4 - group1	0.386197	0.803529	Q61164	CTCF	HeartECM
group2 - group1	0.0475377	0.984603	Q99JY4	TRABD	HeartECM
group3 - group1	0.00485158	0.999982	Q99JY4	TRABD	HeartECM
group4 - group1	-0.0853434	0.922645	Q99JY4	TRABD	HeartECM
group2 - group1	0.660358	0.0857494	Q6P8X1	SNX6	HeartECM
[truncated: 72,701 more rows]
