# Supplementary material for: A multi-tissue longitudinal proteomics study to evaluate the suitability of post-mortem samples for pathophysiological research
Source: Commun Biol. 2025 Jan 17;8:78. doi: 10.1038/s42003-025-07515-z (PMC11742016; doi:10.1038/s42003-025-07515-z)
Supplement: Supplementary file 5 — Supplementary data 4 [file 42003_2025_7515_MOESM5_ESM.xlsx]

## Sheet: Supplementary Table 4
Protein ID	Genes	count.NA.ref	count.NA.Notref	p.value	log2 FC	tissue	timepoint
P99026	PSB4_MOUSE	1	5	2.21e-07	-3.83062	HeartECM	group2
Q9CR86	CHSP1_MOUSE	0	5	8.91e-07	-4.04524	HeartECM	group2
Q9D1H7	GET4_MOUSE	0	5	9.41e-07	-3.74711	HeartECM	group2
A0A0G2JDV3	GBP6_MOUSE	1	5	1.01e-06	-3.70212	HeartECM	group2
P28660	NCKP1_MOUSE	0	5	3.27e-06	-2.56309	HeartECM	group2
Q3TMH2	SCRN3_MOUSE	1	5	3.3e-06	-3.85399	HeartECM	group2
Q8BU88	RM22_MOUSE	1	4	5.88e-06	-1.3693	HeartECM	group2
Q9Z1D1	EIF3G_MOUSE	1	4	6.35e-06	-1.79072	HeartECM	group2
Q9Z2Y8	PLPHP_MOUSE	1	5	7.99e-06	-3.42826	HeartECM	group2
P61290	PSME3_MOUSE	1	5	1.03e-05	-3.85367	HeartECM	group2
Q9R0I7	YLPM1_MOUSE	0	2	1.13e-05	-1.28272	HeartECM	group2
Q921F4	HNRLL_MOUSE	0	5	1.4e-05	-2.4976	HeartECM	group2
Q6P9S0	MTSS2_MOUSE	1	4	1.42e-05	-1.84239	HeartECM	group2
O55234	PSB5_MOUSE	1	5	1.69e-05	-3.85635	HeartECM	group2
P56528	CD38_MOUSE	1	5	1.75e-05	-3.27272	HeartECM	group2
Q8BYH7	TBC17_MOUSE	1	5	1.95e-05	-1.66244	HeartECM	group2
Q9CWJ9	PUR9_MOUSE	1	2	2.36e-05	-1.51853	HeartECM	group2
Q9CQP2	TPPC2_MOUSE	0	5	2.55e-05	-1.93168	HeartECM	group2
Q9DCZ1	GMPR1_MOUSE	1	5	4.5e-05	-3.28195	HeartECM	group2
Q6PGF7	EXOC8_MOUSE	1	5	4.55e-05	-2.6722	HeartECM	group2
Q8C7R4	UBA6_MOUSE	1	5	4.78e-05	-2.56173	HeartECM	group2
Q91VM9	IPYR2_MOUSE	1	5	6.11e-05	-3.1671	HeartECM	group2
P49138	MAPK2_MOUSE	0	5	6.4e-05	-3.12622	HeartECM	group2
Q9Z1P6	NDUA7_MOUSE	0	0	6.77e-05	0.542622	HeartECM	group2
Q9D1E6	TBCB_MOUSE	1	5	8.61e-05	-2.55229	HeartECM	group2
Q9QXG2	RAE1_MOUSE	1	4	0.000105	-1.71031	HeartECM	group2
Q9JI90	RNF14_MOUSE	0	0	0.000109	-0.660586	HeartECM	group2
Q9CVB6	ARPC2_MOUSE	0	0	0.000118	-0.675475	HeartECM	group2
Q8K2T8	PAF1_MOUSE	1	5	0.000147	-3.99284	HeartECM	group2
Q06138	CAB39_MOUSE	0	2	0.000184	-1.79148	HeartECM	group2
Q8VDK1	NIT1_MOUSE	0	2	0.000228	-1.161	HeartECM	group2
Q9QUM9	PSA6_MOUSE	1	4	0.000256	-0.987206	HeartECM	group2
Q9CT10	RANB3_MOUSE	0	2	0.000275	-0.622111	HeartECM	group2
O35083	PLCA_MOUSE	0	3	0.000294	-1.20735	HeartECM	group2
Q91X83	METK1_MOUSE	1	3	0.000301	-1.19303	HeartECM	group2
Q62203	SF3A2_MOUSE	0	2	0.000384	-0.895017	HeartECM	group2
Q99JR6	NMNA3_MOUSE	1	3	0.000409	-0.685252	HeartECM	group2
O09061	PSB1_MOUSE	0	4	0.000414	-2.0998	HeartECM	group2
O54950	AAKG1_MOUSE	0	0	0.000438	-1.37285	HeartECM	group2
Q9JK42	PDK2_MOUSE	0	0	0.000465	-0.945719	HeartECM	group2
O09161	CASQ2_MOUSE	0	0	0.000481	-0.645519	HeartECM	group2
Q61586	GPAT1_MOUSE	0	2	0.000552	-0.991336	HeartECM	group2
Q91X51	GORS1_MOUSE	0	5	0.000583	-1.60555	HeartECM	group2
P60229	EIF3E_MOUSE	0	0	0.000587	-1.11163	HeartECM	group2
P00158	CYB_MOUSE	0	0	0.000612	-1.48863	HeartECM	group2
Q921E2	RAB31_MOUSE	1	4	0.000629	-1.91311	HeartECM	group2
Q8BMJ2	SYLC_MOUSE	0	0	0.000693	-1.28365	HeartECM	group2
P36371	TAP2_MOUSE	1	2	0.000724	-1.20038	HeartECM	group2
Q6PF93	PK3C3_MOUSE	1	5	0.000726	-1.61806	HeartECM	group2
P70170	ABCC9_MOUSE	0	0	0.000897	-0.670375	HeartECM	group2
P34884	MIF_MOUSE	0	3	0.000919	0.747165	HeartECM	group2
P60843	IF4A1_MOUSE	0	0	0.000929	-0.609551	HeartECM	group2
Q9WU28	PFD5_MOUSE	1	4	0.00099	-1.02262	HeartECM	group2
Q9D2Z4	SENP8_MOUSE	3	1	0.00100914	-1.51201	HeartECM	group2
Q99KW3	TARA_MOUSE	1	3	0.00104694	-1.29771	HeartECM	group2
Q9Z2U1	PSA5_MOUSE	1	3	0.00104929	-1.70913	HeartECM	group2
P70296	PEBP1_MOUSE	0	1	0.00107838	0.925118	HeartECM	group2
Q9CPR4	RL17_MOUSE	0	0	0.00108181	-0.754251	HeartECM	group2
Q8K2V6	IPO11_MOUSE	1	2	0.00118475	-1.31275	HeartECM	group2
Q80WW9	DDRGK_MOUSE	0	0	0.00121622	-1.24446	HeartECM	group2
Q9EPC1	PARVA_MOUSE	0	0	0.00122245	-1.01566	HeartECM	group2
Q5SUF2	LC7L3_MOUSE	0	1	0.00127973	-1.29277	HeartECM	group2
Q9Z0P5	TWF2_MOUSE	0	0	0.00134993	-0.748731	HeartECM	group2
Q8K1H7	T11L2_MOUSE	0	1	0.00138042	-0.376115	HeartECM	group2
O70172	PI42A_MOUSE	1	2	0.00139341	-0.857592	HeartECM	group2
Q9JIK9	RT34_MOUSE	0	0	0.0013936	-1.01282	HeartECM	group2
Q9JIS8	S12A4_MOUSE	0	0	0.00150447	-1.05683	HeartECM	group2
P43883	PLIN2_MOUSE	0	0	0.00159196	0.558026	HeartECM	group2
Q8BXK8	AGAP1_MOUSE	0	2	0.00163314	-0.899846	HeartECM	group2
Q8BVI5	STX16_MOUSE	0	1	0.00167085	-0.984161	HeartECM	group2
P35831	PTN12_MOUSE	3	1	0.00179799	-1.04158	HeartECM	group2
Q9JI91	ACTN2_MOUSE	0	0	0.00185445	-0.697885	HeartECM	group2
Q8C650	SEP10_MOUSE	0	0	0.00197886	-0.603688	HeartECM	group2
Q8CHG3	GCC2_MOUSE	1	2	0.0020085	-0.971056	HeartECM	group2
P35980	RL18_MOUSE	0	0	0.00201147	-0.79872	HeartECM	group2
O35566	CD151_MOUSE	0	1	0.00203531	-0.915352	HeartECM	group2
Q91VT4	CBR4_MOUSE	0	0	0.00203567	-0.877785	HeartECM	group2
Q924X2	CPT1B_MOUSE	0	0	0.00211165	-0.595333	HeartECM	group2
Q7TQI3	OTUB1_MOUSE	0	0	0.00215698	-1.66856	HeartECM	group2
P62267	RS23_MOUSE	0	0	0.00215965	-1.08813	HeartECM	group2
Q8R2Q4	RRF2M_MOUSE	0	0	0.00223651	-0.936023	HeartECM	group2
Q6ZWN5	RS9_MOUSE	0	0	0.00226288	-0.879211	HeartECM	group2
Q99KI3	EMC3_MOUSE	0	4	0.00226497	-0.969601	HeartECM	group2
Q923G2	RPAB3_MOUSE	0	0	0.00232266	-1.14619	HeartECM	group2
Q9R078	AAKB1_MOUSE	0	3	0.00233088	-0.812962	HeartECM	group2
P55258	RAB8A_MOUSE	0	0	0.00233972	-0.843608	HeartECM	group2
Q91WK1	SPRY4_MOUSE	0	1	0.0023611	0.862702	HeartECM	group2
Q9JMC3	DNJA4_MOUSE	0	0	0.0024082	-0.927796	HeartECM	group2
Q9JK23	PSMG1_MOUSE	2	1	0.00246756	1.00935	HeartECM	group2
Q9R1P3	PSB2_MOUSE	0	1	0.00248664	-1.45687	HeartECM	group2
Q3V1L4	5NTC_MOUSE	0	4	0.00252669	-1.51673	HeartECM	group2
Q9D024	CCD47_MOUSE	0	1	0.00257508	-1.48254	HeartECM	group2
P53395	ODB2_MOUSE	0	0	0.00258796	-0.783772	HeartECM	group2
P22892	AP1G1_MOUSE	0	3	0.00262167	-1.02774	HeartECM	group2
Q8QZY1	EIF3L_MOUSE	0	0	0.00271998	-0.980156	HeartECM	group2
Q9CX86	ROA0_MOUSE	0	1	0.00273854	-1.82832	HeartECM	group2
Q8K4T3	STRAB_MOUSE	0	1	0.00277671	-1.58912	HeartECM	group2
P24527	LKHA4_MOUSE	1	2	0.0027786	-1.03717	HeartECM	group2
Q6PFR5	TRA2A_MOUSE	1	4	0.00290475	-3.30031	HeartECM	group2
P70257	NFIX_MOUSE	1	2	0.00292555	-0.89768	HeartECM	group2
Q9WTX6	CUL1_MOUSE	0	1	0.00294765	-1.99067	HeartECM	group2
Q99KQ4	NAMPT_MOUSE	0	3	0.00295365	-2.84455	HeartECM	group2
Q8CGK3	LONM_MOUSE	0	0	0.00317175	-1.09452	HeartECM	group2
Q5XJY5	COPD_MOUSE	0	0	0.00322555	-1.03752	HeartECM	group2
Q99JX3	GORS2_MOUSE	0	3	0.00327557	-1.74606	HeartECM	group2
Q9CY16	RT28_MOUSE	1	4	0.00333658	-1.12179	HeartECM	group2
Q8R238	SDSL_MOUSE	1	4	0.00340906	-0.662019	HeartECM	group2
Q14C51	PTCD3_MOUSE	0	1	0.00346582	-1.21082	HeartECM	group2
P42925	PXMP2_MOUSE	0	0	0.00358927	-0.987999	HeartECM	group2
P28867	KPCD_MOUSE	1	4	0.00364793	-0.548497	HeartECM	group2
Q8CIM3	D2HDH_MOUSE	0	3	0.00364932	-0.84633	HeartECM	group2
Q91YS8	KCC1A_MOUSE	0	2	0.00365304	-0.89223	HeartECM	group2
Q61171	PRDX2_MOUSE	0	0	0.0036587	-0.706695	HeartECM	group2
Q64152	BTF3_MOUSE	0	0	0.00366943	-0.904588	HeartECM	group2
O35343	IMA3_MOUSE	0	0	0.00378333	-1.57902	HeartECM	group2
Q8R5A0	SMYD2_MOUSE	0	1	0.00379179	-0.716808	HeartECM	group2
P62908	RS3_MOUSE	0	0	0.00386594	-0.792264	HeartECM	group2
Q61102	ABCB7_MOUSE	0	0	0.00387948	-0.553113	HeartECM	group2
Q9QWV4	MLF1_MOUSE	1	0	0.00389065	0.334804	HeartECM	group2
Q61823	PDCD4_MOUSE	3	0	0.00394316	0.706536	HeartECM	group2
Q9CZ04	CSN7A_MOUSE	0	0	0.00394999	-1.17562	HeartECM	group2
Q3UDE2	TTL12_MOUSE	1	4	0.00396614	-1.59189	HeartECM	group2
Q91VA6	PDIP2_MOUSE	0	0	0.00403064	-0.644302	HeartECM	group2
Q9CRD0	OCAD1_MOUSE	0	0	0.00404676	0.354087	HeartECM	group2
P54726	RD23A_MOUSE	1	3	0.00410415	-1.7503	HeartECM	group2
Q9JKC8	AP3M1_MOUSE	0	1	0.00417031	-1.02464	HeartECM	group2
P97443	SMYD1_MOUSE	0	0	0.00417535	-0.997576	HeartECM	group2
Q6P5E6	GGA2_MOUSE	1	4	0.00432117	-1.01451	HeartECM	group2
Q8WTY4	CPIN1_MOUSE	0	2	0.00433993	-1.51967	HeartECM	group2
Q9CQ80	VPS25_MOUSE	1	3	0.00434719	-1.48753	HeartECM	group2
Q91WV0	NC2B_MOUSE	1	0	0.00439237	-1.15696	HeartECM	group2
P11438	LAMP1_MOUSE	1	2	0.00468316	0.619848	HeartECM	group2
Q9D6R2	IDH3A_MOUSE	0	0	0.00470421	-0.754751	HeartECM	group2
Q8CI94	PYGB_MOUSE	0	0	0.0047084	-2.21142	HeartECM	group2
Q921J2	RHEB_MOUSE	0	3	0.00471861	-0.752949	HeartECM	group2
Q9WTX5	SKP1_MOUSE	0	0	0.00474989	-0.773579	HeartECM	group2
Q80Y14	GLRX5_MOUSE	0	0	0.00481119	-1.01559	HeartECM	group2
Q9R0P6	SC11A_MOUSE	0	0	0.00481852	-0.877963	HeartECM	group2
Q8BVE3	VATH_MOUSE	0	4	0.00483925	-0.773014	HeartECM	group2
Q99NB1	ACS2L_MOUSE	0	0	0.00485216	-1.13136	HeartECM	group2
Q8C0E2	VP26B_MOUSE	0	1	0.004882	-0.990886	HeartECM	group2
Q9CQ79	TXND9_MOUSE	0	3	0.00488461	-1.545	HeartECM	group2
P56383	AT5G2_MOUSE	1	2	0.00496275	-1.00819	HeartECM	group2
Q8BVZ1	PLIN5_MOUSE	0	0	0.00499056	0.835234	HeartECM	group2
P67984	RL22_MOUSE	0	0	0.00499123	-0.731813	HeartECM	group2
Q9CQN1	TRAP1_MOUSE	0	0	0.00499775	-0.464679	HeartECM	group2
Q8CGZ0	CHERP_MOUSE	1	2	0.00500952	-1.09944	HeartECM	group2
Q9QXB9	DRG2_MOUSE	0	1	0.00507957	-0.71127	HeartECM	group2
Q8CC86	PNCB_MOUSE	0	0	0.00524417	-0.873666	HeartECM	group2
A2RSY6	TRM1L_MOUSE	1	5	0.00524804	-1.45454	HeartECM	group2
O35075	VP26C_MOUSE	0	3	0.00539946	-1.11702	HeartECM	group2
P49312	ROA1_MOUSE	0	0	0.00542551	-0.888587	HeartECM	group2
P68040	RACK1_MOUSE	0	0	0.00546021	-1.16513	HeartECM	group2
Q91ZJ5	UGPA_MOUSE	0	0	0.0055572	-1.19256	HeartECM	group2
P35762	CD81_MOUSE	0	0	0.00561691	-0.693563	HeartECM	group2
Q8BH04	PCKGM_MOUSE	1	4	0.00601892	-1.27887	HeartECM	group2
O35381	AN32A_MOUSE	0	4	0.00606289	-1.92981	HeartECM	group2
Q9DCB8	ISCA2_MOUSE	0	2	0.00607026	-1.2168	HeartECM	group2
P80315	TCPD_MOUSE	0	0	0.00607094	-0.890487	HeartECM	group2
Q8VDM4	PSMD2_MOUSE	0	0	0.00609697	-1.05263	HeartECM	group2
Q9WUB3	PYGM_MOUSE	0	0	0.00612228	-1.75815	HeartECM	group2
Q7TNC4	LC7L2_MOUSE	0	0	0.00612948	-0.560907	HeartECM	group2
Q3TMP8	TM38A_MOUSE	0	0	0.00619934	-1.18411	HeartECM	group2
Q9QVP9	FAK2_MOUSE	1	3	0.00620371	-1.00178	HeartECM	group2
Q8BGK2	ARHL1_MOUSE	0	0	0.00634728	-0.92069	HeartECM	group2
P03995	GFAP_MOUSE	0	0	0.00640714	1.0525	HeartECM	group2
Q8VI33	TAF9_MOUSE	0	0	0.00641674	-0.899525	HeartECM	group2
P62983	RS27A_MOUSE	0	0	0.00655309	0.368755	HeartECM	group2
Q8CIV8	TBCE_MOUSE	3	0	0.0065549	0.515257	HeartECM	group2
P62245	RS15A_MOUSE	0	0	0.00662388	-0.844647	HeartECM	group2
Q99PV0	PRP8_MOUSE	0	0	0.00663356	-0.639663	HeartECM	group2
P56387	DYLT3_MOUSE	0	0	0.00666527	-1.52973	HeartECM	group2
P05214	TBA3_MOUSE	0	0	0.00674632	-0.780771	HeartECM	group2
Q8BFP9	PDK1_MOUSE	0	0	0.00681296	-0.446775	HeartECM	group2
Q8VBT0	TMX1_MOUSE	0	0	0.00683662	-0.598491	HeartECM	group2
Q6R0H7	GNAS1_MOUSE	0	0	0.00700117	-0.645694	HeartECM	group2
Q91WM2	HDHD5_MOUSE	0	2	0.00705485	-0.954393	HeartECM	group2
Q9D6Y9	GLGB_MOUSE	1	2	0.00710448	-2.20046	HeartECM	group2
Q9DCC8	TOM20_MOUSE	1	2	0.0071163	0.489214	HeartECM	group2
O35643	AP1B1_MOUSE	0	0	0.00715431	-0.956456	HeartECM	group2
Q6P1F6	2ABA_MOUSE	0	0	0.0071711	-1.03153	HeartECM	group2
Q80VD1	FA98B_MOUSE	1	0	0.00720228	-1.14939	HeartECM	group2
P62717	RL18A_MOUSE	0	0	0.0072098	-0.97473	HeartECM	group2
P61759	PFD3_MOUSE	0	0	0.0072132	-0.752253	HeartECM	group2
P62320	SMD3_MOUSE	0	0	0.00724696	-1.18605	HeartECM	group2
Q9WV35	ABEC2_MOUSE	0	0	0.00728182	-0.698547	HeartECM	group2
O09110	MP2K3_MOUSE	0	0	0.00729075	-1.17504	HeartECM	group2
Q8VC19	HEM1_MOUSE	1	3	0.00734474	0.836349	HeartECM	group2
P97390	VPS45_MOUSE	1	2	0.00738136	-0.599489	HeartECM	group2
Q9JHU9	INO1_MOUSE	0	1	0.00739658	-1.2015	HeartECM	group2
Q920Q4	VPS16_MOUSE	0	0	0.00760606	-0.85427	HeartECM	group2
Q5DTX6	JCAD_MOUSE	0	0	0.00764796	0.652996	HeartECM	group2
Q9DCC4	P5CR3_MOUSE	1	3	0.00771145	-1.17457	HeartECM	group2
Q9DAV9	TM38B_MOUSE	0	0	0.00784202	-0.90985	HeartECM	group2
Q91YE6	IPO9_MOUSE	0	0	0.00786467	-0.675205	HeartECM	group2
Q6ZWU9	RS27_MOUSE	0	0	0.00795115	-0.77054	HeartECM	group2
P82349	SGCB_MOUSE	0	0	0.00796584	-0.950634	HeartECM	group2
B1AY13	UBP24_MOUSE	0	1	0.00797265	-0.695562	HeartECM	group2
Q9CRC8	LRC40_MOUSE	1	2	0.00800508	0.798494	HeartECM	group2
P40336	VP26A_MOUSE	0	0	0.00801504	-0.862708	HeartECM	group2
Q3UBX0	TM109_MOUSE	1	1	0.0080354	-0.834684	HeartECM	group2
Q8VDP6	CDIPT_MOUSE	0	0	0.00807595	-0.446184	HeartECM	group2
P21279	GNAQ_MOUSE	0	0	0.00816	-0.856916	HeartECM	group2
Q149T7	PPM1J_MOUSE	1	4	0.00819397	-1.44715	HeartECM	group2
P61166	TM258_MOUSE	0	0	0.00829821	0.836958	HeartECM	group2
Q9DB27	MCTS1_MOUSE	1	2	0.00844827	-0.429071	HeartECM	group2
Q9R0Q6	ARC1A_MOUSE	0	1	0.00846229	-0.64844	HeartECM	group2
Q6ZWX6	IF2A_MOUSE	0	0	0.00848698	-0.772117	HeartECM	group2
Q68FD5	CLH1_MOUSE	0	0	0.00857332	-0.687123	HeartECM	group2
Q9WVL3	S12A7_MOUSE	0	0	0.00866789	-0.647443	HeartECM	group2
P46737	BRCC3_MOUSE	1	4	0.00867699	-0.746845	HeartECM	group2
Q921I1	TRFE_MOUSE	0	0	0.00871509	-1.44184	HeartECM	group2
P35278	RAB5C_MOUSE	0	0	0.00883279	-0.624648	HeartECM	group2
Q9JLJ5	ELOV1_MOUSE	0	0	0.00890606	-0.572597	HeartECM	group2
B1AZI6	THOC2_MOUSE	0	1	0.00914478	-1.02206	HeartECM	group2
Q8C129	LCAP_MOUSE	0	0	0.00914672	-0.570633	HeartECM	group2
P53994	RAB2A_MOUSE	0	0	0.00920581	-0.464642	HeartECM	group2
Q91XI1	DUS3L_MOUSE	1	4	0.00926373	-0.896685	HeartECM	group2
Q3TPX4	EXOC5_MOUSE	1	4	0.00930185	-0.774499	HeartECM	group2
Q3TB82	PKHF1_MOUSE	0	2	0.00932301	-0.698177	HeartECM	group2
E9PWZ3	RL3L_MOUSE	0	0	0.00937584	-0.900581	HeartECM	group2
Q922Y1	UBXN1_MOUSE	0	1	0.00938966	-0.943097	HeartECM	group2
Q9ER00	STX12_MOUSE	0	0	0.0093905	-0.529637	HeartECM	group2
Q9D1M4	MCA3_MOUSE	1	4	0.00942983	-1.0566	HeartECM	group2
Q99K70	RRAGC_MOUSE	0	2	0.00948369	-0.715796	HeartECM	group2
Q80UM3	NAA15_MOUSE	0	3	0.00954029	-1.60556	HeartECM	group2
Q66GT5	PTPM1_MOUSE	0	0	0.00965549	-0.494019	HeartECM	group2
O88712	CTBP1_MOUSE	0	1	0.00967124	-1.27694	HeartECM	group2
Q9CYR0	SSBP_MOUSE	1	3	0.00968442	-1.36471	HeartECM	group2
P08752	GNAI2_MOUSE	0	0	0.00970458	-0.371194	HeartECM	group2
Q5PRF0	HTR5A_MOUSE	1	3	0.00973006	-1.20791	HeartECM	group2
Q91WG4	ELP2_MOUSE	1	5	0.00978851	-1.47625	HeartECM	group2
Q8CCF0	PRP31_MOUSE	1	3	0.00979407	-0.729481	HeartECM	group2
Q9DCL9	PUR6_MOUSE	0	0	0.00991089	-0.880154	HeartECM	group2
Q3TJZ6	FA98A_MOUSE	1	1	0.00996095	-0.948718	HeartECM	group2
Q9DBG3	AP2B1_MOUSE	0	0	0.00996208	-0.974795	HeartECM	group2
Q8VE62	PAIP1_MOUSE	0	3	0.010044	-0.802763	HeartECM	group2
Q5SSK3	TEFM_MOUSE	0	0	0.0100507	-0.851406	HeartECM	group2
P11983	TCPA_MOUSE	0	0	0.0102356	-0.90671	HeartECM	group2
P70265	F262_MOUSE	0	1	0.0102597	-1.00862	HeartECM	group2
Q9D8W5	PSD12_MOUSE	0	0	0.0103333	-1.09066	HeartECM	group2
P14115	RL27A_MOUSE	0	0	0.0105479	-0.843926	HeartECM	group2
P12970	RL7A_MOUSE	0	0	0.0107065	-0.480478	HeartECM	group2
Q8BG67	EFR3A_MOUSE	0	0	0.0109115	-0.476249	HeartECM	group2
Q9ERL9	GCYA1_MOUSE	1	4	0.0109762	-0.989749	HeartECM	group2
Q9Z2U0	PSA7_MOUSE	0	3	0.0110879	-1.02514	HeartECM	group2
Q9CS72	FLIP1_MOUSE	0	0	0.0112272	0.559247	HeartECM	group2
P19253	RL13A_MOUSE	0	0	0.0113731	-0.644396	HeartECM	group2
O55111	DSG2_MOUSE	0	0	0.0113808	0.402104	HeartECM	group2
Q8BYP3	RHOF_MOUSE	1	2	0.0114705	0.661288	HeartECM	group2
Q9CQC9	SAR1B_MOUSE	0	0	0.0114822	-0.543408	HeartECM	group2
Q9ES46	PARVB_MOUSE	0	0	0.0116363	-0.546095	HeartECM	group2
O88342	WDR1_MOUSE	1	4	0.0116488	-1.37626	HeartECM	group2
Q9D071	MMS19_MOUSE	0	1	0.0116797	-1.06627	HeartECM	group2
Q8BGC4	PTGR3_MOUSE	0	0	0.011694	-0.487265	HeartECM	group2
P62889	RL30_MOUSE	0	0	0.0116969	-0.739108	HeartECM	group2
Q8VC28	AK1CD_MOUSE	1	1	0.011769	1.20149	HeartECM	group2
P62918	RL8_MOUSE	0	0	0.0117748	-0.456952	HeartECM	group2
P09103	PDIA1_MOUSE	0	0	0.0117998	-0.543711	HeartECM	group2
Q80U63	MFN2_MOUSE	0	0	0.0118279	-0.729812	HeartECM	group2
Q8BRK8	AAPK2_MOUSE	0	0	0.0119145	-0.79718	HeartECM	group2
O35386	PAHX_MOUSE	1	2	0.0119213	-0.941006	HeartECM	group2
P14685	PSMD3_MOUSE	0	0	0.0119566	-0.680902	HeartECM	group2
Q5U430	UBR3_MOUSE	0	0	0.0119725	-0.501686	HeartECM	group2
Q8BK67	RCC2_MOUSE	1	2	0.0120166	-1.38529	HeartECM	group2
O88685	PRS6A_MOUSE	0	0	0.0121276	-0.804444	HeartECM	group2
Q920Q6	MSI2H_MOUSE	0	0	0.0121824	-1.05579	HeartECM	group2
Q99JY0	ECHB_MOUSE	0	0	0.012183	-0.384301	HeartECM	group2
P61924	COPZ1_MOUSE	0	0	0.0122087	-0.648137	HeartECM	group2
P06151	LDHA_MOUSE	0	0	0.0122134	-0.757217	HeartECM	group2
Q8BYL4	SYYM_MOUSE	2	0	0.0122682	-0.895832	HeartECM	group2
P12367	KAP2_MOUSE	0	0	0.012335	-0.822287	HeartECM	group2
Q9DB60	PXL2B_MOUSE	0	0	0.0124263	-0.396874	HeartECM	group2
O55137	ACOT1_MOUSE	2	1	0.0126342	-1.75131	HeartECM	group2
O88291	ZN326_MOUSE	0	0	0.0126453	0.613085	HeartECM	group2
P14211	CALR_MOUSE	1	4	0.0126952	-1.69157	HeartECM	group2
Q3U1J4	DDB1_MOUSE	0	1	0.0127044	-0.721622	HeartECM	group2
O35678	MGLL_MOUSE	0	0	0.0128713	0.300014	HeartECM	group2
Q8K2H2	OTU6B_MOUSE	0	1	0.0128884	-1.4719	HeartECM	group2
Q9JLN9	MTOR_MOUSE	0	0	0.0130586	-0.556087	HeartECM	group2
Q9CR57	RL14_MOUSE	0	0	0.0130949	-0.734026	HeartECM	group2
Q8BXA1	GOLI4_MOUSE	1	3	0.013149	-1.29117	HeartECM	group2
Q8VDW0	DX39A_MOUSE	0	0	0.0132433	-0.98957	HeartECM	group2
P97760	RPB3_MOUSE	1	2	0.0133442	-0.294989	HeartECM	group2
Q9CQW1	YKT6_MOUSE	0	0	0.0133683	-0.623266	HeartECM	group2
Q9CX56	PSMD8_MOUSE	0	0	0.0134796	-0.976641	HeartECM	group2
O08756	HCD2_MOUSE	0	0	0.0136329	-1.14611	HeartECM	group2
P62849	RS24_MOUSE	0	0	0.0137872	-0.625417	HeartECM	group2
Q99J09	MEP50_MOUSE	0	1	0.0138663	-0.833518	HeartECM	group2
P12382	PFKAL_MOUSE	0	0	0.0139627	-1.38412	HeartECM	group2
P58252	EF2_MOUSE	0	0	0.013972	-1.06662	HeartECM	group2
Q8BMP6	GCP60_MOUSE	0	0	0.0140096	-0.766275	HeartECM	group2
Q9EQK7	ICMT_MOUSE	0	2	0.0140943	-1.23806	HeartECM	group2
Q3UM45	PP1R7_MOUSE	0	0	0.0141257	-1.00136	HeartECM	group2
Q9JLC8	SACS_MOUSE	0	2	0.0141471	-1.47809	HeartECM	group2
P35123	UBP4_MOUSE	0	2	0.014235	-0.750337	HeartECM	group2
Q8BX80	ENASE_MOUSE	4	1	0.0143173	0.671892	HeartECM	group2
P62071	RRAS2_MOUSE	0	0	0.014761	-0.608982	HeartECM	group2
P82347	SGCD_MOUSE	0	0	0.0147796	-0.572313	HeartECM	group2
P39688	FYN_MOUSE	0	0	0.0148093	-0.998463	HeartECM	group2
Q78ZA7	NP1L4_MOUSE	0	0	0.0148335	-1.10939	HeartECM	group2
Q99P87	RETN_MOUSE	0	0	0.0148409	0.937177	HeartECM	group2
Q80X73	PELO_MOUSE	0	1	0.0148806	-0.713625	HeartECM	group2
Q5FW52	MLIP_MOUSE	0	0	0.0150775	0.543628	HeartECM	group2
Q6AW69	CGNL1_MOUSE	4	1	0.0152319	-0.711319	HeartECM	group2
Q9CQW2	ARL8B_MOUSE	0	0	0.0152546	-0.969126	HeartECM	group2
Q810B6	ANFY1_MOUSE	0	2	0.0152975	-0.970408	HeartECM	group2
Q99LB6	MAT2B_MOUSE	0	1	0.0153042	-0.857829	HeartECM	group2
O88952	LIN7C_MOUSE	0	1	0.0153447	-0.941987	HeartECM	group2
Q8C196	CPSM_MOUSE	3	1	0.0153951	1.07561	HeartECM	group2
Q3V132	ADT4_MOUSE	0	0	0.015439	-0.699517	HeartECM	group2
P42932	TCPQ_MOUSE	0	0	0.0154933	-0.873341	HeartECM	group2
Q99P31	HPBP1_MOUSE	0	2	0.0155421	-1.32502	HeartECM	group2
Q6P4T2	U520_MOUSE	0	0	0.01558	-0.463123	HeartECM	group2
Q01341	ADCY6_MOUSE	0	0	0.0157119	-0.606988	HeartECM	group2
P41216	ACSL1_MOUSE	0	0	0.0157419	-0.606216	HeartECM	group2
P61358	RL27_MOUSE	0	0	0.0158594	-0.481505	HeartECM	group2
Q80UK0	SESD1_MOUSE	1	1	0.0158716	-0.782655	HeartECM	group2
Q80U93	NU214_MOUSE	2	1	0.0158753	-1.08404	HeartECM	group2
O08749	DLDH_MOUSE	0	0	0.0159025	-1.1002	HeartECM	group2
Q923T7	TRIM7_MOUSE	1	1	0.0160051	-0.53615	HeartECM	group2
P11679	K2C8_MOUSE	1	0	0.0160369	-2.01719	HeartECM	group2
O88492	PLIN4_MOUSE	0	0	0.0160562	0.814007	HeartECM	group2
P63073	IF4E_MOUSE	0	0	0.0161649	-1.23192	HeartECM	group2
P61982	1433G_MOUSE	0	0	0.0162665	-0.732879	HeartECM	group2
Q9D287	SPF27_MOUSE	0	0	0.0163716	-0.847423	HeartECM	group2
P13707	GPDA_MOUSE	1	4	0.0164377	-0.676472	HeartECM	group2
O35071	KIF1C_MOUSE	0	2	0.0166207	-0.80042	HeartECM	group2
P51410	RL9_MOUSE	0	0	0.016629	-0.815675	HeartECM	group2
Q9R062	GLYG_MOUSE	0	0	0.0166555	-1.12284	HeartECM	group2
Q9DCH4	EIF3F_MOUSE	0	0	0.016657	-0.997354	HeartECM	group2
O88544	CSN4_MOUSE	0	0	0.0166937	-0.950606	HeartECM	group2
O88844	IDHC_MOUSE	0	2	0.0167337	-1.82729	HeartECM	group2
O35864	CSN5_MOUSE	1	4	0.0167378	-1.03681	HeartECM	group2
P26443	DHE3_MOUSE	0	0	0.01692	-0.925099	HeartECM	group2
Q8BGI7	LRC39_MOUSE	0	0	0.0169294	-0.876354	HeartECM	group2
P49722	PSA2_MOUSE	0	4	0.0169885	-0.607212	HeartECM	group2
Q9CQF3	CPSF5_MOUSE	0	0	0.0169936	-1.18109	HeartECM	group2
O70133	DHX9_MOUSE	0	0	0.0170584	-0.315936	HeartECM	group2
Q61838	PZP_MOUSE	0	0	0.0171735	-1.15492	HeartECM	group2
Q0II04	NEBL_MOUSE	0	0	0.0172548	0.785305	HeartECM	group2
Q9CPS6	HINT3_MOUSE	1	0	0.0172771	-0.788322	HeartECM	group2
P07758	A1AT1_MOUSE	0	0	0.0173128	-0.672321	HeartECM	group2
Q3UQS8	RBM20_MOUSE	0	0	0.0173243	0.414604	HeartECM	group2
P28798	GRN_MOUSE	0	0	0.0173886	-0.297246	HeartECM	group2
Q8R0H9	GGA1_MOUSE	0	0	0.0174732	-0.535018	HeartECM	group2
P97364	SPS2_MOUSE	0	2	0.0174911	-1.39923	HeartECM	group2
Q9Z1F9	SAE2_MOUSE	0	2	0.0175076	-0.993513	HeartECM	group2
O08529	CAN2_MOUSE	0	0	0.0176787	-0.443171	HeartECM	group2
P09405	NUCL_MOUSE	0	0	0.0177399	-1.5495	HeartECM	group2
Q01730	RSU1_MOUSE	0	0	0.0179161	-0.754247	HeartECM	group2
Q8K3J1	NDUS8_MOUSE	0	0	0.0180498	0.338922	HeartECM	group2
Q60737	CSK21_MOUSE	0	0	0.0181056	-1.38537	HeartECM	group2
P63005	LIS1_MOUSE	0	2	0.0182548	-1.09724	HeartECM	group2
Q6NZJ6	IF4G1_MOUSE	0	0	0.0184126	-0.383918	HeartECM	group2
P97447	FHL1_MOUSE	0	0	0.0184908	-1.29416	HeartECM	group2
P80317	TCPZ_MOUSE	0	0	0.0185108	-0.729962	HeartECM	group2
Q9Z1K6	ARI2_MOUSE	0	1	0.0185982	-0.537248	HeartECM	group2
Q3URE1	ACSF3_MOUSE	0	2	0.018622	-0.937888	HeartECM	group2
P62315	SMD1_MOUSE	0	0	0.0186356	-1.27429	HeartECM	group2
Q6TXD4	DNMBP_MOUSE	0	1	0.0187934	-0.642537	HeartECM	group2
Q9CXI0	COQ5_MOUSE	0	0	0.018855	-0.979832	HeartECM	group2
Q00519	XDH_MOUSE	0	1	0.0189741	-1.00157	HeartECM	group2
O70250	PGAM2_MOUSE	0	0	0.0190098	-1.15756	HeartECM	group2
Q80X95	RRAGA_MOUSE	0	1	0.0190177	-1.00269	HeartECM	group2
P80318	TCPG_MOUSE	0	0	0.0190277	-0.927016	HeartECM	group2
Q80VQ1	LRRC1_MOUSE	0	0	0.0191333	-0.63297	HeartECM	group2
P61211	ARL1_MOUSE	0	1	0.019188	-1.13788	HeartECM	group2
P63328	PP2BA_MOUSE	0	0	0.0194083	-0.908984	HeartECM	group2
Q9D7X3	DUS3_MOUSE	0	0	0.0194594	-0.79618	HeartECM	group2
Q8CI12	SMTL2_MOUSE	1	1	0.0194922	0.765971	HeartECM	group2
Q3THS6	METK2_MOUSE	0	3	0.0195287	-0.988254	HeartECM	group2
Q8R480	NUP85_MOUSE	0	4	0.0195529	-1.25083	HeartECM	group2
Q99K28	ARFG2_MOUSE	0	0	0.0196591	0.577296	HeartECM	group2
Q8BWT5	DIP2A_MOUSE	0	0	0.0198179	-0.888565	HeartECM	group2
P59017	B2L13_MOUSE	0	0	0.0199846	-0.877751	HeartECM	group2
Q91VR5	DDX1_MOUSE	0	0	0.0200627	-0.676529	HeartECM	group2
P61222	ABCE1_MOUSE	0	0	0.0200819	-1.13754	HeartECM	group2
Q8R5H1	UBP15_MOUSE	0	0	0.0201249	-0.922964	HeartECM	group2
P27612	PLAP_MOUSE	0	1	0.0201402	-0.952657	HeartECM	group2
Q9DBC7	KAP0_MOUSE	0	0	0.0202763	-0.969489	HeartECM	group2
Q91WK2	EIF3H_MOUSE	0	3	0.0203012	0.624877	HeartECM	group2
Q8CCJ3	UFL1_MOUSE	0	0	0.0203572	-0.831527	HeartECM	group2
Q9Z1T1	AP3B1_MOUSE	0	2	0.0203918	-0.71135	HeartECM	group2
Q9CZX9	EMC4_MOUSE	0	0	0.0205481	0.52209	HeartECM	group2
Q9QZN4	FBX6_MOUSE	1	4	0.0206905	0.36962	HeartECM	group2
P27048	RSMB_MOUSE	0	0	0.0206979	-1.04882	HeartECM	group2
Q8BJ03	COX15_MOUSE	0	0	0.0207172	-0.721609	HeartECM	group2
Q9R1P0	PSA4_MOUSE	1	4	0.0207384	-0.577973	HeartECM	group2
P17427	AP2A2_MOUSE	0	0	0.0208322	-0.346983	HeartECM	group2
Q9CZM2	RL15_MOUSE	0	0	0.0208588	-0.960177	HeartECM	group2
Q9QZ88	VPS29_MOUSE	1	4	0.0209343	0.752203	HeartECM	group2
P42227	STAT3_MOUSE	0	0	0.0209349	-0.545187	HeartECM	group2
P49813	TMOD1_MOUSE	0	0	0.021073	0.337904	HeartECM	group2
Q61206	PA1B2_MOUSE	0	2	0.021243	-1.68831	HeartECM	group2
Q00612	G6PD1_MOUSE	0	0	0.0212433	1.81178	HeartECM	group2
Q9CYZ2	TPD54_MOUSE	0	0	0.0212452	0.458972	HeartECM	group2
Q9JLB0	PALS2_MOUSE	0	0	0.0212525	-0.603718	HeartECM	group2
P35279	RAB6A_MOUSE	0	0	0.0212548	-0.336334	HeartECM	group2
Q9DBG5	PLIN3_MOUSE	0	0	0.0213392	0.689888	HeartECM	group2
Q8BWQ6	VP35L_MOUSE	0	0	0.0213866	0.352151	HeartECM	group2
P70362	UFD1_MOUSE	0	1	0.0213869	-0.746356	HeartECM	group2
E9Q557	DESP_MOUSE	0	0	0.0214045	0.449289	HeartECM	group2
D3Z1D3	CEFIP_MOUSE	0	0	0.0214298	0.6629	HeartECM	group2
Q9CZN7	GLYM_MOUSE	0	0	0.0217653	-1.37546	HeartECM	group2
Q9CR26	VTA1_MOUSE	0	0	0.0218342	-0.517667	HeartECM	group2
Q8BKC5	IPO5_MOUSE	0	0	0.0218901	-0.398577	HeartECM	group2
Q922E4	PCY2_MOUSE	0	1	0.0220753	-1.38391	HeartECM	group2
O89053	COR1A_MOUSE	1	2	0.0223196	-0.884583	HeartECM	group2
P48725	PCNT_MOUSE	0	0	0.0225365	0.619692	HeartECM	group2
O08739	AMPD3_MOUSE	0	0	0.0225512	-0.764724	HeartECM	group2
P63158	HMGB1_MOUSE	0	1	0.0225675	-1.44668	HeartECM	group2
Q9WUZ7	SH3BG_MOUSE	0	1	0.0226007	-1.17446	HeartECM	group2
P47857	PFKAM_MOUSE	0	0	0.0226027	-1.60513	HeartECM	group2
Q9CZJ2	HS12B_MOUSE	0	0	0.0228165	-0.482158	HeartECM	group2
P35283	RAB12_MOUSE	0	0	0.0230565	-0.905361	HeartECM	group2
Q8VDD5	MYH9_MOUSE	0	0	0.0231374	0.227842	HeartECM	group2
Q15843	NA	0	0	0.0231663	-1.02772	HeartECM	group2
P61750	ARF4_MOUSE	0	3	0.0231905	-0.689245	HeartECM	group2
Q9CZ83	RM55_MOUSE	0	0	0.0233351	0.415069	HeartECM	group2
Q9ES74	NEK7_MOUSE	0	0	0.0234688	-0.645481	HeartECM	group2
P35282	RAB21_MOUSE	0	0	0.0234689	-0.432251	HeartECM	group2
P59266	FITM2_MOUSE	0	0	0.0235124	-0.914779	HeartECM	group2
Q7TNG8	LDHD_MOUSE	0	1	0.0235929	-0.777982	HeartECM	group2
Q05BC3	EMAL1_MOUSE	0	0	0.0236699	-0.913455	HeartECM	group2
Q8BG32	PSD11_MOUSE	0	0	0.0239244	-0.921924	HeartECM	group2
P42232	STA5B_MOUSE	0	0	0.0239656	-0.602294	HeartECM	group2
P70399	TP53B_MOUSE	0	0	0.02397	0.534078	HeartECM	group2
Q9Z1Q5	CLIC1_MOUSE	1	2	0.0239787	-0.613942	HeartECM	group2
Q64012	RALY_MOUSE	0	0	0.0240129	-0.778205	HeartECM	group2
P62631	EF1A2_MOUSE	0	0	0.024059	-0.669743	HeartECM	group2
O70194	EIF3D_MOUSE	0	0	0.024103	-0.552728	HeartECM	group2
Q99L47	F10A1_MOUSE	0	0	0.0241706	-2.13843	HeartECM	group2
P52840	ST1A1_MOUSE	0	3	0.024182	-0.494898	HeartECM	group2
Q9QX11	CYH1_MOUSE	3	1	0.0242022	-0.664139	HeartECM	group2
P42208	SEPT2_MOUSE	0	0	0.0242755	-0.47422	HeartECM	group2
Q99K48	NONO_MOUSE	0	0	0.0244491	-0.716174	HeartECM	group2
P62242	RS8_MOUSE	0	0	0.0244553	-0.597214	HeartECM	group2
Q6PDI5	ECM29_MOUSE	0	0	0.0244851	-0.651015	HeartECM	group2
Q9JKB1	UCHL3_MOUSE	0	1	0.0245613	-1.18814	HeartECM	group2
O35345	IMA7_MOUSE	0	0	0.0245875	-0.716327	HeartECM	group2
O88811	STAM2_MOUSE	1	4	0.0246541	0.450784	HeartECM	group2
Q7TMQ7	WDR91_MOUSE	0	3	0.024803	-1.00315	HeartECM	group2
O08677	KNG1_MOUSE	0	0	0.024826	-1.06906	HeartECM	group2
Q64522	H2A2B_MOUSE	0	0	0.0248483	0.624987	HeartECM	group2
Q9CXS4	CENPV_MOUSE	0	0	0.0249044	0.404994	HeartECM	group2
Q9Z1N5	DX39B_MOUSE	0	0	0.0250825	-0.400119	HeartECM	group2
P35235	PTN11_MOUSE	0	0	0.0251297	-0.716363	HeartECM	group2
P62869	ELOB_MOUSE	0	0	0.0251831	-1.26082	HeartECM	group2
Q9D338	RM19_MOUSE	1	3	0.0251973	-0.552332	HeartECM	group2
O08709	PRDX6_MOUSE	0	0	0.025282	-0.612294	HeartECM	group2
Q9Z1E4	GYS1_MOUSE	0	0	0.0253138	-1.30676	HeartECM	group2
P62141	PP1B_MOUSE	0	0	0.0254161	-0.810869	HeartECM	group2
P05064	ALDOA_MOUSE	0	0	0.0254692	-1.8713	HeartECM	group2
Q9WUA3	PFKAP_MOUSE	0	0	0.0254713	-1.35948	HeartECM	group2
P61514	RL37A_MOUSE	0	1	0.0254842	-1.07084	HeartECM	group2
P62960	YBOX1_MOUSE	0	0	0.0255018	-1.42687	HeartECM	group2
P00920	CAH2_MOUSE	1	2	0.0255075	-0.915206	HeartECM	group2
Q8K3H0	DP13A_MOUSE	0	0	0.0255131	-0.609974	HeartECM	group2
Q61753	SERA_MOUSE	2	1	0.02552	-0.897458	HeartECM	group2
Q8BU33	HACL2_MOUSE	1	3	0.0256863	-1.00328	HeartECM	group2
Q9WVA3	BUB3_MOUSE	0	0	0.0256998	-1.11727	HeartECM	group2
Q02053	UBA1_MOUSE	0	0	0.0258047	-1.23459	HeartECM	group2
Q922K7	NOP2_MOUSE	0	1	0.0258218	-0.363801	HeartECM	group2
Q9CQT1	MTNA_MOUSE	0	1	0.0259453	-1.09767	HeartECM	group2
P54071	IDHP_MOUSE	0	0	0.0259676	-0.781367	HeartECM	group2
P80314	TCPB_MOUSE	0	0	0.0260145	-0.929409	HeartECM	group2
P54775	PRS6B_MOUSE	0	0	0.02613	-0.645594	HeartECM	group2
Q9Z1Q9	SYVC_MOUSE	0	0	0.0261554	-0.435539	HeartECM	group2
Q9Z204	HNRPC_MOUSE	0	0	0.026161	-0.702507	HeartECM	group2
Q3UMT1	PP12C_MOUSE	0	0	0.0262594	0.488885	HeartECM	group2
P35293	RAB18_MOUSE	0	0	0.026288	-0.434425	HeartECM	group2
Q8BK63	KC1A_MOUSE	0	0	0.0265227	-0.694997	HeartECM	group2
Q07076	ANXA7_MOUSE	0	0	0.0267087	-1.04983	HeartECM	group2
Q61210	ARHG1_MOUSE	1	2	0.0267402	1.12165	HeartECM	group2
P04117	FABP4_MOUSE	0	0	0.0267465	-0.893727	HeartECM	group2
Q8BI84	TGO1_MOUSE	2	1	0.0268714	0.554801	HeartECM	group2
P17809	GTR1_MOUSE	1	3	0.0269302	-0.841582	HeartECM	group2
Q00623	APOA1_MOUSE	0	0	0.0269643	-1.37504	HeartECM	group2
P48962	ADT1_MOUSE	0	0	0.0270565	-0.383528	HeartECM	group2
Q8BX70	VP13C_MOUSE	0	0	0.0271382	-0.605584	HeartECM	group2
Q8BZA9	TIGAR_MOUSE	0	0	0.027488	-0.671627	HeartECM	group2
Q68FL4	SAHH3_MOUSE	0	0	0.0275073	-0.957176	HeartECM	group2
P20444	KPCA_MOUSE	0	2	0.0275319	-1.0919	HeartECM	group2
Q3TCH7	CUL4A_MOUSE	0	0	0.0275842	-0.913174	HeartECM	group2
Q921H9	COA7_MOUSE	0	2	0.0276214	-1.09098	HeartECM	group2
Q80WQ2	VAC14_MOUSE	0	1	0.0276296	-0.965159	HeartECM	group2
Q8BZ20	PAR12_MOUSE	0	2	0.0276462	-1.19773	HeartECM	group2
Q6PAV2	HERC4_MOUSE	0	0	0.0276873	-0.944501	HeartECM	group2
Q8BTS4	NUP54_MOUSE	0	2	0.0277619	-0.611839	HeartECM	group2
Q8R2U0	SEH1_MOUSE	0	1	0.0277718	-0.630861	HeartECM	group2
P59470	RPC2_MOUSE	3	1	0.0277812	-0.99661	HeartECM	group2
Q01147	CREB1_MOUSE	1	3	0.027805	-0.555155	HeartECM	group2
Q99N89	RM43_MOUSE	0	1	0.0278586	0.876089	HeartECM	group2
P14206	RSSA_MOUSE	0	0	0.0279684	-1.11484	HeartECM	group2
Q80X90	FLNB_MOUSE	0	0	0.027985	0.391692	HeartECM	group2
P60060	SC61G_MOUSE	0	0	0.0280048	0.812189	HeartECM	group2
P48722	HS74L_MOUSE	0	0	0.0280389	-0.794481	HeartECM	group2
Q9D8E6	RL4_MOUSE	0	0	0.0281795	-0.439597	HeartECM	group2
P02088	HBB1_MOUSE	0	0	0.0282232	-0.548858	HeartECM	group2
Q99K01	PDXD1_MOUSE	0	0	0.0283515	0.251428	HeartECM	group2
Q9Z2I8	SUCB2_MOUSE	0	0	0.0283584	-2.17434	HeartECM	group2
Q8BH07	AR6P6_MOUSE	0	0	0.0284862	0.365798	HeartECM	group2
Q5SX40	MYH1_MOUSE	0	0	0.0286399	0.601635	HeartECM	group2
O55029	COPB2_MOUSE	0	0	0.0286781	-0.266935	HeartECM	group2
Q9EPU0	RENT1_MOUSE	0	0	0.0287148	-0.649022	HeartECM	group2
Q923K4	GTPB3_MOUSE	0	1	0.0288762	-1.10772	HeartECM	group2
Q8R1I1	QCR9_MOUSE	0	0	0.0289305	-0.348432	HeartECM	group2
O35593	PSDE_MOUSE	0	0	0.0290857	-0.752992	HeartECM	group2
Q9QZ57	HSPB3_MOUSE	0	2	0.0292094	-1.01817	HeartECM	group2
Q8BK64	AHSA1_MOUSE	0	0	0.029277	-0.369239	HeartECM	group2
Q61033	LAP2A_MOUSE	0	0	0.0293165	0.381414	HeartECM	group2
Q9ES28	ARHG7_MOUSE	0	0	0.0297184	-0.521069	HeartECM	group2
P28650	PURA1_MOUSE	0	0	0.0298648	-1.45789	HeartECM	group2
Q91ZT7	ASB10_MOUSE	1	1	0.0298851	-1.1395	HeartECM	group2
P80316	TCPE_MOUSE	0	0	0.0299216	-0.560644	HeartECM	group2
Q8BTY8	SCFD2_MOUSE	0	2	0.0300156	-0.739431	HeartECM	group2
P28352	APEX1_MOUSE	1	3	0.0302792	-1.17724	HeartECM	group2
Q9DB50	AP1S2_MOUSE	0	3	0.0304473	-0.997828	HeartECM	group2
P70274	SEPP1_MOUSE	0	3	0.0304573	-1.10174	HeartECM	group2
P47811	MK14_MOUSE	0	0	0.0305701	-1.62591	HeartECM	group2
Q8C0L0	TMX4_MOUSE	0	0	0.0305782	-0.569458	HeartECM	group2
Q80TH2	ERBIN_MOUSE	0	0	0.0306667	-0.713915	HeartECM	group2
Q9DAZ9	ANCHR_MOUSE	1	1	0.0306788	-2.32912	HeartECM	group2
Q9CQ60	6PGL_MOUSE	0	0	0.0307151	-0.749482	HeartECM	group2
O35855	BCAT2_MOUSE	0	0	0.0307274	-1.1034	HeartECM	group2
O55142	RL35A_MOUSE	0	0	0.0308286	-0.538707	HeartECM	group2
Q3V384	AFG1L_MOUSE	0	0	0.0308734	-0.617995	HeartECM	group2
Q8BHL8	PSMF1_MOUSE	4	0	0.0309039	-0.52615	HeartECM	group2
Q3TCJ1	ABRX2_MOUSE	0	0	0.0309081	-1.2927	HeartECM	group2
P46471	PRS7_MOUSE	0	0	0.0309389	-0.807777	HeartECM	group2
Q8BTV2	CPSF7_MOUSE	0	1	0.0309698	-1.33905	HeartECM	group2
P07724	ALBU_MOUSE	0	0	0.0309707	0.473564	HeartECM	group2
Q9CQI6	COTL1_MOUSE	0	3	0.0309721	-1.57661	HeartECM	group2
Q8CDN6	TXNL1_MOUSE	0	0	0.0311503	-0.858013	HeartECM	group2
P11499	HS90B_MOUSE	0	0	0.0312701	-0.686975	HeartECM	group2
Q9WVJ2	PSD13_MOUSE	0	1	0.0312952	-0.995505	HeartECM	group2
Q8VBT6	APOBR_MOUSE	1	0	0.031309	0.686291	HeartECM	group2
Q7M6Y3	PICAL_MOUSE	0	0	0.031314	-0.73845	HeartECM	group2
P31001	DESM_MOUSE	0	0	0.0313568	0.492973	HeartECM	group2
Q9R1R2	TRIM3_MOUSE	1	1	0.0314435	-0.655856	HeartECM	group2
Q3UJB9	EDC4_MOUSE	0	0	0.0316616	0.401762	HeartECM	group2
B2RRE7	OTUD4_MOUSE	0	0	0.0318119	-0.490777	HeartECM	group2
Q9D7A8	ARMC1_MOUSE	1	0	0.0320179	-0.651845	HeartECM	group2
P30416	FKBP4_MOUSE	0	3	0.0320353	-0.669643	HeartECM	group2
P49442	INPP_MOUSE	0	0	0.032062	-1.0929	HeartECM	group2
Q148W8	STYL2_MOUSE	0	0	0.0320766	0.401091	HeartECM	group2
O55028	BCKD_MOUSE	0	0	0.0322106	-1.38878	HeartECM	group2
Q9CZR8	EFTS_MOUSE	0	3	0.0322564	-1.13088	HeartECM	group2
O08582	GTPB1_MOUSE	0	0	0.0323256	-0.586494	HeartECM	group2
Q6P3A8	ODBB_MOUSE	0	0	0.0323701	-0.496396	HeartECM	group2
O35682	MYADM_MOUSE	0	0	0.0325168	-0.526289	HeartECM	group2
P62754	RS6_MOUSE	0	0	0.0325223	-0.597944	HeartECM	group2
P62259	1433E_MOUSE	0	0	0.0325476	-0.669856	HeartECM	group2
Q6ZQ73	CAND2_MOUSE	0	0	0.0326213	-0.669104	HeartECM	group2
Q9D1M0	SEC13_MOUSE	0	0	0.0327947	-1.03363	HeartECM	group2
Q8CHU3	EPN2_MOUSE	0	2	0.0328285	-0.746958	HeartECM	group2
P14733	LMNB1_MOUSE	0	0	0.0328967	0.23232	HeartECM	group2
Q9D9V3	ECHD1_MOUSE	0	0	0.0329316	-0.530698	HeartECM	group2
Q6ZWY3	RS27L_MOUSE	0	3	0.0330414	-0.702217	HeartECM	group2
P54265	DMPK_MOUSE	0	0	0.0331379	-0.722882	HeartECM	group2
Q6PDH0	PHLB1_MOUSE	0	0	0.0332733	0.438468	HeartECM	group2
P24547	IMDH2_MOUSE	0	0	0.0332898	-0.888985	HeartECM	group2
P59325	IF5_MOUSE	1	2	0.0333089	-0.561841	HeartECM	group2
Q99KD5	UN45A_MOUSE	1	4	0.0333268	-0.645506	HeartECM	group2
Q9Z0N1	IF2G_MOUSE	0	0	0.0334414	-0.872138	HeartECM	group2
Q9JJI8	RL38_MOUSE	0	0	0.0334596	-0.726449	HeartECM	group2
Q922H4	GMPPA_MOUSE	0	2	0.0335937	0.815657	HeartECM	group2
Q8BP47	SYNC_MOUSE	0	2	0.0336574	-0.660353	HeartECM	group2
Q62165	DAG1_MOUSE	0	0	0.0338302	0.532829	HeartECM	group2
Q8BVI4	DHPR_MOUSE	0	3	0.0338864	0.651166	HeartECM	group2
P14824	ANXA6_MOUSE	0	0	0.0341333	-0.907209	HeartECM	group2
Q9WUA2	SYFB_MOUSE	0	0	0.0341694	-1.0691	HeartECM	group2
Q9Z266	SNAPN_MOUSE	0	3	0.0342328	-0.664219	HeartECM	group2
P03888	NU1M_MOUSE	0	0	0.0344993	-0.858764	HeartECM	group2
P14869	RLA0_MOUSE	0	0	0.0345261	-0.402968	HeartECM	group2
Q9D0K2	SCOT1_MOUSE	0	0	0.0345852	-0.873479	HeartECM	group2
P06537	GCR_MOUSE	0	0	0.0345882	0.543717	HeartECM	group2
Q9R112	SQOR_MOUSE	0	0	0.0347681	-0.387932	HeartECM	group2
P54823	DDX6_MOUSE	0	0	0.0349133	-0.910498	HeartECM	group2
Q93092	TALDO_MOUSE	0	2	0.0349149	-1.1635	HeartECM	group2
A3KGF9	CCD9B_MOUSE	1	3	0.0350428	-0.680061	HeartECM	group2
Q8K3W2	LRC10_MOUSE	0	0	0.0350901	-0.422301	HeartECM	group2
Q3UQS2	LSME1_MOUSE	1	4	0.0352253	0.279667	HeartECM	group2
P62196	PRS8_MOUSE	0	0	0.0353632	-0.594446	HeartECM	group2
P62274	RS29_MOUSE	0	0	0.0353696	-0.656385	HeartECM	group2
Q9R0Y5	KAD1_MOUSE	0	0	0.035473	-1.13607	HeartECM	group2
Q9JIF7	COPB_MOUSE	0	0	0.0355806	-0.299386	HeartECM	group2
Q11136	PEPD_MOUSE	1	3	0.0356496	-0.546156	HeartECM	group2
Q9QYJ0	DNJA2_MOUSE	0	0	0.0356677	-0.602906	HeartECM	group2
P62137	PP1A_MOUSE	0	0	0.035735	-0.510849	HeartECM	group2
Q9Z2C5	MTM1_MOUSE	0	1	0.0360518	-1.37611	HeartECM	group2
Q91V12	BACH_MOUSE	0	3	0.0360976	-0.389527	HeartECM	group2
Q5ND34	WDR81_MOUSE	1	3	0.0362551	-1.19941	HeartECM	group2
P63323	RS12_MOUSE	0	0	0.0364572	-0.599136	HeartECM	group2
P70349	HINT1_MOUSE	0	0	0.0365708	-0.887289	HeartECM	group2
Q3TDQ1	STT3B_MOUSE	0	0	0.0365896	-0.69302	HeartECM	group2
P82350	SGCA_MOUSE	0	0	0.0368441	-0.365994	HeartECM	group2
P61202	CSN2_MOUSE	0	1	0.0368484	-0.825985	HeartECM	group2
Q64727	VINC_MOUSE	0	0	0.036927	-0.740869	HeartECM	group2
Q8R0S2	IQEC1_MOUSE	0	0	0.0369526	0.454719	HeartECM	group2
P53702	CCHL_MOUSE	0	0	0.0369659	0.333094	HeartECM	group2
Q61743	KCJ11_MOUSE	0	0	0.0369671	-0.411886	HeartECM	group2
P14131	RS16_MOUSE	0	0	0.0369972	-0.689588	HeartECM	group2
Q9R1P1	PSB3_MOUSE	1	2	0.0369978	-0.437489	HeartECM	group2
P63330	PP2AA_MOUSE	0	0	0.0371639	-0.744946	HeartECM	group2
Q5SW19	CLU_MOUSE	0	0	0.0372156	-0.718894	HeartECM	group2
Q9WUM5	SUCA_MOUSE	0	0	0.0372719	-1.16542	HeartECM	group2
Q99KC8	VMA5A_MOUSE	0	0	0.0373168	-0.620876	HeartECM	group2
P10922	H10_MOUSE	0	0	0.0373517	0.365182	HeartECM	group2
P84099	RL19_MOUSE	0	0	0.0374589	-0.479182	HeartECM	group2
Q8BG51	MIRO1_MOUSE	0	0	0.0375109	-0.336444	HeartECM	group2
Q1HFZ0	NSUN2_MOUSE	0	1	0.0375156	-0.63407	HeartECM	group2
P70245	EBP_MOUSE	0	0	0.0375533	0.437256	HeartECM	group2
Q9CPU4	MGST3_MOUSE	0	0	0.0377621	-0.40845	HeartECM	group2
P70404	IDHG1_MOUSE	0	0	0.0380885	-0.619974	HeartECM	group2
A2AUC9	KLH41_MOUSE	0	0	0.0381283	-0.805722	HeartECM	group2
Q8VCA6	T161A_MOUSE	0	1	0.0381585	-0.408051	HeartECM	group2
P35700	PRDX1_MOUSE	0	0	0.0383309	-0.618383	HeartECM	group2
P26369	U2AF2_MOUSE	0	0	0.0383675	-0.775744	HeartECM	group2
P99028	QCR6_MOUSE	0	0	0.0384471	-0.411823	HeartECM	group2
Q8R1G2	CMBL_MOUSE	1	4	0.0384939	-0.926529	HeartECM	group2
Q01405	SC23A_MOUSE	0	0	0.0384969	-0.509582	HeartECM	group2
P97315	CSRP1_MOUSE	0	0	0.0385482	0.792276	HeartECM	group2
Q8CHH9	SEPT8_MOUSE	0	0	0.038565	-0.631273	HeartECM	group2
P25444	RS2_MOUSE	0	0	0.0388894	-0.678184	HeartECM	group2
Q8BIJ6	SYIM_MOUSE	0	0	0.0391027	-1.89172	HeartECM	group2
Q9CR37	PPDPF_MOUSE	4	1	0.0391755	0.797918	HeartECM	group2
O09106	HDAC1_MOUSE	0	1	0.0391769	-0.441209	HeartECM	group2
Q3UHX2	HAP28_MOUSE	0	2	0.0392152	-0.963942	HeartECM	group2
Q9DBC0	SELO_MOUSE	2	1	0.0393805	0.688252	HeartECM	group2
P84091	AP2M1_MOUSE	0	0	0.0394226	-0.555415	HeartECM	group2
P00397	COX1_MOUSE	0	0	0.0395666	-1.1691	HeartECM	group2
Q8BH61	F13A_MOUSE	0	0	0.0397664	-0.729681	HeartECM	group2
Q60960	IMA5_MOUSE	0	0	0.0397758	-1.27622	HeartECM	group2
P83940	ELOC_MOUSE	0	0	0.0398492	-0.992901	HeartECM	group2
Q9EQH3	VPS35_MOUSE	0	0	0.0398495	-0.883055	HeartECM	group2
P03893	NU2M_MOUSE	0	0	0.0398548	-0.769451	HeartECM	group2
Q9R0L6	PCM1_MOUSE	0	0	0.0401136	0.370689	HeartECM	group2
P68510	1433F_MOUSE	0	0	0.0402357	-0.749058	HeartECM	group2
P62281	RS11_MOUSE	0	0	0.0402449	-0.650871	HeartECM	group2
Q99MR8	MCCA_MOUSE	0	0	0.0406524	-0.83475	HeartECM	group2
P15208	INSR_MOUSE	0	2	0.0407288	-0.759235	HeartECM	group2
Q5DTJ9	MYPN_MOUSE	0	0	0.0407664	0.487212	HeartECM	group2
Q9Z1W8	AT12A_MOUSE	0	0	0.0408965	-0.732148	HeartECM	group2
Q6ZWQ0	SYNE2_MOUSE	0	0	0.0409664	-0.42061	HeartECM	group2
P28740	KIF2A_MOUSE	0	3	0.0409827	-1.39823	HeartECM	group2
Q9JKV1	ADRM1_MOUSE	0	1	0.0410084	-0.813477	HeartECM	group2
Q9CXV1	DHSD_MOUSE	0	0	0.0410624	-0.283554	HeartECM	group2
Q99LT0	DPY30_MOUSE	0	0	0.0411706	-1.16203	HeartECM	group2
Q9Z1Z2	STRAP_MOUSE	0	1	0.0413124	-0.98603	HeartECM	group2
Q8R1B4	EIF3C_MOUSE	0	0	0.0413357	-0.883132	HeartECM	group2
Q8BMF3	MAON_MOUSE	1	3	0.0414249	-0.853604	HeartECM	group2
Q05793	PGBM_MOUSE	0	0	0.0414283	0.669482	HeartECM	group2
Q9ESB3	HRG_MOUSE	0	0	0.0414496	-0.68946	HeartECM	group2
O35685	NUDC_MOUSE	0	0	0.041516	-1.34769	HeartECM	group2
Q8K1M6	DNM1L_MOUSE	0	0	0.0416807	-0.362529	HeartECM	group2
O08784	TCOF_MOUSE	1	2	0.0417014	0.75637	HeartECM	group2
Q8K297	GT251_MOUSE	0	1	0.0417032	0.58166	HeartECM	group2
Q8CBY8	DCTN4_MOUSE	0	0	0.0418795	-0.458637	HeartECM	group2
E9Q7G0	NUMA1_MOUSE	0	0	0.0419551	0.409381	HeartECM	group2
P50637	TSPO_MOUSE	0	1	0.042122	-1.52384	HeartECM	group2
P36993	PPM1B_MOUSE	1	3	0.0422232	-0.567858	HeartECM	group2
O35604	NPC1_MOUSE	2	1	0.0422452	-0.815251	HeartECM	group2
P01029	CO4B_MOUSE	0	0	0.0422896	-0.474117	HeartECM	group2
Q61074	PPM1G_MOUSE	1	3	0.0423361	-0.668497	HeartECM	group2
Q9WVB0	RBPMS_MOUSE	0	0	0.0423887	-0.733313	HeartECM	group2
O54931	AKAP2_MOUSE	0	0	0.0425746	0.32506	HeartECM	group2
Q6PD03	2A5A_MOUSE	0	0	0.0427586	-0.459869	HeartECM	group2
Q91VJ4	STK38_MOUSE	0	0	0.0427823	-0.61047	HeartECM	group2
P56399	UBP5_MOUSE	0	0	0.0427843	-1.13478	HeartECM	group2
P25911	LYN_MOUSE	0	0	0.0428846	-0.307654	HeartECM	group2
Q8K010	OPLA_MOUSE	0	0	0.0429634	-1.21177	HeartECM	group2
Q9QXA5	LSM4_MOUSE	1	1	0.0429795	-1.58713	HeartECM	group2
Q8CC88	VWA8_MOUSE	0	0	0.0430122	-0.562417	HeartECM	group2
Q9JII5	DAZP1_MOUSE	0	0	0.0431201	-1.27131	HeartECM	group2
Q922B2	SYDC_MOUSE	0	0	0.0431863	-1.19298	HeartECM	group2
Q99LF4	RTCB_MOUSE	0	0	0.0432111	-0.410477	HeartECM	group2
Q8BPU7	ELMO1_MOUSE	0	2	0.0433389	-0.555483	HeartECM	group2
Q61738	ITA7_MOUSE	0	0	0.0435283	-0.428474	HeartECM	group2
P09671	SODM_MOUSE	0	0	0.0435435	-1.43601	HeartECM	group2
Q61107	GBP3_MOUSE	1	3	0.0436705	-0.99979	HeartECM	group2
A2AQP0	MYH7B_MOUSE	0	0	0.0439022	0.52055	HeartECM	group2
Q9QVN7	TCEA2_MOUSE	0	0	0.043996	-0.590759	HeartECM	group2
P97930	KTHY_MOUSE	0	3	0.0441318	-0.420627	HeartECM	group2
Q8C1B7	SEP11_MOUSE	0	0	0.044161	-0.212777	HeartECM	group2
Q8BH00	AL8A1_MOUSE	3	1	0.0442317	0.704459	HeartECM	group2
Q9CQC7	NDUB4_MOUSE	0	0	0.0442969	0.22282	HeartECM	group2
Q91YJ5	IF2M_MOUSE	0	0	0.0443358	-1.08883	HeartECM	group2
Q9QXK7	CPSF3_MOUSE	1	0	0.0444838	-0.732962	HeartECM	group2
P97372	PSME2_MOUSE	1	2	0.0446629	-0.646906	HeartECM	group2
Q9WTU6	MK09_MOUSE	0	2	0.044806	-1.04509	HeartECM	group2
Q9JM13	RABX5_MOUSE	0	1	0.0448092	-0.478504	HeartECM	group2
Q9Z1J3	NFS1_MOUSE	0	0	0.0448202	-1.01129	HeartECM	group2
Q9ET80	JPH1_MOUSE	0	0	0.0448507	0.452468	HeartECM	group2
Q9QYG0	NDRG2_MOUSE	0	0	0.0450147	-0.599495	HeartECM	group2
P10126	EF1A1_MOUSE	0	0	0.0450509	-0.606415	HeartECM	group2
Q8BVG4	DPP9_MOUSE	0	0	0.0451057	-1.08788	HeartECM	group2
Q920Q8	NS1BP_MOUSE	0	0	0.0452077	-0.723975	HeartECM	group2
Q99JX7	NXF1_MOUSE	1	3	0.0453271	0.556124	HeartECM	group2
Q9CQH7	BT3L4_MOUSE	0	1	0.0453896	-0.870737	HeartECM	group2
Q6A026	PDS5A_MOUSE	1	3	0.0455954	0.552557	HeartECM	group2
Q9QZQ1	AFAD_MOUSE	0	0	0.0456512	0.478717	HeartECM	group2
Q9D1X0	NOL3_MOUSE	0	0	0.0456568	-1.24758	HeartECM	group2
Q80YV4	PANK4_MOUSE	0	0	0.0456745	-0.934583	HeartECM	group2
Q80YS6	AFAP1_MOUSE	1	1	0.0457024	-0.865557	HeartECM	group2
Q99LJ0	CT2NL_MOUSE	1	2	0.0458828	0.656903	HeartECM	group2
Q8C7X2	EMC1_MOUSE	1	1	0.046084	-0.559024	HeartECM	group2
P17563	SBP1_MOUSE	0	0	0.0461865	-0.84703	HeartECM	group2
Q05920	PYC_MOUSE	0	0	0.0462264	-1.88367	HeartECM	group2
Q9CPT4	MYDGF_MOUSE	2	0	0.0463566	0.696831	HeartECM	group2
Q62417	SRBS1_MOUSE	0	0	0.0464398	0.453295	HeartECM	group2
Q60692	PSB6_MOUSE	0	3	0.0464611	-0.63173	HeartECM	group2
P63260	ACTG_MOUSE	0	0	0.0465021	0.90688	HeartECM	group2
O70492	SNX3_MOUSE	0	0	0.0467371	-0.283307	HeartECM	group2
Q60936	COQ8A_MOUSE	0	0	0.0467712	-0.279636	HeartECM	group2
Q5NCS9	MID49_MOUSE	0	0	0.0468398	-0.775112	HeartECM	group2
Q91YR1	TWF1_MOUSE	0	1	0.0468523	-0.866642	HeartECM	group2
Q9CQC6	5MP2_MOUSE	0	0	0.0470363	-0.53383	HeartECM	group2
P56135	ATPK_MOUSE	0	0	0.0473007	0.296631	HeartECM	group2
Q9CZ42	NNRD_MOUSE	1	4	0.0475456	-0.758735	HeartECM	group2
Q91YX5	LGAT1_MOUSE	0	0	0.047596	-0.484625	HeartECM	group2
Q8BYK6	YTHD3_MOUSE	2	1	0.0476028	0.791904	HeartECM	group2
Q61830	MRC1_MOUSE	1	3	0.0476423	1.0059	HeartECM	group2
P58871	TB182_MOUSE	0	0	0.0479594	0.411818	HeartECM	group2
Q924T7	RNF31_MOUSE	1	1	0.0479817	-0.986465	HeartECM	group2
P61255	RL26_MOUSE	0	0	0.0480195	-0.431789	HeartECM	group2
Q91XD6	VPS36_MOUSE	0	0	0.0481523	-0.317799	HeartECM	group2
P43275	H11_MOUSE	2	0	0.0481952	0.587628	HeartECM	group2
Q9DCT8	CRIP2_MOUSE	0	0	0.0482844	-1.28934	HeartECM	group2
P23116	EIF3A_MOUSE	0	0	0.0483478	-0.676649	HeartECM	group2
P27601	GNA13_MOUSE	0	0	0.0485082	-0.699781	HeartECM	group2
O35326	SRSF5_MOUSE	0	2	0.0485148	-1.03581	HeartECM	group2
Q8VE73	CUL7_MOUSE	2	1	0.0486717	-0.653087	HeartECM	group2
Q9D883	U2AF1_MOUSE	0	0	0.048883	-1.15576	HeartECM	group2
P21278	GNA11_MOUSE	0	0	0.049037	-0.521298	HeartECM	group2
Q9JLV5	CUL3_MOUSE	0	1	0.0490812	-0.748526	HeartECM	group2
Q9CZ44	NSF1C_MOUSE	0	0	0.0491252	-0.944435	HeartECM	group2
Q9DAR7	DCPS_MOUSE	0	0	0.0491274	0.742135	HeartECM	group2
Q8BJU0	SGTA_MOUSE	0	0	0.0492748	-1.19749	HeartECM	group2
Q8K1R7	NEK9_MOUSE	0	0	0.0493851	-0.533759	HeartECM	group2
Q9QYA2	TOM40_MOUSE	0	0	0.0495014	-0.395348	HeartECM	group2
O35218	CPSF2_MOUSE	0	3	0.0496376	-1.17195	HeartECM	group2
Q9QXG4	ACSA_MOUSE	1	4	0.0499585	-0.886883	HeartECM	group2
Q60931	VDAC3_MOUSE	0	0	0.0500093	-0.564353	HeartECM	group2
P43274	H14_MOUSE	0	0	0.0500571	0.424221	HeartECM	group2
Q8VBV7	CSN8_MOUSE	0	2	0.0500822	-0.772831	HeartECM	group2
Q8BL65	ABLM2_MOUSE	0	0	0.0501519	0.348984	HeartECM	group2
Q921F2	TADBP_MOUSE	0	0	0.0501823	-0.565078	HeartECM	group2
Q99MR9	PPR3A_MOUSE	0	0	0.0503261	0.41476	HeartECM	group2
Q9QXS1	PLEC_MOUSE	0	0	0.0503539	0.380082	HeartECM	group2
Q9D5T0	ATAD1_MOUSE	0	0	0.0504027	-0.37495	HeartECM	group2
Q91XU3	PI42C_MOUSE	0	2	0.0506763	-0.739932	HeartECM	group2
D3YZP9	CCDC6_MOUSE	1	2	0.0507659	-0.570739	HeartECM	group2
B2RXC1	TPC11_MOUSE	0	1	0.05078	-0.669751	HeartECM	group2
Q71FD5	ZNRF2_MOUSE	0	1	0.0508369	-1.72137	HeartECM	group2
Q63918	CAVN2_MOUSE	0	0	0.0509456	-0.548131	HeartECM	group2
Q9D0I4	STX17_MOUSE	0	0	0.0510916	-0.977243	HeartECM	group2
P63030	MPC1_MOUSE	0	0	0.0512059	-1.15279	HeartECM	group2
Q8VDM6	HNRL1_MOUSE	0	0	0.0512379	-1.27459	HeartECM	group2
P62996	TRA2B_MOUSE	0	0	0.0513475	-0.495792	HeartECM	group2
P26450	P85A_MOUSE	2	0	0.0513504	-1.15563	HeartECM	group2
Q8BL97	SRSF7_MOUSE	0	0	0.0513823	-0.58495	HeartECM	group2
Q8BH74	NU107_MOUSE	0	1	0.0514481	-0.617121	HeartECM	group2
Q00899	TYY1_MOUSE	0	0	0.0514886	-0.866755	HeartECM	group2
Q8C570	RAE1L_MOUSE	0	1	0.0517769	-0.590949	HeartECM	group2
Q8BFR5	EFTU_MOUSE	0	0	0.0519013	-0.592053	HeartECM	group2
Q9DBG9	TX1B3_MOUSE	0	0	0.0519472	-1.21254	HeartECM	group2
Q8C5Q4	GRSF1_MOUSE	0	1	0.0519745	-0.968737	HeartECM	group2
Q8C0D9	CEP68_MOUSE	0	0	0.0520139	0.543284	HeartECM	group2
Q9Z2A5	ATE1_MOUSE	0	1	0.052271	-0.935837	HeartECM	group2
Q62425	NDUA4_MOUSE	0	0	0.0523365	-0.674942	HeartECM	group2
P28656	NP1L1_MOUSE	0	0	0.0523858	-0.671122	HeartECM	group2
P62827	RAN_MOUSE	0	0	0.0524979	-0.436278	HeartECM	group2
Q8VEK3	HNRPU_MOUSE	0	0	0.0526124	-0.66636	HeartECM	group2
Q03173	ENAH_MOUSE	0	0	0.0528259	-0.60472	HeartECM	group2
P62192	PRS4_MOUSE	0	0	0.0531059	-0.847375	HeartECM	group2
Q99MK8	ARBK1_MOUSE	0	1	0.0531197	-0.615925	HeartECM	group2
Q6PEB6	PHOCN_MOUSE	0	0	0.0534251	-0.579503	HeartECM	group2
Q8BWU5	OSGEP_MOUSE	0	3	0.0536071	-0.731305	HeartECM	group2
P08207	S10AA_MOUSE	1	1	0.0537352	0.529867	HeartECM	group2
O35350	CAN1_MOUSE	0	0	0.0538136	-0.379726	HeartECM	group2
Q9D783	KLH40_MOUSE	0	0	0.0538756	-0.733901	HeartECM	group2
P45591	COF2_MOUSE	0	0	0.0539732	-0.711782	HeartECM	group2
Q8R2Y8	PTH2_MOUSE	0	0	0.0541227	0.372904	HeartECM	group2
P54731	FAF1_MOUSE	0	0	0.0542418	-0.720714	HeartECM	group2
Q499X9	SYMM_MOUSE	3	1	0.0542549	-0.60741	HeartECM	group2
P02469	LAMB1_MOUSE	0	0	0.0546124	0.552564	HeartECM	group2
Q99LC9	PEX6_MOUSE	0	0	0.0546198	-0.466655	HeartECM	group2
E9Q4Z2	ACACB_MOUSE	0	0	0.054625	-0.428724	HeartECM	group2
Q8VCI5	PEX19_MOUSE	0	2	0.0547467	-0.7933	HeartECM	group2
Q9D0S9	HINT2_MOUSE	0	1	0.0551271	-1.00176	HeartECM	group2
Q6P4S6	SIK3_MOUSE	0	0	0.0552148	-0.664457	HeartECM	group2
Q4ACU6	SHAN3_MOUSE	0	0	0.0554422	0.277291	HeartECM	group2
O89112	LANC1_MOUSE	0	0	0.0556504	-0.369423	HeartECM	group2
Q9CWD8	NUBPL_MOUSE	0	0	0.0558971	-0.637511	HeartECM	group2
P51163	HEM4_MOUSE	1	2	0.0559032	-1.30455	HeartECM	group2
Q9Z1W9	STK39_MOUSE	0	0	0.0561191	-0.486363	HeartECM	group2
Q3UIA2	RHG17_MOUSE	0	0	0.0561847	0.371223	HeartECM	group2
Q31125	S39A7_MOUSE	1	2	0.0562376	-0.490526	HeartECM	group2
O70435	PSA3_MOUSE	0	4	0.0563913	-0.643307	HeartECM	group2
P10833	RRAS_MOUSE	0	0	0.0564209	-0.461408	HeartECM	group2
Q9D3D9	ATPD_MOUSE	0	0	0.0564443	0.437413	HeartECM	group2
Q5SVR0	TBC9B_MOUSE	0	0	0.0566592	-0.654792	HeartECM	group2
Q9CWE0	MFR1L_MOUSE	0	0	0.0568216	0.438741	HeartECM	group2
Q9CQE8	RTRAF_MOUSE	0	0	0.0568913	-0.71489	HeartECM	group2
Q99020	ROAA_MOUSE	0	0	0.0569601	-1.17581	HeartECM	group2
O54724	CAVN1_MOUSE	0	0	0.0569725	-0.531567	HeartECM	group2
Q9QYI5	DNJB2_MOUSE	0	1	0.0571072	-0.721524	HeartECM	group2
Q8VE47	UBA5_MOUSE	1	0	0.0573397	-0.861159	HeartECM	group2
P01872	IGHM_MOUSE	2	0	0.0573422	0.553116	HeartECM	group2
E9Q3L2	PI4KA_MOUSE	0	0	0.0573505	-0.340538	HeartECM	group2
Q8BWT1	THIM_MOUSE	0	0	0.057611	-1.19772	HeartECM	group2
P51175	PPOX_MOUSE	0	0	0.0577973	-0.671044	HeartECM	group2
Q99M51	NCK1_MOUSE	0	2	0.0578439	-0.889501	HeartECM	group2
P55284	CADH5_MOUSE	0	2	0.0579216	-0.354124	HeartECM	group2
P03921	NU5M_MOUSE	0	0	0.0579441	-0.67006	HeartECM	group2
Q9CZ30	OLA1_MOUSE	0	0	0.0581426	-1.09987	HeartECM	group2
Q04736	YES_MOUSE	0	0	0.0581779	-0.516405	HeartECM	group2
Q8BP67	RL24_MOUSE	0	0	0.0585524	-0.448645	HeartECM	group2
Q9R1P4	PSA1_MOUSE	0	1	0.0586514	-1.01784	HeartECM	group2
O88569	ROA2_MOUSE	0	0	0.0586599	-0.833518	HeartECM	group2
Q8VCW8	ACSF2_MOUSE	0	1	0.0587055	-1.19439	HeartECM	group2
A2ADY9	DDI2_MOUSE	0	1	0.0587736	0.569863	HeartECM	group2
Q3ULD5	MCCB_MOUSE	0	0	0.0587842	-0.639613	HeartECM	group2
Q9CYI0	NJMU_MOUSE	1	2	0.0590215	-0.35495	HeartECM	group2
P50171	DHB8_MOUSE	0	0	0.0591572	-0.639102	HeartECM	group2
P80313	TCPH_MOUSE	0	0	0.059226	-0.731207	HeartECM	group2
Q9ESX5	DKC1_MOUSE	0	0	0.059306	-0.68023	HeartECM	group2
Q91YN9	BAG2_MOUSE	0	0	0.0593288	-0.308297	HeartECM	group2
P48774	GSTM5_MOUSE	0	2	0.0593681	-1.39358	HeartECM	group2
Q14CH7	SYAM_MOUSE	0	1	0.0593926	-0.652244	HeartECM	group2
Q2NL51	GSK3A_MOUSE	0	0	0.0594314	-0.832984	HeartECM	group2
Q8BGH2	SAM50_MOUSE	0	0	0.06025	-0.417303	HeartECM	group2
Q61316	HSP74_MOUSE	0	0	0.0602703	-0.879772	HeartECM	group2
Q65CL1	CTNA3_MOUSE	0	0	0.060271	-0.460958	HeartECM	group2
Q922D8	C1TC_MOUSE	0	1	0.060397	-1.46483	HeartECM	group2
P57776	EF1D_MOUSE	0	0	0.0607162	-0.727997	HeartECM	group2
Q61733	RT31_MOUSE	1	4	0.0607933	-0.442574	HeartECM	group2
O70548	TELT_MOUSE	0	0	0.0608478	0.648582	HeartECM	group2
P28665	MUG1_MOUSE	0	1	0.0611491	-0.845029	HeartECM	group2
Q8BU30	SYIC_MOUSE	0	0	0.0611824	-0.723045	HeartECM	group2
Q9JMA1	UBP14_MOUSE	0	1	0.0611928	-0.855556	HeartECM	group2
Q8CGB3	UACA_MOUSE	0	0	0.0612039	0.644726	HeartECM	group2
O70468	MYPC3_MOUSE	0	0	0.0613708	-0.262537	HeartECM	group2
P20029	BIP_MOUSE	0	0	0.0614712	0.281681	HeartECM	group2
Q8BVD5	MPP7_MOUSE	0	2	0.0615091	-0.602521	HeartECM	group2
Q9CYT6	CAP2_MOUSE	0	0	0.0616	-0.613081	HeartECM	group2
Q8BU85	MSRB3_MOUSE	1	4	0.0618913	-0.498734	HeartECM	group2
Q9ES82	POPD2_MOUSE	0	0	0.0620173	-0.40386	HeartECM	group2
Q01853	TERA_MOUSE	0	0	0.0620931	-0.617828	HeartECM	group2
Q148V7	RELCH_MOUSE	0	0	0.0621496	-0.41712	HeartECM	group2
Q64521	GPDM_MOUSE	0	0	0.0621857	0.15996	HeartECM	group2
Q91YW3	DNJC3_MOUSE	1	2	0.0622067	-0.413818	HeartECM	group2
Q3U3R4	LMF1_MOUSE	0	0	0.0624327	-0.743779	HeartECM	group2
Q6P9Q6	FKB15_MOUSE	0	1	0.0624534	-0.4774	HeartECM	group2
P68871	NA	0	2	0.062526	-1.11983	HeartECM	group2
Q9JI78	NGLY1_MOUSE	0	0	0.0627969	-0.799147	HeartECM	group2
P62307	RUXF_MOUSE	0	0	0.0629834	-1.15721	HeartECM	group2
Q9Z1X4	ILF3_MOUSE	0	0	0.0629954	-0.347766	HeartECM	group2
Q71RI9	KAT3_MOUSE	0	0	0.0635202	-0.604511	HeartECM	group2
P04247	MYG_MOUSE	0	0	0.0637277	-1.19748	HeartECM	group2
P46467	VPS4B_MOUSE	0	0	0.0638111	-0.277054	HeartECM	group2
Q920I9	WDR7_MOUSE	0	0	0.0638622	-0.438813	HeartECM	group2
Q63886	UD11_MOUSE	1	2	0.0640615	-0.913034	HeartECM	group2
P14148	RL7_MOUSE	0	0	0.06417	-0.411955	HeartECM	group2
Q3U0V2	TRADD_MOUSE	0	1	0.0642012	-0.683619	HeartECM	group2
Q60668	HNRPD_MOUSE	0	0	0.0642096	-0.721709	HeartECM	group2
Q8CCS6	PABP2_MOUSE	1	4	0.0642225	-1.06872	HeartECM	group2
Q9WU78	PDC6I_MOUSE	0	0	0.0642633	-0.401517	HeartECM	group2
Q9D6J6	NDUV2_MOUSE	0	0	0.0644192	0.651357	HeartECM	group2
Q9DBM2	ECHP_MOUSE	0	1	0.06449	0.585895	HeartECM	group2
O55201	SPT5H_MOUSE	0	3	0.0646439	1.01842	HeartECM	group2
O54794	AQP7_MOUSE	0	0	0.0646532	0.62824	HeartECM	group2
Q9ESL4	M3K20_MOUSE	0	0	0.0647836	-0.461181	HeartECM	group2
O35226	PSMD4_MOUSE	0	1	0.0648367	-0.656786	HeartECM	group2
P50462	CSRP3_MOUSE	0	0	0.0648855	-0.588749	HeartECM	group2
P97765	WBP2_MOUSE	1	3	0.0652026	-1.08207	HeartECM	group2
P63101	1433Z_MOUSE	0	0	0.0652202	-0.476211	HeartECM	group2
Q922V4	PLRG1_MOUSE	0	3	0.065491	-0.421368	HeartECM	group2
Q9JJK2	LANC2_MOUSE	0	2	0.0655275	-0.922139	HeartECM	group2
P16858	G3P_MOUSE	0	0	0.0658768	-0.689391	HeartECM	group2
P15116	CADH2_MOUSE	0	0	0.0659778	-0.717143	HeartECM	group2
P51125	ICAL_MOUSE	0	0	0.0663149	-0.421579	HeartECM	group2
P56812	PDCD5_MOUSE	0	3	0.0663446	-0.815711	HeartECM	group2
O35387	HAX1_MOUSE	0	0	0.0664397	0.471207	HeartECM	group2
P62852	RS25_MOUSE	0	0	0.0669183	-0.485661	HeartECM	group2
Q6DFW4	NOP58_MOUSE	0	0	0.0670342	-0.535655	HeartECM	group2
Q8BMK1	METL2_MOUSE	0	0	0.0670979	0.576768	HeartECM	group2
Q80Y55	BSDC1_MOUSE	1	3	0.0672617	-0.883345	HeartECM	group2
Q9JK48	SHLB1_MOUSE	0	0	0.0674336	-0.552428	HeartECM	group2
Q9WTR5	CAD13_MOUSE	0	0	0.0675022	0.88258	HeartECM	group2
Q91VM5	RMXL1_MOUSE	0	0	0.0676384	-0.384063	HeartECM	group2
O08663	MAP2_MOUSE	0	1	0.0677955	-0.473688	HeartECM	group2
Q6P4S8	INT1_MOUSE	0	1	0.0678836	-0.86457	HeartECM	group2
Q6WVG3	KCD12_MOUSE	0	0	0.0679257	-0.551089	HeartECM	group2
P62301	RS13_MOUSE	0	0	0.0679543	-0.488366	HeartECM	group2
P51637	CAV3_MOUSE	0	0	0.0680092	0.378025	HeartECM	group2
Q9JHK4	PGTA_MOUSE	0	0	0.068052	-0.685201	HeartECM	group2
Q8BT60	CPNE3_MOUSE	0	0	0.0681135	-0.79386	HeartECM	group2
Q9CY57	CHTOP_MOUSE	1	2	0.0682988	0.634986	HeartECM	group2
Q66JS6	EI3JB_MOUSE	0	1	0.0683914	-0.856835	HeartECM	group2
Q6P069	SORCN_MOUSE	0	1	0.0686975	-0.322858	HeartECM	group2
Q3UHD6	SNX27_MOUSE	0	0	0.0687048	-0.503499	HeartECM	group2
Q9D0R8	LSM12_MOUSE	0	2	0.0690623	-0.411456	HeartECM	group2
Q8BK08	TMM11_MOUSE	0	0	0.0692738	-0.436761	HeartECM	group2
Q9WVK4	EHD1_MOUSE	0	0	0.0694545	-0.399122	HeartECM	group2
O88441	MTX2_MOUSE	0	0	0.0694635	-0.36834	HeartECM	group2
P70318	TIAR_MOUSE	0	0	0.0698291	-0.633525	HeartECM	group2
O35857	TIM44_MOUSE	0	0	0.0702949	-0.214873	HeartECM	group2
P16125	LDHB_MOUSE	0	0	0.0704306	-0.939622	HeartECM	group2
P62874	GBB1_MOUSE	0	0	0.0707117	0.243454	HeartECM	group2
Q6P5B0	RRP12_MOUSE	0	1	0.070834	-0.84383	HeartECM	group2
Q61187	TS101_MOUSE	0	0	0.0709213	-0.459566	HeartECM	group2
Q62448	IF4G2_MOUSE	0	0	0.07128	-0.632065	HeartECM	group2
P03911	NU4M_MOUSE	0	0	0.0714019	-0.625671	HeartECM	group2
Q91WJ8	FUBP1_MOUSE	0	0	0.0715644	-0.931334	HeartECM	group2
Q9R0X4	ACOT9_MOUSE	0	0	0.0716608	-0.356358	HeartECM	group2
Q9CQN6	TM14C_MOUSE	0	0	0.0716994	-0.499918	HeartECM	group2
Q9DBG7	SRPRA_MOUSE	0	0	0.0717815	-0.227557	HeartECM	group2
P35991	BTK_MOUSE	0	5	0.0717873	-0.978011	HeartECM	group2
Q9D710	TMX2_MOUSE	0	0	0.0719392	0.351309	HeartECM	group2
P62858	RS28_MOUSE	0	0	0.071958	-0.565923	HeartECM	group2
Q6P8X1	SNX6_MOUSE	1	2	0.0721011	0.660358	HeartECM	group2
Q68FE6	RIPR1_MOUSE	0	0	0.0721094	-0.659243	HeartECM	group2
Q8BG05	ROA3_MOUSE	0	0	0.0721544	-0.767141	HeartECM	group2
O09172	GSH0_MOUSE	0	0	0.0721793	-0.423806	HeartECM	group2
P51859	HDGF_MOUSE	0	4	0.0722808	-0.583663	HeartECM	group2
Q8BJW6	EIF2A_MOUSE	0	0	0.0726053	-1.00076	HeartECM	group2
Q3TZ89	SC31B_MOUSE	0	1	0.072641	-0.478008	HeartECM	group2
Q8BZF8	PGM5_MOUSE	0	0	0.0726447	-0.542568	HeartECM	group2
Q7TPV4	MBB1A_MOUSE	0	0	0.0726516	-0.503989	HeartECM	group2
Q9Z1P7	KANK3_MOUSE	0	0	0.0728418	0.298107	HeartECM	group2
Q9CWF2	TBB2B_MOUSE	0	0	0.0729946	-0.585432	HeartECM	group2
Q7TQD2	TPPP_MOUSE	0	0	0.0729995	-0.672763	HeartECM	group2
Q6A0D4	RFTN1_MOUSE	0	0	0.073016	-0.242952	HeartECM	group2
P62270	RS18_MOUSE	0	0	0.0731442	-0.541845	HeartECM	group2
Q03958	PFD6_MOUSE	0	2	0.0732584	-0.695943	HeartECM	group2
Q8CHW4	EI2BE_MOUSE	0	0	0.0732898	-0.434317	HeartECM	group2
Q8BX02	KANK2_MOUSE	0	0	0.0739469	0.287375	HeartECM	group2
Q9CZU3	MTREX_MOUSE	0	0	0.0740291	-0.773084	HeartECM	group2
Q9D8N0	EF1G_MOUSE	0	0	0.0741802	-0.70873	HeartECM	group2
O08580	ERR1_MOUSE	0	3	0.0742252	-0.740669	HeartECM	group2
P62702	RS4X_MOUSE	0	0	0.074727	-0.439378	HeartECM	group2
Q8CHS7	DRS7C_MOUSE	0	0	0.0748927	-0.416747	HeartECM	group2
Q8R081	HNRPL_MOUSE	0	0	0.0749939	-0.569852	HeartECM	group2
Q4VAA2	CDV3_MOUSE	0	0	0.0750894	-0.758573	HeartECM	group2
Q8CIB5	FERM2_MOUSE	0	0	0.0751704	-0.317923	HeartECM	group2
P62911	RL32_MOUSE	0	0	0.075196	-0.486851	HeartECM	group2
Q8R050	ERF3A_MOUSE	0	1	0.0753266	-0.495882	HeartECM	group2
Q9WUK2	IF4H_MOUSE	0	0	0.0753449	-0.904211	HeartECM	group2
Q91ZA3	PCCA_MOUSE	0	0	0.0755188	-0.633239	HeartECM	group2
O88322	NID2_MOUSE	0	0	0.0757626	0.612461	HeartECM	group2
Q91Z49	UIF_MOUSE	0	0	0.0757903	0.281583	HeartECM	group2
Q62167	DDX3X_MOUSE	0	0	0.0760144	-0.362409	HeartECM	group2
Q9D5V5	CUL5_MOUSE	0	0	0.0761965	-0.408276	HeartECM	group2
Q04750	TOP1_MOUSE	1	2	0.0764754	-0.899869	HeartECM	group2
Q921I0	ORML1_MOUSE	2	1	0.0765765	0.947553	HeartECM	group2
Q9Z0H4	CELF2_MOUSE	0	0	0.0767513	-0.879953	HeartECM	group2
P12815	PDCD6_MOUSE	1	1	0.0768157	-0.545612	HeartECM	group2
Q5SRX1	TM1L2_MOUSE	0	0	0.0768247	-0.549064	HeartECM	group2
Q99KP6	PRP19_MOUSE	0	0	0.076943	-1.05193	HeartECM	group2
O88746	TOM1_MOUSE	0	0	0.0770152	-0.660585	HeartECM	group2
Q9CQ62	DECR_MOUSE	0	0	0.0771827	0.358107	HeartECM	group2
Q7TMK9	HNRPQ_MOUSE	0	0	0.0772923	-0.788134	HeartECM	group2
Q5SWT3	S2535_MOUSE	0	0	0.0773926	-0.325288	HeartECM	group2
Q8R2G4	NAR3_MOUSE	0	0	0.0782952	0.48857	HeartECM	group2
P62317	SMD2_MOUSE	0	1	0.0785549	-0.62683	HeartECM	group2
Q9CXW4	RL11_MOUSE	0	0	0.0792486	-0.329664	HeartECM	group2
Q64010	CRK_MOUSE	1	4	0.0793554	-1.1181	HeartECM	group2
Q8R4S0	PP14C_MOUSE	0	0	0.0794238	-1.10059	HeartECM	group2
Q9CR16	PPID_MOUSE	0	0	0.0794338	1.31661	HeartECM	group2
Q8JZQ9	EIF3B_MOUSE	0	0	0.0795111	-0.742465	HeartECM	group2
Q60875	ARHG2_MOUSE	0	1	0.0795192	-0.665816	HeartECM	group2
Q9DCX2	ATP5H_MOUSE	0	0	0.0796527	0.7043	HeartECM	group2
Q99KR7	PPIF_MOUSE	0	0	0.0798281	0.390938	HeartECM	group2
P29699	FETUA_MOUSE	0	0	0.0804395	-1.55015	HeartECM	group2
Q9DBB9	CPN2_MOUSE	0	2	0.0805895	-0.576062	HeartECM	group2
P45376	ALDR_MOUSE	1	0	0.080814	0.518499	HeartECM	group2
Q9CPU2	NDUB2_MOUSE	0	0	0.0812359	0.707954	HeartECM	group2
Q9R059	FHL3_MOUSE	0	1	0.0812897	-0.765855	HeartECM	group2
Q9D0I9	SYRC_MOUSE	0	0	0.0813302	-0.73772	HeartECM	group2
Q6PIE5	AT1A2_MOUSE	0	0	0.0813466	0.552447	HeartECM	group2
P61979	HNRPK_MOUSE	0	0	0.0813891	-0.671197	HeartECM	group2
P52479	UBP10_MOUSE	0	0	0.0814076	-0.506063	HeartECM	group2
O08715	AKAP1_MOUSE	0	0	0.0814677	0.241135	HeartECM	group2
Q9DBS1	TMM43_MOUSE	0	0	0.0814861	-0.2752	HeartECM	group2
Q61554	FBN1_MOUSE	0	0	0.0816983	0.384286	HeartECM	group2
A2A5R2	BIG2_MOUSE	0	0	0.0817872	-0.486165	HeartECM	group2
Q99LE6	ABCF2_MOUSE	0	0	0.0822326	-0.889357	HeartECM	group2
Q8K273	EMC5_MOUSE	0	0	0.0823136	0.529412	HeartECM	group2
Q9EP89	LACTB_MOUSE	1	4	0.0823726	0.913544	HeartECM	group2
Q8K358	PIGU_MOUSE	1	3	0.082544	-0.228021	HeartECM	group2
Q9JLQ0	CD2AP_MOUSE	0	0	0.0828029	0.362473	HeartECM	group2
P70227	ITPR3_MOUSE	2	1	0.0828281	0.538602	HeartECM	group2
Q9CSN1	SNW1_MOUSE	0	0	0.083304	-0.403306	HeartECM	group2
P17225	PTBP1_MOUSE	0	0	0.0833316	-0.638748	HeartECM	group2
Q8C522	ENDD1_MOUSE	0	0	0.0835314	0.612882	HeartECM	group2
O55003	BNIP3_MOUSE	0	0	0.0835821	-0.472649	HeartECM	group2
Q9CWM4	PFD1_MOUSE	0	4	0.0836349	-0.558739	HeartECM	group2
P84096	RHOG_MOUSE	0	0	0.0839834	0.81175	HeartECM	group2
Q921C5	BICD2_MOUSE	0	0	0.0839843	-0.568826	HeartECM	group2
Q9D289	TPC6B_MOUSE	0	0	0.0841863	-0.590301	HeartECM	group2
Q9QZE5	COPG1_MOUSE	0	0	0.0844444	-0.191954	HeartECM	group2
Q9DBR1	XRN2_MOUSE	0	0	0.0848861	-0.842062	HeartECM	group2
Q9EQP2	EHD4_MOUSE	0	0	0.0849991	-0.566383	HeartECM	group2
P58771	TPM1_MOUSE	0	0	0.0850114	0.839369	HeartECM	group2
Q6PB66	LPPRC_MOUSE	0	0	0.0850269	-0.608293	HeartECM	group2
P61082	UBC12_MOUSE	0	0	0.0850957	-0.418583	HeartECM	group2
Q9ERG2	STRN3_MOUSE	0	0	0.0853682	-0.696679	HeartECM	group2
O35841	API5_MOUSE	0	0	0.085453	-0.586311	HeartECM	group2
Q80U95	UBE3C_MOUSE	0	0	0.0855918	-0.526063	HeartECM	group2
Q99JW4	LIMS1_MOUSE	0	0	0.0857583	-0.650105	HeartECM	group2
Q8BHD7	PTBP3_MOUSE	0	3	0.0857637	-0.384585	HeartECM	group2
Q9Z2Z6	MCAT_MOUSE	0	0	0.0860903	-0.247003	HeartECM	group2
Q920M5	CORO6_MOUSE	0	0	0.0861737	-0.855425	HeartECM	group2
Q9Z0G0	GIPC1_MOUSE	1	3	0.0863389	-0.875149	HeartECM	group2
Q8BJF9	CHM2B_MOUSE	0	0	0.086371	0.596943	HeartECM	group2
Q9CY58	SERB1_MOUSE	0	0	0.0863822	-0.525642	HeartECM	group2
Q791V5	MTCH2_MOUSE	0	0	0.0863958	-0.391492	HeartECM	group2
P60122	RUVB1_MOUSE	0	0	0.0864014	-0.640708	HeartECM	group2
Q9D172	GAL3A_MOUSE	0	0	0.0865282	-2.06512	HeartECM	group2
Q04207	TF65_MOUSE	0	0	0.0865384	-0.628316	HeartECM	group2
P62855	RS26_MOUSE	0	2	0.0867451	0.546308	HeartECM	group2
Q811U4	MFN1_MOUSE	0	0	0.0872097	-0.312456	HeartECM	group2
Q8BP48	MAP11_MOUSE	1	3	0.0872622	-0.406405	HeartECM	group2
Q9DBS9	OSBL3_MOUSE	0	0	0.0873597	-0.660122	HeartECM	group2
P42669	PURA_MOUSE	0	0	0.0874894	-0.878396	HeartECM	group2
P62334	PRS10_MOUSE	0	0	0.0875525	-0.510967	HeartECM	group2
P36536	SAR1A_MOUSE	0	3	0.0878386	-0.599355	HeartECM	group2
Q3UUI3	THEM4_MOUSE	1	0	0.0879766	-0.387836	HeartECM	group2
Q9D7H3	RTCA_MOUSE	0	2	0.088015	-0.825902	HeartECM	group2
Q8VDJ3	VIGLN_MOUSE	0	0	0.0880568	-0.528303	HeartECM	group2
Q61292	LAMB2_MOUSE	0	0	0.0880953	0.509165	HeartECM	group2
P56379	ATP68_MOUSE	0	0	0.0887767	-0.249826	HeartECM	group2
Q99KJ8	DCTN2_MOUSE	0	0	0.0889208	-0.7165	HeartECM	group2
Q01768	NDKB_MOUSE	0	0	0.0889817	-0.459508	HeartECM	group2
A2AWA9	RBGP1_MOUSE	0	2	0.0890295	-0.575403	HeartECM	group2
Q9D8X1	CUTC_MOUSE	0	2	0.089384	-0.778084	HeartECM	group2
P57784	RU2A_MOUSE	0	0	0.0898804	0.928393	HeartECM	group2
O70433	FHL2_MOUSE	0	0	0.0901509	-0.38268	HeartECM	group2
Q9QY76	VAPB_MOUSE	0	0	0.0902749	0.370671	HeartECM	group2
Q80SU7	GVIN1_MOUSE	0	1	0.0903469	-0.883148	HeartECM	group2
Q91V92	ACLY_MOUSE	0	2	0.0903983	-0.975776	HeartECM	group2
P48787	TNNI3_MOUSE	0	0	0.0906749	0.303317	HeartECM	group2
Q60866	PTER_MOUSE	0	2	0.0908281	-0.491654	HeartECM	group2
Q8BVU0	LRCH3_MOUSE	0	1	0.090875	0.486731	HeartECM	group2
Q3TKT4	SMCA4_MOUSE	1	1	0.091057	0.456255	HeartECM	group2
Q9CXT8	MPPB_MOUSE	1	1	0.0911903	-0.620507	HeartECM	group2
B2RQC6	PYR1_MOUSE	0	0	0.0912031	-0.346964	HeartECM	group2
Q8BGD9	IF4B_MOUSE	0	0	0.0913166	-0.585525	HeartECM	group2
P23242	CXA1_MOUSE	0	0	0.0913278	0.479295	HeartECM	group2
Q64433	CH10_MOUSE	0	0	0.0915758	0.435653	HeartECM	group2
P08249	MDHM_MOUSE	0	0	0.0917169	0.390596	HeartECM	group2
P02468	LAMC1_MOUSE	0	0	0.0919025	0.509591	HeartECM	group2
Q91WK0	LRRF2_MOUSE	0	0	0.0921587	0.258215	HeartECM	group2
Q8VCH8	UBXN4_MOUSE	1	0	0.0921746	-0.782914	HeartECM	group2
P56873	ZNRD2_MOUSE	0	1	0.0922138	-0.562705	HeartECM	group2
P24529	TY3H_MOUSE	1	3	0.0925565	-0.833608	HeartECM	group2
Q62048	PEA15_MOUSE	0	0	0.0927513	-0.600782	HeartECM	group2
A2AMM0	CAVN4_MOUSE	0	0	0.0928934	-0.649948	HeartECM	group2
P70335	ROCK1_MOUSE	0	1	0.0931687	-0.332008	HeartECM	group2
O88587	COMT_MOUSE	0	1	0.0931712	-0.82201	HeartECM	group2
Q61702	ITIH1_MOUSE	1	0	0.0932245	0.420677	HeartECM	group2
Q60972	RBBP4_MOUSE	0	0	0.0932252	-0.671816	HeartECM	group2
P54728	RD23B_MOUSE	0	0	0.0933951	-0.496092	HeartECM	group2
P47941	CRKL_MOUSE	0	2	0.0935372	-0.350226	HeartECM	group2
Q8BJ71	NUP93_MOUSE	0	0	0.0939768	-0.214092	HeartECM	group2
Q9QUR7	PIN1_MOUSE	0	1	0.0941339	-0.65096	HeartECM	group2
Q9D1R9	RL34_MOUSE	0	0	0.0941672	-1.03282	HeartECM	group2
Q3TXS7	PSMD1_MOUSE	1	1	0.0942127	-1.0122	HeartECM	group2
P50543	S10AB_MOUSE	2	1	0.0946213	-0.427677	HeartECM	group2
Q8K0D5	EFGM_MOUSE	0	0	0.0946982	-0.806234	HeartECM	group2
P63037	DNJA1_MOUSE	0	1	0.0949547	-0.653004	HeartECM	group2
A3KMP2	TTC38_MOUSE	1	4	0.0950259	-1.22982	HeartECM	group2
Q8K4L3	SVIL_MOUSE	0	0	0.095884	0.328642	HeartECM	group2
Q9D924	ISCA1_MOUSE	0	1	0.0963504	-0.681731	HeartECM	group2
Q3UIJ9	MYZAP_MOUSE	0	0	0.0963663	0.324483	HeartECM	group2
P32233	DRG1_MOUSE	0	2	0.0964875	-0.359095	HeartECM	group2
Q8R4H2	ARHGC_MOUSE	0	0	0.0967437	0.255063	HeartECM	group2
O35286	DHX15_MOUSE	0	0	0.0968437	-0.498926	HeartECM	group2
Q9R0N0	GALK1_MOUSE	0	3	0.0969991	-0.939984	HeartECM	group2
Q91VC3	IF4A3_MOUSE	0	1	0.0970353	0.250794	HeartECM	group2
Q8BZW8	NHLC2_MOUSE	0	0	0.0970554	-0.812577	HeartECM	group2
Q8R105	VP37C_MOUSE	0	0	0.0970582	-0.664497	HeartECM	group2
P54310	LIPS_MOUSE	0	0	0.0971055	-0.992841	HeartECM	group2
P46935	NEDD4_MOUSE	0	0	0.0971482	-0.310257	HeartECM	group2
Q62176	RBM38_MOUSE	0	0	0.0973856	-0.746028	HeartECM	group2
A6X935	ITIH4_MOUSE	0	0	0.0976067	-0.390265	HeartECM	group2
Q70FJ1	AKAP9_MOUSE	0	0	0.0978011	0.440514	HeartECM	group2
Q810A7	DDX42_MOUSE	1	1	0.0978642	-0.374684	HeartECM	group2
P63242	IF5A1_MOUSE	0	0	0.0980395	-0.395948	HeartECM	group2
Q922S4	PDE2A_MOUSE	0	0	0.0980421	0.264781	HeartECM	group2
P01902	HA1D_MOUSE	3	1	0.0983132	-0.819222	HeartECM	group2
P46638	RB11B_MOUSE	0	0	0.0986624	-0.309896	HeartECM	group2
Q9D2V7	CORO7_MOUSE	1	3	0.0990472	0.396278	HeartECM	group2
Q9JJV9	SCN5A_MOUSE	0	0	0.0991681	0.262711	HeartECM	group2
Q9D1J1	NECP2_MOUSE	0	3	0.0994007	0.561473	HeartECM	group2
Q68FL6	SYMC_MOUSE	0	0	0.0996085	-0.549794	HeartECM	group2
Q9DCL8	IPP2_MOUSE	1	4	0.0998573	0.546069	HeartECM	group2
A2AWP8	ARGAL_MOUSE	0	2	0.099968	-0.494374	HeartECM	group2
Q8CGY8	OGT1_MOUSE	0	0	0.100005	-0.611062	HeartECM	group2
Q99PR8	HSPB2_MOUSE	0	0	0.100178	-0.608728	HeartECM	group2
Q9EPK7	XPO7_MOUSE	0	0	0.100189	-0.40261	HeartECM	group2
Q60870	REEP5_MOUSE	3	1	0.100291	-0.446907	HeartECM	group2
Q8R1H0	HOP_MOUSE	1	4	0.100321	-0.43695	HeartECM	group2
Q60675	LAMA2_MOUSE	0	0	0.100903	0.442613	HeartECM	group2
Q61699	HS105_MOUSE	0	0	0.101178	-0.487144	HeartECM	group2
P62313	LSM6_MOUSE	1	4	0.101411	-0.477633	HeartECM	group2
Q9R1Z8	VINEX_MOUSE	0	0	0.101487	0.416224	HeartECM	group2
Q8R2Z5	VWA1_MOUSE	0	0	0.101571	0.409589	HeartECM	group2
Q6NSR8	PEPL1_MOUSE	1	3	0.101844	-0.448131	HeartECM	group2
P70398	USP9X_MOUSE	0	0	0.102011	-0.538082	HeartECM	group2
P0DN34	NDUB1_MOUSE	0	0	0.102314	0.308316	HeartECM	group2
P54729	NUB1_MOUSE	0	4	0.102688	0.582651	HeartECM	group2
P55012	S12A2_MOUSE	0	1	0.102998	-0.45171	HeartECM	group2
P18760	COF1_MOUSE	0	0	0.103169	-0.597453	HeartECM	group2
Q8VEK0	CC50A_MOUSE	1	1	0.103223	0.257018	HeartECM	group2
P34022	RANG_MOUSE	0	4	0.103225	-0.816657	HeartECM	group2
Q02248	CTNB1_MOUSE	0	0	0.103444	-0.471703	HeartECM	group2
Q3U0V1	FUBP2_MOUSE	0	0	0.103541	-0.702054	HeartECM	group2
Q9DCE9	IRGM3_MOUSE	1	1	0.104043	-0.924427	HeartECM	group2
P22599	A1AT2_MOUSE	0	0	0.104244	-0.49383	HeartECM	group2
Q60710	SAMH1_MOUSE	0	1	0.104268	-0.652321	HeartECM	group2
Q8K4Z5	SF3A1_MOUSE	0	0	0.104792	-0.327693	HeartECM	group2
Q91VK1	5MP1_MOUSE	0	0	0.104821	-0.362325	HeartECM	group2
O88623	UBP2_MOUSE	0	0	0.10488	0.480189	HeartECM	group2
Q9JLR9	HIG1A_MOUSE	0	0	0.104985	0.557824	HeartECM	group2
Q8K2C6	SIR5_MOUSE	0	0	0.105101	0.518333	HeartECM	group2
Q8VE38	OXND1_MOUSE	0	0	0.105369	-0.469973	HeartECM	group2
Q6NV83	SR140_MOUSE	1	2	0.105571	0.7557	HeartECM	group2
P97742	CPT1A_MOUSE	0	2	0.105628	-0.389705	HeartECM	group2
Q9D1G3	HHATL_MOUSE	0	0	0.10568	-0.424865	HeartECM	group2
Q64310	SURF4_MOUSE	0	0	0.105683	0.33202	HeartECM	group2
O70591	PFD2_MOUSE	1	4	0.105804	-0.253645	HeartECM	group2
Q91W86	VPS11_MOUSE	0	0	0.105951	-0.477432	HeartECM	group2
Q3UTJ2	SRBS2_MOUSE	0	0	0.106166	0.406582	HeartECM	group2
Q99L45	IF2B_MOUSE	0	3	0.106593	-0.500291	HeartECM	group2
Q9D3P8	PLRKT_MOUSE	2	0	0.106864	0.345583	HeartECM	group2
P68373	TBA1C_MOUSE	0	0	0.10699	-0.416233	HeartECM	group2
Q9JIG7	CCD22_MOUSE	0	0	0.107507	-0.65281	HeartECM	group2
Q91ZW3	SMCA5_MOUSE	0	0	0.10752	-0.499344	HeartECM	group2
Q9Z2P8	VAMP5_MOUSE	0	0	0.107858	-0.245616	HeartECM	group2
Q8BZI0	AF1L1_MOUSE	1	3	0.108001	0.800335	HeartECM	group2
Q8C7H1	MMAA_MOUSE	0	1	0.108327	-0.35773	HeartECM	group2
Q61768	KINH_MOUSE	0	0	0.108458	-0.529378	HeartECM	group2
Q7TNP2	2AAB_MOUSE	0	0	0.108462	-1.03325	HeartECM	group2
Q8JZN7	MIRO2_MOUSE	0	0	0.108702	-0.497026	HeartECM	group2
Q9DBP5	KCY_MOUSE	0	1	0.108817	-0.7533	HeartECM	group2
Q8BMS4	COQ3_MOUSE	0	0	0.109636	0.411374	HeartECM	group2
P63028	TCTP_MOUSE	1	4	0.109846	-1.06632	HeartECM	group2
Q78IK2	ATPMK_MOUSE	0	0	0.110263	-0.332526	HeartECM	group2
P39054	DYN2_MOUSE	0	0	0.110672	-0.339573	HeartECM	group2
Q6NVF9	CPSF6_MOUSE	0	0	0.110792	-0.674177	HeartECM	group2
Q9WVE8	PACN2_MOUSE	0	0	0.111628	-0.296303	HeartECM	group2
P43024	CX6A1_MOUSE	0	0	0.112047	-0.912008	HeartECM	group2
P16627	HS71L_MOUSE	0	0	0.112069	-0.423926	HeartECM	group2
P50544	ACADV_MOUSE	0	0	0.11247	-0.239511	HeartECM	group2
Q9CQ19	MYL9_MOUSE	2	1	0.112508	-1.543	HeartECM	group2
Q8CG72	ADPRS_MOUSE	1	4	0.113034	-0.67743	HeartECM	group2
P34152	FAK1_MOUSE	1	1	0.113168	-0.492548	HeartECM	group2
P47757	CAPZB_MOUSE	0	0	0.11358	-0.223197	HeartECM	group2
Q5FWK3	RHG01_MOUSE	0	0	0.113694	-0.425247	HeartECM	group2
Q9Z2W0	DNPEP_MOUSE	0	0	0.113854	-0.727924	HeartECM	group2
O09044	SNP23_MOUSE	0	0	0.114418	-0.281829	HeartECM	group2
Q9JHS4	CLPX_MOUSE	0	0	0.114469	-0.541726	HeartECM	group2
P62932	FBX40_MOUSE	0	0	0.114553	-0.447067	HeartECM	group2
P58021	TM9S2_MOUSE	0	0	0.11496	-0.332779	HeartECM	group2
Q00PI9	HNRL2_MOUSE	0	0	0.115396	-0.496642	HeartECM	group2
Q91W50	CSDE1_MOUSE	0	0	0.115489	-0.542458	HeartECM	group2
P68433	H31_MOUSE	0	1	0.115618	-0.303048	HeartECM	group2
Q9QZ06	TOLIP_MOUSE	0	0	0.115644	-0.495166	HeartECM	group2
Q6ZQ38	CAND1_MOUSE	0	0	0.116253	-0.378391	HeartECM	group2
Q61584	FXR1_MOUSE	0	0	0.116286	-0.372881	HeartECM	group2
P97384	ANX11_MOUSE	0	0	0.116468	-0.435231	HeartECM	group2
Q5SQX6	CYFP2_MOUSE	0	0	0.116613	-0.33465	HeartECM	group2
Q61249	IGBP1_MOUSE	0	1	0.116964	-0.785293	HeartECM	group2
Q9QZD9	EIF3I_MOUSE	0	0	0.117024	-0.496941	HeartECM	group2
O35660	GSTM6_MOUSE	1	1	0.117141	-0.907207	HeartECM	group2
Q9DC07	LNEBL_MOUSE	0	0	0.118224	0.496569	HeartECM	group2
Q9DBC3	CMTR1_MOUSE	0	1	0.11833	-0.396781	HeartECM	group2
Q921W0	CHM1A_MOUSE	1	1	0.118537	0.357379	HeartECM	group2
Q8C8U0	LIPB1_MOUSE	0	0	0.118561	-0.527186	HeartECM	group2
Q3UEB3	PUF60_MOUSE	0	3	0.118683	-0.700978	HeartECM	group2
P52293	IMA1_MOUSE	0	0	0.118763	-0.710518	HeartECM	group2
Q6NXI6	RPRD2_MOUSE	2	0	0.11901	0.527397	HeartECM	group2
Q9EPX2	PPN_MOUSE	0	0	0.119608	0.44469	HeartECM	group2
O35737	HNRH1_MOUSE	0	0	0.120088	-0.54745	HeartECM	group2
Q99JX4	EIF3M_MOUSE	0	0	0.120174	-0.550613	HeartECM	group2
D3YYU8	OBSL1_MOUSE	0	0	0.120189	0.348026	HeartECM	group2
P13541	MYH3_MOUSE	0	0	0.12043	0.369826	HeartECM	group2
Q9CYN2	SPCS2_MOUSE	1	1	0.120577	-0.321838	HeartECM	group2
Q922J3	CLIP1_MOUSE	0	0	0.120757	-0.681659	HeartECM	group2
Q60902	EP15R_MOUSE	0	0	0.120762	-0.517968	HeartECM	group2
Q9JJC6	RIPL1_MOUSE	0	3	0.121196	-0.352443	HeartECM	group2
Q91V01	MBOA5_MOUSE	0	0	0.121717	0.498305	HeartECM	group2
P31750	AKT1_MOUSE	0	0	0.121997	-0.237216	HeartECM	group2
Q9ERI6	RDH14_MOUSE	0	0	0.122291	0.174154	HeartECM	group2
P97872	FMO5_MOUSE	0	4	0.122387	-0.628273	HeartECM	group2
O35900	LSM2_MOUSE	0	4	0.122492	-0.548969	HeartECM	group2
Q6P542	ABCF1_MOUSE	0	0	0.122558	-0.562217	HeartECM	group2
O70571	PDK4_MOUSE	0	0	0.122596	-0.864054	HeartECM	group2
Q9CQR2	RS21_MOUSE	0	0	0.122816	-0.725308	HeartECM	group2
Q99NB8	UBQL4_MOUSE	0	0	0.122891	-0.939381	HeartECM	group2
Q8BFY9	TNPO1_MOUSE	0	0	0.123301	-0.344544	HeartECM	group2
Q9QYR9	ACOT2_MOUSE	1	0	0.123337	-1.00926	HeartECM	group2
Q6PIU9	YJ005_MOUSE	0	0	0.123379	0.386583	HeartECM	group2
Q8CIN4	PAK2_MOUSE	0	1	0.124553	-0.455121	HeartECM	group2
P48025	KSYK_MOUSE	0	4	0.124821	-1.01181	HeartECM	group2
A2AN08	UBR4_MOUSE	0	0	0.125024	-0.478457	HeartECM	group2
Q8CJG0	AGO2_MOUSE	0	0	0.125321	-0.495123	HeartECM	group2
P0C605	KGP1_MOUSE	0	1	0.125322	-0.566636	HeartECM	group2
Q9CZX8	RS19_MOUSE	0	0	0.126075	-0.472474	HeartECM	group2
Q3UIU2	NDUB6_MOUSE	0	0	0.126279	0.366836	HeartECM	group2
Q8CAQ8	MIC60_MOUSE	0	0	0.126483	0.54907	HeartECM	group2
O08583	THOC4_MOUSE	0	1	0.126669	-1.04477	HeartECM	group2
Q6ZWQ7	SPCS3_MOUSE	0	1	0.126735	1.27172	HeartECM	group2
Q91YP0	L2HDH_MOUSE	0	0	0.126759	-0.175917	HeartECM	group2
Q70KF4	CMYA5_MOUSE	0	0	0.127082	0.240134	HeartECM	group2
O55131	SEPT7_MOUSE	0	0	0.127231	-0.191621	HeartECM	group2
P46735	MYO1B_MOUSE	0	0	0.127308	-0.24465	HeartECM	group2
Q8BU31	RAP2C_MOUSE	0	1	0.127471	-0.401418	HeartECM	group2
Q9CPP0	NPM3_MOUSE	0	2	0.12768	-0.320415	HeartECM	group2
Q9EPJ9	ARFG1_MOUSE	0	0	0.12802	0.507009	HeartECM	group2
Q8R326	PSPC1_MOUSE	0	1	0.128558	-0.485992	HeartECM	group2
Q8CGC7	SYEP_MOUSE	0	0	0.128574	-0.584575	HeartECM	group2
Q62093	SRSF2_MOUSE	0	2	0.129139	-0.926	HeartECM	group2
O88543	CSN3_MOUSE	0	0	0.129212	-0.443258	HeartECM	group2
Q9DC70	NDUS7_MOUSE	0	0	0.129213	-0.304987	HeartECM	group2
P51150	RAB7A_MOUSE	0	0	0.129502	-0.24917	HeartECM	group2
Q9CQ73	PKP2_MOUSE	0	0	0.129521	0.271291	HeartECM	group2
P01942	HBA_MOUSE	0	0	0.130861	-0.312255	HeartECM	group2
Q8VCF0	MAVS_MOUSE	0	0	0.130916	-0.37368	HeartECM	group2
Q99KY4	GAK_MOUSE	0	1	0.131559	-0.522925	HeartECM	group2
P47934	CACP_MOUSE	0	0	0.131589	-0.382528	HeartECM	group2
O55126	NIPS2_MOUSE	0	0	0.131649	-0.506694	HeartECM	group2
Q9CX34	SGT1_MOUSE	0	0	0.131777	-0.317349	HeartECM	group2
P56695	WFS1_MOUSE	0	0	0.131838	-0.319498	HeartECM	group2
Q9WTM5	RUVB2_MOUSE	0	0	0.132084	-0.575874	HeartECM	group2
Q60575	KIF1B_MOUSE	0	0	0.132176	-0.462177	HeartECM	group2
Q61166	MARE1_MOUSE	0	0	0.132617	-0.712477	HeartECM	group2
Q9QYS9	QKI_MOUSE	0	0	0.132804	-0.656315	HeartECM	group2
P70290	EM55_MOUSE	0	0	0.132918	-0.407006	HeartECM	group2
Q8CHK3	MBOA7_MOUSE	1	4	0.13337	-0.184161	HeartECM	group2
Q8VIK2	M17L2_MOUSE	1	0	0.133547	0.274145	HeartECM	group2
Q8VBT1	TXLNB_MOUSE	0	0	0.133684	-0.434534	HeartECM	group2
Q91Z83	MYH7_MOUSE	0	0	0.133716	-0.617358	HeartECM	group2
P08553	NFM_MOUSE	1	2	0.133776	0.383188	HeartECM	group2
P21126	UBL4A_MOUSE	0	0	0.134134	-0.502235	HeartECM	group2
O89084	PDE4A_MOUSE	0	0	0.13416	0.356593	HeartECM	group2
P62264	RS14_MOUSE	0	0	0.134367	-0.418343	HeartECM	group2
Q80X50	UBP2L_MOUSE	0	0	0.135279	0.288212	HeartECM	group2
Q60854	SPB6_MOUSE	0	0	0.135372	-0.580672	HeartECM	group2
Q7TMB8	CYFP1_MOUSE	0	0	0.135535	-0.3434	HeartECM	group2
P70372	ELAV1_MOUSE	0	0	0.135714	-0.459114	HeartECM	group2
P46062	SIPA1_MOUSE	0	0	0.135923	-0.403545	HeartECM	group2
Q91YE8	SYNP2_MOUSE	0	0	0.135964	0.369186	HeartECM	group2
Q9ESZ8	GTF2I_MOUSE	0	0	0.136006	-0.432099	HeartECM	group2
Q9JI10	STK3_MOUSE	2	0	0.136015	-0.475643	HeartECM	group2
Q9DAJ5	DLRB2_MOUSE	0	2	0.136586	-0.194618	HeartECM	group2
Q3UX10	TBAL3_MOUSE	0	3	0.136605	-0.337417	HeartECM	group2
Q62189	SNRPA_MOUSE	0	3	0.137063	-0.98584	HeartECM	group2
Q60759	GCDH_MOUSE	0	0	0.137116	0.279848	HeartECM	group2
Q61937	NPM_MOUSE	0	0	0.137352	-0.67064	HeartECM	group2
G3X982	AOXC_MOUSE	0	0	0.137609	0.177353	HeartECM	group2
P60867	RS20_MOUSE	0	0	0.13822	-0.388276	HeartECM	group2
Q8CAK1	CAF17_MOUSE	0	0	0.138313	-0.320608	HeartECM	group2
P15864	H12_MOUSE	0	0	0.138493	0.294927	HeartECM	group2
Q91WU5	AS3MT_MOUSE	1	0	0.138761	-0.419193	HeartECM	group2
O88384	VTI1B_MOUSE	0	0	0.139012	-0.248571	HeartECM	group2
Q61129	CFAI_MOUSE	0	0	0.139129	1.23672	HeartECM	group2
Q9JKK1	STX6_MOUSE	0	4	0.13965	-0.363757	HeartECM	group2
Q9D0F3	LMAN1_MOUSE	0	0	0.140047	0.440127	HeartECM	group2
Q505F5	LRC47_MOUSE	0	0	0.140899	-0.578658	HeartECM	group2
Q9CR62	M2OM_MOUSE	0	0	0.141247	-0.451357	HeartECM	group2
Q8BGQ7	SYAC_MOUSE	1	1	0.14162	0.557922	HeartECM	group2
Q9Z239	PLM_MOUSE	0	0	0.141778	0.334595	HeartECM	group2
Q62186	SSRD_MOUSE	0	0	0.142078	-0.307823	HeartECM	group2
Q8CIE6	COPA_MOUSE	0	0	0.142419	-0.178846	HeartECM	group2
P47911	RL6_MOUSE	0	0	0.143021	-0.3016	HeartECM	group2
Q9CXR1	DHRS7_MOUSE	1	0	0.143042	-0.425037	HeartECM	group2
O08532	CA2D1_MOUSE	0	0	0.143345	0.380412	HeartECM	group2
A6H8H2	DEN4C_MOUSE	0	0	0.143421	0.311061	HeartECM	group2
Q5XPI3	RN123_MOUSE	0	0	0.143757	-0.302562	HeartECM	group2
Q9CPX6	ATG3_MOUSE	0	0	0.143987	0.455748	HeartECM	group2
Q9D023	MPC2_MOUSE	0	0	0.144194	-0.321958	HeartECM	group2
Q8CJF7	ELYS_MOUSE	1	1	0.144368	0.44611	HeartECM	group2
O70293	GRK6_MOUSE	0	1	0.14494	-0.574903	HeartECM	group2
Q60770	STXB3_MOUSE	0	0	0.145979	-0.340509	HeartECM	group2
P14602	HSPB1_MOUSE	0	0	0.146236	-0.3757	HeartECM	group2
P31428	DPEP1_MOUSE	0	0	0.146396	0.433064	HeartECM	group2
P43276	H15_MOUSE	0	0	0.146404	0.364396	HeartECM	group2
Q80WJ7	LYRIC_MOUSE	0	0	0.146433	0.24379	HeartECM	group2
Q9Z2I0	LETM1_MOUSE	0	0	0.146463	0.334845	HeartECM	group2
Q9D2R0	AACS_MOUSE	1	4	0.146767	0.532143	HeartECM	group2
Q9D1G1	RAB1B_MOUSE	0	0	0.147277	-0.38298	HeartECM	group2
O54946	DNJB6_MOUSE	0	0	0.147775	0.392162	HeartECM	group2
Q9DAW6	PRP4_MOUSE	0	1	0.14786	-0.186277	HeartECM	group2
D3YXK2	SAFB1_MOUSE	0	0	0.147878	0.28346	HeartECM	group2
Q61581	IBP7_MOUSE	0	0	0.147911	0.649234	HeartECM	group2
Q9ERG0	LIMA1_MOUSE	0	0	0.147995	0.365548	HeartECM	group2
P57759	ERP29_MOUSE	2	0	0.148138	-0.399354	HeartECM	group2
Q8CH40	NUDT6_MOUSE	0	0	0.148169	0.636899	HeartECM	group2
Q9JLV1	BAG3_MOUSE	0	0	0.148615	0.321646	HeartECM	group2
Q8VEM8	S25A3_MOUSE	0	0	0.149163	-0.270306	HeartECM	group2
Q9ET54	PALLD_MOUSE	0	0	0.149317	0.2889	HeartECM	group2
P29341	PABP1_MOUSE	0	0	0.149455	-0.344016	HeartECM	group2
Q9CZU6	CISY_MOUSE	0	0	0.149554	-0.518749	HeartECM	group2
P61957	SUMO2_MOUSE	0	0	0.149731	-0.535233	HeartECM	group2
Q8CI78	RMND1_MOUSE	0	0	0.150044	-0.393061	HeartECM	group2
Q9CRB9	MIC19_MOUSE	0	0	0.150116	0.784165	HeartECM	group2
Q80VP1	EPN1_MOUSE	1	2	0.150469	0.657995	HeartECM	group2
Q8CGS6	DPOLQ_MOUSE	1	3	0.150688	-0.579271	HeartECM	group2
Q9QZI9	SERC3_MOUSE	0	1	0.15101	-0.44071	HeartECM	group2
P26883	FKB1A_MOUSE	0	1	0.151237	0.324821	HeartECM	group2
Q9CPP6	NDUA5_MOUSE	0	0	0.151753	0.224399	HeartECM	group2
P29268	CCN2_MOUSE	0	2	0.151838	0.612397	HeartECM	group2
Q9CQ54	NDUC2_MOUSE	0	0	0.152153	0.36795	HeartECM	group2
P63087	PP1G_MOUSE	0	0	0.152354	-0.528684	HeartECM	group2
Q9WV55	VAPA_MOUSE	0	0	0.152623	0.151853	HeartECM	group2
Q9R099	TBL2_MOUSE	3	1	0.153243	-0.790245	HeartECM	group2
P63038	CH60_MOUSE	0	0	0.154033	-0.374046	HeartECM	group2
Q9R0P5	DEST_MOUSE	0	1	0.154166	-0.671361	HeartECM	group2
Q07113	MPRI_MOUSE	0	2	0.154177	-0.235458	HeartECM	group2
P35564	CALX_MOUSE	0	0	0.155342	0.306328	HeartECM	group2
Q9DC48	PRP17_MOUSE	4	1	0.155412	0.347122	HeartECM	group2
Q9CZP5	BCS1_MOUSE	0	0	0.155485	-0.398228	HeartECM	group2
P25799	NFKB1_MOUSE	0	2	0.155809	-0.474253	HeartECM	group2
P43406	ITAV_MOUSE	0	2	0.155958	0.616276	HeartECM	group2
Q60766	IRGM1_MOUSE	0	0	0.155994	-0.820161	HeartECM	group2
O55022	PGRC1_MOUSE	0	0	0.156228	0.949741	HeartECM	group2
Q8K019	BCLF1_MOUSE	0	0	0.156277	0.382444	HeartECM	group2
P85094	ISC2A_MOUSE	0	3	0.156327	-0.501393	HeartECM	group2
Q9WTI7	MYO1C_MOUSE	0	0	0.157098	-0.22469	HeartECM	group2
P62751	RL23A_MOUSE	0	0	0.157269	-0.210266	HeartECM	group2
O35382	EXOC4_MOUSE	1	2	0.157415	-0.386212	HeartECM	group2
P84078	ARF1_MOUSE	0	0	0.15781	-0.819745	HeartECM	group2
Q9QXK3	COPG2_MOUSE	0	0	0.158616	-0.233862	HeartECM	group2
Q6P5H6	FRMD5_MOUSE	0	0	0.158826	0.207789	HeartECM	group2
O70318	E41L2_MOUSE	0	0	0.158967	0.190707	HeartECM	group2
Q91ZV0	MIA2_MOUSE	1	2	0.159336	-0.563115	HeartECM	group2
Q01339	APOH_MOUSE	0	0	0.159418	0.658784	HeartECM	group2
Q5EBG6	HSPB6_MOUSE	0	0	0.159945	-0.633697	HeartECM	group2
P23506	PIMT_MOUSE	0	0	0.160771	-0.210897	HeartECM	group2
Q0GA42	CNNM1_MOUSE	2	1	0.160777	-0.548083	HeartECM	group2
Q61739	ITA6_MOUSE	0	0	0.160967	0.471482	HeartECM	group2
O08917	FLOT1_MOUSE	0	0	0.161669	0.333919	HeartECM	group2
P13645	NA	0	0	0.162125	-0.60536	HeartECM	group2
P05132	KAPCA_MOUSE	0	0	0.162184	-0.270749	HeartECM	group2
P41105	RL28_MOUSE	0	0	0.162254	-0.527332	HeartECM	group2
Q9CQ75	NDUA2_MOUSE	0	0	0.162255	0.244705	HeartECM	group2
Q04447	KCRB_MOUSE	1	3	0.162479	-0.367106	HeartECM	group2
Q9D2N4	DTNA_MOUSE	0	0	0.162755	0.240134	HeartECM	group2
Q6NSQ9	G6PC3_MOUSE	0	1	0.162813	-0.536121	HeartECM	group2
Q8BTX9	HSDL1_MOUSE	0	0	0.16302	-0.31784	HeartECM	group2
Q80UU9	PGRC2_MOUSE	0	0	0.163033	0.171713	HeartECM	group2
Q61749	EI2BD_MOUSE	0	0	0.163752	-0.304385	HeartECM	group2
P0CW02	LY6C1_MOUSE	0	0	0.163806	0.284032	HeartECM	group2
Q791T5	MTCH1_MOUSE	0	0	0.163891	-0.323588	HeartECM	group2
Q9D1E8	PLCE_MOUSE	0	0	0.163924	-0.562491	HeartECM	group2
E9Q8Q6	CC141_MOUSE	0	0	0.164324	0.192166	HeartECM	group2
Q9DCT2	NDUS3_MOUSE	0	0	0.164358	0.442853	HeartECM	group2
P02301	H3C_MOUSE	0	0	0.164403	-0.874523	HeartECM	group2
O88351	IKKB_MOUSE	0	1	0.164825	-0.920295	HeartECM	group2
P13020	GELS_MOUSE	0	0	0.165317	0.487003	HeartECM	group2
P62830	RL23_MOUSE	0	0	0.16537	-0.301721	HeartECM	group2
Q9QZM0	UBQL2_MOUSE	0	2	0.16549	-0.604143	HeartECM	group2
Q923T9	KCC2G_MOUSE	0	0	0.165543	-0.48777	HeartECM	group2
Q9R0Q7	TEBP_MOUSE	0	1	0.165688	-0.352384	HeartECM	group2
P53996	CNBP_MOUSE	1	1	0.165726	-0.679538	HeartECM	group2
A3KG59	P20D2_MOUSE	1	2	0.16609	0.469017	HeartECM	group2
Q8QZR5	ALAT1_MOUSE	1	4	0.16612	1.07692	HeartECM	group2
P14094	AT1B1_MOUSE	0	0	0.16625	0.497508	HeartECM	group2
P51863	VA0D1_MOUSE	0	0	0.166283	0.324882	HeartECM	group2
P35979	RL12_MOUSE	0	0	0.167057	-0.252197	HeartECM	group2
Q9QZB7	ARP10_MOUSE	0	0	0.167327	-0.229991	HeartECM	group2
Q8C0C7	SYFA_MOUSE	0	0	0.167353	-0.697421	HeartECM	group2
Q8CI11	GNL3_MOUSE	0	3	0.167523	-0.513712	HeartECM	group2
Q99K41	EMIL1_MOUSE	0	0	0.167687	0.46791	HeartECM	group2
Q6A068	CDC5L_MOUSE	0	1	0.16803	-0.414453	HeartECM	group2
Q99JI6	RAP1B_MOUSE	0	0	0.168512	-0.208726	HeartECM	group2
Q61878	PRG2_MOUSE	1	1	0.168517	0.629622	HeartECM	group2
Q99KX1	MLF2_MOUSE	0	0	0.168751	0.273498	HeartECM	group2
Q91VC4	PLVAP_MOUSE	1	1	0.168808	-0.379766	HeartECM	group2
P35441	TSP1_MOUSE	0	0	0.168942	0.440546	HeartECM	group2
Q3UJU9	RMD3_MOUSE	0	0	0.169031	-0.38327	HeartECM	group2
Q9CQM9	GLRX3_MOUSE	0	0	0.169442	-0.36436	HeartECM	group2
Q9CZA6	NDE1_MOUSE	0	0	0.169544	-0.495571	HeartECM	group2
Q91YR7	PRP6_MOUSE	0	0	0.170034	0.407794	HeartECM	group2
P47963	RL13_MOUSE	0	0	0.170067	-0.285043	HeartECM	group2
Q9Z2I9	SUCB1_MOUSE	0	0	0.1703	-0.619424	HeartECM	group2
P19096	FAS_MOUSE	0	0	0.170326	-0.987133	HeartECM	group2
Q501J6	DDX17_MOUSE	0	0	0.170965	-0.311901	HeartECM	group2
P67778	PHB1_MOUSE	0	0	0.171342	0.454466	HeartECM	group2
Q7TQ95	LNP_MOUSE	0	0	0.17148	0.574016	HeartECM	group2
A2ARA8	ITA8_MOUSE	1	2	0.172278	0.767854	HeartECM	group2
Q9Z277	BAZ1B_MOUSE	1	3	0.172587	0.544782	HeartECM	group2
Q7TMM9	TBB2A_MOUSE	0	0	0.173198	-0.354253	HeartECM	group2
Q76MZ3	2AAA_MOUSE	0	0	0.173391	-0.321449	HeartECM	group2
P56212	ARP19_MOUSE	0	1	0.173581	-0.741865	HeartECM	group2
Q08369	GATA4_MOUSE	0	0	0.173647	0.347485	HeartECM	group2
O35295	PURB_MOUSE	0	1	0.173938	-0.688895	HeartECM	group2
Q9CR00	PSMD9_MOUSE	0	0	0.174295	-0.383043	HeartECM	group2
Q08857	CD36_MOUSE	0	0	0.174624	-0.282248	HeartECM	group2
Q8CEC0	NUP88_MOUSE	0	0	0.175778	0.20345	HeartECM	group2
P97927	LAMA4_MOUSE	0	0	0.175794	0.376007	HeartECM	group2
Q9QZQ8	H2AY_MOUSE	0	0	0.176381	0.319497	HeartECM	group2
Q9WUB4	DCTN6_MOUSE	0	4	0.176458	-0.234861	HeartECM	group2
P42125	ECI1_MOUSE	0	0	0.177207	0.28246	HeartECM	group2
Q61235	SNTB2_MOUSE	0	0	0.177212	0.154247	HeartECM	group2
P97351	RS3A_MOUSE	0	0	0.177346	-0.407496	HeartECM	group2
Q62418	DBNL_MOUSE	0	0	0.177358	-0.289025	HeartECM	group2
Q6IR34	GPSM1_MOUSE	0	0	0.177358	0.271721	HeartECM	group2
P63044	VAMP2_MOUSE	1	0	0.177945	0.376109	HeartECM	group2
Q3UW53	NIBA1_MOUSE	0	0	0.178095	0.388919	HeartECM	group2
Q9DC77	SMPX_MOUSE	0	0	0.178249	-0.302139	HeartECM	group2
Q3UHD3	MTUS2_MOUSE	0	0	0.178469	-0.392894	HeartECM	group2
Q8R550	SH3K1_MOUSE	0	0	0.179185	-0.487731	HeartECM	group2
Q8BH58	TIPRL_MOUSE	0	1	0.1792	-0.280584	HeartECM	group2
Q00422	GABPA_MOUSE	0	2	0.17931	-0.558962	HeartECM	group2
Q924C1	XPO5_MOUSE	1	3	0.17939	-0.888643	HeartECM	group2
P0C0S6	H2AZ_MOUSE	0	0	0.179898	0.361422	HeartECM	group2
Q811D0	DLG1_MOUSE	0	0	0.180081	-0.456151	HeartECM	group2
Q9D4H8	CUL2_MOUSE	0	0	0.180543	-0.310666	HeartECM	group2
Q9CPX8	QCR10_MOUSE	0	0	0.180584	-0.482192	HeartECM	group2
Q8VIJ6	SFPQ_MOUSE	0	0	0.180946	-0.373642	HeartECM	group2
Q99PT1	GDIR1_MOUSE	0	0	0.181133	-0.548916	HeartECM	group2
Q9QY81	PO210_MOUSE	3	1	0.182672	-0.211178	HeartECM	group2
Q8BSQ9	PB1_MOUSE	0	3	0.182731	-0.424651	HeartECM	group2
Q1XH17	TRI72_MOUSE	0	0	0.182941	-0.552938	HeartECM	group2
Q9JLM9	GRB14_MOUSE	0	0	0.183208	-0.345944	HeartECM	group2
Q8BGX2	TIM29_MOUSE	0	0	0.18378	0.299221	HeartECM	group2
P62880	GBB2_MOUSE	0	0	0.183839	-0.211937	HeartECM	group2
Q9R0M4	PODXL_MOUSE	1	1	0.183973	-0.381511	HeartECM	group2
Q8BRT1	CLAP2_MOUSE	0	0	0.184002	0.262052	HeartECM	group2
Q8VD04	GRAP1_MOUSE	0	1	0.184062	0.684913	HeartECM	group2
O70400	PDLI1_MOUSE	0	0	0.184184	-0.622616	HeartECM	group2
Q5EG47	AAPK1_MOUSE	0	1	0.184196	-0.382541	HeartECM	group2
Q7TNG5	EMAL2_MOUSE	0	4	0.18437	-0.706983	HeartECM	group2
P06728	APOA4_MOUSE	0	0	0.185122	-0.680504	HeartECM	group2
Q9CQZ5	NDUA6_MOUSE	0	0	0.185131	0.411415	HeartECM	group2
P99027	RLA2_MOUSE	0	0	0.18523	-0.40886	HeartECM	group2
P26516	PSMD7_MOUSE	0	0	0.185431	-0.8209	HeartECM	group2
P97855	G3BP1_MOUSE	0	0	0.185847	-0.611528	HeartECM	group2
P56394	COX17_MOUSE	0	3	0.186125	-0.32362	HeartECM	group2
Q91X96	MSS4_MOUSE	1	3	0.186508	-0.228505	HeartECM	group2
O55222	ILK_MOUSE	0	0	0.186903	-0.33425	HeartECM	group2
Q9D1B9	RM28_MOUSE	0	1	0.186904	-0.487755	HeartECM	group2
Q3TUH1	TAM41_MOUSE	0	0	0.187199	0.154534	HeartECM	group2
O88986	KBL_MOUSE	0	3	0.187409	-0.281133	HeartECM	group2
P60766	CDC42_MOUSE	0	0	0.187625	0.423726	HeartECM	group2
Q3TW96	UAP1L_MOUSE	1	3	0.188073	0.438091	HeartECM	group2
Q9JJU8	SH3L1_MOUSE	0	0	0.189594	-0.540263	HeartECM	group2
E9Q5C9	NOLC1_MOUSE	1	2	0.189923	-0.610931	HeartECM	group2
P50136	ODBA_MOUSE	0	0	0.190175	-0.409413	HeartECM	group2
P56959	FUS_MOUSE	0	0	0.190226	-0.53663	HeartECM	group2
P61164	ACTZ_MOUSE	0	0	0.190592	-0.386295	HeartECM	group2
Q5U458	DJC11_MOUSE	0	0	0.190926	0.344941	HeartECM	group2
O54962	BAF_MOUSE	0	1	0.191226	-0.712831	HeartECM	group2
Q9Z0X4	PDE3A_MOUSE	0	0	0.191376	-0.182313	HeartECM	group2
P22315	HEMH_MOUSE	0	0	0.19141	-0.487258	HeartECM	group2
P23927	CRYAB_MOUSE	0	0	0.191461	-0.392843	HeartECM	group2
Q8CHT0	AL4A1_MOUSE	0	1	0.192097	0.30048	HeartECM	group2
Q9R045	ANGL2_MOUSE	1	0	0.192119	0.506445	HeartECM	group2
A6H611	MIPEP_MOUSE	1	3	0.192416	-0.496522	HeartECM	group2
Q8R3E3	WIPI1_MOUSE	0	1	0.192652	-0.310697	HeartECM	group2
Q99LI8	HGS_MOUSE	0	0	0.192921	-0.379513	HeartECM	group2
Q08093	CNN2_MOUSE	0	0	0.193359	0.34552	HeartECM	group2
Q9D8B3	CHM4B_MOUSE	0	0	0.193883	0.790288	HeartECM	group2
Q99KH8	STK24_MOUSE	0	0	0.194123	-0.293671	HeartECM	group2
Q5SVL6	RPGP2_MOUSE	0	0	0.195038	-0.282695	HeartECM	group2
Q99KF1	TMED9_MOUSE	0	0	0.19511	-0.268197	HeartECM	group2
O08573	LEG9_MOUSE	0	0	0.19536	-0.284267	HeartECM	group2
Q9D0J4	ARL2_MOUSE	0	0	0.195518	-0.398878	HeartECM	group2
P28481	CO2A1_MOUSE	0	2	0.196224	0.842189	HeartECM	group2
Q8BIQ5	CSTF2_MOUSE	0	0	0.196271	-0.726545	HeartECM	group2
Q9WTQ5	AKA12_MOUSE	0	0	0.196854	0.286414	HeartECM	group2
Q6RUT7	UQCC4_MOUSE	0	0	0.19702	0.457237	HeartECM	group2
Q9Z1G3	VATC1_MOUSE	2	1	0.1971	-0.343234	HeartECM	group2
Q8VI75	IPO4_MOUSE	0	0	0.19757	-0.546314	HeartECM	group2
Q9WVR4	FXR2_MOUSE	0	1	0.197635	0.247057	HeartECM	group2
E0CYV9	CD054_MOUSE	0	0	0.197739	0.235388	HeartECM	group2
A2ADF7	S2534_MOUSE	0	1	0.197773	0.343942	HeartECM	group2
Q3T9E4	TGTP2_MOUSE	1	3	0.1979	0.832842	HeartECM	group2
P97461	RS5_MOUSE	0	0	0.197922	-0.426238	HeartECM	group2
Q9WUD1	CHIP_MOUSE	3	1	0.198007	-0.392714	HeartECM	group2
O35711	LIPB2_MOUSE	0	0	0.198334	-0.277127	HeartECM	group2
Q8BML9	SYQ_MOUSE	0	0	0.198626	-0.462062	HeartECM	group2
Q8K482	EMIL2_MOUSE	0	0	0.19875	0.481608	HeartECM	group2
P11276	FINC_MOUSE	0	0	0.198829	0.329913	HeartECM	group2
Q9DB34	CHM2A_MOUSE	0	0	0.199506	0.704668	HeartECM	group2
Q61550	RAD21_MOUSE	1	2	0.199525	-0.451751	HeartECM	group2
B2RXS4	PLXB2_MOUSE	0	1	0.199602	0.383738	HeartECM	group2
Q8VDP3	MICA1_MOUSE	0	3	0.199942	-0.335157	HeartECM	group2
P42225	STAT1_MOUSE	0	1	0.200028	-0.622636	HeartECM	group2
Q58A65	JIP4_MOUSE	0	0	0.20023	-0.260552	HeartECM	group2
O55100	SNG1_MOUSE	0	0	0.200245	0.243278	HeartECM	group2
P62305	RUXE_MOUSE	0	3	0.200737	-0.514723	HeartECM	group2
Q6PER3	MARE3_MOUSE	0	0	0.200851	-0.577825	HeartECM	group2
P46460	NSF_MOUSE	0	0	0.20092	-0.365617	HeartECM	group2
Q8K2C9	HACD3_MOUSE	0	0	0.201013	-0.546306	HeartECM	group2
P0C0A3	CHMP6_MOUSE	0	2	0.201456	-0.304655	HeartECM	group2
P07759	SPA3K_MOUSE	0	0	0.201779	-0.699887	HeartECM	group2
E9PVX6	KI67_MOUSE	0	0	0.201783	0.217133	HeartECM	group2
Q64105	SPRE_MOUSE	0	1	0.201827	-0.360532	HeartECM	group2
Q91V61	SFXN3_MOUSE	0	0	0.201985	0.400561	HeartECM	group2
A2A8Z1	OSBL9_MOUSE	0	3	0.202608	-0.500141	HeartECM	group2
Q61191	HCFC1_MOUSE	0	0	0.203261	0.215751	HeartECM	group2
Q8BFZ9	ERLN2_MOUSE	0	0	0.203272	0.409652	HeartECM	group2
Q9CQR4	ACO13_MOUSE	0	0	0.203482	-0.523458	HeartECM	group2
P47856	GFPT1_MOUSE	0	4	0.20433	0.23452	HeartECM	group2
Q64462	CP4B1_MOUSE	0	0	0.204578	-0.694883	HeartECM	group2
P67871	CSK2B_MOUSE	0	2	0.204766	-0.617401	HeartECM	group2
Q60823	AKT2_MOUSE	0	0	0.204823	-0.233285	HeartECM	group2
Q61655	DD19A_MOUSE	0	0	0.205232	-0.235509	HeartECM	group2
P16546	SPTN1_MOUSE	0	0	0.206037	-0.193427	HeartECM	group2
Q99L13	3HIDH_MOUSE	1	0	0.206364	0.514488	HeartECM	group2
Q62376	RU17_MOUSE	0	0	0.206443	-0.402058	HeartECM	group2
Q8BLY2	SYTC2_MOUSE	0	3	0.207422	-0.310252	HeartECM	group2
Q8R3Q0	SARAF_MOUSE	0	0	0.207602	0.205286	HeartECM	group2
Q5SUC9	SCO1_MOUSE	0	0	0.20774	0.496364	HeartECM	group2
Q9JLQ2	GIT2_MOUSE	0	0	0.208292	-0.658482	HeartECM	group2
Q91Z38	TTC1_MOUSE	1	4	0.209163	0.342463	HeartECM	group2
Q8R1S0	COQ6_MOUSE	1	3	0.209262	-0.410494	HeartECM	group2
P70268	PKN1_MOUSE	0	0	0.209962	-0.347325	HeartECM	group2
P19783	COX41_MOUSE	0	0	0.211114	0.34512	HeartECM	group2
Q61598	GDIB_MOUSE	0	0	0.211457	-0.581206	HeartECM	group2
O09167	RL21_MOUSE	0	0	0.211805	-0.32693	HeartECM	group2
Q60865	CAPR1_MOUSE	0	0	0.212244	-0.320379	HeartECM	group2
P07901	HS90A_MOUSE	0	0	0.212453	-0.446755	HeartECM	group2
Q8R010	AIMP2_MOUSE	0	1	0.212474	-0.594396	HeartECM	group2
Q9CQR6	PPP6_MOUSE	0	0	0.212509	0.122409	HeartECM	group2
P14576	SRP54_MOUSE	1	4	0.212639	-0.319469	HeartECM	group2
Q9Z0P4	PALM_MOUSE	1	0	0.213889	0.44795	HeartECM	group2
P49586	PCY1A_MOUSE	0	0	0.214555	-0.319258	HeartECM	group2
Q99MN9	PCCB_MOUSE	0	0	0.215131	0.192543	HeartECM	group2
O09005	DEGS1_MOUSE	0	2	0.215643	0.320865	HeartECM	group2
Q8CI75	DI3L2_MOUSE	1	0	0.215816	0.448694	HeartECM	group2
Q99LB2	DHRS4_MOUSE	0	0	0.215839	-0.252745	HeartECM	group2
O70572	NSMA_MOUSE	0	0	0.215969	-0.236239	HeartECM	group2
Q9D7P6	ISCU_MOUSE	1	1	0.215974	-0.353335	HeartECM	group2
Q3TEA8	HP1B3_MOUSE	0	0	0.216194	-0.391687	HeartECM	group2
P03930	ATP8_MOUSE	0	0	0.216471	0.251531	HeartECM	group2
Q91VN4	MIC25_MOUSE	0	0	0.216576	0.38896	HeartECM	group2
P58281	OPA1_MOUSE	0	0	0.217213	-0.0918291	HeartECM	group2
Q8K1E6	ALKB3_MOUSE	0	0	0.217335	-0.41437	HeartECM	group2
P62627	DLRB1_MOUSE	0	0	0.218105	-0.233364	HeartECM	group2
P15307	REL_MOUSE	0	2	0.218211	-0.313496	HeartECM	group2
P97429	ANXA4_MOUSE	1	1	0.218727	-0.571326	HeartECM	group2
Q9D8S9	BOLA1_MOUSE	0	2	0.218781	-0.562568	HeartECM	group2
P97807	FUMH_MOUSE	0	0	0.219456	-0.65972	HeartECM	group2
Q9D6Z1	NOP56_MOUSE	0	0	0.219882	-0.276402	HeartECM	group2
Q8K4G1	LTBP4_MOUSE	0	0	0.219893	0.729121	HeartECM	group2
O88696	CLPP_MOUSE	1	3	0.219915	0.621569	HeartECM	group2
O54984	GET3_MOUSE	0	2	0.219916	-0.54744	HeartECM	group2
P15626	GSTM2_MOUSE	0	0	0.2201	-0.927125	HeartECM	group2
Q99KK2	NEUA_MOUSE	0	0	0.220104	-0.413563	HeartECM	group2
Q9JIH2	NUP50_MOUSE	2	0	0.221704	-0.277926	HeartECM	group2
P68082	NA	0	0	0.22176	-0.894738	HeartECM	group2
Q6PHN9	RAB35_MOUSE	0	0	0.222658	-0.446345	HeartECM	group2
Q9Z1Y4	TRIP6_MOUSE	0	0	0.222719	-0.579007	HeartECM	group2
Q9QYC0	ADDA_MOUSE	0	0	0.22323	0.20587	HeartECM	group2
Q9Z0V7	TI17B_MOUSE	0	0	0.223371	0.202996	HeartECM	group2
Q8BWM0	PGES2_MOUSE	0	0	0.223426	-0.282211	HeartECM	group2
P18572	BASI_MOUSE	0	0	0.223481	0.226517	HeartECM	group2
P20152	VIME_MOUSE	0	0	0.223715	0.704758	HeartECM	group2
P47758	SRPRB_MOUSE	0	0	0.223906	-0.268079	HeartECM	group2
Q02013	AQP1_MOUSE	0	0	0.2245	-0.379216	HeartECM	group2
P19258	MPV17_MOUSE	0	0	0.224653	-0.309245	HeartECM	group2
Q9JHU4	DYHC1_MOUSE	0	0	0.224865	-0.250513	HeartECM	group2
P21958	TAP1_MOUSE	1	2	0.224885	-0.366414	HeartECM	group2
Q9ER35	FN3K_MOUSE	1	0	0.226192	-0.261822	HeartECM	group2
P08113	ENPL_MOUSE	0	0	0.226203	-0.33363	HeartECM	group2
O89023	TPP1_MOUSE	0	3	0.226306	-0.396393	HeartECM	group2
Q52KR3	PRUN2_MOUSE	0	0	0.226409	-0.609995	HeartECM	group2
P15105	GLNA_MOUSE	1	3	0.226531	-0.325529	HeartECM	group2
Q99NH0	ANR17_MOUSE	0	0	0.227023	-0.322133	HeartECM	group2
P08122	CO4A2_MOUSE	0	0	0.227024	0.23751	HeartECM	group2
Q8C0M9	ASGL1_MOUSE	0	0	0.227125	0.353987	HeartECM	group2
P08551	NFL_MOUSE	2	0	0.227148	-0.643127	HeartECM	group2
Q9D1I6	RM14_MOUSE	0	0	0.229018	0.269106	HeartECM	group2
Q8BMA6	SRP68_MOUSE	1	2	0.229476	0.766475	HeartECM	group2
Q9CQX8	KGD4_MOUSE	1	0	0.229496	0.592116	HeartECM	group2
Q9Z2X1	HNRPF_MOUSE	0	0	0.229647	-0.234457	HeartECM	group2
Q9CRB8	MTFP1_MOUSE	0	0	0.230054	0.253673	HeartECM	group2
Q62087	PON3_MOUSE	2	1	0.230066	-0.395226	HeartECM	group2
Q6P8I4	PCNP_MOUSE	0	2	0.230331	-0.523793	HeartECM	group2
Q91VS7	MGST1_MOUSE	0	0	0.230517	-0.457382	HeartECM	group2
Q9CQY5	MAGT1_MOUSE	0	0	0.231023	-0.712641	HeartECM	group2
Q9ERK4	XPO2_MOUSE	0	0	0.231373	-0.381174	HeartECM	group2
P97434	MPRIP_MOUSE	1	1	0.231405	-0.329145	HeartECM	group2
Q8BFW7	LPP_MOUSE	0	0	0.231469	0.400306	HeartECM	group2
P50396	GDIA_MOUSE	1	2	0.231931	-0.654777	HeartECM	group2
Q6P5F9	XPO1_MOUSE	0	0	0.23336	-0.326957	HeartECM	group2
P55937	GOGA3_MOUSE	0	0	0.233634	0.209268	HeartECM	group2
Q64511	TOP2B_MOUSE	0	0	0.234644	-0.360041	HeartECM	group2
Q6ZQB6	VIP2_MOUSE	0	0	0.234762	-0.39919	HeartECM	group2
P62843	RS15_MOUSE	0	0	0.23537	-0.367358	HeartECM	group2
E9Q1P8	I2BP2_MOUSE	0	0	0.235444	-1.66501	HeartECM	group2
Q0GNC1	INF2_MOUSE	0	1	0.236229	-0.317803	HeartECM	group2
Q61656	DDX5_MOUSE	0	0	0.236294	-0.246475	HeartECM	group2
P19973	LSP1_MOUSE	3	1	0.236399	1.274	HeartECM	group2
Q99JB8	PACN3_MOUSE	0	0	0.237026	-0.481548	HeartECM	group2
Q8BHC4	DCAKD_MOUSE	0	1	0.237139	-0.294556	HeartECM	group2
Q9QX47	SON_MOUSE	1	1	0.237181	1.01196	HeartECM	group2
P70333	HNRH2_MOUSE	0	0	0.23735	-0.499456	HeartECM	group2
Q9D173	TOM7_MOUSE	0	0	0.237728	-0.266812	HeartECM	group2
Q9DBS5	KLC4_MOUSE	0	0	0.238409	-0.41774	HeartECM	group2
Q64444	CAH4_MOUSE	0	0	0.239267	0.371925	HeartECM	group2
Q8CHS8	VP37A_MOUSE	0	0	0.239614	0.450297	HeartECM	group2
Q9CZL5	PHS2_MOUSE	1	2	0.239687	-0.510549	HeartECM	group2
Q9Z1R2	BAG6_MOUSE	0	0	0.239908	-0.353796	HeartECM	group2
P63011	RAB3A_MOUSE	0	0	0.241126	-0.446254	HeartECM	group2
Q922D4	PP6R3_MOUSE	0	0	0.241146	-0.291883	HeartECM	group2
Q8R164	BPHL_MOUSE	1	1	0.241423	-0.603688	HeartECM	group2
P47955	RLA1_MOUSE	0	0	0.241545	-0.315725	HeartECM	group2
P28474	ADHX_MOUSE	1	2	0.241636	0.850487	HeartECM	group2
Q8VE37	RCC1_MOUSE	0	0	0.241657	-0.34328	HeartECM	group2
Q99NB9	SF3B1_MOUSE	0	0	0.241887	-0.406665	HeartECM	group2
Q6PAM1	TXLNA_MOUSE	1	3	0.242484	0.354821	HeartECM	group2
Q811I0	ATPF1_MOUSE	0	0	0.242759	-0.279588	HeartECM	group2
P62814	VATB2_MOUSE	0	0	0.242884	-0.123325	HeartECM	group2
P39876	TIMP3_MOUSE	0	0	0.242964	-0.396842	HeartECM	group2
O08553	DPYL2_MOUSE	0	0	0.243922	-0.282725	HeartECM	group2
Q4U4S6	XIRP2_MOUSE	0	0	0.244088	0.309923	HeartECM	group2
Q9Z2D6	MECP2_MOUSE	0	0	0.2441	0.160864	HeartECM	group2
Q9DCZ4	MIC26_MOUSE	0	0	0.244251	0.263057	HeartECM	group2
A6H584	CO6A5_MOUSE	1	2	0.244328	-0.519858	HeartECM	group2
Q9WVC3	CAV2_MOUSE	0	0	0.244795	-0.297397	HeartECM	group2
Q5ND29	RILP_MOUSE	0	0	0.245206	-0.383877	HeartECM	group2
Q9ER88	RT29_MOUSE	0	1	0.246742	-0.198008	HeartECM	group2
Q8JZM7	CDC73_MOUSE	0	0	0.246926	-0.420641	HeartECM	group2
P24270	CATA_MOUSE	0	1	0.247068	-0.494728	HeartECM	group2
Q61234	SNTA1_MOUSE	0	0	0.247321	-0.198479	HeartECM	group2
P21614	VTDB_MOUSE	0	0	0.247831	-0.280565	HeartECM	group2
Q5M8N4	D39U1_MOUSE	0	0	0.24784	-0.267341	HeartECM	group2
P97371	PSME1_MOUSE	0	1	0.248151	-0.297815	HeartECM	group2
Q6IRU5	CLCB_MOUSE	0	1	0.248612	-0.500954	HeartECM	group2
E9Q6P5	TTC7B_MOUSE	0	0	0.249465	-0.408716	HeartECM	group2
Q61510	TRI25_MOUSE	0	4	0.24973	-0.316377	HeartECM	group2
Q01149	CO1A2_MOUSE	0	0	0.249923	0.821154	HeartECM	group2
Q8C8R3	ANK2_MOUSE	0	0	0.251233	0.197778	HeartECM	group2
Q3U492	KCP_MOUSE	0	1	0.251777	0.430245	HeartECM	group2
Q8K4Z3	NNRE_MOUSE	0	4	0.252214	-0.541481	HeartECM	group2
Q99KN9	EPN4_MOUSE	0	0	0.25229	-0.210504	HeartECM	group2
Q68FH0	PKP4_MOUSE	0	0	0.252296	0.256392	HeartECM	group2
Q6PAM0	AAKB2_MOUSE	0	0	0.252357	-0.37652	HeartECM	group2
O35892	SP100_MOUSE	0	2	0.252724	0.282782	HeartECM	group2
Q8K4F5	ABHDB_MOUSE	0	0	0.253358	0.48207	HeartECM	group2
Q9CR61	NDUB7_MOUSE	0	0	0.2536	0.299976	HeartECM	group2
Q9EQQ9	OGA_MOUSE	0	0	0.253806	-0.260536	HeartECM	group2
Q8R411	MYCT1_MOUSE	0	1	0.253888	-0.25866	HeartECM	group2
P70452	STX4_MOUSE	0	0	0.253922	-0.209229	HeartECM	group2
O55013	TPPC3_MOUSE	1	0	0.254196	-0.27437	HeartECM	group2
O70310	NMT1_MOUSE	1	2	0.254237	-0.729825	HeartECM	group2
Q9WU79	PROD_MOUSE	0	0	0.254729	-0.253411	HeartECM	group2
P26043	RADI_MOUSE	0	1	0.25537	0.213627	HeartECM	group2
Q60973	RBBP7_MOUSE	0	1	0.256592	-0.340521	HeartECM	group2
P68368	TBA4A_MOUSE	0	0	0.257223	-0.223586	HeartECM	group2
Q8R3S6	EXOC1_MOUSE	0	1	0.2573	-0.334296	HeartECM	group2
Q99JP6	HOME3_MOUSE	1	3	0.257441	-0.355406	HeartECM	group2
Q61301	CTNA2_MOUSE	0	0	0.258474	-0.326671	HeartECM	group2
Q8JZX4	SPF45_MOUSE	0	1	0.258852	-0.349658	HeartECM	group2
Q3UJD6	UBP19_MOUSE	0	0	0.259281	-0.270326	HeartECM	group2
Q60649	CLPB_MOUSE	0	0	0.259453	-0.233036	HeartECM	group2
Q8VDD8	WASH1_MOUSE	1	4	0.261561	-0.337882	HeartECM	group2
Q9ET30	TM9S3_MOUSE	0	0	0.261612	-0.23581	HeartECM	group2
Q6NZB0	DNJC8_MOUSE	0	3	0.262171	-0.364739	HeartECM	group2
P42567	EPS15_MOUSE	0	0	0.262521	-0.353652	HeartECM	group2
O08915	AIP_MOUSE	0	1	0.263294	-0.200527	HeartECM	group2
Q9CW03	SMC3_MOUSE	0	1	0.263591	-0.269186	HeartECM	group2
Q8CGC4	LS14B_MOUSE	0	0	0.263868	0.287555	HeartECM	group2
Q8VE97	SRSF4_MOUSE	1	4	0.264711	-0.608477	HeartECM	group2
P84104	SRSF3_MOUSE	0	0	0.265032	-0.261301	HeartECM	group2
Q9DBR0	AKAP8_MOUSE	0	0	0.265106	-0.454599	HeartECM	group2
Q6PHZ2	KCC2D_MOUSE	0	0	0.265771	-0.300113	HeartECM	group2
Q9ESE1	LRBA_MOUSE	0	0	0.266178	0.386727	HeartECM	group2
Q8K3W0	BABA2_MOUSE	0	1	0.266737	-0.475622	HeartECM	group2
Q6PA06	ATLA2_MOUSE	0	0	0.267272	-0.314472	HeartECM	group2
Q91YQ3	CSDC2_MOUSE	0	3	0.267455	-0.340714	HeartECM	group2
Q9CRC0	VKOR1_MOUSE	1	1	0.26772	-0.27133	HeartECM	group2
Q64213	SF01_MOUSE	0	2	0.267933	-0.470477	HeartECM	group2
Q9CRB2	NHP2_MOUSE	0	1	0.269104	-0.381209	HeartECM	group2
Q9CQY6	UQCC2_MOUSE	2	1	0.269577	-0.368973	HeartECM	group2
Q8BIW1	PRUN1_MOUSE	0	0	0.269725	-0.155593	HeartECM	group2
Q08879	FBLN1_MOUSE	0	0	0.270553	0.369741	HeartECM	group2
P47738	ALDH2_MOUSE	0	0	0.272343	-0.131493	HeartECM	group2
O09117	SYPL1_MOUSE	0	0	0.273468	-0.205113	HeartECM	group2
Q8VD75	HIP1_MOUSE	0	1	0.274267	0.262433	HeartECM	group2
A6X8Z5	RHG31_MOUSE	0	0	0.274773	-0.422984	HeartECM	group2
Q2YDW2	MSTO1_MOUSE	0	3	0.274967	0.292015	HeartECM	group2
Q8C052	MAP1S_MOUSE	0	0	0.275126	-0.303983	HeartECM	group2
Q8BVQ5	PPME1_MOUSE	1	4	0.275261	0.221258	HeartECM	group2
Q9CZB0	C560_MOUSE	0	0	0.276815	-0.19037	HeartECM	group2
Q9D967	MGDP1_MOUSE	0	0	0.277002	0.17231	HeartECM	group2
P70271	PDLI4_MOUSE	0	0	0.277487	0.222975	HeartECM	group2
Q8R317	UBQL1_MOUSE	0	1	0.277789	-0.287676	HeartECM	group2
P70670	NACAM_MOUSE	0	0	0.278497	-0.250507	HeartECM	group2
P47964	RL36_MOUSE	0	0	0.27887	-0.369884	HeartECM	group2
P32261	ANT3_MOUSE	0	0	0.278996	-0.40059	HeartECM	group2
Q2TPA8	HSDL2_MOUSE	0	0	0.279685	-0.242845	HeartECM	group2
P50516	VATA_MOUSE	0	0	0.279791	-0.307645	HeartECM	group2
O35972	RM23_MOUSE	0	0	0.280638	0.197779	HeartECM	group2
Q9CYG7	TOM34_MOUSE	1	4	0.280712	-0.29323	HeartECM	group2
O70378	EMC8_MOUSE	0	0	0.281558	0.161173	HeartECM	group2
Q99LY9	NDUS5_MOUSE	0	0	0.283007	0.212888	HeartECM	group2
O70251	EF1B_MOUSE	0	0	0.283016	-0.294291	HeartECM	group2
Q3TYS2	CYBC1_MOUSE	0	2	0.283129	0.381404	HeartECM	group2
Q8K199	COXM2_MOUSE	2	1	0.28338	-0.76346	HeartECM	group2
P01900	HA12_MOUSE	0	0	0.283803	-0.379039	HeartECM	group2
O70404	VAMP8_MOUSE	0	3	0.284699	-0.156299	HeartECM	group2
Q9CPZ6	ORML3_MOUSE	1	1	0.284802	0.485449	HeartECM	group2
O70325	GPX4_MOUSE	0	0	0.284818	0.170885	HeartECM	group2
B2RY56	RBM25_MOUSE	0	0	0.284927	-0.252646	HeartECM	group2
Q9JMG1	EDF1_MOUSE	1	4	0.285126	0.128169	HeartECM	group2
P98203	ARVC_MOUSE	0	0	0.285996	0.200312	HeartECM	group2
P43277	H13_MOUSE	0	0	0.286006	0.253835	HeartECM	group2
Q3TL44	NLRX1_MOUSE	0	0	0.286692	-0.169914	HeartECM	group2
P46938	YAP1_MOUSE	0	1	0.286825	-0.524018	HeartECM	group2
A2ASQ1	AGRIN_MOUSE	0	0	0.286885	0.464441	HeartECM	group2
Q920A7	AFG31_MOUSE	0	0	0.287576	-0.312694	HeartECM	group2
P30999	CTND1_MOUSE	0	0	0.290271	-0.164567	HeartECM	group2
Q8VH51	RBM39_MOUSE	0	0	0.290403	-0.18311	HeartECM	group2
Q62407	SPEG_MOUSE	0	0	0.29101	0.221088	HeartECM	group2
P61027	RAB10_MOUSE	0	0	0.291149	0.300165	HeartECM	group2
Q9D517	PLCC_MOUSE	0	0	0.291188	-0.254435	HeartECM	group2
Q9CQS4	S2546_MOUSE	0	0	0.291493	0.112714	HeartECM	group2
O08788	DCTN1_MOUSE	0	0	0.291758	-0.185939	HeartECM	group2
Q9CQZ6	NDUB3_MOUSE	0	0	0.292498	0.217931	HeartECM	group2
Q8BP92	RCN2_MOUSE	0	4	0.292518	-0.358048	HeartECM	group2
Q80TV8	CLAP1_MOUSE	0	0	0.292783	-0.181106	HeartECM	group2
P62331	ARF6_MOUSE	0	1	0.292867	0.582317	HeartECM	group2
P18654	KS6A3_MOUSE	0	0	0.293795	-0.267031	HeartECM	group2
P61963	DCAF7_MOUSE	0	0	0.294262	-0.210676	HeartECM	group2
Q7TMY8	HUWE1_MOUSE	0	0	0.2951	-0.230904	HeartECM	group2
P14152	MDHC_MOUSE	0	0	0.29521	-0.190417	HeartECM	group2
P10649	GSTM1_MOUSE	0	0	0.29569	-0.814375	HeartECM	group2
P61014	PPLA_MOUSE	0	0	0.296556	-0.334309	HeartECM	group2
Q8BTM8	FLNA_MOUSE	0	0	0.296879	0.633749	HeartECM	group2
Q9D8U8	SNX5_MOUSE	0	0	0.297961	-0.239801	HeartECM	group2
P41241	CSK_MOUSE	0	1	0.299125	-0.351916	HeartECM	group2
Q8CGF7	TCRG1_MOUSE	0	1	0.299421	-0.276937	HeartECM	group2
P56391	CX6B1_MOUSE	0	0	0.299691	0.193374	HeartECM	group2
Q8BUK6	HOOK3_MOUSE	0	0	0.301745	-0.313712	HeartECM	group2
Q9D7S9	CHMP5_MOUSE	0	3	0.302273	-0.585158	HeartECM	group2
Q8BK30	NDUV3_MOUSE	0	0	0.302399	-0.33562	HeartECM	group2
Q9WUM3	COR1B_MOUSE	1	3	0.302866	-0.350599	HeartECM	group2
Q9D6J5	NDUB8_MOUSE	0	0	0.302897	0.395358	HeartECM	group2
Q9CPR5	RM15_MOUSE	0	0	0.302973	0.148935	HeartECM	group2
P11798	KCC2A_MOUSE	0	0	0.303235	0.224747	HeartECM	group2
Q9WUQ2	PREB_MOUSE	0	0	0.303237	0.123926	HeartECM	group2
Q91VU8	PTOV1_MOUSE	0	4	0.303635	-0.259479	HeartECM	group2
Q921U8	SMTN_MOUSE	0	0	0.304036	0.269124	HeartECM	group2
Q9CVD2	ATX3_MOUSE	1	3	0.304248	-0.352174	HeartECM	group2
D3Z7Q2	SIM20_MOUSE	1	0	0.304821	0.377674	HeartECM	group2
Q921H8	THIKA_MOUSE	0	1	0.305007	-0.360266	HeartECM	group2
Q9DBJ1	PGAM1_MOUSE	0	1	0.306269	-0.479574	HeartECM	group2
Q9D8B4	NDUAB_MOUSE	0	0	0.306296	-0.14838	HeartECM	group2
Q8R3Q2	PP6R2_MOUSE	0	2	0.306352	-0.262881	HeartECM	group2
P50608	FMOD_MOUSE	2	0	0.307381	-0.310216	HeartECM	group2
Q9D898	ARP5L_MOUSE	0	0	0.307784	0.240906	HeartECM	group2
Q6NZC7	S23IP_MOUSE	0	0	0.307832	-0.270708	HeartECM	group2
Q8K1B8	URP2_MOUSE	0	0	0.308178	-0.3481	HeartECM	group2
P26231	CTNA1_MOUSE	0	0	0.308454	-0.261041	HeartECM	group2
Q9ES83	POPD1_MOUSE	0	0	0.308524	0.153503	HeartECM	group2
Q9QYB1	CLIC4_MOUSE	0	3	0.308812	-0.317472	HeartECM	group2
P37040	NCPR_MOUSE	0	0	0.308841	0.316866	HeartECM	group2
Q8BSE0	RMD2_MOUSE	0	0	0.308994	0.246894	HeartECM	group2
Q62523	ZYX_MOUSE	0	0	0.309468	0.532346	HeartECM	group2
P70168	IMB1_MOUSE	0	0	0.309965	-0.26296	HeartECM	group2
Q9D6Y7	MSRA_MOUSE	0	0	0.310029	-0.325997	HeartECM	group2
P07934	PHKG1_MOUSE	2	1	0.310066	-0.189556	HeartECM	group2
P60335	PCBP1_MOUSE	0	0	0.310134	-0.301863	HeartECM	group2
Q8BWW4	LARP4_MOUSE	1	1	0.310171	0.890031	HeartECM	group2
Q8K0L0	ASB2_MOUSE	0	0	0.310348	-0.281014	HeartECM	group2
P59999	ARPC4_MOUSE	0	0	0.310735	-0.186123	HeartECM	group2
Q9DBG6	RPN2_MOUSE	0	0	0.311295	-0.215615	HeartECM	group2
Q8R3V5	SHLB2_MOUSE	0	1	0.311416	-0.449737	HeartECM	group2
O88630	GOSR1_MOUSE	1	1	0.311774	-0.318834	HeartECM	group2
Q91V79	FITM1_MOUSE	0	0	0.312372	-0.628764	HeartECM	group2
Q9ER73	ELP4_MOUSE	0	0	0.312666	-0.176608	HeartECM	group2
Q8CBC4	CNST_MOUSE	0	0	0.312725	0.30468	HeartECM	group2
P97290	IC1_MOUSE	0	3	0.31291	-0.277104	HeartECM	group2
Q9JHE7	TSSC4_MOUSE	0	2	0.313407	-0.415552	HeartECM	group2
Q8BHE8	MAIP1_MOUSE	0	2	0.313484	-0.192321	HeartECM	group2
Q8R104	SIR3_MOUSE	0	0	0.314066	-0.282182	HeartECM	group2
Q9CY27	TECR_MOUSE	0	0	0.314248	-0.322706	HeartECM	group2
Q9CYA6	ZCHC8_MOUSE	0	1	0.314778	0.413492	HeartECM	group2
Q9CQB2	MCRI2_MOUSE	0	0	0.314881	-0.368877	HeartECM	group2
Q9EQU5	SET_MOUSE	0	4	0.315109	-0.369074	HeartECM	group2
Q05D44	IF2P_MOUSE	0	2	0.315317	0.215902	HeartECM	group2
Q9CXF4	TBC15_MOUSE	0	0	0.31554	-0.251483	HeartECM	group2
Q3U962	CO5A2_MOUSE	0	0	0.316409	0.578167	HeartECM	group2
P62806	H4_MOUSE	0	0	0.316468	0.155596	HeartECM	group2
Q9JIY5	HTRA2_MOUSE	0	0	0.316811	-0.219327	HeartECM	group2
O08992	SDCB1_MOUSE	0	0	0.316946	-0.229921	HeartECM	group2
Q03734	SPA3M_MOUSE	1	4	0.317657	-0.230373	HeartECM	group2
Q8CGB6	TENS2_MOUSE	0	0	0.317663	0.14653	HeartECM	group2
Q3UPL0	SC31A_MOUSE	0	0	0.318477	-0.188273	HeartECM	group2
Q9DB05	SNAA_MOUSE	0	0	0.318795	-0.270964	HeartECM	group2
Q6ZPE2	MTMR5_MOUSE	0	0	0.319871	-0.188564	HeartECM	group2
P63154	CRNL1_MOUSE	1	4	0.320023	-0.248139	HeartECM	group2
Q99MI1	RB6I2_MOUSE	0	0	0.320058	-0.388721	HeartECM	group2
Q61165	SL9A1_MOUSE	1	2	0.320464	-1.60836	HeartECM	group2
Q9WUP4	PORED_MOUSE	1	0	0.320955	-0.330745	HeartECM	group2
Q6ZQI3	MLEC_MOUSE	0	0	0.321258	-0.195632	HeartECM	group2
P10493	NID1_MOUSE	0	0	0.321763	0.255769	HeartECM	group2
Q9DCS9	NDUBA_MOUSE	0	0	0.321951	0.368294	HeartECM	group2
Q60930	VDAC2_MOUSE	0	0	0.322089	-0.18925	HeartECM	group2
Q6PFD9	NUP98_MOUSE	0	0	0.322763	-0.18571	HeartECM	group2
P62835	RAP1A_MOUSE	0	1	0.323206	0.304143	HeartECM	group2
P21107	TPM3_MOUSE	0	0	0.32387	-0.32249	HeartECM	group2
O70373	XIRP1_MOUSE	0	0	0.324916	0.192187	HeartECM	group2
Q9CWK8	SNX2_MOUSE	0	0	0.324931	0.156735	HeartECM	group2
Q9R1T2	SAE1_MOUSE	0	4	0.325783	0.393122	HeartECM	group2
O88456	CPNS1_MOUSE	0	0	0.326102	-0.193933	HeartECM	group2
O88667	RAD_MOUSE	0	0	0.326423	-0.256357	HeartECM	group2
P26645	MARCS_MOUSE	0	0	0.32706	0.216811	HeartECM	group2
P46978	STT3A_MOUSE	0	0	0.327801	-0.304635	HeartECM	group2
Q3V009	TMED1_MOUSE	0	0	0.328177	-0.357436	HeartECM	group2
P21619	LMNB2_MOUSE	0	0	0.328813	0.106368	HeartECM	group2
Q8CIE4	PAR10_MOUSE	0	3	0.329364	-0.154665	HeartECM	group2
P63268	ACTH_MOUSE	0	0	0.329701	0.314576	HeartECM	group2
P82198	BGH3_MOUSE	0	0	0.329763	0.36389	HeartECM	group2
Q9EPL8	IPO7_MOUSE	0	0	0.331007	-0.31192	HeartECM	group2
Q80UJ7	RB3GP_MOUSE	1	2	0.331426	-0.176029	HeartECM	group2
P62900	RL31_MOUSE	0	1	0.331471	0.274556	HeartECM	group2
Q9R069	BCAM_MOUSE	0	0	0.332584	0.249997	HeartECM	group2
Q9QYE6	GOGA5_MOUSE	0	1	0.333175	0.350803	HeartECM	group2
P17426	AP2A1_MOUSE	0	0	0.33323	-0.256545	HeartECM	group2
Q8BL66	EEA1_MOUSE	0	2	0.334077	-0.176172	HeartECM	group2
O08579	EMD_MOUSE	0	0	0.335313	-0.131758	HeartECM	group2
P01869	IGH1M_MOUSE	0	0	0.335987	-0.553177	HeartECM	group2
P62892	RL39_MOUSE	0	0	0.336845	-0.314661	HeartECM	group2
Q9DCJ5	NDUA8_MOUSE	0	0	0.336968	0.212669	HeartECM	group2
Q3ULF4	SPG7_MOUSE	0	0	0.337169	-0.12907	HeartECM	group2
Q9WUR9	KAD4_MOUSE	0	0	0.337282	0.395257	HeartECM	group2
Q9CRD2	EMC2_MOUSE	0	0	0.337323	0.296611	HeartECM	group2
Q3UHZ5	LMOD2_MOUSE	0	0	0.338016	-0.288541	HeartECM	group2
Q8CBA2	SLFN5_MOUSE	0	0	0.33855	-0.330701	HeartECM	group2
P05202	AATM_MOUSE	0	0	0.339322	-0.45406	HeartECM	group2
Q66JZ4	TCAIM_MOUSE	1	3	0.339741	-0.254389	HeartECM	group2
O54988	SLK_MOUSE	0	0	0.339925	-0.22705	HeartECM	group2
Q8C166	CPNE1_MOUSE	0	1	0.340344	-0.323197	HeartECM	group2
Q8BHL3	TB10B_MOUSE	0	3	0.340359	0.414018	HeartECM	group2
P10853	H2B1F_MOUSE	0	0	0.340585	0.223224	HeartECM	group2
O54784	DAPK3_MOUSE	1	2	0.340999	0.13812	HeartECM	group2
Q9Z130	HNRDL_MOUSE	0	2	0.341506	-0.176801	HeartECM	group2
P60603	ROMO1_MOUSE	0	0	0.34167	-0.177479	HeartECM	group2
P11152	LIPL_MOUSE	0	0	0.341767	-0.210616	HeartECM	group2
Q4VA53	PDS5B_MOUSE	0	2	0.34197	-0.240145	HeartECM	group2
Q9WVQ5	MTNB_MOUSE	0	3	0.342835	-0.629266	HeartECM	group2
Q9D855	QCR7_MOUSE	0	0	0.342898	0.369151	HeartECM	group2
P52332	JAK1_MOUSE	0	0	0.343133	-0.193334	HeartECM	group2
Q9WUP7	UCHL5_MOUSE	0	1	0.343561	-0.225682	HeartECM	group2
Q8VHX6	FLNC_MOUSE	0	0	0.34401	0.165579	HeartECM	group2
Q64523	H2A2C_MOUSE	0	0	0.3444	0.328727	HeartECM	group2
Q9CZ13	QCR1_MOUSE	0	0	0.345651	0.517623	HeartECM	group2
A3KFX0	5NT1A_MOUSE	0	0	0.345677	-0.24973	HeartECM	group2
P59708	SF3B6_MOUSE	0	0	0.345702	-0.302168	HeartECM	group2
P03899	NU3M_MOUSE	0	0	0.346205	0.222897	HeartECM	group2
P70414	NAC1_MOUSE	0	0	0.346284	-0.0828394	HeartECM	group2
Q8R1Q8	DC1L1_MOUSE	0	0	0.347119	-0.210853	HeartECM	group2
P07310	KCRM_MOUSE	0	0	0.347249	0.340823	HeartECM	group2
P19001	K1C19_MOUSE	0	0	0.348239	-0.396425	HeartECM	group2
Q60952	CP250_MOUSE	1	1	0.348935	0.52297	HeartECM	group2
Q8BVA4	LMOD1_MOUSE	2	1	0.349065	0.544499	HeartECM	group2
Q6ZWV3	RL10_MOUSE	0	0	0.349428	-0.19567	HeartECM	group2
Q8BH43	WASF2_MOUSE	0	0	0.349676	-0.436434	HeartECM	group2
Q69ZS7	HBS1L_MOUSE	1	3	0.35012	0.187177	HeartECM	group2
Q8VHR5	P66B_MOUSE	0	1	0.350549	-0.207031	HeartECM	group2
Q6NVE9	PPTC7_MOUSE	0	1	0.351072	-0.21094	HeartECM	group2
P46414	CDN1B_MOUSE	4	1	0.351711	-0.071812	HeartECM	group2
Q8VDN2	AT1A1_MOUSE	0	0	0.35244	0.322541	HeartECM	group2
Q99JY3	GIMA4_MOUSE	0	0	0.353138	-0.237328	HeartECM	group2
Q9Z1Z0	USO1_MOUSE	0	0	0.354325	-0.207318	HeartECM	group2
Q9WVD5	ORNT1_MOUSE	0	0	0.35487	-0.204137	HeartECM	group2
Q01815	CAC1C_MOUSE	0	0	0.354887	-0.160077	HeartECM	group2
Q922Q8	LRC59_MOUSE	0	0	0.355617	0.154457	HeartECM	group2
Q9CX30	YIF1B_MOUSE	0	0	0.355994	0.237666	HeartECM	group2
Q99LC3	NDUAA_MOUSE	0	0	0.357599	0.203858	HeartECM	group2
Q8R0G7	SPNS1_MOUSE	1	1	0.358031	0.308536	HeartECM	group2
P60670	NPL4_MOUSE	0	2	0.358079	-0.442883	HeartECM	group2
O08599	STXB1_MOUSE	0	0	0.358775	-0.307329	HeartECM	group2
Q9EPK2	XRP2_MOUSE	1	2	0.360127	-0.359332	HeartECM	group2
P56382	ATP5E_MOUSE	0	0	0.360546	-0.777152	HeartECM	group2
Q99JR5	TINAL_MOUSE	0	0	0.360767	0.261634	HeartECM	group2
Q99J39	DCMC_MOUSE	0	0	0.360893	0.172739	HeartECM	group2
Q9ET78	JPH2_MOUSE	0	0	0.36122	0.123793	HeartECM	group2
E9Q0S6	TENS1_MOUSE	0	0	0.361228	0.171267	HeartECM	group2
Q9JI39	ABCBA_MOUSE	0	0	0.361473	-0.191682	HeartECM	group2
Q9CQJ6	DENR_MOUSE	0	1	0.361915	-0.341992	HeartECM	group2
O88487	DC1I2_MOUSE	0	0	0.363439	-0.246235	HeartECM	group2
Q8C025	CHPT1_MOUSE	0	0	0.363528	0.171217	HeartECM	group2
Q6A4J8	UBP7_MOUSE	0	3	0.363986	-0.288743	HeartECM	group2
P04264	NA	0	0	0.364116	-0.523901	HeartECM	group2
Q3UH68	LIMC1_MOUSE	0	0	0.364366	0.20127	HeartECM	group2
Q3UN02	LCLT1_MOUSE	0	0	0.364462	0.172216	HeartECM	group2
P58389	PTPA_MOUSE	0	1	0.36524	0.218537	HeartECM	group2
P35550	FBRL_MOUSE	0	0	0.365351	-0.157968	HeartECM	group2
Q8CCX5	KT222_MOUSE	1	0	0.366001	0.0666571	HeartECM	group2
Q8BXN7	PPM1K_MOUSE	1	4	0.366405	-0.317404	HeartECM	group2
Q8R0X7	SGPL1_MOUSE	0	0	0.366626	-0.261195	HeartECM	group2
P56480	ATPB_MOUSE	0	0	0.367027	0.25827	HeartECM	group2
P49817	CAV1_MOUSE	0	0	0.367201	0.242252	HeartECM	group2
Q6P9R2	OXSR1_MOUSE	0	0	0.367223	-0.185774	HeartECM	group2
O35344	IMA4_MOUSE	0	0	0.36799	-0.315069	HeartECM	group2
Q8K212	PACS1_MOUSE	0	0	0.368273	-0.182784	HeartECM	group2
Q8BXV2	BRI3B_MOUSE	1	1	0.369161	0.452168	HeartECM	group2
Q3TDN2	FAF2_MOUSE	0	1	0.36962	-0.19308	HeartECM	group2
P21550	ENOB_MOUSE	0	0	0.369954	0.394022	HeartECM	group2
Q921N6	DDX27_MOUSE	0	0	0.370331	0.26551	HeartECM	group2
P43023	CX6A2_MOUSE	1	0	0.370493	0.287038	HeartECM	group2
Q99LD4	CSN1_MOUSE	1	4	0.371296	0.287129	HeartECM	group2
O08547	SC22B_MOUSE	0	0	0.371404	-0.11805	HeartECM	group2
Q5SSZ5	TENS3_MOUSE	1	3	0.372193	0.281576	HeartECM	group2
Q99N93	RM16_MOUSE	0	0	0.372396	-0.215101	HeartECM	group2
Q8BHJ9	SLU7_MOUSE	1	3	0.372538	0.167119	HeartECM	group2
Q9QWL7	K1C17_MOUSE	3	1	0.372791	0.468722	HeartECM	group2
P10637	TAU_MOUSE	0	0	0.373597	-0.255397	HeartECM	group2
O88447	KLC1_MOUSE	0	1	0.373845	-0.332424	HeartECM	group2
Q6DVA0	LEMD2_MOUSE	1	2	0.374012	0.489685	HeartECM	group2
Q8R313	EXOC6_MOUSE	0	2	0.374608	0.280997	HeartECM	group2
Q9CZW5	TOM70_MOUSE	0	0	0.375833	-0.13416	HeartECM	group2
Q9CWY8	RNH2A_MOUSE	0	0	0.376823	0.459873	HeartECM	group2
Q9ERS5	PKHA2_MOUSE	1	3	0.377096	0.362529	HeartECM	group2
Q7TPW1	NEXN_MOUSE	0	0	0.37733	0.150766	HeartECM	group2
Q8VDP4	CCAR2_MOUSE	0	0	0.377508	-0.196622	HeartECM	group2
Q9Z1M8	RED_MOUSE	1	0	0.379048	-0.43234	HeartECM	group2
P61161	ARP2_MOUSE	0	0	0.379108	0.202684	HeartECM	group2
Q8VDQ8	SIR2_MOUSE	0	1	0.37922	0.196244	HeartECM	group2
Q8VCE1	DJC28_MOUSE	0	0	0.380032	-0.295465	HeartECM	group2
Q9CQW0	EMC6_MOUSE	0	1	0.380968	-0.201873	HeartECM	group2
P97376	FRG1_MOUSE	1	1	0.381122	-0.20063	HeartECM	group2
Q80U72	SCRIB_MOUSE	0	0	0.381866	-0.239097	HeartECM	group2
Q3UZA1	CPZIP_MOUSE	0	0	0.381889	-0.262583	HeartECM	group2
Q8CFI7	RPB2_MOUSE	1	2	0.382162	-0.17157	HeartECM	group2
P11087	CO1A1_MOUSE	0	0	0.383536	0.502264	HeartECM	group2
Q80XL6	ACD11_MOUSE	0	3	0.383746	-0.225501	HeartECM	group2
O54865	GCYB1_MOUSE	0	0	0.38406	-0.28127	HeartECM	group2
P48036	ANXA5_MOUSE	2	1	0.384143	-0.198573	HeartECM	group2
Q9JJG0	TACC2_MOUSE	0	0	0.38443	0.220502	HeartECM	group2
Q78IK4	MIC27_MOUSE	0	0	0.384563	0.214345	HeartECM	group2
P51660	DHB4_MOUSE	0	0	0.384575	0.160582	HeartECM	group2
Q91YH5	ATLA3_MOUSE	0	1	0.384836	0.220486	HeartECM	group2
Q3U7R1	ESYT1_MOUSE	0	0	0.385584	0.133279	HeartECM	group2
Q99J99	THTM_MOUSE	0	0	0.385831	0.368554	HeartECM	group2
Q3TZZ7	ESYT2_MOUSE	0	0	0.386988	-0.139719	HeartECM	group2
Q61214	DYR1A_MOUSE	2	1	0.38757	-0.150857	HeartECM	group2
A2AJI0	MA7D1_MOUSE	0	0	0.387874	0.16655	HeartECM	group2
Q8C3F2	F120C_MOUSE	0	2	0.38797	-0.178113	HeartECM	group2
P15508	SPTB1_MOUSE	0	0	0.38888	-0.126129	HeartECM	group2
P55002	MFAP2_MOUSE	3	1	0.388905	0.487802	HeartECM	group2
P09542	MYL3_MOUSE	0	0	0.389095	0.383775	HeartECM	group2
Q9CRA7	ATP5S_MOUSE	1	1	0.390183	-0.200505	HeartECM	group2
Q9Z2Y3	HOME1_MOUSE	0	0	0.390265	0.193795	HeartECM	group2
Q9QZS0	CO4A3_MOUSE	0	0	0.391177	0.200788	HeartECM	group2
P49615	CDK5_MOUSE	0	0	0.392157	-0.215159	HeartECM	group2
Q9CQ06	RM24_MOUSE	1	1	0.392669	-0.129421	HeartECM	group2
P08121	CO3A1_MOUSE	0	0	0.393061	0.454612	HeartECM	group2
Q9D892	ITPA_MOUSE	0	2	0.393187	0.373691	HeartECM	group2
Q8BZ52	FSD2_MOUSE	0	0	0.393762	0.148329	HeartECM	group2
Q7TQG1	PKHA6_MOUSE	0	0	0.393963	0.104928	HeartECM	group2
P04925	PRIO_MOUSE	1	1	0.394267	0.211101	HeartECM	group2
B1AVY7	KI16B_MOUSE	0	2	0.395169	-0.425932	HeartECM	group2
Q80UY2	KCMF1_MOUSE	0	0	0.395467	-0.256798	HeartECM	group2
Q9ERU9	RBP2_MOUSE	0	0	0.396154	0.102745	HeartECM	group2
Q921S7	RM37_MOUSE	0	2	0.3963	-0.203121	HeartECM	group2
Q5SX39	MYH4_MOUSE	0	0	0.39822	0.202572	HeartECM	group2
P11031	TCP4_MOUSE	1	4	0.398314	-0.337892	HeartECM	group2
Q8CCM6	TIM21_MOUSE	0	0	0.398637	-0.16875	HeartECM	group2
P70315	WASP_MOUSE	0	0	0.399928	-0.210335	HeartECM	group2
O54890	ITB3_MOUSE	0	0	0.400169	0.556996	HeartECM	group2
Q62059	CSPG2_MOUSE	0	0	0.400312	0.694374	HeartECM	group2
Q8K363	DDX18_MOUSE	1	3	0.40065	-0.342442	HeartECM	group2
Q6PDM2	SRSF1_MOUSE	0	3	0.402957	-0.396793	HeartECM	group2
Q5IRJ6	ZNT9_MOUSE	1	0	0.403671	-0.31119	HeartECM	group2
P08775	RPB1_MOUSE	0	0	0.403859	0.238854	HeartECM	group2
Q8BFZ3	ACTBL_MOUSE	0	0	0.404029	0.333381	HeartECM	group2
Q8CJ19	MICA3_MOUSE	0	0	0.40453	0.21813	HeartECM	group2
Q91XE8	TM205_MOUSE	0	0	0.404804	0.197449	HeartECM	group2
Q61772	EPHA7_MOUSE	0	1	0.40532	-0.22631	HeartECM	group2
Q9R1C7	PR40A_MOUSE	0	0	0.406709	-0.123432	HeartECM	group2
Q99JR1	SFXN1_MOUSE	0	0	0.406801	-0.135374	HeartECM	group2
P01027	CO3_MOUSE	0	0	0.407094	0.137092	HeartECM	group2
O89114	DNJB5_MOUSE	0	1	0.407245	0.149562	HeartECM	group2
Q61233	PLSL_MOUSE	0	0	0.407685	-0.24152	HeartECM	group2
Q8VEE1	LMCD1_MOUSE	0	0	0.407848	-0.322244	HeartECM	group2
P35486	ODPA_MOUSE	0	0	0.408927	-0.290212	HeartECM	group2
Q62318	TIF1B_MOUSE	0	0	0.409069	-0.183128	HeartECM	group2
Q8BWB1	SYP2L_MOUSE	0	0	0.409091	0.142683	HeartECM	group2
Q6GQT9	NOMO1_MOUSE	0	0	0.410701	-0.123066	HeartECM	group2
Q91V41	RAB14_MOUSE	0	0	0.410703	-0.110691	HeartECM	group2
Q9CQU3	RER1_MOUSE	0	1	0.412481	-0.235293	HeartECM	group2
P17665	COX7C_MOUSE	0	0	0.412686	-0.337249	HeartECM	group2
Q8BYJ6	TBCD4_MOUSE	0	0	0.412741	-0.109304	HeartECM	group2
P02769	NA	0	0	0.413052	0.197265	HeartECM	group2
Q8BKI2	TNR6B_MOUSE	0	3	0.413152	0.277109	HeartECM	group2
Q9JK53	PRELP_MOUSE	0	0	0.413419	0.727999	HeartECM	group2
[truncated: 40,944 more rows]
