# Supplementary material for: A multi-tissue longitudinal proteomics study to evaluate the suitability of post-mortem samples for pathophysiological research
Source: Commun Biol. 2025 Jan 17;8:78. doi: 10.1038/s42003-025-07515-z (PMC11742016; doi:10.1038/s42003-025-07515-z)
Supplement: Supplementary file 6 — Supplementary data 5 [file 42003_2025_7515_MOESM6_ESM.xlsx]

## Sheet: Supplementary Table 5
Sequence	N-cut site	C-cut site	cleavage.site.	cleavage	count.NA.ref	count.NA.Notref	p.value	log2 FC	tissue	timepoint
DLESDIIGDTSGHFQK	KDAYERDLESD	SGHFQKMLVVL	none	full	2	5	4.0289e-11	-5.63952	HeartECM	group2
LELFLPEEYPMAAPK	EGGTFKLELFL	PMAAPKVRFMT	none	full	2	5	1.34363e-10	-5.63428	HeartECM	group2
NTLFNLSNFLDK	QYLASRNTLFN	SNFLDKSGLQG	none	full	2	5	1.6658e-10	-6.02943	HeartECM	group2
QAEAFLNNQEYVLAHTEMPTTLEGAEAAIK	FLRDTKQAEAF	AEAAIKKQEDF	none	full	5	2	2.20666e-10	4.84065	HeartECM	group2
MSYAVPFQDTR	RAVTQKMSYAV	PFQDTRCVLES	none	full	5	2	2.72361e-10	5.76056	HeartECM	group2
TVQTMGADFIMSLGDNFYFTGVHDASDKR	AKEIARTVQTM	DASDKRFQETF	none	full	5	1	2.96859e-10	6.30098	HeartECM	group2
TREAQLALGNAAADATEAK	AEANEKTREAQ	DATEAKNKAHE	none	full	5	2	8.09487e-10	3.19129	HeartECM	group2
LAQDYVLTYNYEGK	TDDNQKLAQDY	YNYEGKGSAAG	none	full	5	2	8.22836e-10	3.85472	HeartECM	group2
LYDLDLGK	SSQQYPLYDLD	DLDLGKFTEKV	Cterm	semi	2	5	1.03441e-09	-6.54011	HeartECM	group2
AMVQQWLEFR	STAEEKAMVQQ	QWLEFRVTRVD	none	full	1	5	1.07341e-09	-4.3783	HeartECM	group2
QLSVPVIAKDLVIPPAFK	GISDPRQLSVP	IPPAFKLLFNT	none	full	2	5	1.10654e-09	-7.51184	HeartECM	group2
GWAPTLIGY	VRGLAKGWAPT	PTLIGYSMQGL	Nterm	semi	2	5	1.15045e-09	-5.47452	HeartECM	group2
LEAAATALATK	KLRVKKLEAAA	TALATKSEKVV	none	full	2	5	1.43377e-09	-5.19641	HeartECM	group2
DELAPPTLDLDFR	KPITCKDELAP	LDLDFRDKLTV	none	full	2	5	1.70545e-09	-5.49065	HeartECM	group2
FDVNTSAVQVLIEHIGNLDR	FAIFRKFDVNT	IGNLDRAYEFA	none	full	2	5	1.77467e-09	-4.48515	HeartECM	group2
YFLFYDGETVSGK	DGKKEKYFLFY	ETVSGKVSLSL	none	full	1	5	2.02864e-09	-4.22043	HeartECM	group2
FLDDLGNAK	DEVVSKFLDDL	DLGNAKSHLMS	none	full	2	5	2.24803e-09	-5.05712	HeartECM	group2
WTSSDWTFDPR	PTDGMKWTSSD	WTFDPRELESK	none	full	1	5	2.34384e-09	-6.67183	HeartECM	group2
VGTVGYMAPEVVR	QTIKGRVGTVG	APEVVRNERYT	none	full	2	5	2.78403e-09	-7.43402	HeartECM	group2
DIGDEINVFYTIR	LINSTKDIGDE	VFYTIRKRGHF	none	full	2	5	2.89691e-09	-3.75385	HeartECM	group2
NPWGEVEWK	NLIRMRNPWGE	GEVEWKGPWSD	none	full	1	5	2.95947e-09	-4.81442	HeartECM	group2
IITEGASILR	ESVALRIITEG	GASILRQEKNL	none	full	1	5	3.0325e-09	-4.85733	HeartECM	group2
EISPDTTLLDLQNNDISELR	LKTVPKEISPD	DISELRKDDFK	none	full	5	2	3.75251e-09	4.76701	HeartECM	group2
FALITWIGEDVSGLQR	MSKRSKFALIT	VSGLQRAKTGT	none	full	1	5	3.83774e-09	-5.04245	HeartECM	group2
WFGFLEAQQAFR	LVHVKRWFGFL	AQQAFRSVGTK	none	full	2	5	3.88091e-09	-4.32363	HeartECM	group2
LTLVCSTAPGPLELDLTGDLESFKK	NVIVTRLTLVC	LESFKKQSFVL	none	full	2	5	4.07344e-09	-4.99928	HeartECM	group2
MTPGCEAEAEAEALCFFIK	QSYRAKMTPGC	LCFFIKQFLDV	none	full	2	5	5.00573e-09	-4.66691	HeartECM	group2
LTAIPVSAFCDSK	MTKHKKLTAIP	AFCDSKSKPHF	none	full	2	5	6.14937e-09	-5.98237	HeartECM	group2
LWNTLGVCK	RDKTIKLWNTL	TLGVCKYTVQD	none	full	1	5	6.25708e-09	-6.15124	HeartECM	group2
DSVLCKWEPPLDDGGSEIINYTLEK	FEDIRKDSVLC	NYTLEKKDKTK	none	full	5	1	6.82195e-09	5.27701	HeartECM	group2
IFQWQNIHLAGGLHQLSFPLSVEPALGIYK	TPKRNRIFQWQ	ALGIYKVVVQK	none	full	2	5	8.0614e-09	-5.41802	HeartECM	group2
VRPAELEQFESTIGFK	SNFYIKVRPAE	STIGFKLPNHR	none	full	2	5	8.2266e-09	-4.25889	HeartECM	group2
YEISIDGDR	LEPSNKYEISI	SIDGDRHTLRV	none	full	2	5	8.29129e-09	-5.32077	HeartECM	group2
ILMVGLDAAGK	GKKEMRILMVG	LDAAGKTTILY	none	full	1	5	9.02678e-09	-5.90527	HeartECM	group2
LYIGLAGLATDVQTVAQR	FPMGDRLYIGL	QTVAQRLKFRL	none	full	2	5	9.78635e-09	-4.47545	HeartECM	group2
NIELAVMR	VQSGGKNIELA	ELAVMRRDQPL	none	full	2	5	9.85767e-09	-4.45622	HeartECM	group2
SYQYLVESIR	IAGDWKSYQYL	LVESIRKFPNQ	none	full	2	5	1.12902e-08	-4.92666	HeartECM	group2
EISTQIEGIQQIFGYTHIGDALR	TFTGEREISTQ	IGDALRKVKYY	none	full	5	2	1.19808e-08	6.12782	HeartECM	group2
LSGSAEFTGMTR	PDGTERLSGSA	FTGMTRQDAFV	none	full	2	5	1.24007e-08	-4.68611	HeartECM	group2
TNDWEDHLAVK	EFYKSLTNDWE	DHLAVKHFSVE	Cterm	semi	2	5	1.25628e-08	-6.66563	HeartECM	group2
SIDMSWDSVTMK	PFGPIKSIDMS	DSVTMKHKGFA	none	full	2	5	1.26182e-08	-3.4665	HeartECM	group2
DLLHPSPEEEK	MPLAKDLLHP	SPEEEKRKHKK	none	full	2	5	1.35776e-08	-5.34201	HeartECM	group2
KEDLVFIFWAPENAPLK	ETKESKKEDLV	ENAPLKSKMIY	none	full	2	5	1.39261e-08	-5.08765	HeartECM	group2
GTYVCQAQNALGTAQK	VKPSDAGTYVC	LGTAQKQVELI	Cterm	semi	5	2	1.40624e-08	6.45891	HeartECM	group2
PIYDGGCEIQGYIVEK	FLSWTKPIYDG	GYIVEKCDVSV	none	full	2	5	1.50593e-08	-3.44276	HeartECM	group2
SQERPTFYR	NASQERP	RPTFYRQELNK	none	full	2	5	1.53567e-08	-5.11665	HeartECM	group2
FQTEIQTVSK	KGLQERFQTEI	IQTVSKQFPCE	none	full	1	5	1.56136e-08	-4.87518	HeartECM	group2
MPILISK	GGRENKMPILI	PILISKIFKGL	none	full	1	5	1.62502e-08	-6.69957	HeartECM	group2
EYDFHLLPSGIINTK	VVVDGKEYDFH	GIINTKAVSFI	none	full	1	5	1.64981e-08	-4.68106	HeartECM	group2
ELEDIEPDR	LKELERELEDI	DIEPDRNLPVG	none	full	2	5	1.66286e-08	-4.78839	HeartECM	group2
VNDTIQIDLETGKITDFIK	PDPLIKVNDTI	ITDFIKFDTGN	none	full	1	5	1.676e-08	-3.8233	HeartECM	group2
DAQSSVLFDVTGQVR	ANPVSRDAQSS	VTGQVRLRHAD	none	full	2	5	1.68231e-08	-3.72961	HeartECM	group2
FDVQFPENNWINPDK	GDLYIKFDVQF	WINPDKLSELE	none	full	2	5	1.81618e-08	-5.03005	HeartECM	group2
FLDTAFDLDAFK	LTELQRFLDTA	DLDAFKKFS	none	full	5	2	1.97865e-08	5.02159	HeartECM	group2
ALVADSHPESER	LSKTSRALVAD	HPESERISMRQ	none	full	5	2	2.02504e-08	4.70357	HeartECM	group2
AEAGNSATLSCEVAQAQTEVTWFK	ARSEVKAEAGN	EVTWFKDGKKL	none	full	0	5	2.02655e-08	-6.10999	HeartECM	group2
KYFPETWIWDLVPLDVSGDGELAVK	VRETVRKYFPE	GELAVKVPDTI	none	full	0	5	2.20772e-08	-4.22711	HeartECM	group2
GFFELFPSVSR	TLTLFKGFFEL	FPSVSRNLLVD	none	full	2	5	2.256e-08	-4.61012	HeartECM	group2
DGICTLLITEFSK	EKHDFKDGICT	ITEFSKKDAGF	none	full	1	5	2.26649e-08	-6.13095	HeartECM	group2
VVVLMGSTSDLGHCEK	SDSQCRVVVLM	LGHCEKIKKAC	none	full	2	5	2.28932e-08	-3.35889	HeartECM	group2
DANLYISGLPR	SSEVIKDANLY	ISGLPRTMTQK	none	full	1	5	2.43211e-08	-4.20213	HeartECM	group2
DVGGEGVQQGLLK	GIHQLRDVGGE	QQGLLKLLEGT	none	full	1	5	2.51724e-08	-3.99159	HeartECM	group2
MDAILTEAIK	SSPRPKMDAIL	LTEAIKACFQK	none	full	2	5	2.6547e-08	-4.1975	HeartECM	group2
VLTGTKDNVYAGVTGAVNVAK	LDTSQRVLTGT	AVNVAKGTIQG	none	full	5	1	2.65959e-08	4.95179	HeartECM	group2
KVVNPLFEK	KKQEAKKVVNP	NPLFEKRPKNF	none	full	5	2	2.74121e-08	4.71919	HeartECM	group2
FLPWATPGVEDSVLPQTLEK	PAQAVRFLPWA	PQTLEKNRAGP	none	full	5	0	2.74912e-08	3.1958	HeartECM	group2
RNDFQLIGIQDGYLSLLQDSGEVR	DVPNIKRNDFQ	DSGEVREDLRL	none	full	2	5	2.76185e-08	-5.0875	HeartECM	group2
NAVGTISPPSQSSGLIMTRDENVPPTVEFGPEYFDGLVIK	FRIIARNAVGT	DGLVIKSGDSL	none	full	5	1	2.86193e-08	4.41134	HeartECM	group2
NFNLPMCK	FRKSARNFNLP	NLPMCKAAGTT	none	full	2	5	2.97468e-08	-5.43313	HeartECM	group2
AAAAAAAAAAGAAGGR	NAAAAAA	GAAGGRGSGPG	none	full	2	5	3.08642e-08	-4.11343	HeartECM	group2
TALAMGADR	CQETIRTALAM	AMGADRGIHVE	none	full	1	5	3.17903e-08	-2.99327	HeartECM	group2
LEPIHLR	LEPIH	EPIHLRPMFTQ	none	full	2	5	3.22948e-08	-5.7324	HeartECM	group2
TDVLTPAGTTIHGLHALER	HPAQLRTDVLT	LHALERGGFRA	none	full	2	5	3.42111e-08	-4.3083	HeartECM	group2
IVVMPGGGITDK	DQAKGRIVVMP	GGITDKNLQRI	none	full	0	5	3.56945e-08	-4.40153	HeartECM	group2
AVDSLLNFETVK	NATRARAVDSL	NFETVKYYGAE	none	full	2	5	3.62922e-08	-2.8701	HeartECM	group2
VPVPPSVAFELDR	KTAVLRVPVPP	AFELDRTRPDL	none	full	2	5	3.66362e-08	-3.82937	HeartECM	group2
GHVDVLAPTVQELAALEK	GGGNYKGHVDV	LAALEKEAQTS	none	full	0	5	3.68271e-08	-4.36955	HeartECM	group2
FIEAGQYNNHLYGTSVQSVR	DIQEHKFIEAG	SVQSVRAVAEK	none	full	0	5	3.68998e-08	-3.0158	HeartECM	group2
QDLADVVQVCEGK	LLQDVRQDLAD	QVCEGKKKQTN	none	full	0	5	3.91734e-08	-5.83036	HeartECM	group2
LEVDYSIGR	DQRNQRLEVDY	DYSIGRDIQRQ	none	full	2	5	3.92971e-08	-5.86587	HeartECM	group2
EDGAHPADTQDVVEDALR	GSVSPKEDGAH	VEDALRQRKSQ	none	full	5	2	4.13246e-08	3.7224	HeartECM	group2
GPLNWYR	KKTGFRGPLNW	PLNWYRNTERN	none	full	2	5	4.21837e-08	-7.01039	HeartECM	group2
ATEKQHIELALEK	ELAQQKATEKQ	ELALEKHKLEE	none	full	5	1	4.52721e-08	4.79389	HeartECM	group2
KTWVLVTDR	RRDIKRKTWVL	VLVTDRADSCE	none	full	2	5	4.62154e-08	-6.15054	HeartECM	group2
QTADQLLAR	KGKAEQQTADQ	DQLLARADAAK	Cterm	semi	5	2	4.62486e-08	6.37443	HeartECM	group2
AVENSSTAIGIR	VEYAMKAVENS	TAIGIRCKDGV	none	full	1	5	4.64246e-08	-4.24452	HeartECM	group2
EQGFLSF	VVRIPKEQGFL	QGFLSFWRGNL	Nterm	semi	2	5	4.99818e-08	-5.9274	HeartECM	group2
EIGPNDGFLAQLCQLNDR	TVRQNREIGPN	CQLNDRLAKEG	none	full	2	5	5.06899e-08	-4.77115	HeartECM	group2
TFLCYVVEVQSK	SSGRNKTFLCY	VEVQSKGGQAQ	none	full	2	5	5.1158e-08	-5.50796	HeartECM	group2
LLVYYYDDVR	VLEDDKLLVYY	YYDDVRTMYDG	none	full	1	5	5.35811e-08	-4.48792	HeartECM	group2
LLFLVGGFAESAVLQHAVQEALGTR	EVQGVKLLFLV	EALGTRGLRVV	none	full	1	5	5.67339e-08	-3.4011	HeartECM	group2
AGIVQEDVQPPGLK	EQAVNRAGIVQ	QPPGLKVWSDP	none	full	5	2	5.77476e-08	4.60739	HeartECM	group2
KIGYNPDTVAFVPISGWNGDNMLEPSANMPWFK	VSTYIKKIGYN	NMPWFKGWKVT	none	full	2	5	5.85713e-08	-4.95336	HeartECM	group2
CGFSELYSWQR	LEIQQKCGFSE	LYSWQRERKVK	none	full	2	5	6.19506e-08	-5.12463	HeartECM	group2
KLGESCIFAPANVTSEK	GESQAKKLGES	NVTSEKEIQAA	none	full	2	5	6.20499e-08	-5.33957	HeartECM	group2
VQIEHISSLIK	IEPFSRVQIEH	ISSLIKLSKAD	none	full	2	5	6.24596e-08	-4.80997	HeartECM	group2
LGLLDTHLK	EEVKRILGLLD	LDTHLKTRTFL	Cterm	semi	2	5	6.28392e-08	-3.85417	HeartECM	group2
KTEQGPPSSEYIFER	TSVATKKTEQG	EYIFERESKYG	none	full	1	5	6.56863e-08	-6.19316	HeartECM	group2
THSPQTSAMLFTVDNEAGK	ALKLFKTHSPQ	DNEAGKITCLC	none	full	2	5	7.05692e-08	-5.48271	HeartECM	group2
VPLATIAK	SAQALGVPLAT	LATIAKRQRLK	Cterm	semi	2	4	7.40659e-08	-6.55149	HeartECM	group2
AEAGNSATLSCEVTQAQTEVTWFK	AHSEVKAEAGN	EVTWFKDGKKL	none	full	2	5	7.44018e-08	-5.1166	HeartECM	group2
NMDPLNDNIATLLHQSSDK	DEWLMKNMDPL	HQSSDKFVSEL	none	full	2	5	7.51087e-08	-3.83488	HeartECM	group2
YNEETFGYEVPVKEEGDYVLVLK	LYQTERYNEET	YVLVLKFAEVY	none	full	2	5	7.77576e-08	-2.56192	HeartECM	group2
FLILITDGEAQDIVRDPAIALR	RPNVRKFLILI	PAIALRKEGVI	none	full	2	5	7.84094e-08	-4.72301	HeartECM	group2
MLFLVAQDTK	RLRHKRMLFLV	VAQDTKNILEK	none	full	2	5	7.84269e-08	-5.47314	HeartECM	group2
VVAGVATALAHKYH	QAAFQKVVAGV	LAHKYH	none	full	5	2	8.34723e-08	5.41971	HeartECM	group2
NAVLFEAISLIIHHDSEPNLLVR	QHSNAKNAVLF	PNLLVRACNQL	none	full	2	5	8.5352e-08	-3.49524	HeartECM	group2
SGTSYKDLMPHDLAR	RIPFLLSGTSY	PHDLARAALSG	Cterm	semi	5	2	8.65071e-08	4.10696	HeartECM	group2
WPVHLMETLLPR	PEALERWPVHL	ETLLPRHLQII	none	full	1	5	8.73824e-08	-5.2546	HeartECM	group2
EIVHIQIGQCGNQIGAK	MREIVHI	NQIGAKFWEVI	none	full	2	5	8.73939e-08	-4.16958	HeartECM	group2
FVNLFPEVK	LSTYIKFVNLF	LFPEVKATIQD	none	full	1	5	8.90473e-08	-4.07611	HeartECM	group2
DLANIAEVEVSIPAK	ILSIQKDLANI	VSIPAKLHNSL	none	full	2	5	8.91455e-08	-4.42023	HeartECM	group2
IRYESLTDPSK	SDALDKIRYES	LTDPSKLDSGK	none	full	1	5	9.22965e-08	-3.49269	HeartECM	group2
YETNLTFVGCVGMLDPPR	SANFIKYETNL	MLDPPRIEVAS	none	full	2	2	9.3677e-08	-1.68445	HeartECM	group2
EDLMGLAIGTHGSNIQQAR	EEFVVREDLMG	NIQQARKVPGV	none	full	2	5	9.5205e-08	-4.25234	HeartECM	group2
VDLLNQEIEFLK	VELQSKVDLLN	EIEFLKVLYDA	none	full	0	5	9.55279e-08	-6.78755	HeartECM	group2
LMAVPNLSMLETVDSVK	KQNVNKLMAVP	TVDSVKLADKV	none	full	2	5	9.73268e-08	-4.13277	HeartECM	group2
LLIEMEQR	VVDGVKLLIEM	IEMEQRLEQGQ	none	full	2	5	9.74935e-08	-2.81774	HeartECM	group2
YEEIVKEVSTYIK	PYSQKRYEEIV	VSTYIKKIGYN	none	full	2	5	9.75457e-08	-4.43457	HeartECM	group2
ESSTVFELK	IFTDAKESSTV	TVFELKRIVEG	none	full	2	5	9.86896e-08	-5.17789	HeartECM	group2
AFVHWYVGEGMEEGEFSEAREDMAALEK	LMYAKRAFVHW	MAALEKDYEEV	none	full	0	5	1.02037e-07	-4.38599	HeartECM	group2
VYQVFENVAK	GEKGSKVYQVF	FENVAKKYDLM	none	full	1	5	1.04303e-07	-5.21031	HeartECM	group2
SLLVIPNTLAVNAAQDSTDLVAK	IAEFARSLLVI	TDLVAKLRAFH	none	full	2	5	1.04668e-07	-4.32028	HeartECM	group2
ILEAHQNVAQLSLTEAQLR	KQLTPRILEAH	TEAQLRFIQAW	none	full	2	5	1.06542e-07	-4.2432	HeartECM	group2
AAETLNFGPEWLR	NAAAETL	GPEWLRALSSG	none	full	5	2	1.06642e-07	2.85529	HeartECM	group2
TLSMIEEEIR	RSRKQRTLSMI	IEEEIRAAQER	none	full	2	5	1.1314e-07	-5.67456	HeartECM	group2
MAGQEDSNGCINYEAFVK	DEVEKLMAGQE	YEAFVKHIMAS	Cterm	semi	2	5	1.13232e-07	-3.14492	HeartECM	group2
SMTLLNTMDR	VLKFYRSMTLL	LNTMDRILYES	none	full	0	5	1.13598e-07	-5.85825	HeartECM	group2
ELISNSSDALDK	KEIFLRELISN	SDALDKIRYES	none	full	2	5	1.16523e-07	-4.93394	HeartECM	group2
GFAFVYFER	RTGRSRGFAFV	FVYFERIDDSK	none	full	2	5	1.16634e-07	-5.39072	HeartECM	group2
LQEALNLFK	DNQTNRLQEAL	ALNLFKSIWNN	none	full	1	5	1.22607e-07	-4.97132	HeartECM	group2
VQESISDFYWYYSGK	VDYLLRVQESI	WYYSGKDIIDE	none	full	2	5	1.27684e-07	-4.00784	HeartECM	group2
SIMAIVKAMGNLQIDFADPQR	YSNTIQSIMAI	FADPQRADDAR	Cterm	semi	5	1	1.28935e-07	3.72124	HeartECM	group2
SANFMEHIQR	GDPSYRSANFM	MEHIQRRHRFS	none	full	2	5	1.32301e-07	-3.88242	HeartECM	group2
ISALEGYR	EPACVKISALE	ALEGYRGQRVK	none	full	1	5	1.32303e-07	-4.00847	HeartECM	group2
FANTVLSGGSTMYPGIADR	DIRKDLFANTV	PGIADRMQKEI	Cterm	semi	2	5	1.3365e-07	-4.31229	HeartECM	group2
LQQFFNHHMFVLEQEEYK	NFTNEKLQQFF	EQEEYKKEGIE	none	full	1	5	1.36255e-07	-5.83407	HeartECM	group2
AYAILLVTHGPSHPITK	HGMICKAYAIL	SHPITKDLEAM	none	full	2	5	1.40473e-07	-6.61988	HeartECM	group2
GTLGGLFSQILQGEDIVR	FKMDAKGTLGG	GEDIVRERAIK	none	full	1	5	1.48015e-07	-4.85178	HeartECM	group2
ESFEETLDPFSSK	KKEFKKESFEE	DPFSSKKKEVL	none	full	1	5	1.48643e-07	-4.29176	HeartECM	group2
FDSNVSGQSSFGTSPAADNIEK	YTQKPKFDSNV	ADNIEKEALPR	none	full	5	2	1.53447e-07	4.233	HeartECM	group2
ADTFQGLK	SDGVFKADTFQ	TFQGLKNLMQL	none	full	2	5	1.53565e-07	-4.1525	HeartECM	group2
NAFVTGIAR	TNFEDRNAFVT	VTGIARYIEQA	none	full	0	5	1.56883e-07	-4.59821	HeartECM	group2
TELISVSEVHPSR	RTGYIKTELIS	EVHPSRLQTTD	none	full	1	5	1.57867e-07	-5.22599	HeartECM	group2
YTVQDESHSEWVSCVR	TLGVCKYTVQD	WVSCVRFSPNS	none	full	2	5	1.60413e-07	-3.7368	HeartECM	group2
AAYSFYNVHTQTPLLDLMSDALVLAK	THKSLKAAYSF	ALVLAKMKGFD	none	full	1	5	1.62698e-07	-4.19488	HeartECM	group2
QEDVSVQLEALDIMADMLSR	TSAIAKQEDVS	ADMLSRQGGLL	none	full	2	5	1.63333e-07	-2.95467	HeartECM	group2
LSLDELHR	SMDDHKLSLDE	LDELHRKYGTD	none	full	1	5	1.63335e-07	-5.66607	HeartECM	group2
QVPNESFFNFFSPLK	VRTITKQVPNE	FFSPLKASGDG	none	full	2	5	1.63566e-07	-4.34897	HeartECM	group2
FMEQVIFK	WDLMERFMEQV	EQVIFKYLRAE	none	full	2	5	1.6404e-07	-4.25083	HeartECM	group2
SILYVSPHPDAFPSLR	NASILYV	AFPSLRALIAA	none	full	2	5	1.64948e-07	-4.60651	HeartECM	group2
TAEELMNFSK	GTVLIKTAEEL	LMNFSKGEENL	none	full	2	5	1.65376e-07	-3.62056	HeartECM	group2
HESQVDSVVKDVK	RPIFLRHESQV	VVKDVKDKAKE	none	full	5	2	1.66166e-07	3.80584	HeartECM	group2
FFDANYDGK	VQWFKKFFDAN	ANYDGKEYDPV	none	full	1	5	1.67414e-07	-3.66322	HeartECM	group2
SLPIVFDDFVDMEFGTGAVK	HPFLSRSLPIV	GTGAVKITPAH	none	full	2	5	1.76206e-07	-3.17836	HeartECM	group2
VFIGNLNTAVVK	KSINSRVFIGN	NTAVVKKSDVE	none	full	2	5	1.77604e-07	-4.63527	HeartECM	group2
LYSLNDPTLNDK	KDITNKLYSLN	PTLNDKKVKKL	none	full	0	5	1.82145e-07	-5.39308	HeartECM	group2
AILGNQMFTHYDR	APQVADAILGN	FTHYDRAHIAQ	Cterm	semi	1	5	1.93519e-07	-5.87333	HeartECM	group2
SWMGYELPFDR	PRARIRSWMGY	ELPFDRHDWII	none	full	2	5	1.96269e-07	-4.11748	HeartECM	group2
LEAPDIDLDLELR	VMVEEKLEAPD	LDLELRKVINI	none	full	0	0	1.97372e-07	-3.02762	HeartECM	group2
AFSPTTVNTGR	ETIVWKAFSPT	TVNTGRGMEFE	none	full	1	5	1.98128e-07	-4.01342	HeartECM	group2
APSMVAAAVTY	RNFAEKAPSMV	AAAVTYSKPRL	Nterm	semi	0	0	2.0029e-07	-5.78879	HeartECM	group2
GFGFVTYATVEEVDAAMNAR	NTKRSRGFGFV	AAMNARPHKVD	none	full	2	5	2.01269e-07	-4.92308	HeartECM	group2
YLAEVATGEK	KGDYYRYLAEV	VATGEKRATVV	none	full	2	5	2.01352e-07	-4.8861	HeartECM	group2
SPDTNYLFMGDYVDR	FRIGGKSPDTN	GDYVDRGYYSV	none	full	2	5	2.06648e-07	-3.23841	HeartECM	group2
SVVLYVILAPFDNEQSDLVHR	WQQALKSVVLY	SDLVHRISSDK	none	full	2	5	2.09068e-07	-4.66254	HeartECM	group2
NEITLQWTK	AIIVKRNEITL	TLQWTKPVYDG	none	full	2	5	2.10812e-07	-2.90175	HeartECM	group2
APSDLYQIILK	WYDLQKAPSDL	YQIILKALERG	none	full	1	5	2.14567e-07	-4.73038	HeartECM	group2
THSVETPYGSVTFTVYGTPK	LLDQGQTHSVE	VYGTPKPKRPA	Cterm	semi	2	5	2.16151e-07	-4.13784	HeartECM	group2
YAALYQPLFDK	HDLERKYAALY	QPLFDKRREFI	none	full	1	5	2.18464e-07	-5.15488	HeartECM	group2
LNIWDVGGQK	EHRGFKLNIWD	DVGGQKSLRSY	none	full	2	5	2.22731e-07	-4.65388	HeartECM	group2
LLVADKDFSFK	SVKSLRLLVAD	KDFSFKAGQWV	none	full	0	5	2.29375e-07	-4.17343	HeartECM	group2
LAETVFNFQEK	DPYVQRLAETV	FNFQEKVDDLL	none	full	1	5	2.31401e-07	-5.70347	HeartECM	group2
VLDELTLTKADLEMQIESLTEELAYLK	INGLRRVLDEL	ELAYLKKNHEE	none	full	2	5	2.3213e-07	-4.51927	HeartECM	group2
KGTVLLADNVIVPGTPDFLAYVR	ECGLLRKGTVL	FLAYVRGSSSF	none	full	2	5	2.35615e-07	-4.36004	HeartECM	group2
YPEWLQSHQDSTPPEQFEK	KEITEKYPEWL	PEQFEKYQQQH	none	full	2	5	2.36291e-07	-3.44619	HeartECM	group2
CITALYVFGETHFDR	PPQPPKCITAL	ETHFDRGINDW	none	full	2	5	2.4609e-07	-5.04413	HeartECM	group2
ANRFTEELADLQVEEK	LCVEEKANRFT	LQVEEKGRAVF	none	full	5	2	2.4639e-07	4.96868	HeartECM	group2
MEPAEEPGQISK	MEPAE	PGQISKDNFLE	none	full	5	1	2.49038e-07	4.25753	HeartECM	group2
IEIPIHIVPHITIGK	SSEYERIEIPI	HITIGKVCLES	none	full	1	5	2.5668e-07	-3.96328	HeartECM	group2
DGWLHTGDIGK	AEALDKDGWLH	TGDIGKWLPNG	none	full	2	5	2.62036e-07	-3.0191	HeartECM	group2
STFCSIIAQLTEETQPLFETTLK	HPSSGRSTFCS	FETTLKSRAVS	none	full	2	5	2.63102e-07	-3.04428	HeartECM	group2
YGPLSGVNVVYDQR	REVFSRYGPLS	VVYDQRTGRSR	none	full	2	5	2.63335e-07	-3.97186	HeartECM	group2
LKGIEEEEILPGFILCDLNNLCHSGR	ENLKIRLKGIE	LCHSGRTFDAQ	none	full	2	5	2.63953e-07	-4.65931	HeartECM	group2
SEAVVEYVFSGSR	LQRAGRSEAVV	VFSGSRLKLYL	none	full	2	5	2.75818e-07	-3.54132	HeartECM	group2
MLPSYVRSIPDGTEHGDFLALDLGGTNFR	SRATVKMLPSY	GGTNFRVLLVK	none	full	5	2	2.75841e-07	3.63769	HeartECM	group2
GGCEAIVDTGTSLLVGPVEEVKELQK	ELTLCKGGCEA	VKELQKAIGAV	none	full	5	1	2.79787e-07	3.35582	HeartECM	group2
LLILADMADVYK	LSAVTRLLILA	MADVYKLLVQL	none	full	1	5	2.84999e-07	-4.98748	HeartECM	group2
LITSQDEKNTFATDTVNFTNK	LMINQRLITSQ	VNFTNKAEGSE	none	full	5	2	2.86987e-07	3.45692	HeartECM	group2
MLLYTEVTR	NGQLVKMLLYT	YTEVTRYLDFK	none	full	2	5	2.9019e-07	-4.31018	HeartECM	group2
SLQVKPSPVLSDGVVR	VDALMKSLQVK	SDGVVRLRGLP	none	full	1	5	2.96878e-07	-4.22264	HeartECM	group2
LGGLTQAPGNPVLAVQINQDKNFAFLEFR	FNAQMRLGGLT	AFLEFRSVDET	none	full	2	5	3.053e-07	-3.01655	HeartECM	group2
ATVFLNPAACK	NAQVKKATVFL	NPAACKGKART	none	full	5	1	3.06503e-07	4.61569	HeartECM	group2
VYSLFLDESR	VDDIKRVYSLF	FLDESRSTQYM	none	full	1	5	3.07733e-07	-4.07611	HeartECM	group2
FLLGNLTGFNPETDSVPVK	LRNTLRFLLGN	DSVPVKNMYVI	none	full	2	5	3.12792e-07	-6.6771	HeartECM	group2
KLSDQCTGLQGFLVFHSFGGGTGSGFTSLLMER	VLDRIRKLSDQ	SLLMERLSVDY	none	full	1	5	3.13701e-07	-5.1547	HeartECM	group2
QQLLIGAYAK	RTIPGKQQLLI	IGAYAKALEII	none	full	0	5	3.15855e-07	-4.04882	HeartECM	group2
EGIILFK	FARGAKEGIIL	GIILFKEKAKE	none	full	2	5	3.17052e-07	-3.93878	HeartECM	group2
ILSDPSDDTKGFFDPNTHENLTYLQLLER	DEEMNRILSDP	LQLLERCVEDP	none	full	5	2	3.17773e-07	4.59665	HeartECM	group2
ITDPEILESR	HMTNTRITDPE	EILESRYPVIL	none	full	2	5	3.2173e-07	-4.33436	HeartECM	group2
DIANENEAQFQIR	FLATWKDIANE	AQFQIRDCPLN	none	full	2	5	3.23576e-07	-3.28366	HeartECM	group2
FQIEANFPR	KESPEKFQIEA	EANFPRRVLPC	none	full	0	5	3.24717e-07	-4.16426	HeartECM	group2
MGLKMLLMMGLLLPLTYAMK	HDHRKRMGLKM	LTYAMKRHKWS	none	full	2	5	3.32422e-07	-4.56597	HeartECM	group2
DQPQFQNMR	PLEFLRDQPQF	QFQNMRQVIQQ	none	full	2	5	3.35425e-07	-4.73505	HeartECM	group2
VGPEDDEVGAERGEATDLLR	ATEMVEVGPED	ATDLLRGSSPD	Cterm	semi	2	5	3.37859e-07	-3.46446	HeartECM	group2
TVAVLEHQLVEVEETVR	CMRKEKTVAVL	VEETVRQFRGA	none	full	2	5	3.40074e-07	-5.18934	HeartECM	group2
ELELQCLDGDDAK	LPLIFRELELQ	DGDDAKVTFDE	none	full	2	5	3.51331e-07	-4.71934	HeartECM	group2
QAGVFEPTIVK	KPRDNKQAGVF	EPTIVKVKSLK	none	full	2	5	3.58726e-07	-4.63023	HeartECM	group2
VAEQVGIDRGDIPDLSQAPSSLLDALEQHLASLEGK	ISEFLKVAEQV	ASLEGKKIKDS	none	full	1	5	3.58744e-07	-4.29404	HeartECM	group2
LLDEVFFSEK	RRNIHKLLDEV	VFFSEKIYKLN	none	full	1	5	3.68387e-07	-4.98869	HeartECM	group2
EYFLSEIEEEK	CSPYFREYFLS	EIEEEKKKEVA	none	full	1	5	3.73607e-07	-5.19912	HeartECM	group2
LAFLNVQAAEEALPR	ISRRTRLAFLN	EEALPRIVELM	none	full	5	1	3.86267e-07	2.91712	HeartECM	group2
SGLWFTVLER	QKADKKSGLWF	FTVLERYHRTS	none	full	2	5	3.87481e-07	-4.44387	HeartECM	group2
LHFMEVK	CNLSAKLHFME	HFMEVKIDFVP	none	full	5	2	3.90996e-07	5.22134	HeartECM	group2
DFQLFSSPLGK	GKGKSKDFQLF	SSPLGKDLLFK	none	full	1	5	3.97784e-07	-4.29321	HeartECM	group2
LFDSICNNK	MHESMKLFDSI	SICNNKWFTDT	none	full	0	5	3.98094e-07	-4.7234	HeartECM	group2
AMTTGAIAAMLSTILYSR	KHSNNKAMTTG	TILYSRRFFPY	none	full	0	5	4.08e-07	-4.10525	HeartECM	group2
LHTQDQFSPFSFSSGR	MTSAFKLHTQD	SFSSGRRLNIS	none	full	1	5	4.1563e-07	-5.94838	HeartECM	group2
ALLLSTYIK	CSVPTRALLLS	LSTYIKFVNLF	none	full	1	5	4.23451e-07	-4.55758	HeartECM	group2
VNQELAGYTGGDVSFIK	RGALFKVNQEL	DVSFIKEDFEL	none	full	1	5	4.34108e-07	-4.44052	HeartECM	group2
LYSLEGYGTDAVIYIK	FQGDLKLYSLE	AVIYIKALSTE	none	full	1	5	4.37394e-07	-3.85331	HeartECM	group2
YLLLVLMDAER	LLTDNRYLLLV	LMDAERAWSYA	none	full	1	5	4.37867e-07	-3.70559	HeartECM	group2
GLGTDEDSLIEIICSR	LKASMKGLGTD	EIICSRTNQEL	none	full	1	5	4.55625e-07	-5.0709	HeartECM	group2
THMVVSNTLEDFQK	ASEDLKTHMVV	LEDFQKVLDAG	none	full	1	5	4.64406e-07	-4.43236	HeartECM	group2
MIGAPDMAFPR	NWLVPLMIGAP	DMAFPRMNNMS	Cterm	semi	1	5	4.77557e-07	-3.96313	HeartECM	group2
MMAIAPNVTVMVGELVGAR	EYLQNRMMAIA	ELVGARLIAHA	none	full	2	5	4.79063e-07	-4.36707	HeartECM	group2
GVEVDPSLIK	KNLESRGVEVD	DPSLIKDTWHQ	none	full	1	5	4.80821e-07	-4.94204	HeartECM	group2
KGTDFQLNQLEGK	AVAVVKKGTDF	NQLEGKKSCHT	none	full	0	5	4.89224e-07	-5.08128	HeartECM	group2
NLLQVDLTK	LKDLLRNLLQV	QVDLTKRFGNL	none	full	0	5	4.95536e-07	-6.55828	HeartECM	group2
QVATALQNLQTK	ARALAKQVATA	QNLQTKTNRAV	none	full	1	5	4.963e-07	-3.88835	HeartECM	group2
DDEVICTSFYSK	PPSYAKDDEVI	TSFYSKIHPLE	none	full	5	2	5.0221e-07	4.31291	HeartECM	group2
MFAEYLASENQR	ELQAVRMFAEY	ASENQRDSIVL	none	full	2	5	5.03622e-07	-3.07061	HeartECM	group2
ESIIDVEGVVR	AANINKESIID	VEGVVRKVNQK	none	full	1	5	5.08361e-07	-5.16093	HeartECM	group2
AAMIWIVGEYAER	DEPEARAAMIW	GEYAERIDNAD	none	full	2	5	5.10711e-07	-3.13722	HeartECM	group2
QKDYETATLSEIK	KEAMLRQKDYE	TLSEIKALLKK	none	full	5	2	5.11167e-07	4.43869	HeartECM	group2
VGVTVAQTTMEPHLLEACVR	NNFCARVGVTV	LEACVRDVLND	none	full	2	5	5.13452e-07	-3.89534	HeartECM	group2
VAVEYLDPSPEVQK	SSIEGRVAVEY	SPEVQKKKYAF	none	full	1	5	5.15541e-07	-3.05782	HeartECM	group2
MVRPNQDGTLIASCSNDQTVR	HREWVRMVRPN	NDQTVRVWVVA	none	full	1	5	5.18123e-07	-3.99872	HeartECM	group2
VDTSPTPVSWDVMCK	MYIRNRVDTSP	WDVMCKHLFGF	none	full	1	5	5.20121e-07	-3.54095	HeartECM	group2
EYATEVDVDFVR	VLAELKEYATE	DVDFVRKAVRA	none	full	2	5	5.21022e-07	-4.40989	HeartECM	group2
LILEYVK	LHSRVKLILEY	ILEYVKASEAG	none	full	2	5	5.22949e-07	-3.0918	HeartECM	group2
LELLAYLLGEK	LFGSDRLELLA	YLLGEKWMGPV	none	full	2	5	5.40937e-07	-4.29895	HeartECM	group2
LIILASGGPQALVNIMR	GNQESKLIILA	LVNIMRTYTYE	none	full	1	5	5.42679e-07	-4.6676	HeartECM	group2
FQTDGTYTLIIR	DQFGEKFQTDG	YTLIIRLRHNV	none	full	2	5	5.45213e-07	-3.80043	HeartECM	group2
FQIPSVFTVCVSYLQK	FALSSRFQIPS	VSYLQKRLAPG	none	full	2	5	5.48607e-07	-3.588	HeartECM	group2
LPENVVAVPNLSEAVQDADLLVFVIPHQFIHK	YLPGHKLPENV	HQFIHKICDEI	none	full	2	5	5.56369e-07	-3.41429	HeartECM	group2
EVLPALEGNKEQIQK	VERTVKEVLPA	KEQIQKIIETL	none	full	2	5	5.62745e-07	-3.66526	HeartECM	group2
LMEEIMSEK	DEKLIRLMEEI	EIMSEKENKTI	none	full	2	5	5.6965e-07	-3.93495	HeartECM	group2
EALSTATVQAAER	NFQAAKEALST	VQAAERAASSV	none	full	1	5	5.85579e-07	-2.91271	HeartECM	group2
KQGLLPLTFADPSDYNK	HETNLKKQGLL	PSDYNKIHPVD	none	full	1	5	5.88067e-07	-4.13193	HeartECM	group2
LCLISTFLEDGIR	LPHVARLCLIS	LEDGIRMWFQW	none	full	1	5	5.90038e-07	-5.56057	HeartECM	group2
PAQGVITTLENVSPPR	DTLTSRPAQGV	NVSPPRRARVT	none	full	2	5	6.09544e-07	-3.08215	HeartECM	group2
LPECLEVK	QGNWTRLPECL	ECLEVKCPFPP	none	full	2	5	6.16796e-07	-4.78335	HeartECM	group2
SSAAQAIHPGYGFLSENMEFAELCK	IIQVAKSSAAQ	FAELCKQEGII	none	full	1	5	6.19143e-07	-4.11758	HeartECM	group2
DALVAGGVSQTPSYLSCK	QVADEGDALVA	SYLSCKSEVEV	Cterm	semi	5	2	6.43013e-07	2.9858	HeartECM	group2
ILFLDPSGK	GGYIPRILFLD	LDPSGKVRPEI	none	full	2	5	6.4676e-07	-2.90808	HeartECM	group2
MTFFSDGELVFK	QTYKDKMTFFS	GELVFKDIVED	none	full	0	5	6.48796e-07	-5.06887	HeartECM	group2
EGTGTETPMIGDR	LKVIKREGTGT	PMIGDRVFVHY	none	full	1	5	6.5214e-07	-3.58321	HeartECM	group2
LLLATISEQELDPVSVR	TELEVKLLLAT	DPVSVRAHVFI	none	full	2	4	6.53129e-07	-3.44234	HeartECM	group2
AMSQDGASQFQEVILQELELSVK	VQDLSKAMSQD	LELSVKKELEK	none	full	2	5	6.79779e-07	-2.8027	HeartECM	group2
SITLTWTRPESDGGSEIQHYILER	SNVTGNSITLT	HYILERREKKS	Cterm	semi	2	5	7.00233e-07	-4.78565	HeartECM	group2
GITCFLVDR	PSSGYRGITCF	CFLVDRDTEGF	none	full	2	5	7.05754e-07	-3.42656	HeartECM	group2
LASSLPMAVIPFLTANLSYQSLVSLPLSTGDLNCETCTTTR	NVTQARLASSL	TCTTTRGALVG	none	full	1	5	7.06894e-07	-1.921	HeartECM	group2
TTDGVYEGVAIGGDRYPGSTFMDHVLR	NNIISRTTDGV	MDHVLRYQDTP	none	full	2	5	7.10364e-07	-3.80496	HeartECM	group2
HNDVIPTMAQGVTEYK	IRIRNRHNDVI	GVTEYKESFGV	none	full	1	5	7.12325e-07	-3.7262	HeartECM	group2
HQSLGGQYGVQGFPTIK	AVNADKHQSLG	GFPTIKIFGAN	none	full	5	2	7.16144e-07	2.9156	HeartECM	group2
VFSLMDPNSPER	LENLAKVFSLM	PNSPERVAFVS	none	full	1	5	7.2283e-07	-3.84725	HeartECM	group2
DGEIIGLSGR	TEVEPKDGEII	IGLSGRVLKIP	none	full	2	5	7.24732e-07	-3.6314	HeartECM	group2
SPSDPSKFTLAVSPVDPPGTPDYIDVTR	NSAGLSSPSDP	YIDVTRETITL	Cterm	semi	5	2	7.52116e-07	5.66424	HeartECM	group2
NICFTVWDVGGQDK	ETVEYKNICFT	VGGQDKIRPLW	none	full	2	5	7.6757e-07	-3.49052	HeartECM	group2
EIQCPEQVVGGIYGVLNR	EPIYLVEIQCP	YGVLNRKRGHV	Cterm	semi	2	5	7.68744e-07	-3.26356	HeartECM	group2
VTVAGLAGKDPVQCSR	RRAGIKVTVAG	PVQCSRDVMIC	none	full	2	5	7.82092e-07	-3.34107	HeartECM	group2
ISYAVQGAHEGGIFALCMLR	GKGTNRISYAV	ALCMLRDGTLV	none	full	2	5	7.84867e-07	-3.36182	HeartECM	group2
IGEEIVITAH	YMSPAKIGEEI	IVITAHILKQG	Nterm	semi	2	5	8.05429e-07	-4.51392	HeartECM	group2
SFYQLSHFLQCK	DGGPRVSFYQL	HFLQCKEDNPD	Cterm	semi	1	5	8.5385e-07	-3.87313	HeartECM	group2
VPFCPMVGSEVYSTEIK	QELGSKVPFCP	YSTEIKKTEVL	none	full	2	5	8.78664e-07	-3.70126	HeartECM	group2
GTDFQLNQLEGK	VAVVKKGTDFQ	NQLEGKKSCHT	none	full	1	5	8.93023e-07	-4.23848	HeartECM	group2
SVMTEEYKVPDGMVGFIIGR	HQQQSRSVMTE	GFIIGRGGEQI	none	full	2	5	9.41609e-07	-3.75562	HeartECM	group2
FQVWDLGGQTSIRPYWR	TYKNLKFQVWD	IRPYWRCYYSN	none	full	2	5	9.44686e-07	-3.67244	HeartECM	group2
NEWGSLLEELVK	GANIFRNEWGS	LEELVKEGKIS	none	full	2	5	9.49482e-07	-4.45504	HeartECM	group2
LSATVTEAFVR	FTMDPKLSATV	TEAFVRLHEEG	none	full	1	5	9.84062e-07	-3.39052	HeartECM	group2
GYAFVTFCTK	LTGLNRGYAFV	VTFCTKEAAQE	none	full	2	5	9.87554e-07	-4.75945	HeartECM	group2
GFSLSDVPQAEISGEHLR	QIYGAKGFSLS	SGEHLRICPQG	none	full	5	2	1.02378e-06	3.23149	HeartECM	group2
GQPVGSALKQLLLLLCSEENMQK	EKLKAEGQPVG	EENMQKALEVK	Cterm	semi	2	3	1.03888e-06	-2.43317	HeartECM	group2
QLEEDLYDGQVLQK	ERIIVKQLEED	GQVLQKLLEKL	none	full	0	5	1.07607e-06	-3.58659	HeartECM	group2
CPETLFQPSFIGMESAGIHETTY	GNERFRCPETL	IHETTYNSIMK	Nterm	semi	5	1	1.0782e-06	4.26336	HeartECM	group2
GPPVFTQEER	EIAKHKGPPVF	FTQEERYKMVQ	none	full	1	5	1.08718e-06	-4.19241	HeartECM	group2
ASSPPAGPPPPPTPSLVGLPPPPPSPPGFTLPPLGGGLGTGSSTGR	MGNVLAASSPP	GSSTGRGSERT	Cterm	semi	1	5	1.10347e-06	-3.04815	HeartECM	group2
FELTGIPPAPR	NNLLGKFELTG	IPPAPRGVPQI	none	full	2	5	1.12135e-06	-4.0045	HeartECM	group2
NVDILKDPETVK	IQQATKNVDIL	DPETVKQLGSI	none	full	2	5	1.12798e-06	-4.7188	HeartECM	group2
FESIAIAQEK	LKELHRFESIA	AIAQEKLEALP	none	full	1	5	1.13327e-06	-4.00915	HeartECM	group2
FVLDSAFLEGGHEK	DDGDVKFVLDS	EGGHEKVYFHP	none	full	2	5	1.16427e-06	-4.21604	HeartECM	group2
RAGADIIITYFAPQLLK	TMTAFRRAGAD	APQLLKWLKEE	none	full	2	5	1.19403e-06	-3.33406	HeartECM	group2
SLCLGPTLIYSAK	YLMFVKSLCLG	LIYSAKFVLVF	none	full	0	5	1.22062e-06	-5.69187	HeartECM	group2
TVAVYSEQDTGQMHR	TELGIRTVAVY	TGQMHRQKADE	none	full	2	5	1.23948e-06	-4.82552	HeartECM	group2
SYKPVYWSPSSR	KGLVYRSYKPV	WSPSSRTALAE	none	full	2	5	1.31937e-06	-5.14094	HeartECM	group2
DVFISAAER	AMRLVKDVFIS	ISAAERDVYTG	none	full	2	5	1.33377e-06	-3.38096	HeartECM	group2
GFKDQIYEIFQK	DEMLSRGFKDQ	YEIFQKLNTSI	none	full	2	5	1.34896e-06	-4.66383	HeartECM	group2
VLSELGVDAQSLSAMEIR	LPIETKVLSEL	SAMEIREKARS	none	full	1	5	1.37016e-06	-5.0099	HeartECM	group2
HVLATLGEK	MGAELRHVLAT	ATLGEKMSEAE	none	full	5	2	1.40458e-06	3.71956	HeartECM	group2
SGTSEFLNK	LGTIAKSGTSE	SEFLNKMTEAQ	none	full	2	5	1.40683e-06	-2.68877	HeartECM	group2
RIPGGPQMIQLSLDGK	LVVKGKRIPGG	LSLDGKRLYAT	none	full	1	5	1.41406e-06	-4.41762	HeartECM	group2
GGAAGGGYSQVIPMEEFNLHLTGDIHAITAANNLVAAAIDAR	PTFGIKGGAAG	AAIDARIFHEL	none	full	2	5	1.41436e-06	-2.75907	HeartECM	group2
GMNFSVVVFDTAPTGHTLR	VMRLVKGMNFS	TGHTLRLLNFP	none	full	2	5	1.41612e-06	-3.36658	HeartECM	group2
GDQALSFLKD	NAGDQAL	LSFLKDFLAGG	Nterm	semi	5	0	1.42728e-06	4.16829	HeartECM	group2
YDPTIEDFYR	GTFIEKYDPTI	IEDFYRKEIEV	none	full	1	5	1.43171e-06	-3.81225	HeartECM	group2
YPISSAGPRTQLASWSDPTEETGPVAGILDTETLEK	VGSSSSYPISS	TETLEKVSITE	Cterm	semi	2	5	1.48344e-06	-4.43339	HeartECM	group2
TAMKYNLGLDLR	ARQIMRTAMKY	LGLDLRTAAYV	none	full	5	1	1.53221e-06	2.99849	HeartECM	group2
DIETFYNTSIEEMPLNVADLI	DKRTLRDIETF	NVADLI	none	full	2	5	1.54109e-06	-3.01426	HeartECM	group2
TLEFCLSR	REVLKKTLEFC	EFCLSRENLAS	none	full	5	2	1.55836e-06	3.24642	HeartECM	group2
VVFDDTYDR	NGKTCRVVFDD	DDTYDRSMLRG	none	full	2	5	1.56325e-06	-3.37167	HeartECM	group2
FFQEVMHEFQNR	LEKAPKFFQEV	HEFQNRYCLFN	none	full	1	5	1.61061e-06	-4.28259	HeartECM	group2
NFAQIIEADEVLLFER	LEMNLRNFAQI	VLLFERATFLV	none	full	1	5	1.61394e-06	-3.87297	HeartECM	group2
ELAFQISK	VMCHTRELAFQ	AFQISKEYERF	none	full	0	5	1.61405e-06	-4.18186	HeartECM	group2
VSETVAFTDVNSILR	KENLLRVSETV	VNSILRYLARI	none	full	1	4	1.63474e-06	-3.67447	HeartECM	group2
FLGDIEIWNQAEK	STRPEKFLGDI	WNQAEKQLENS	none	full	1	5	1.70501e-06	-3.55553	HeartECM	group2
LLSDLLR	LLSDL	LSDLLRLKVCI	none	full	2	5	1.70512e-06	-4.06684	HeartECM	group2
SLLDASEEAIK	EAIDTKSLLDA	SEEAIKKDLDK	none	full	2	5	1.72647e-06	-4.27586	HeartECM	group2
QALETVNDYNPLMK	TDTGLKQALET	YNPLMKDFPLN	none	full	0	5	1.76248e-06	-3.75427	HeartECM	group2
PGDIVEIAVGDK	KAKDIVPGDIV	IAVGDKVPADI	Cterm	semi	2	5	1.76624e-06	-3.14411	HeartECM	group2
LICCDILDVLDKHLIPAANTGESK	VETELKLICCD	NTGESKVFYYK	none	full	2	5	1.78297e-06	-4.57688	HeartECM	group2
ERFPSLHGDCVALPNGDDGECR	QTNCSKERFPS	DDGECRGNLFM	none	full	2	5	1.79097e-06	-3.42208	HeartECM	group2
LIDSVPLTNLLLTLLSTSYR	TQRIQRLIDSV	LSTSYRKACVL	none	full	2	4	1.8034e-06	-3.69407	HeartECM	group2
AAAGWRDGSGQEK	NAAAAGW	GSGQEKYRLVV	none	full	0	5	1.85266e-06	-3.05653	HeartECM	group2
PLVQWGR	YALQGKPLVQW	LVQWGREMLKV	none	full	0	5	1.86135e-06	-5.49448	HeartECM	group2
YLDLILNDFVR	TRYRQRYLDLI	LNDFVRQKFIV	none	full	1	5	1.8643e-06	-4.01272	HeartECM	group2
INDAMNMGHTAK	RFLENRINDAM	MGHTAKQVKST	none	full	1	5	1.92123e-06	-3.5764	HeartECM	group2
FHDLLSQLDDQYSR	SFATIRFHDLL	DDQYSRFSLEN	none	full	2	5	1.92233e-06	-3.75918	HeartECM	group2
FIYEAWQGVER	HEENVRFIYEA	WQGVERDLRSQ	none	full	1	5	1.93019e-06	-2.84635	HeartECM	group2
VPHNAAVQVYDYR	RVVSYRVPHNA	QVYDYRAKRAR	none	full	2	5	1.94025e-06	-4.65688	HeartECM	group2
LYQVEYAFK	FSPEGRLYQVE	VEYAFKAINQG	none	full	1	5	1.94475e-06	-4.0826	HeartECM	group2
AILVVFANK	EEELRKAILVV	VVFANKQDMEQ	none	full	0	5	1.9699e-06	-4.28157	HeartECM	group2
SEIDMNEIK	RIMVSRSEIDM	DMNEIKVFYQK	none	full	1	5	1.97501e-06	-4.44762	HeartECM	group2
LGAASLGSNDPETQVVLINAIK	LAEVVKLGAAS	LINAIKDVAKA	none	full	2	5	1.97512e-06	-4.09898	HeartECM	group2
GVFNSGLK	AGGRGKGVFNS	FNSGLKGGVHL	none	full	1	5	1.97578e-06	-5.45513	HeartECM	group2
PVYDGGSMITGYIVEK	TLQWTKPVYDG	GYIVEKRDLPE	none	full	2	5	2.03945e-06	-3.44995	HeartECM	group2
TGEEIFGTIGMRPNAK	DYLTVKTGEEI	MRPNAKNNRDL	none	full	2	5	2.04564e-06	-3.9963	HeartECM	group2
QDLPNAMNAAEITDK	LVFANKQDLPN	AEITDKLGLHS	none	full	2	5	2.0518e-06	-3.14882	HeartECM	group2
ILGLLDTHLK	KEEVKRILGLL	LDTHLKTRTFL	none	full	2	5	2.12931e-06	-4.53605	HeartECM	group2
QMLVQWHEPVNDGGSK	TSISKDQMLVQ	NDGGSKVTGYH	Cterm	semi	2	5	2.15027e-06	-3.91984	HeartECM	group2
DAADLFTDLENAFQGK	SAESPRDAADL	NAFQGKIDAAY	none	full	2	5	2.17158e-06	-3.30786	HeartECM	group2
LSSTWEGIQAGK	DRILIKLSSTW	GIQAGKELEEQ	none	full	1	5	2.17949e-06	-3.3251	HeartECM	group2
LATDKNDPHLCDFIETYYLSEQVK	LLELHKLATDK	LSEQVKSIKEL	none	full	2	4	2.19057e-06	-3.2384	HeartECM	group2
TNLEVEKLLEK	PTGINKTNLEV	EKLLEKHEYNF	none	full	5	1	2.2e-06	3.36752	HeartECM	group2
TMSTSDPAEVLIK	KACSLKTMSTS	AEVLIKNSQPV	none	full	5	2	2.23346e-06	2.77196	HeartECM	group2
DLPVSEQQER	GCVDIKDLPVS	SEQQERAFTLG	none	full	1	5	2.2929e-06	-2.93445	HeartECM	group2
NLGLQALLESEQVR	SEEQGRNLGLQ	ESEQVRIQEMK	none	full	5	1	2.29778e-06	2.96252	HeartECM	group2
VFEEDALSWEDKLNR	LSPYYKVFEED	EDKLNRIMALF	none	full	1	5	2.30655e-06	-4.89409	HeartECM	group2
LAEMDRDLMVGK	GQLRTRLAEMD	DLMVGKLEREL	none	full	2	5	2.33686e-06	-3.39786	HeartECM	group2
YMELLALR	NPVEQRYMELL	ELLALRDDYIK	none	full	1	5	2.36035e-06	-4.74316	HeartECM	group2
TLWTILDVTDQMWVPVVR	LKRAIRTLWTI	WVPVVRTWRLN	none	full	0	4	2.41758e-06	-3.73244	HeartECM	group2
NSLQDQLDEEMEAKQNLER	QLEDERNSLQD	KQNLERHVSTL	none	full	5	2	2.42693e-06	4.22202	HeartECM	group2
WFATTDWIAIYQR	DIKTHKWFATT	IAIYQRKVEAP	none	full	1	5	2.45599e-06	-3.95178	HeartECM	group2
SQEQILEILR	LNEEGKSQEQI	ILEILRFIRRE	none	full	2	5	2.55954e-06	-2.40558	HeartECM	group2
NICQQVNIK	GLYQYKNICQQ	QQVNIKSLEDV	none	full	2	5	2.56878e-06	-3.77231	HeartECM	group2
FLLPVSVVGTVIGGTVLLK	MSRFLLPV	GTVLLKDYVAG	none	full	5	2	2.57082e-06	2.91969	HeartECM	group2
AENRYGVSEPLASNIIVAK	YQFRVRAENRY	NIIVAKHQFRI	none	full	4	2	2.6423e-06	3.94234	HeartECM	group2
LTYTQQLEDLK	QLTRGKLTYTQ	QLEDLKRQLEE	none	full	2	5	2.65322e-06	-4.32792	HeartECM	group2
NFYFLEMNTR	LVDSQKNFYFL	LEMNTRLQVEH	none	full	2	5	2.76188e-06	-4.07792	HeartECM	group2
LEALLQGGEVEEVILQAEK	EPDVKKLEALL	ILQAEKELSLA	none	full	5	1	2.78559e-06	4.08879	HeartECM	group2
IMEQIPAPAQNTFSASSAR	SEIKSRIMEQI	SASSARRLSSL	none	full	5	2	2.79831e-06	3.30178	HeartECM	group2
VGEGEHAILLLPGMLGSGK	HLHYQRVGEGE	MLGSGKTDFAP	none	full	2	5	2.8003e-06	-3.68639	HeartECM	group2
VFADYEAYIQCQAQVDR	YHDRFKVFADY	QAQVDRLYRNS	none	full	2	5	2.82858e-06	-3.97688	HeartECM	group2
EMSPLWEMVQDGIDLK	HVKRLREMSPL	DGIDLKSIKWT	none	full	2	4	2.8452e-06	-4.9984	HeartECM	group2
FVPREEGPYEVEVTYDG	DNSVVRFVPRE	EVTYDGVPVPG	Nterm	semi	5	2	2.85523e-06	2.8667	HeartECM	group2
NAYVWTLK	TCGTDRNAYVW	YVWTLKGRTWK	none	full	2	5	2.89408e-06	-3.58511	HeartECM	group2
YYHTLIK	TLKHRRYYHTL	YHTLIKKDLNM	none	full	1	5	2.89796e-06	-2.26279	HeartECM	group2
CLDAFPNLR	RMFEPKCLDAF	AFPNLRDFLAR	none	full	2	5	2.90536e-06	-5.22295	HeartECM	group2
TKEGVVEITGK	EELTVKTKEGV	VEITGKHEERQ	none	full	2	5	2.90694e-06	-1.96625	HeartECM	group2
VGLSDLYNGQILETIGGK	HILKVKVGLSD	ETIGGKQLRVF	none	full	5	2	2.98783e-06	4.22768	HeartECM	group2
AHTLVMKITATDADDPETLNAK	IEELSAAHTLV	ETLNAKVSYRI	Cterm	semi	5	2	3.0072e-06	3.00709	HeartECM	group2
TTFECTDYDLR	SISFTKTTFEC	TDYDLRQLVVK	none	full	2	4	3.01729e-06	-2.76003	HeartECM	group2
AQDGSSPLSLQDLIEK	VACWTKAQDGS	QDLIEKVVILR	none	full	2	5	3.04067e-06	-3.92325	HeartECM	group2
LLGATELPIVTPALR	VPQLVKLLGAT	VTPALRAIGNI	none	full	2	5	3.1558e-06	-3.34167	HeartECM	group2
ITILQNASITPIK	GTPKQRITILQ	SITPIKSKSST	none	full	5	2	3.16228e-06	3.60967	HeartECM	group2
AHQTGIHATEELKEFFAK	NAAHQTG	KEFFAKARAGS	none	full	2	5	3.20919e-06	-3.41635	HeartECM	group2
AGSVSLDSVLGDVR	LHFLDKAGSVS	VLGDVRSLQRG	none	full	5	2	3.21677e-06	2.63315	HeartECM	group2
DLETEIKGK	EKDYKRDLETE	TEIKGKGMQVS	none	full	5	2	3.26507e-06	4.86871	HeartECM	group2
MFILSDGEGK	IHPTGKMFILS	SDGEGKNGTIE	none	full	2	5	3.36783e-06	-3.26729	HeartECM	group2
EALSAATAQAAEK	NFQVAKEALSA	AQAAEKAATSV	none	full	0	4	3.40258e-06	-2.57418	HeartECM	group2
ADIWSFGITAIELATGAAPYHK	RGYDFKADIWS	AAPYHKYPPMK	none	full	2	5	3.44702e-06	-3.26785	HeartECM	group2
GYNAQEYYDR	ERLDQRGYNAQ	QEYYDRIPELR	none	full	2	5	3.45394e-06	-4.11836	HeartECM	group2
DGYVEVSGK	LMVKTKDGYVE	VEVSGKHEEKQ	none	full	2	5	3.46858e-06	-3.15432	HeartECM	group2
KGFIGPGIDVPAPDMSTGER	TMELAKKGFIG	MSTGEREMSWI	none	full	2	5	3.47603e-06	-3.6343	HeartECM	group2
TPILLGSLAHQIYR	SATSTKTPILL	AHQIYRMMCSK	none	full	5	2	3.55319e-06	2.66245	HeartECM	group2
TVVTSVFGVK	NLVKLKTVVTS	SVFGVKNAKLS	none	full	2	5	3.61107e-06	-3.10771	HeartECM	group2
TSFVNFTDICK	RVGTKKTSFVN	FTDICKLLHRQ	none	full	2	5	3.67648e-06	-4.18462	HeartECM	group2
ANINVENAFFTLAR	METSAKANINV	FFTLARDIKAK	none	full	2	5	3.68633e-06	-4.32827	HeartECM	group2
ELLNVKMALDIEIATYR	HLREYQELLNV	EIATYRKLLEG	Cterm	semi	2	5	3.71079e-06	-4.80435	HeartECM	group2
TIVMGASFR	KKFGYKTIVMG	MGASFRNTGEI	none	full	2	5	3.76027e-06	-3.91942	HeartECM	group2
QLYDAFESKSSFTLIMEYVDGGELFDR	SHVNLIQLYDA	GELFDRITDEK	Cterm	semi	0	4	3.78328e-06	-3.37623	HeartECM	group2
FFLSAGLIDK	FVQIGRFFLSA	AGLIDKIDNFK	none	full	2	5	3.78476e-06	-2.87393	HeartECM	group2
FEGIVEDYNYGTLLR	RPFCLKFEGIV	YGTLLRLDCSQ	none	full	2	5	3.80513e-06	-2.55963	HeartECM	group2
LNDHFPLVVWQTGSGTQTNMNVNEVISNR	EVAEGKLNDHF	EVISNRAIEML	none	full	2	5	3.84253e-06	-4.32586	HeartECM	group2
TPSVQLVQSWYIQSLQELLDFKDK	PDNLLRTPSVQ	LDFKDKSAEDA	none	full	1	5	3.92285e-06	-3.76252	HeartECM	group2
ASDTSITWNNLK	AVAVVKASDTS	TWNNLKGKKSC	none	full	0	5	3.92301e-06	-5.5143	HeartECM	group2
MDGLVAQCSAR	MDGLV	AQCSARLLQQE	none	full	2	5	3.98022e-06	-4.3419	HeartECM	group2
EGIDPAPYYWYTDQR	LEGYKREGIDP	WYTDQRKYGTC	none	full	1	5	4.11595e-06	-2.33809	HeartECM	group2
AGGSASAMLQPLLDNQVGFK	QRDSFKAGGSA	NQVGFKNMQNV	none	full	2	5	4.15683e-06	-4.96326	HeartECM	group2
FELFVMK	EGLTERFELFV	ELFVMKKEICN	none	full	2	5	4.15889e-06	-3.50464	HeartECM	group2
LLWTLESLVTGR	VQKHQRLLWTL	SLVTGRAVREV	none	full	2	5	4.25356e-06	-3.23297	HeartECM	group2
FNPPTGTDTMVK	TGTTIKFNPPT	TDTMVKAGVST	none	full	2	5	4.26001e-06	-3.13251	HeartECM	group2
FVAAEQSVALGEEVR	TDVFERFVAAE	LGEEVRRSYCP	none	full	2	5	4.35832e-06	-3.57121	HeartECM	group2
EIGLLTEEVELYGETK	IGNLAREIGLL	LYGETKAKVLL	none	full	2	5	4.44777e-06	-4.703	HeartECM	group2
VGDGAGGAFQPYLDSLR	SANTRRVGDGA	YLDSLRQELQQ	none	full	0	5	4.54701e-06	-3.91052	HeartECM	group2
IVGDLAQFMVQNGLSR	VTPSSKIVGDL	QNGLSRAEAEA	none	full	2	5	4.63641e-06	-4.10331	HeartECM	group2
VLAFSPVIIDR	LPGTRRVLAFS	PVIIDRHVSRY	none	full	1	5	4.67752e-06	-4.01669	HeartECM	group2
SMVAVMDSDTTGK	GIDTCRSMVAV	SDTTGKLGFEE	none	full	2	5	4.69106e-06	-3.43223	HeartECM	group2
LKDDEVAQLR	SVINQKLKDDE	EVAQLRKSADT	none	full	2	5	4.73439e-06	-3.02735	HeartECM	group2
AADAVEDLR	LEQSIKAADAV	AVEDLRWFRAN	none	full	1	5	4.84468e-06	-3.8121	HeartECM	group2
TCAELVQEAAR	KQENFKTCAEL	VQEAARLGACL	none	full	2	5	4.98351e-06	-4.28568	HeartECM	group2
FDLGQDVIDFTGHSLALYR	RDVYKKFDLGQ	SLALYRTDDYL	none	full	0	5	5.05273e-06	-4.96906	HeartECM	group2
VREAMCPGVSGEDSSLLLATQVEGQTTNLQR	TARAKRVREAM	TTNLQRLAEPS	none	full	5	2	5.12298e-06	3.48846	HeartECM	group2
QFQDAGHFDAENIKK	ITIQARQFQDA	AENIKKKQEAL	none	full	2	5	5.13156e-06	-3.2525	HeartECM	group2
YSGLQPHVVVLVATVR	FNIKCRYSGLQ	LVATVRALKMH	none	full	2	5	5.17859e-06	-4.60563	HeartECM	group2
ITLYDYDLLSK	LEKDLKITLYD	YDLLSKDEKIG	none	full	2	5	5.21845e-06	-3.70481	HeartECM	group2
ELSSFYFSIVK	KAFYTRELSSF	YFSIVKDRLYC	none	full	2	5	5.28811e-06	-4.36137	HeartECM	group2
GFVEIQTPK	ETLINKGFVEI	EIQTPKIISAA	none	full	2	5	5.32243e-06	-4.10713	HeartECM	group2
SPSTGLYANLEK	GIPDFRSPSTG	YANLEKYHLPY	none	full	2	5	5.34703e-06	-3.78528	HeartECM	group2
GVGAIYIR	KLYGPKGVGAI	GAIYIRRRPRV	none	full	2	5	5.36978e-06	-4.51842	HeartECM	group2
EQLMASDDFGR	GWIKEKEQLMA	SDDFGRDLASV	none	full	1	5	5.38446e-06	-3.22964	HeartECM	group2
IEIQNQLLR	EDISHRIEIQN	QNQLLRVADRL	none	full	0	5	5.40191e-06	-4.18262	HeartECM	group2
DFEFWLSEAEGLLAMK	FNTSIRDFEFW	GLLAMKDQARD	none	full	1	5	5.49959e-06	-3.40526	HeartECM	group2
ADRDQYELLCLDNTR	EVLPEKADRDQ	CLDNTRKPVDQ	none	full	1	5	5.51888e-06	-5.43129	HeartECM	group2
GPFLVSAPLSTIINWER	KEGHSKGPFLV	IINWEREFEMW	none	full	2	5	5.52423e-06	-3.77234	HeartECM	group2
LLASINSTVR	VEFNGKLLASI	INSTVRLYEWT	none	full	2	5	5.55436e-06	-3.8525	HeartECM	group2
ELGITPTIIRDEQLK	IIQVGKELGIT	RDEQLKTKGFG	none	full	2	5	5.57842e-06	-3.53375	HeartECM	group2
LPHVLLLQLGTTFFK	IVHEHRLPHVL	GTTFFKLPGGE	none	full	2	5	5.75054e-06	-2.59627	HeartECM	group2
LAVGSQFEFGAK	PFGSFRLAVGS	FEFGAKVVYTC	none	full	2	2	5.78056e-06	2.34807	HeartECM	group2
VAEDLESEGLMAEEVQAVQQQEVYGAMPR	LKDINKVAEDL	YGAMPRDEADS	none	full	5	2	5.79528e-06	2.81497	HeartECM	group2
FGDEDITWQDEHSAPFSWETR	GQKLVRFGDED	FSWETRSQMEF	none	full	5	2	5.85161e-06	2.43563	HeartECM	group2
FINMFAVLDELK	LLTLGKFINMF	VLDELKNMKCS	none	full	0	4	5.99619e-06	-5.62912	HeartECM	group2
TQVQSVIDK	MLETLKTQVQS	QSVIDKASETL	none	full	1	4	6.07188e-06	-4.74716	HeartECM	group2
VYSYFECR	PPNTSKVYSYF	SYFECREKKTE	none	full	2	5	6.11517e-06	-4.94741	HeartECM	group2
AQELSDLLR	ILQHNKAQELS	LSDLLRCKVDP	none	full	2	5	6.1535e-06	-2.74175	HeartECM	group2
YYMLNIEAAK	LTELLRYYMLN	NIEAAKDLLYR	none	full	1	5	6.22476e-06	-3.41657	HeartECM	group2
LISDINKAWER	MPREGKLISDI	NKAWERLEKAE	none	full	5	0	6.28374e-06	4.37486	HeartECM	group2
NPEVTTITK	PPDPPKNPEVT	VTTITKDSMVV	none	full	2	5	6.37566e-06	-2.84631	HeartECM	group2
EAKPDELMDSK	MEAVWKEAKPD	ELMDSKLRCVF	none	full	2	4	6.55874e-06	-2.75186	HeartECM	group2
LEVDIPLVK	LEQCPKLEVDI	DIPLVKSYLAQ	none	full	0	5	6.59837e-06	-4.24796	HeartECM	group2
ILFAEATR	EKAYEKILFAE	FAEATRILFFS	none	full	2	5	6.66522e-06	-4.36664	HeartECM	group2
HYFQNTQGLIFVVDSNDRER	IRPLWRHYFQN	SNDRERVNEAR	none	full	0	5	6.68076e-06	-3.79966	HeartECM	group2
RPFGISALIVGFDFDGTPR	TQSNGRRPFGI	FDGTPRLYQTD	none	full	2	5	6.70756e-06	-3.2101	HeartECM	group2
SLEHEEGKILR	LEEAEASLEHE	EGKILRAQLEF	Cterm	semi	0	5	6.9654e-06	-5.52965	HeartECM	group2
GYDFCQVLQWFAER	KQRISRGYDFC	QWFAERVDRII	none	full	1	4	6.99382e-06	-3.52854	HeartECM	group2
ELILFSNSDNER	NDFINKELILF	NSDNERSIPSL	none	full	2	5	7.07966e-06	-4.02526	HeartECM	group2
NHHMFVLEQEEYKK	KLQQFFNHHMF	QEEYKKEGIEW	Cterm	semi	2	5	7.10604e-06	-4.21124	HeartECM	group2
KMDVTIEPSEEPLFPADELYGIVGANLK	SLNYQKKMDVT	VGANLKRSFDV	none	full	2	5	7.13735e-06	-2.48308	HeartECM	group2
SDLDSSSSSAYPK	NASDLDS	SSAYPKYLEHL	none	full	2	5	7.15592e-06	-4.60558	HeartECM	group2
ILMLGLDAAGK	GNKEMRILMLG	LDAAGKTTILY	none	full	0	5	7.20609e-06	-3.22046	HeartECM	group2
YREVNGLPIMESNYFD	AERLVKYREVN	ESNYFDPSKIQ	Nterm	semi	4	2	7.44533e-06	2.51095	HeartECM	group2
GMFATSVTENVLSSSR	ERDVHKGMFAT	VLSSSRVQEAI	none	full	1	5	7.54353e-06	-2.68007	HeartECM	group2
LTGGIAHLFK	HSAVKALTGGI	IAHLFKQNKVV	Cterm	semi	1	5	7.6491e-06	-3.84072	HeartECM	group2
QEAIDWLLGLAVR	FKIQDRQEAID	LGLAVRLEYGD	none	full	1	5	7.65295e-06	-2.04367	HeartECM	group2
QSIKCVVVGDGAVGK	NAQSIKC	DGAVGKTCLLI	none	full	1	2	7.66474e-06	-0.709483	HeartECM	group2
ELECAEDPGSAGEAAR	VLVASKELECA	AGEAARAGHFT	none	full	1	5	7.67759e-06	-2.33743	HeartECM	group2
PQDGVAVLVR	PMWAGRPQDGV	VAVLVRHLGYK	none	full	1	5	7.7899e-06	-3.72471	HeartECM	group2
VYTSNQEFETVR	HFKVFRVYTSN	EFETVRLNETL	none	full	1	5	7.82249e-06	-2.44963	HeartECM	group2
VAQIPFCGEIDCEDWIKK	VLDAGKVAQIP	EDWIKKMTARD	none	full	2	5	7.88424e-06	-4.31487	HeartECM	group2
NTSLAGAAFLLLCLLHK	KYLTARNTSLA	LCLLHKRRRAL	none	full	2	5	7.93654e-06	-2.366	HeartECM	group2
KLMVEPLQNILIR	ALDMWRKLMVE	QNILIRMLLRE	none	full	2	5	8.09308e-06	-2.28561	HeartECM	group2
QITGLLWNLSSSDK	DLETKKQITGL	LSSSDKLKHLM	none	full	2	5	8.12262e-06	-4.4942	HeartECM	group2
FDSNVSGQSSFGTSPAADNIEKEALPR	YTQKPKFDSNV	KEALPRYEPIP	none	full	3	2	8.17479e-06	3.33191	HeartECM	group2
GYNPGLLVHSDLAYLQAEGGGDR	TEACIRGYNPG	EGGGDRQLTDR	none	full	2	5	8.21014e-06	-2.37896	HeartECM	group2
CNFTDVSECQYTVTGLSPGDR	SDRWVRCNFTD	LSPGDRYEFRI	none	full	1	5	8.32709e-06	-4.24139	HeartECM	group2
EFYILWTK	GKLGLKEFYIL	YILWTKIQKYQ	none	full	1	5	8.49188e-06	-3.39925	HeartECM	group2
IHYLDTTTLIEPVAR	LLEFYKIHYLD	IEPVARSRQGS	none	full	1	5	8.51367e-06	-3.60152	HeartECM	group2
LNQWCNVVR	RDLPVRLNQWC	WCNVVRWEFKH	none	full	2	5	8.65763e-06	-4.15007	HeartECM	group2
TTSLQDGQSAAGR	NATTSLQ	QSAAGRAGAQD	none	full	5	1	8.69553e-06	3.13029	HeartECM	group2
MVVETLFQR	INASEKMVVET	ETLFQRDSLVR	none	full	1	5	8.73229e-06	-3.44327	HeartECM	group2
EILQSVYECIEK	VEQDPKEILQS	YECIEKTCEKL	none	full	2	5	8.77159e-06	-2.37636	HeartECM	group2
VVLLEDLAFQMGLR	YIKKSKVVLLE	FQMGLRTQDAI	none	full	0	4	9.11586e-06	-3.02126	HeartECM	group2
WLPLTESQIVQK	AAPCIYWLPLT	SQIVQKEAEQA	Cterm	semi	5	1	9.27572e-06	3.80688	HeartECM	group2
IFDLQDWSQEDER	AYRQKKIFDLQ	SQEDERDKEAA	none	full	1	5	9.2822e-06	-3.53498	HeartECM	group2
GVYPGSPTSWLVVVMATVGSNYCK	KNGILRGVYPG	GSNYCKVDISM	none	full	1	5	9.32911e-06	-3.59765	HeartECM	group2
LEGWLSLPVR	GFPESRLEGWL	LSLPVRNNTKK	none	full	1	5	9.39274e-06	-2.98229	HeartECM	group2
GEVQALFLR	INFFSKGEVQA	QALFLRHEGYL	none	full	2	5	9.39425e-06	-3.72828	HeartECM	group2
ENLATVEGNFASIDAR	VQTTMRENLAT	ASIDARMKRLG	none	full	1	5	9.43378e-06	-4.90162	HeartECM	group2
LLQNQIQQQTWTDEGTPSMR	VARVHKLLQNQ	GTPSMRELRSA	none	full	2	5	9.61508e-06	-2.99535	HeartECM	group2
NLSFNITEDELK	RTLLAKNLSFN	TEDELKEVFED	none	full	2	5	9.63098e-06	-3.96974	HeartECM	group2
FEDYLNAESR	DYIDSKFEDYL	LNAESRVNRRQ	none	full	0	2	9.74138e-06	-1.52633	HeartECM	group2
AFAPILPHLAEEVFQHIPYVTEPK	LDVLVRAFAPI	YVTEPKSVFRT	none	full	2	4	9.8061e-06	-7.35936	HeartECM	group2
VLQLYQITQINHGLMMVGPSGSGK	GMWVEKVLQLY	PSGSGKSMAWR	none	full	1	5	9.88551e-06	-3.1952	HeartECM	group2
EEGDSWVLNGTK	ASTTAREEGDS	VLNGTKAWITN	none	full	2	5	9.93143e-06	-2.79557	HeartECM	group2
GITAFIVEK	AVPASRGITAF	AFIVEKGMPGF	none	full	5	1	9.98509e-06	4.30394	HeartECM	group2
LLDSSTVTHLFK	KKVPDKLLDSS	VTHLFKITESI	none	full	2	5	1.0174e-05	-3.90611	HeartECM	group2
LLETTDRPDGHQNNLR	ELIVQKLLETT	HQNNLRSSAYE	none	full	2	5	1.02651e-05	-3.16865	HeartECM	group2
ELQEQEEVVSCTK	NAELSRELQEQ	VVSCTKLDLQN	none	full	2	5	1.03401e-05	-1.81369	HeartECM	group2
YGAAMALGICCAGTGNK	YNPHVRYGAAM	AGTGNKEAINL	none	full	2	4	1.03534e-05	-2.24894	HeartECM	group2
VTLAVSDLQK	SDPVLKVTLAV	VSDLQKSLNYW	none	full	2	5	1.03659e-05	-2.42862	HeartECM	group2
VNTPTTTVYR	RILNEKVNTPT	TTTVYRCGPLI	none	full	1	5	1.0424e-05	-2.99249	HeartECM	group2
IHLISMQSTIPY	WLGNEKIHLIS	QSTIPYALRIQ	Nterm	semi	1	5	1.07261e-05	-5.40848	HeartECM	group2
MFLYADNEDR	ENYALKMFLYA	ADNEDRAGRFH	none	full	1	5	1.0857e-05	-3.08658	HeartECM	group2
TLNDELEIIEGMK	TVKDGKTLNDE	IIEGMKFDRGY	none	full	0	1	1.09048e-05	-3.75726	HeartECM	group2
YLGYLEQLLR	DVPSERYLGYL	LEQLLRLKKYK	none	full	2	5	1.09581e-05	-3.60418	HeartECM	group2
NISFTVWDVGGQDK	ETVEYKNISFT	VGGQDKIRPLW	none	full	0	2	1.1139e-05	-1.82737	HeartECM	group2
VVPLAGTNGETTTQGLDGLSER	IKVDKGVVPLA	DGLSERCAQYK	Cterm	semi	2	5	1.12325e-05	-2.27077	HeartECM	group2
EDMAALEK	EFSEAREDMAA	MAALEKDYEEV	none	full	1	4	1.124e-05	-4.05761	HeartECM	group2
GTVLLADNVIVPGTPDFLAYVR	CGLLRKGTVLL	FLAYVRGSSSF	none	full	1	5	1.12635e-05	-3.55743	HeartECM	group2
ILPEQGLMLTGSADK	AVWAVKILPEQ	TGSADKTIKLW	none	full	2	5	1.13387e-05	-3.60122	HeartECM	group2
MLVLDEADEMLNK	RTRAIKMLVLD	DEMLNKGFKEQ	none	full	1	5	1.14164e-05	-2.76818	HeartECM	group2
SPYGFHTASSCFWDTTSDGTCTIR	CAVVQRSPYGF	GTCTIRWENRT	none	full	1	5	1.14932e-05	-3.16966	HeartECM	group2
DVFRDPALK	KTVVNKDVFRD	RDPALKRKARR	none	full	2	5	1.15311e-05	-3.96731	HeartECM	group2
LVQLDSAISMELWQEAFK	MHLETRLVQLD	WQEAFKAVEDI	none	full	2	5	1.15826e-05	-3.8817	HeartECM	group2
ELLALETALGGQCVERQDVAEITK	TPIQLRELLAL	VAEITKQLPPV	none	full	5	1	1.16612e-05	2.49349	HeartECM	group2
GDDGIFDDNFIEER	RHVPFRGDDGI	NFIEERKQGLE	none	full	1	5	1.16813e-05	-2.13131	HeartECM	group2
ESLEALLQR	KNHGTRESLEA	EALLQRAVAHC	none	full	2	5	1.19254e-05	-3.4183	HeartECM	group2
TSSMIFSIPYIISYVSK	LRQEGKTSSMI	ISYVSKIITLE	none	full	2	5	1.23944e-05	-2.30245	HeartECM	group2
CGICKGQLGDAVSGTDVR	HIQCFRCGICK	SGTDVRIRNGL	none	full	5	2	1.25214e-05	2.92836	HeartECM	group2
HGEEVTPEDVLSAAMYPDVFAQFK	KDLIDRHGEEV	VFAQFKDFTAT	none	full	2	5	1.27482e-05	-3.86243	HeartECM	group2
SVQNLIEGLEYEFR	IRETVFSVQNL	LEYEFRVKCEN	Cterm	semi	5	2	1.27786e-05	3.26976	HeartECM	group2
AGLEPFFDFIVSINGSR	NSPGHRAGLEP	SINGSRLNKDN	none	full	1	5	1.30847e-05	-3.3325	HeartECM	group2
FNIDGNNERPTPPPNVDYPLDGEK	QIQAAKFNIDG	PLDGEKILHVL	none	full	1	5	1.31937e-05	-2.71936	HeartECM	group2
EPPYGADILR	GKDHSKEPPYG	GADILRWWIAE	none	full	2	5	1.35413e-05	-4.23602	HeartECM	group2
MMEVAAADVQR	RGEIRRMMEVA	AADVQRLGGSV	none	full	2	5	1.38113e-05	-4.28802	HeartECM	group2
YKENPDIVNQSQQAQAR	YYECSRYKENP	QQAQAREALKK	none	full	1	4	1.38115e-05	-1.91359	HeartECM	group2
GELPDFQDGTK	VIQEGRGELPD	FQDGTKATFHF	none	full	5	2	1.39059e-05	2.0985	HeartECM	group2
FHETETPRPK	THVMRFFHETE	ETPRPKDFLSK	Cterm	semi	4	2	1.39367e-05	3.50557	HeartECM	group2
EVDIGIPDATGRLEILQIHTK	FGRFDREVDIG	LQIHTKNMKLA	none	full	2	5	1.40765e-05	-3.62905	HeartECM	group2
SPDSENLVSDDLAPTLLAFR	HEEITRSPDSE	TLLAFRHEMNR	none	full	5	1	1.43444e-05	3.90603	HeartECM	group2
ILMAINGK	GVQDPRILMAI	MAINGKVFDVT	none	full	5	2	1.44417e-05	2.73788	HeartECM	group2
EQTFSGGTSQDIK	QGDEAKEQTFS	TSQDIKGSESS	none	full	1	5	1.45051e-05	-2.5651	HeartECM	group2
NNQFQALLQYADPVSAQHAK	IITFTKNNQFQ	SAQHAKLSLDG	none	full	2	5	1.45658e-05	-3.73965	HeartECM	group2
AGCQVVAPSDMMDGR	ALAYAKAGCQV	DMMDGRVEAIK	none	full	2	5	1.4783e-05	-3.80827	HeartECM	group2
INMLVIELK	LKGYMKINMLV	LVIELKSEALK	none	full	0	5	1.48346e-05	-4.00404	HeartECM	group2
NHYQAEVFSVNFAESEEAK	FLEEAKNHYQA	ESEEAKKVIND	none	full	1	5	1.50038e-05	-5.74305	HeartECM	group2
RDSLLIIQWNIR	KKLLERRDSLL	IQWNIRAFMGV	none	full	1	5	1.50166e-05	-3.5034	HeartECM	group2
AELRDDPIISTHLAK	ALTDYRAELRD	STHLAKLYDNL	none	full	2	5	1.51261e-05	-4.01898	HeartECM	group2
METEQPEETFPNTETNGEFGK	METEQ	NGEFGKRPAED	none	full	2	5	1.5311e-05	-3.62315	HeartECM	group2
TMIQQGGSIVNVGSIIGLK	CKAAMKTMIQQ	SIIGLKGNVGQ	none	full	2	5	1.5326e-05	-2.68692	HeartECM	group2
FAQDVSQDDLIR	LKGRGKFAQDV	QDDLIRAIKKL	none	full	1	5	1.54754e-05	-2.42554	HeartECM	group2
LVFSNVNLK	YSSNHKLVFSN	SNVNLKEVNYM	none	full	1	4	1.57141e-05	-3.21279	HeartECM	group2
AAGGDGDDSLYPIAVLIDELR	PGSGPGAAGGD	LIDELRNEDVQ	Cterm	semi	2	5	1.59347e-05	-4.17513	HeartECM	group2
LGGSVELVDIGK	AADVQRLGGSV	LVDIGKQKLPD	none	full	2	5	1.61985e-05	-4.25319	HeartECM	group2
VNSLSSFK	RLDDERVNSLS	SLSSFKEAVKN	none	full	0	0	1.62634e-05	-2.38464	HeartECM	group2
EPPLELKDTDAAVGDNIGYITFVLFPR	VLFSHREPPLE	FVLFPRHTNAT	none	full	2	5	1.63491e-05	-2.65759	HeartECM	group2
EDIYAVEIVGGATR	QSKLKKEDIYA	VGGATRIPAVK	none	full	1	5	1.64473e-05	-3.14809	HeartECM	group2
GVSSQETAGIGASAHLVNFK	HDFGYRGVSSQ	HLVNFKGTDTV	none	full	2	5	1.66339e-05	-3.85462	HeartECM	group2
GIWHNYDK	DWPDARGIWHN	WHNYDKTFLIW	none	full	2	5	1.66652e-05	-3.50719	HeartECM	group2
ALQALDELRLQAEEAER	AREKQRALQAL	AEEAERRLRQA	none	full	5	0	1.67074e-05	3.80561	HeartECM	group2
ESMIQLF	GVGKSRESMIQ	SMIQLF	none	full	2	5	1.67222e-05	-5.95072	HeartECM	group2
TGYLVEKR	DGGSPITGYLV	YLVEKRETQAV	Cterm	semi	4	2	1.67644e-05	3.55162	HeartECM	group2
GQQAHSEVKAEAGASATLSCEVAQAQTEVTWFK	KLVFAKGQQAH	EVTWFKDGKKL	none	full	5	2	1.70354e-05	2.69591	HeartECM	group2
GAHGIIVVYDVTDQESYANVK	TSSYYRGAHGI	SYANVKQWLQE	none	full	1	5	1.74096e-05	-2.93232	HeartECM	group2
NVGLDIEAEVPAVK	HQEGNKNVGLD	EVPAVKDMLEA	none	full	1	5	1.743e-05	-3.38961	HeartECM	group2
MNLASSFVNGFVNAAFGQDK	QVDSARMNLAS	AFGQDKLLTDD	none	full	1	5	1.76852e-05	-3.78598	HeartECM	group2
AALIDLLGR	AIMTFYAALID	IDLLGRCAPEM	Cterm	semi	2	5	1.78194e-05	-1.99679	HeartECM	group2
AAEDLFVNIR	VFHIHKAAEDL	LFVNIRGYNKR	none	full	1	5	1.78759e-05	-3.03526	HeartECM	group2
LVEFDLK	TMEAVKLVEFD	VEFDLKQVLTR	none	full	1	5	1.80296e-05	-3.19645	HeartECM	group2
LGSGEARLVSGDPINDGEWHR	LVFSYQLGSGE	DGEWHRITALR	Cterm	semi	4	2	1.80373e-05	3.34673	HeartECM	group2
VNLFTDFDK	KQHTFRVNLFT	FTDFDKYMTIS	none	full	2	5	1.82938e-05	-3.18689	HeartECM	group2
DVVDYIIFGTVIQEVK	RTNIPKDVVDY	VIQEVKTSNVA	none	full	0	0	1.86563e-05	-1.21826	HeartECM	group2
LQELGQEAEAYR	TESENKLQELG	EAEAYRTRILE	none	full	2	5	1.87948e-05	-2.05182	HeartECM	group2
QEGIIFIGPPSSAIR	FAELCKQEGII	PSSAIRDMGIK	none	full	2	5	1.89107e-05	-3.47802	HeartECM	group2
LLNEIIADFDEIISEER	GVECLRLLNEI	IISEERFRQLE	none	full	0	3	1.89745e-05	-2.62992	HeartECM	group2
DFWDNLEK	LGPLTRDFWDN	WDNLEKETDWV	none	full	0	5	1.92696e-05	-5.83406	HeartECM	group2
KEEEQQMLQDAR	DLEQSRKEEEQ	MLQDARQWLNS	none	full	5	2	1.92749e-05	3.32318	HeartECM	group2
DFLQVIFSFSK	HYFMDRDFLQV	IFSFSKAGYPQ	none	full	2	5	1.93126e-05	-1.75837	HeartECM	group2
GLEILTDMSR	QKALEKGLEIL	LTDMSRPVQLS	none	full	0	5	1.94394e-05	-3.05903	HeartECM	group2
DTVCAGLTGAINVAK	VLTGTKDTVCA	AINVAKGAAQG	none	full	2	1	1.97867e-05	1.07329	HeartECM	group2
SPDTFVR	DIIEIKSPDTF	PDTFVRTIYAG	none	full	1	5	2.04589e-05	-1.50414	HeartECM	group2
VTWDSAFCAVNPK	DIRVSKVTWDS	CAVNPKFLAII	none	full	0	5	2.05662e-05	-3.59172	HeartECM	group2
TMTTNSSDPFLNSGTYHSR	MSQELRTMTTN	GTYHSRDESTD	none	full	2	5	2.10089e-05	-3.15229	HeartECM	group2
YMHSGPVVAMVWEGLNVVK	FTGLVKYMHSG	GLNVVKTGRVM	none	full	5	2	2.12886e-05	3.08531	HeartECM	group2
VLLDWINDVLAEER	FKELVKVLLDW	VLAEERIIVKQ	none	full	0	0	2.13428e-05	-1.66542	HeartECM	group2
TVSSLSEDLESTR	TAQIFKTVSSL	DLESTRQAVLQ	none	full	1	5	2.14458e-05	-3.00734	HeartECM	group2
ASSTCQLTFENVK	NKMGIRASSTC	TFENVKVPETN	none	full	2	5	2.24493e-05	-3.0232	HeartECM	group2
VDFDQLQDNLCQMER	ITRSAKVDFDQ	LCQMERRCKAS	none	full	2	5	2.26496e-05	-2.19176	HeartECM	group2
IQWFFNGMLLTPSADYK	GCPKPKIQWFF	PSADYKFVFDG	none	full	1	0	2.30871e-05	-0.967633	HeartECM	group2
EDAVSASLK	QHNQLKEDAVS	VSASLKGLKSL	none	full	2	5	2.31565e-05	-2.77687	HeartECM	group2
TQTGNNTTVNIIISTVDYLLR	FQNYLRTQTGN	VDYLLRVQESI	none	full	2	1	2.32767e-05	-2.25181	HeartECM	group2
EAVQCVQELASPSLLFIFVR	HLNDMKEAVQC	LFIFVRLGIES	none	full	1	2	2.36679e-05	-1.84629	HeartECM	group2
VGILSWHPTAR	EGHSKRVGILS	WHPTARNVLLS	none	full	2	2	2.37882e-05	-1.14205	HeartECM	group2
MLFPTLLQTVFASYLGSR	KPVFRKMLFPT	SYLGSRQYKLL	none	full	0	1	2.37997e-05	-1.70667	HeartECM	group2
ITAAQALAHAYFAQYHDPDDEPVADPYDQSFESR	LDSDKRITAAQ	QSFESRDLLID	none	full	2	5	2.41423e-05	-1.92125	HeartECM	group2
YDEMVESMK	AEQAERYDEMV	MVESMKKVAGM	none	full	2	5	2.44161e-05	-3.34346	HeartECM	group2
LVHPGVAEVVFVK	ALKRARLVHPG	EVVFVKKDDAI	none	full	2	5	2.4519e-05	-3.23511	HeartECM	group2
AAETHFGFETVSEGEK	LSQEKRAAETH	VSEGEKGSKVY	none	full	1	5	2.4583e-05	-3.77373	HeartECM	group2
YFALAHTVR	ATPRDYYFALA	LAHTVRDHLVG	Cterm	semi	1	4	2.46789e-05	-3.75087	HeartECM	group2
TITEYAR	KFSSDRTITEY	ITEYAREIWGV	none	full	1	4	2.49456e-05	-3.3661	HeartECM	group2
METATTLEIASCSQR	METAT	ASCSQRQVEAA	none	full	5	1	2.51876e-05	3.96593	HeartECM	group2
AFLFDVVSK	NSGIEKAFLFD	FDVVSKIYIAT	none	full	0	5	2.52183e-05	-3.97984	HeartECM	group2
TNKEFMLCR	GAQCDKTNKEF	EFMLCRWEEKD	none	full	5	0	2.54331e-05	4.11054	HeartECM	group2
ETEDLMAWMR	ERLSEKETEDL	LMAWMRNALGS	none	full	2	5	2.55319e-05	-3.1948	HeartECM	group2
GASLLLMLK	SLSYFKGASLL	LLLMLKSYLSE	none	full	2	4	2.56598e-05	-3.13728	HeartECM	group2
VLINSLLELLTEVGVSGQGR	PARELKVLINS	VSGQGRDNALT	none	full	1	4	2.57137e-05	-2.35653	HeartECM	group2
VHAYIISYLK	RARLAKVHAYI	IISYLKKEMPN	none	full	0	5	2.61209e-05	-3.22779	HeartECM	group2
STIIGESMSR	HVGHLRSTIIG	GESMSRLFEFA	none	full	2	5	2.64234e-05	-4.15935	HeartECM	group2
LCGDTNLNNMQR	LQLSLKLCGDT	LNNMQRQLALE	none	full	2	5	2.64741e-05	-2.94441	HeartECM	group2
PGMIKDLGATWVVLGHSER	FTGEISPGMIK	LGHSERRHVFG	Cterm	semi	2	5	2.67933e-05	-2.85401	HeartECM	group2
TLGIISQASTPR	VWAESRTLGII	QASTPRTTGTP	none	full	5	2	2.68636e-05	2.24038	HeartECM	group2
DTVLLPQTSFPMK	KGGRYRDTVLL	TSFPMKLLGRQ	none	full	2	5	2.69721e-05	-4.02638	HeartECM	group2
QSILAIQNEVEK	EADGERQSILA	QNEVEKVIQSY	none	full	0	0	2.72665e-05	-1.21793	HeartECM	group2
VGVGPGSVCTTR	GADIIKVGVGP	SVCTTRTKTGV	none	full	1	5	2.75995e-05	-2.20677	HeartECM	group2
TGYVLQPESMR	FSLNGRTGYVL	QPESMRSEKYD	none	full	2	5	2.80652e-05	-1.84722	HeartECM	group2
ALTLVAMSPLR	RLPAVKALTLV	AMSPLRLDLQP	none	full	0	5	2.81367e-05	-4.35367	HeartECM	group2
DIQIQVMGR	EVINSKDIQIQ	IQVMGRVPTIS	none	full	1	5	2.84552e-05	-3.77074	HeartECM	group2
ALRYPMAVGLNK	NAALRYP	AVGLNKGHKVT	none	full	3	2	2.89854e-05	3.0837	HeartECM	group2
ITFELIYQELLQR	VAPGSKITFEL	QELLQRRLGMY	none	full	1	2	2.9111e-05	-2.44468	HeartECM	group2
AQAEAQQPVFNTLRDELR	SLKKLRAQAEA	LRDELRGAQEV	none	full	0	0	2.94529e-05	0.785835	HeartECM	group2
NNAYLAQSPQLYK	TVSYFKNNAYL	SPQLYKQMCIC	none	full	1	5	2.97991e-05	-3.06859	HeartECM	group2
SQWLNEK	APDFDRSQWLN	QWLNEKFKLGL	none	full	2	5	2.99881e-05	-4.38337	HeartECM	group2
ESSFDVILSGVVPGSTSLHSAEVLAEMAR	LQSSHKESSFD	LAEMARILRPG	none	full	2	5	3.03635e-05	-2.60462	HeartECM	group2
DSQVVQVVLDGLK	NLLSVKDSQVV	VLDGLKNILIM	none	full	1	5	3.04253e-05	-3.52568	HeartECM	group2
EITGIGPSTTTETETIAK	LQLIKKEITGI	TETIAKYEIMD	none	full	1	5	3.04468e-05	-3.27699	HeartECM	group2
ASFITPVPGGVGPMTVAMLMQSTVESAQR	DEAKERASFIT	VESAQRFLQKF	none	full	2	4	3.05877e-05	-3.67128	HeartECM	group2
GQPPVVDGELYNEVK	LRVGLKGQPPV	LYNEVKVEESS	none	full	2	5	3.06213e-05	-2.16871	HeartECM	group2
EALGAAQPDNLKPYVEDVWALLFQR	LLHALREALGA	ALLFQRCESPE	none	full	0	5	3.10643e-05	-3.66205	HeartECM	group2
EGLLLYNTENNVGLK	AKQDLKEGLLL	NNVGLKNAWNI	none	full	1	5	3.15877e-05	-2.53534	HeartECM	group2
AHFSVMGDILSSAIR	VKDSARAHFSV	LSSAIRNTQNL	none	full	2	5	3.16874e-05	-2.67722	HeartECM	group2
SSITASLRFEGPLNVDLIEFQTNLVPYPR	LIAQVSSSITA	LVPYPRIHFPI	Cterm	semi	2	1	3.19397e-05	-0.792867	HeartECM	group2
VKNLTEEMAGLDEIIVK	HATENKVKNLT	DEIIVKLTKEK	none	full	2	0	3.21027e-05	-1.81367	HeartECM	group2
YTMGDAPDYDR	SYEDKKYTMGD	APDYDRSQWLS	none	full	2	5	3.2694e-05	-5.22321	HeartECM	group2
VTDLLGGLFSK	RALTDKVTDLL	GGLFSKTEMSE	none	full	1	0	3.30516e-05	-1.51413	HeartECM	group2
LFVQLAGDDMEVSATELMNILNK	VRQFRKLFVQL	MNILNKVVTRH	none	full	2	5	3.34366e-05	-2.56448	HeartECM	group2
VEAYQWSVSDGR	IRDGERVEAYQ	SVSDGRWIKIG	none	full	1	5	3.34582e-05	-3.32235	HeartECM	group2
LPANALLGEENK	FFEDVRLPANA	LGEENKGFYYL	none	full	2	5	3.34736e-05	-3.41189	HeartECM	group2
ASILNTWISLK	VWAKLRASILN	TWISLKQADKK	none	full	1	5	3.35958e-05	-2.65264	HeartECM	group2
ESGPSIVHR	SKQEYDESGPS	PSIVHRKCF	Cterm	semi	1	2	3.36607e-05	-1.44847	HeartECM	group2
TGAFSIPVIQIVYETLK	ETGSGKTGAFS	VYETLKDQQEG	none	full	2	5	3.50543e-05	-2.33388	HeartECM	group2
WAPIMKWGLVCAGLADMAR	PRTVFFWAPIM	LADMARPAEKL	Cterm	semi	1	5	3.51906e-05	-2.47078	HeartECM	group2
ITQSSLTICFPEYTGANKYDEAASYIQSK	DLFEEKITQSS	SYIQSKFEDLN	none	full	0	5	3.63568e-05	-2.95528	HeartECM	group2
WSKVNVEEVGGEALGR	TLINGLWSKVN	GEALGRLLVVY	Cterm	semi	5	2	3.69588e-05	2.95255	HeartECM	group2
GAGTDDSTLVR	LYYSMKGAGTD	DSTLVRIVVTR	none	full	0	5	3.70004e-05	-3.22138	HeartECM	group2
ILILGLDGAGK	GTREMRILILG	LDGAGKTTILY	none	full	2	5	3.7737e-05	-3.44851	HeartECM	group2
VYVSSFWPQDYKPDTHR	VTEPPRVYVSS	KPDTHRELFLK	none	full	1	2	3.7807e-05	-1.45762	HeartECM	group2
EQHDALEFFNSLVDSLDEALK	EPVNLREQHDA	LDEALKALGHP	none	full	2	5	3.86226e-05	-2.50755	HeartECM	group2
LWVGGLGPWVPLAALAR	ATPTTRLWVGG	LAALAREFDRF	none	full	5	2	3.88384e-05	2.4564	HeartECM	group2
ALQEAHQQALDDLQAEED	LTKEKKALQEA	LQAEEDKVNTL	Nterm	semi	4	2	3.88808e-05	1.98718	HeartECM	group2
AIVQSVGVSGGR	VKVMPNAIVQS	GVSGGRLLIKL	Cterm	semi	1	4	3.90603e-05	-2.19148	HeartECM	group2
LPESENLQEFWANLIGGVDMVTDDDRR	AGMSGKLPESE	TDDDRRWKAGL	none	full	2	4	3.91727e-05	-3.27207	HeartECM	group2
MENWLSEWWLK	ERRAKKMENWL	SEWWLKTAYLQ	none	full	1	5	3.97321e-05	-3.66561	HeartECM	group2
NLGNSCYLNSVVQVLFSIPDFQR	GYTGIRNLGNS	IPDFQRKYVDK	none	full	1	5	3.98657e-05	-3.26327	HeartECM	group2
GSLLGCSINISDIR	LKALERGSLLG	NISDIRDLEAI	none	full	2	5	3.99648e-05	-2.76534	HeartECM	group2
LVALLDTLDR	SEAIEKLVALL	LDTLDRWIDET	none	full	2	5	4.05278e-05	-3.08092	HeartECM	group2
SGGNLEVMGLMLGK	MVMHARSGGNL	GLMLGKVDGET	none	full	1	5	4.07409e-05	-3.01279	HeartECM	group2
ALSCLESSWK	HPVVSKALSCL	LESSWKTIEQE	none	full	2	5	4.14205e-05	-2.97716	HeartECM	group2
TSLYLASSASAEFFADIALAPMEAAK	NTYLWRTSLYL	PMEAAKVRIQT	none	full	2	1	4.15184e-05	-1.73595	HeartECM	group2
NDVFDSLGISPDLLPDDFVR	LLLQIRNDVFD	PDDFVRYCFSE	none	full	2	5	4.18188e-05	-3.39403	HeartECM	group2
TESAVCTGAVSAVK	NATESAV	AVSAVKEVWEE	none	full	1	5	4.18907e-05	-2.87335	HeartECM	group2
LVSSPQTIMELFFQEVAR	ALMANKLVSSP	FQEVARKQIIS	none	full	1	4	4.19252e-05	-2.11813	HeartECM	group2
LGLKEFYILWTK	EDGSGKLGLKE	YILWTKIQKYQ	none	full	2	5	4.24804e-05	-2.95951	HeartECM	group2
GLNEAAIVNKYLR	KDDQWRGLNEA	VNKYLRVQGLK	none	full	5	2	4.29843e-05	3.22243	HeartECM	group2
PQPAPDPLLLQR	YHMLSRPQPAP	PLLLQRLPRPS	none	full	2	5	4.3042e-05	-1.97768	HeartECM	group2
LASGVEGSDIPDDGK	RSVTFKLASGV	IPDDGKLIGFA	none	full	1	5	4.30517e-05	-2.4846	HeartECM	group2
GLGLVYELGNEQDQQELVSTLVETLMTGK	QDVASKGLGLV	TLMTGKRVKHE	none	full	2	4	4.34742e-05	-2.23315	HeartECM	group2
AQGASDVVLYK	EQGHGKAQGAS	DVVLYKIDVPA	none	full	2	5	4.36846e-05	-3.16006	HeartECM	group2
LVNTPYVDNSYK	YNKKKRLVNTP	VDNSYKWAGGG	none	full	2	4	4.3808e-05	-2.74367	HeartECM	group2
DYLNVTAVHLFK	RGVNLKDYLNV	AVHLFKERWDS	none	full	2	5	4.39292e-05	-3.46098	HeartECM	group2
MDDPTVNWSNER	IVLINKMDDPT	NWSNERYEECK	none	full	2	5	4.41878e-05	-2.21349	HeartECM	group2
YSNSDVIIYVGCGER	SQSLSKYSNSD	VGCGERGNEMS	none	full	2	5	4.47813e-05	-1.3679	HeartECM	group2
SLLEELASQLDSR	KSLNLKSLLEE	SQLDSRCERTK	none	full	5	1	4.48378e-05	3.16369	HeartECM	group2
SQGQDVTSSVYFMK	EEEKIKSQGQD	SVYFMKQTISN	none	full	0	5	4.49783e-05	-3.64839	HeartECM	group2
AVILSLGKAGPTPATTGFYDYGK	QTPAQPAVILS	FYDYGKANSGQ	Cterm	semi	5	2	4.50077e-05	2.73172	HeartECM	group2
GGTLTQYEGK	TRADVKGGTLT	TQYEGKLRLVE	none	full	0	5	4.54309e-05	-2.88447	HeartECM	group2
DLSSASAIMGNAK	YFDSFGDLSSA	IMGNAKVKAHG	Cterm	semi	2	5	4.55371e-05	-2.32127	HeartECM	group2
LSELHCDK	KGTFASLSELH	ELHCDKLHVDP	Cterm	semi	5	2	4.6131e-05	2.5125	HeartECM	group2
LFGQESGPSAEK	QPWWRKLFGQE	GPSAEKYSVAT	none	full	0	4	4.616e-05	-4.34094	HeartECM	group2
LPVVIGGLLDVDCSEDVIK	KVNPSRLPVVI	SEDVIKNLILV	none	full	0	2	4.63382e-05	-2.03707	HeartECM	group2
GSGSGCVYLQTSLK	GNYVTKGSGSG	LQTSLKYNILP	none	full	2	5	4.6435e-05	-4.16684	HeartECM	group2
LEQIAEEQKANPDGK	DALLGRLEQIA	ANPDGKKKGDS	none	full	2	5	4.65871e-05	-2.9421	HeartECM	group2
LININVLSVCK	DNTIKKLININ	VLSVCKVTRLV	none	full	1	4	4.73729e-05	-3.04813	HeartECM	group2
VANDSAPEHALRPGFLSTFALATDQGSK	GVPVIKVANDS	TDQGSKLGLSK	none	full	2	4	4.73892e-05	-2.82255	HeartECM	group2
ILQAVEFPFLVR	TLNEKRILQAV	FPFLVRLEYSF	none	full	1	4	4.7457e-05	-3.05476	HeartECM	group2
MDVTSCISYR	DYLLSRMDVTS	SCISYRNFASC	none	full	1	4	4.78132e-05	-2.63524	HeartECM	group2
LFGLTTILSATALGFLAHK	VPGLLKLFGLT	GFLAHKRGLFV	none	full	2	4	4.78467e-05	-3.05133	HeartECM	group2
TAPDYFLLQVLLK	KAALKRTAPDY	LQVLLKFRTDK	none	full	1	5	4.85364e-05	-2.47691	HeartECM	group2
VYFDLQIGDESVGR	PKVTVKVYFDL	DESVGRVVFGL	none	full	0	4	4.92763e-05	-4.00878	HeartECM	group2
DIEAMDPSILK	FGLLVKDIEAM	DPSILKGEPAS	none	full	2	5	4.93972e-05	-2.79863	HeartECM	group2
LKEGDTIIVPGVEGPIVTQIR	ILINGRLKEGD	IVTQIRGLLLP	none	full	2	5	4.98436e-05	-3.11979	HeartECM	group2
MDFEDDYVHSTCR	MDFED	VHSTCRGAYQD	none	full	2	2	5.16606e-05	1.00479	HeartECM	group2
TYLQALPYFDR	KLIEYKTYLQA	LPYFDRLDYVS	none	full	0	0	5.18797e-05	-1.10483	HeartECM	group2
TLLELAGESDVSTAIDILK	IPDSAKTLLEL	AIDILKQAGLD	none	full	5	1	5.20234e-05	2.46142	HeartECM	group2
VILEPLTGDLPIVGAVSMFFIK	LHGVLRVILEP	SMFFIKRPTLD	none	full	0	5	5.24503e-05	-2.49358	HeartECM	group2
VYGALFWSLAPLINVTEPPR	TQMLMRVYGAL	VTEPPRVYVSS	none	full	0	0	5.28143e-05	-2.33178	HeartECM	group2
DLQVNVEHLVQK	EPFTIRDLQVN	EHLVQKMKTTV	none	full	2	5	5.33848e-05	-6.24199	HeartECM	group2
FFALAHTVR	ATPRDYFFALA	LAHTVRDHLVG	Cterm	semi	0	4	5.34811e-05	-3.67431	HeartECM	group2
GQPLYLSCELNKER	EVTVVKGQPLY	ELNKERDVVWR	none	full	0	0	5.3524e-05	1.13805	HeartECM	group2
TNYVIEKR	DGGSKITNYVI	YVIEKREANRK	Cterm	semi	3	2	5.37348e-05	2.9208	HeartECM	group2
ALASLMTYKCAVVDVPFGGAK	SVDEVKALASL	PFGGAKAGVKI	none	full	2	5	5.43351e-05	-2.02188	HeartECM	group2
VQHLRQEAEETAPDLSEGYSTADELAR	PEEDSRVQHLR	ADELARTGEAD	none	full	5	2	5.45329e-05	2.48142	HeartECM	group2
LEKHELIEFR	ISLAQRLEKHE	ELIEFRRIAAY	none	full	2	2	5.45879e-05	-1.61033	HeartECM	group2
SGLPNFLAVALALGELGYR	SYSVRRSGLPN	GELGYRAVGVR	none	full	0	2	5.55608e-05	-1.80634	HeartECM	group2
NDQLKIDIPFK	TFNVKANDQLK	IDIPFKGRPQA	Cterm	semi	5	0	5.62465e-05	2.9827	HeartECM	group2
SSFTVLRCTSFALESCAHPDR	VLFHGGSSFTV	CAHPDRRYSLA	Cterm	semi	2	3	5.65647e-05	-1.38124	HeartECM	group2
PEFWFTIFR	LNPKGIPEFWF	WFTIFRNVDML	Cterm	semi	0	2	5.70607e-05	-2.19983	HeartECM	group2
QAQIEVVPSASALIIK	LTIQNRQAQIE	SALIIKALKEP	none	full	0	4	5.76376e-05	-3.95096	HeartECM	group2
GSFEEIYK	FSVTDRGSFEE	FEEIYKFQRQI	none	full	1	4	5.84654e-05	-2.11907	HeartECM	group2
PPYTIVYFPVR	NAPPYTI	VYFPVRGRCEA	none	full	5	2	5.9132e-05	2.49463	HeartECM	group2
AEVLIQNNADGTYHITYSPAFPGTYTITIK	SDAGVKAEVLI	YTITIKYGGHP	none	full	0	4	5.92144e-05	-3.41934	HeartECM	group2
AIESQCYVIAAAQCGR	VLLRARAIESQ	AAQCGRHHETR	none	full	2	5	5.95409e-05	-1.36956	HeartECM	group2
HNVEVLGILSDDVETDSVAPGENLK	VMMPNKHNVEV	PGENLKIRLKG	none	full	1	5	6.08763e-05	-2.4427	HeartECM	group2
FITPESTVMLLEAQAATGGIIDPHRNEK	EAKRKKFITPE	PHRNEKLTVDN	none	full	0	0	6.11648e-05	0.814274	HeartECM	group2
QSAQELK	KERNSKQSAQE	SAQELKSLFEK	none	full	1	5	6.12117e-05	-3.1802	HeartECM	group2
DLLFQPVAELKK	LGICKRDLLFQ	VAELKKVTDFE	none	full	2	5	6.22716e-05	-4.31462	HeartECM	group2
SVLLLAYKPMEGNFEEIAR	VGDLMRSVLLL	FEEIARDFNPN	none	full	2	4	6.24535e-05	-3.22299	HeartECM	group2
SDSGKYCVVVENSTGSR	KTKAKRSDSGK	NSTGSRKGFCQ	none	full	0	0	6.24648e-05	1.51133	HeartECM	group2
DALIAGEALSLLVTCLQLR	QSVSTKDALIA	TCLQLRSQQLA	none	full	2	4	6.25165e-05	-1.55903	HeartECM	group2
ITWSIIR	AQSDNKITWSI	TWSIIREHMGE	none	full	2	5	6.35267e-05	-2.50398	HeartECM	group2
GFKDQIYDIFQK	DEMLSRGFKDQ	YDIFQKLNSNT	none	full	0	0	6.3948e-05	-1.05366	HeartECM	group2
MLVVLLQGTR	SGHFQKMLVVL	LLQGTRENDDV	none	full	0	2	6.44578e-05	-1.94361	HeartECM	group2
KAYVEANQMLGDLIK	KFKEVKKAYVE	LGDLIKVTPSS	none	full	2	5	6.51103e-05	-4.01267	HeartECM	group2
FSTYASADTGDSGK	KLMATLFSTYA	TGDSGKGKGGK	Cterm	semi	1	3	6.5333e-05	-2.23916	HeartECM	group2
SLLLLAYLIR	WRRVYKSLLLL	LAYLIRNGSER	none	full	2	5	6.58469e-05	-2.52501	HeartECM	group2
VTVIKAPHYPGIGPVDESGIPTAIR	SEEEKRVTVIK	IPTAIRTTVDR	none	full	5	0	6.63626e-05	3.18062	HeartECM	group2
LSAEKVEIATLTR	TMDVSKLSAEK	IATLTRESGKT	none	full	2	5	6.64267e-05	-2.29947	HeartECM	group2
TPGFEIIHGLLDR	AVYYNKTPGFE	HGLLDRIMQLL	none	full	2	5	6.73322e-05	-2.45126	HeartECM	group2
VASRPGPVPEAAQSFLYAPR	SVSGRKVASRP	FLYAPRTPNVG	none	full	4	1	6.75906e-05	2.27032	HeartECM	group2
TMTELEIDMNQR	MQKTDKTMTEL	IDMNQRIGEWE	none	full	2	5	6.78583e-05	-3.16985	HeartECM	group2
GSLVDYLR	TEYMAKGSLVD	LVDYLRSRGRS	none	full	1	5	6.81061e-05	-2.1114	HeartECM	group2
LVQLGQAEK	LEEEQKLVQLG	LGQAEKRKTDQ	none	full	0	2	7.01969e-05	-1.59203	HeartECM	group2
SISDNAYQYMLTDR	APPHIFSISDN	YMLTDRENQSI	Cterm	semi	2	4	7.06851e-05	-3.45621	HeartECM	group2
AEIVPVTTTVLDDK	SRGCFRAEIVP	TVLDDKGDKKT	none	full	5	2	7.13466e-05	2.6792	HeartECM	group2
LESTLNYGMER	HSSTYRLESTL	NYGMERVWCVA	none	full	1	5	7.23075e-05	-2.75212	HeartECM	group2
DSPLFDFIESCLR	EEDGSRDSPLF	IESCLRNKHEM	none	full	0	1	7.25432e-05	-1.58483	HeartECM	group2
LNSLMSLVNK	NDWSQKLNSLM	MSLVNKTTHLI	none	full	1	5	7.28964e-05	-4.2944	HeartECM	group2
EIFEQPESVVNTMR	SSFMQKEIFEQ	VVNTMRGRVNF	none	full	2	5	7.37481e-05	-2.12497	HeartECM	group2
IGVPSATEIIK	GIKFKRIGVPS	ATEIIKASSKD	none	full	2	5	7.40048e-05	-2.56805	HeartECM	group2
VTDVMICAGASGVSSCMGDSGGPLVCQK	KYWGSRVTDVM	PLVCQKNGAWT	none	full	1	5	7.43807e-05	-2.56933	HeartECM	group2
LNPQTGLIDYDQLALTAR	ESMPYKLNPQT	LALTARLFRPR	none	full	2	4	7.48012e-05	-3.14812	HeartECM	group2
TDMIQALGGVEGILEHTLFK	NLNNYRTDMIQ	EHTLFKGTYFP	none	full	0	0	7.49802e-05	-1.22489	HeartECM	group2
VASMMHR	ICQRSTVASMM	ASMMHRQETVD	Cterm	semi	0	2	7.50003e-05	-1.2825	HeartECM	group2
SLLTLEDNELGSGNFGTVK	EVYLDRSLLTL	NFGTVKKGYYQ	none	full	2	5	7.50441e-05	-2.01616	HeartECM	group2
GTENTEENRR	KRLQSIGTENT	TEENRRFYRQL	Cterm	semi	2	4	7.50894e-05	-1.67357	HeartECM	group2
YQVFFFGTHETAFLGPK	KSTANKYQVFF	AFLGPKDLFPY	none	full	1	5	7.62335e-05	-3.04679	HeartECM	group2
GDSGQYTCYAVNEVGK	IVKVDKGDSGQ	VNEVGKDSCTA	none	full	2	5	7.64591e-05	-1.52479	HeartECM	group2
GESVCLDR	EAELSKGESVC	SVCLDRCVSKY	none	full	2	5	7.66636e-05	-1.8898	HeartECM	group2
ALVDSLSAR	LSEKLRALVDS	DSLSARGPL	none	full	2	4	7.69831e-05	-4.29404	HeartECM	group2
KVPEWVDTVK	KKSGKLKVPEW	WVDTVKLAKHK	Cterm	semi	2	5	7.71261e-05	-3.34665	HeartECM	group2
SPDPFGAAAAQSLSLAR	ASLVHKSPDPF	SLSLARSMLAI	none	full	2	5	7.72262e-05	-2.43035	HeartECM	group2
PDKLLTACECVVPNLK	WKPVNEPDKLL	VVPNLKELRKY	Cterm	semi	4	2	7.87162e-05	2.00256	HeartECM	group2
TNYIVEKR	DGGSPITNYIV	YIVEKRESGTT	Cterm	semi	5	2	7.88367e-05	3.9304	HeartECM	group2
YSVTATNSAGTATENLSVIVLEKPGPPVGPVK	KDDFGKYSVTA	PVGPVKFDEVS	none	full	0	5	7.91418e-05	-3.66343	HeartECM	group2
NSMHVDMADEAYSIGPAPSQQSYLAMEK	YSEADRNSMHV	YLAMEKIIQVA	none	full	2	5	7.95035e-05	-2.91436	HeartECM	group2
ETLPAEQDLTTK	GLRALRETLPA	QDLTTKNVSIG	none	full	1	5	7.98449e-05	-3.67742	HeartECM	group2
LPHVDVQLK	IKEKLILPHVD	VDVQLKYFDLG	Cterm	semi	2	4	8.10077e-05	-3.85509	HeartECM	group2
DLEALMLDR	ANKMMKDLEAL	ALMLDRSFVGK	none	full	2	5	8.10762e-05	-2.09896	HeartECM	group2
YICGEAPDYDR	SYEEKRYICGE	APDYDRSQWLD	none	full	2	4	8.1357e-05	-4.10032	HeartECM	group2
ELQNLIGAINQLNVLTK	ATVTRRELQNL	LNVLTKELTKR	none	full	2	4	8.17387e-05	-3.21734	HeartECM	group2
AAVIGDVIR	CHWTERAAVIG	IGDVIRVYSGH	none	full	2	5	8.25936e-05	-2.93518	HeartECM	group2
VSALNVLQDLGLFGLYKGAK	ITTGPRVSALN	LYKGAKACFLR	none	full	5	2	8.32916e-05	3.10836	HeartECM	group2
EGEVEVLK	HVKKIREGEVE	EVEVLKATEMV	none	full	0	0	8.33272e-05	-1.46412	HeartECM	group2
SGIIPGSYSFESVLSAVADFR	ENPNPKSGIIP	AVADFRAPIFE	none	full	2	2	8.34776e-05	-1.28409	HeartECM	group2
EVALDNVDPAILDLIIK	EEEKKKEVALD	LDLIIKYLYSA	none	full	1	5	8.40978e-05	-4.81666	HeartECM	group2
TGDAISVMSEVAQTLLTQDVR	FIDRKRTGDAI	LTQDVRVWVFP	none	full	1	2	8.43857e-05	-0.990871	HeartECM	group2
SLFAMPETGIGLFPDVGGGYFLPR	RVATERSLFAM	GYFLPRLQGKL	none	full	2	5	8.47955e-05	-4.86366	HeartECM	group2
VLSLYASGR	YVAIQAVLSLY	LYASGRTTGIV	Cterm	semi	1	5	8.52889e-05	-4.1496	HeartECM	group2
MFTLEDTLLGYIADDLR	TWIQGKMFTLE	IADDLRWCGDP	none	full	1	3	8.55584e-05	-1.8141	HeartECM	group2
QQAGPGTLDETTQKPCLR	FEPAIKQQAGP	QKPCLRSLIEE	none	full	5	1	8.72687e-05	2.49735	HeartECM	group2
YGALVICETPEQIANLEEVGRR	NLVLGKYGALV	EEVGRRLGQHV	none	full	2	4	8.78144e-05	-2.1837	HeartECM	group2
LFLELEPQVR	SSSSFKLFLEL	LEPQVRDIIFK	none	full	2	5	9.17805e-05	-3.2276	HeartECM	group2
AGAQGDPDVPECLK	LIWQHKAGAQG	VPECLKVWDRF	none	full	2	5	9.29558e-05	-2.73568	HeartECM	group2
LVEGPPPPPEVPK	CHYFVKLVEGP	PPEVPKTAVDH	none	full	2	5	9.29813e-05	-2.11871	HeartECM	group2
VEEWLNLLLEYQK	IAVTSRVEEWL	LLEYQKHMETF	none	full	1	2	9.32834e-05	-1.54824	HeartECM	group2
WIVNLIR	PEEAERWIVNL	IVNLIRNARLD	none	full	0	1	9.46752e-05	-1.94592	HeartECM	group2
LICEATNFTPKPITVSWLK	APRKSKLICEA	TVSWLKDGKLV	none	full	5	2	9.52568e-05	2.49543	HeartECM	group2
SNPTLNEYHTR	RLAELKSNPTL	NEYHTRAKTHL	none	full	1	4	9.66798e-05	-2.70142	HeartECM	group2
LDLMDEGTDAR	IGVITKLDLMD	EGTDARDVLEN	none	full	0	4	9.68024e-05	-3.12254	HeartECM	group2
KGCQPSDIENPR	LEALKKKGCQP	DIENPRGSQTI	none	full	1	5	9.75217e-05	-2.38176	HeartECM	group2
HLVFPLLEFLSVK	AHFLDRHLVFP	EFLSVKEIYNE	none	full	0	0	9.87469e-05	-2.16716	HeartECM	group2
AKPLTDSER	NAAKPLT	LTDSERQKQIS	none	full	0	3	0.000100872	-3.42151	HeartECM	group2
HELQANCYEEVKDR	KLTGIKHELQA	EEVKDRCTLAE	none	full	1	3	0.000101019	-2.93765	HeartECM	group2
SIGDLDLK	RLAMTRSIGDL	GDLDLKASGVI	none	full	1	5	0.00010157	-3.54646	HeartECM	group2
SNIDRLEGDHQLLQESLVFDNK	NIINYKSNIDR	LVFDNKHTVYS	none	full	2	5	0.000102648	-1.79833	HeartECM	group2
LFMWEEPEVQAALK	LILVSRLFMWE	VQAALKKLKEA	none	full	1	4	0.000103728	-5.51255	HeartECM	group2
VGESVFHTTR	DVPNWKVGESV	VFHTTRWVPPL	none	full	5	2	0.000104053	3.79596	HeartECM	group2
EENLIPYSPDVQVHAER	PTEQSREENLI	QVHAERFINYN	none	full	2	5	0.000104191	-2.47995	HeartECM	group2
TLSGMSASDELDDSQVRQMLFDLESAYNAFNR	VSQWLQTLSGM	YNAFNRFLHA	Cterm	semi	2	2	0.000104785	-2.17769	HeartECM	group2
KFDVNTSAVQVLIEHIGNLDR	AFAIFRKFDVN	IGNLDRAYEFA	none	full	2	4	0.000105627	-4.69045	HeartECM	group2
HPDTGISSKAMGIMNSFVNDIFER	KVLKQVHPDTG	NDIFERIASEA	Cterm	semi	1	5	0.000105661	-4.07038	HeartECM	group2
LALSQEHK	EEMKRLLALSQ	LSQEHKFPTVP	Cterm	semi	1	5	0.000106185	-2.59428	HeartECM	group2
LLTMEINPDYAAITQQMLDFAGLQDK	LPPGARLLTME	AGLQDKVSILI	none	full	2	4	0.000106448	-4.4164	HeartECM	group2
QVLALQSQLADTK	RKNLEKQVLAL	QLADTKKKVDD	none	full	5	1	0.000106733	2.33407	HeartECM	group2
GYEEWLLNEIRR	LEQAEKGYEEW	LNEIRRLERLE	none	full	0	0	0.000106828	-1.16585	HeartECM	group2
GEFGDVMLGDYR	LQTIGKGEFGD	MLGDYRGNKVA	none	full	2	5	0.000107274	-2.14204	HeartECM	group2
SVAWAPSGNLLATCSR	HENEVKSVAWA	LATCSRDKSVW	none	full	2	5	0.000107295	-2.75701	HeartECM	group2
LGESCIFAPANVTSEK	ESQAKKLGESC	NVTSEKEIQAA	none	full	1	5	0.00010813	-4.14807	HeartECM	group2
TAGAQFQMPWLESVPIAVSNNIDESELMR	IRGIFRTAGAQ	ESELMRLAQKG	none	full	1	2	0.000108242	-1.94546	HeartECM	group2
DTELAEELLQWFLQEEKR	YASESKDTELA	LQEEKRECFGA	none	full	2	5	0.000108266	-1.93213	HeartECM	group2
MQVDPQKYK	DLVKCRMQVDP	DPQKYKGIFNG	none	full	4	2	0.000109486	3.56451	HeartECM	group2
LGGQLFSVIFK	AWLAERLGGQL	FSVIFKYEVPT	none	full	1	5	0.000109739	-4.09867	HeartECM	group2
YDEIVKEVSAYIK	AYSEKRYDEIV	VSAYIKKIGYN	none	full	0	2	0.000111841	-1.12573	HeartECM	group2
FDIEDSEAECR	KIQALRFDIED	SEAECRKMLEE	none	full	5	2	0.00011195	1.94521	HeartECM	group2
LVALNSDKNTLISPVSISMALAMLSLSTR	FNLYKRLVALN	LSLSTRGSTQY	none	full	1	5	0.000112334	-2.59452	HeartECM	group2
TTANAIYCPPK	ALTSARTTANA	IYCPPKLQATL	none	full	1	5	0.000113661	-3.41722	HeartECM	group2
MLSGFIPLKPTVK	VIADVKMLSGF	LKPTVKKLERL	none	full	1	5	0.000115819	-3.39313	HeartECM	group2
SDTAVPMPLMEER	VRDIFRSDTAV	PLMEERHRILN	none	full	2	4	0.000116194	-3.7223	HeartECM	group2
FTVSVDMMHAVSYPLR	FHLDERFTVSV	VSYPLRWFLLE	none	full	2	5	0.000116877	-3.71896	HeartECM	group2
SSASAIMGNAK	DSFGDLSSASA	IMGNAKVKAHG	Cterm	semi	5	2	0.000117186	1.82116	HeartECM	group2
QLICDPSYVKDR	EIARCKQLICD	SYVKDRVEKVG	none	full	1	5	0.000117912	-3.34286	HeartECM	group2
ELQELVQYPVEHPDK	LEDVKRELQEL	VEHPDKFLKFG	none	full	1	2	0.000119499	-0.76491	HeartECM	group2
IASNAGSIA	ADLWPRIASNA	NAGSIA	none	full	0	5	0.000120445	-3.09481	HeartECM	group2
FCLTYEASMTR	FRDKGKFCLTY	EASMTRMFREG	none	full	0	0	0.000121015	-1.21809	HeartECM	group2
ELEQIFCQFDSK	ANVIRKELEQI	CQFDSKLEAAD	none	full	1	4	0.000121126	-3.30318	HeartECM	group2
MHATGLAAPAGTPR	MHATG	PAGTPRLRKWP	none	full	5	0	0.000121386	2.51728	HeartECM	group2
GLQAVGVGIFPNLGLVNHDCWPNCTVIFNNGNHEAVK	TLSDQRGLQAV	NHEAVKSMFHT	none	full	1	1	0.000121587	-1.02934	HeartECM	group2
SEGLPSECR	LAEWRRSEGLP	LPSECRSVTD	none	full	1	5	0.000125003	-2.88656	HeartECM	group2
LNLSQVRFLVLDEADGLLSQGYSDFINR	LVSTGKLNLSQ	SDFINRMHNQI	none	full	1	1	0.000125224	-1.12254	HeartECM	group2
VQEIVGALR	MRQPGRVQEIV	IVGALRRGGGD	none	full	5	2	0.0001256	3.20692	HeartECM	group2
DGALHMIGSLAEILLK	ADPRKKDGALH	AEILLKKKIYK	none	full	2	5	0.000125959	-2.89754	HeartECM	group2
LAQALHEMREQHDAQVR	IEYEYKLAQAL	HDAQVRLYKEE	none	full	5	1	0.000126288	3.54199	HeartECM	group2
QGSLIEFSTILEGR	VLLNLRQGSLI	TILEGRLGSKW	none	full	1	2	0.000126793	-1.08812	HeartECM	group2
YSLKQDGAVCELQIR	LRDGDRYSLKQ	CELQIRSLTIA	none	full	1	2	0.000126882	1.4972	HeartECM	group2
VGASFLQR	GTGALRVGASF	ASFLQRFFKFS	none	full	2	2	0.000127194	-1.85591	HeartECM	group2
PDGVPMPDK	MSHLGRPDGVP	VPMPDKYSLEP	none	full	2	5	0.000127588	-2.93386	HeartECM	group2
LFDQFFGEHLLESDLFSTATSLSPFYLRPPSFLR	FHSPSRLFDQF	PPSFLRAPSWI	none	full	1	5	0.000128145	-4.29066	HeartECM	group2
TTSDLLLVMSNLYSLNAGSLTMSEK	RFLPVKTTSDL	LTMSEKREFPT	none	full	1	2	0.00012823	-1.71622	HeartECM	group2
EVGVPAEFGIWTR	PGLERAEVGVP	FGIWTREAGAG	Cterm	semi	3	2	0.000128599	2.51899	HeartECM	group2
EGTGLTEGCLVSVDDLQNHVEHFGEEEQKELR	MWRVEREGTGL	EQKELRVDVDT	none	full	1	2	0.000128685	-1.55426	HeartECM	group2
LIDDYGVEEEPAELPEGTSLTVDNK	RDALAKLIDDY	LTVDNKRFFFD	none	full	2	4	0.00012887	-3.43762	HeartECM	group2
VTIIDAPGHR	ETSKYYVTIID	DAPGHRDFIKN	Cterm	semi	1	5	0.000129571	-2.38493	HeartECM	group2
MNLFQSITSALDNSLAK	YGQTQKMNLFQ	DNSLAKDPTAV	none	full	1	1	0.000129865	-1.20882	HeartECM	group2
DLFGLSVLIR	CKTARRDLFGL	LSVLIRVRLEL	none	full	0	0	0.000130127	-1.6914	HeartECM	group2
LLLLIPTDPAIQEALDQLDSLGR	TLRVRKLLLLI	LDSLGRKKTLL	none	full	1	3	0.000131333	-2.35177	HeartECM	group2
TPTSAVEQAVGISAIVVGFMVPAGWVLAHLESYK	SAKPAKTPTSA	HLESYKKSSAA	none	full	2	4	0.000131688	-2.18203	HeartECM	group2
GIPEFWFTIFR	EELNPKGIPEF	WFTIFRNVDML	none	full	0	0	0.000132215	-2.38682	HeartECM	group2
LDILDVLSEIK	ALALTKLDILD	VLSEIKVGISY	none	full	1	5	0.000132462	-4.04147	HeartECM	group2
QEACEAYLVGLFEDTNLCAIHAK	SAVMALQEACE	CAIHAKRVTIM	Cterm	semi	1	5	0.000133211	-2.17783	HeartECM	group2
YFDGSGGNNHAVEHYR	ILCGRRYFDGS	AVEHYRETGYP	none	full	2	4	0.000133353	-3.55561	HeartECM	group2
SLGYDLPMVEEGEPDPEFEAILDTVDPNR	FKSCLRSLGYD	TVDPNRDGHVS	none	full	1	1	0.000135056	-1.47641	HeartECM	group2
PGKDAAPESSALHTTSSPTSQGR	ASGQSSPGKDA	PTSQGRWLSAS	Cterm	semi	5	1	0.000135582	-2.85003	HeartECM	group2
GIVDSITGQR	AEGIERGIVDS	SITGQRLLEAQ	none	full	0	0	0.000135596	0.561891	HeartECM	group2
IQSSLKDLQLQK	DQDITRIQSSL	DLQLQKQKAEE	none	full	2	0	0.000135702	1.29603	HeartECM	group2
FIYITPEELAAVANFIR	IDDRGKFIYIT	VANFIRQRGRV	none	full	0	1	0.000136342	-2.68682	HeartECM	group2
YFQMSLEAEKR	LDSITKYFQMS	LEAEKRVNAST	none	full	5	2	0.000139662	2.53361	HeartECM	group2
DAVLLVFANK	AEDELRDAVLL	LVFANKQDLPN	none	full	0	4	0.000139723	-3.22673	HeartECM	group2
SLDLLNK	KELLERSLDLL	LDLLNKSQQLT	none	full	2	5	0.000142172	-2.20405	HeartECM	group2
TIYEFTDTVIR	SAEDAKTIYEF	TDTVIRIRNRH	none	full	0	0	0.000142778	-1.1222	HeartECM	group2
FWYFVSQLK	VVAKSRFWYFV	FVSQLKKMKKS	none	full	0	4	0.000142971	-3.7035	HeartECM	group2
NSLCPSGGNILTPLLQQDCHQK	TTTILRNSLCP	QDCHQKIDELF	none	full	0	0	0.000143628	-1.24403	HeartECM	group2
LPGQPPASMGR	LYKRFKLPGQP	PASMGRGRDWN	none	full	1	5	0.000143809	-3.32299	HeartECM	group2
SVFMSSTSASGTGR	YLEVVRSVFMS	ASGTGRKRTIK	none	full	2	5	0.000143883	-1.16305	HeartECM	group2
NIVEEIEDLVAR	QQADLRNIVEE	EDLVARLDELG	none	full	0	2	0.000144786	-1.09444	HeartECM	group2
SPLVMDVLNIQGVQR	MKKVSKSPLVM	IQGVQRSLERL	none	full	2	4	0.000146032	-5.17488	HeartECM	group2
LVSLYFDTK	QALEARLVSLY	LYFDTKRYQEA	none	full	0	5	0.000146712	-4.22179	HeartECM	group2
VASNPYTWFTMEALEETWR	QIKSFRVASNP	LEETWRNLQKI	none	full	0	0	0.000147305	-1.33049	HeartECM	group2
VNGVDDAANFR	SLDSAKVNGVD	DAANFRTVRNA	none	full	2	2	0.000147582	-0.694026	HeartECM	group2
KEQMAQQLVEETQGFQR	RRLQEDKEQMA	TQGFQRTLEAE	Cterm	semi	0	0	0.000148055	0.886464	HeartECM	group2
FEIHFDDKFDVSFGR	YGYASKFEIHF	DVSFGREGETM	none	full	0	0	0.000148196	-1.92337	HeartECM	group2
NGFLNLALPFFGFSEPLAAPR	QLDSYKNGFLN	PLAAPRHQYYN	none	full	1	4	0.000151172	-3.28368	HeartECM	group2
VMVELLGSYTEDNASQAR	SDAASKVMVEL	NASQARVDAHR	none	full	2	5	0.000151308	-1.58938	HeartECM	group2
YHLTELDVVLFTR	RITDEKYHLTE	VVLFTRQICEG	none	full	1	3	0.000151919	-2.76788	HeartECM	group2
IFSLSGTLETVR	RERHWRIFSLS	TLETVRGRGVV	none	full	0	2	0.000153099	-1.39989	HeartECM	group2
LNEGVVEFASYGDLK	DAHRPKLNEGV	SYGDLKNAIEK	none	full	2	4	0.000153435	-3.74963	HeartECM	group2
NSQLEQENNLLK	KELIEKNSQLE	ENNLLKTLASP	none	full	2	4	0.00015376	-4.02076	HeartECM	group2
AWSSIVYQLIPNVQQLEMNLR	DETLYKAWSSI	LEMNLRNFAQI	none	full	1	5	0.000155053	-2.78858	HeartECM	group2
GKVTIAQGGVLPNIQAVLLPK	ELNKLLGKVTI	AVLLPKKTESH	Cterm	semi	5	2	0.000155839	1.54429	HeartECM	group2
MEEADALIESLCR	LVMYGRMEEAD	IESLCRDKDPI	none	full	1	5	0.000156693	-2.91548	HeartECM	group2
AFALDVINSAHER	GEFKNKAFALD	NSAHERWKEMV	none	full	2	5	0.000156877	-2.50331	HeartECM	group2
GDPFKDIILYVK	QEQMSRGDPFK	IILYVKEEMKK	none	full	0	2	0.000156927	-2.39332	HeartECM	group2
NVHLAPGWLMQLEK	RWVMLKNVHLA	LMQLEKKLHSL	none	full	1	2	0.000156994	-0.871146	HeartECM	group2
NKTLVTQNSGVEALIHAILR	TCNNSKNKTLV	IHAILRAGDKD	none	full	5	0	0.00015717	2.7399	HeartECM	group2
QCGQMPATATTAAAQPPTAHGPER	AAQTDKQCGQM	AHGPERSQSPA	none	full	4	1	0.000157313	3.08353	HeartECM	group2
FGHGCFQTAQEK	IDTTSKFGHGC	QTAQEKRAFMG	none	full	1	2	0.000158019	1.81492	HeartECM	group2
SFGDLSSASAIMGNAK	TQRYFDSFGDL	IMGNAKVKAHG	Cterm	semi	2	4	0.000158158	-3.10511	HeartECM	group2
FFVANTAK	GVRVQRFFVAN	VANTAKEALEA	none	full	2	5	0.000158574	-4.77982	HeartECM	group2
LEAALADVPELAR	TGPDARLEAAL	VPELARLLEID	none	full	1	5	0.000159207	-4.42638	HeartECM	group2
MAGAAGPGSGPGAAGGDGDDSLYPIAVLIDELRNEDVQLR	MAGAA	EDVQLRLNSIK	none	full	2	5	0.000160279	-2.90829	HeartECM	group2
VTYMEEER	GLTGIKVTYME	YMEEERNFTTE	none	full	2	5	0.000160642	-2.74164	HeartECM	group2
TQMGNTTTVNIIISTVDYLLR	FQNFLRTQMGN	VDYLLRLQESI	none	full	2	4	0.000161077	-3.64914	HeartECM	group2
GKQSLETICLLLAYK	GDYVDRGKQSL	LLLAYKIKYPE	none	full	2	5	0.000161855	-2.9462	HeartECM	group2
YLLETSGNLDGLEYK	KKILAKYLLET	DGLEYKLHDFG	none	full	0	4	0.000162933	-5.23409	HeartECM	group2
YSVWIGGSILASLSTFQQMWISK	APPERKYSVWI	QMWISKQEYDE	none	full	2	4	0.000163094	-2.67394	HeartECM	group2
YPGYMNNDLIGLIASLIPTPR	STTTLRYPGYM	LIPTPRLHFLM	none	full	1	4	0.000163952	-3.18083	HeartECM	group2
SLTIADAGEYLCTCGQEK	CELQIRSLTIA	TCGQEKTSATL	none	full	4	2	0.000164217	3.39674	HeartECM	group2
FPELSLK	ICYDMRFPELS	PELSLKLAQAG	none	full	1	4	0.000165138	-2.74952	HeartECM	group2
DQLKIDIPFK	FNVKANDQLKI	IDIPFKGRPQA	Cterm	semi	5	0	0.000165302	2.12854	HeartECM	group2
EALSLAQMQEQTLQLEQQSK	HSRHAKEALSL	LEQQSKLKEYE	none	full	5	1	0.000166103	3.81452	HeartECM	group2
LVYPPFFMGLGASVYYPQQAITIAQITGEK	GSKIKKLVYPP	QITGEKLYDWG	none	full	0	2	0.000168672	-2.49076	HeartECM	group2
ALLEVLGR	ADEMYKALLEV	LEVLGRLPPDT	none	full	2	5	0.000168721	-1.46699	HeartECM	group2
SSVNCPFSSQDMK	NALIHKSSVNC	SSQDMKYPSPF	none	full	2	3	0.000169346	-2.79748	HeartECM	group2
EVSAYIK	YDEIVKEVSAY	VSAYIKKIGYN	none	full	0	2	0.000171034	-2.7124	HeartECM	group2
VCGDTVFQLQENVK	KHQHDRVCGDT	LQENVKDKLRA	none	full	0	5	0.000171108	-3.00735	HeartECM	group2
AYVEANQMLGDLIK	FKEVKKAYVEA	LGDLIKVTPSS	none	full	2	4	0.000173182	-4.32823	HeartECM	group2
VNIIGEVVDQGSTDLK	ASTLVKVNIIG	GSTDLKIDHTG	none	full	0	4	0.000173209	-2.36189	HeartECM	group2
LAILGYR	LAILG	AILGYRSRKIA	none	full	0	4	0.000173267	-2.74396	HeartECM	group2
ITNSLTVLCSEK	IDDLKKITNSL	VLCSEKQKQEK	none	full	2	4	0.000174663	-2.88989	HeartECM	group2
DFEDLFK	PELCAKDFEDL	FEDLFKQEESL	none	full	2	5	0.000175137	-2.21313	HeartECM	group2
DTWVEHWPEAEECQDQK	SYIIGKDTWVE	ECQDQKYQKQC	none	full	1	5	0.000175497	-2.96279	HeartECM	group2
FCAFVQEAESRPR	QRKEPRFCAFV	AESRPRCRRLQ	none	full	2	5	0.000176167	-3.2203	HeartECM	group2
LQELDAASK	EEQKKRLQELD	LDAASKVTEQE	none	full	2	5	0.000176222	-2.1373	HeartECM	group2
SVSRPTEDLYCK	EEAPTRSVSRP	EDLYCKLVGGP	none	full	2	2	0.000176813	0.626328	HeartECM	group2
PWNKLGPNEQYK	RKNNPEPWNKL	PNEQYKFYSVN	Cterm	semi	3	2	0.000177082	1.49002	HeartECM	group2
LYDLNHNEIGELIR	NFPFERLYDLN	IGELIRMPKMG	none	full	2	4	0.000177552	-3.70832	HeartECM	group2
HAVMGFFDCLR	AYAASKHAVMG	FFDCLRAEVEE	none	full	0	0	0.000177904	-1.03926	HeartECM	group2
TPYTDVNIVTIR	SIEGYKTPYTD	NIVTIRENTEG	none	full	0	0	0.00018	-1.41297	HeartECM	group2
LAPGNCLAILR	SYLQKRLAPGN	CLAILRLGLLL	none	full	2	4	0.000181071	-4.33584	HeartECM	group2
LGGVSSTEELDIR	TVETIKLGGVS	EELDIRTLQSK	none	full	2	5	0.00018207	-2.25543	HeartECM	group2
TPIKDAATGAVK	FTVFAKTPIKD	ATGAVKEKITA	none	full	1	4	0.000182501	-2.79527	HeartECM	group2
VVAFSPVTELK	IGLRKKVVAFS	PVTELKKETDF	none	full	2	5	0.000183465	-3.1403	HeartECM	group2
NLNEQGLRDIANSPHELYR	AVAPNRNLNEQ	PHELYRNNYAT	none	full	4	2	0.000185506	3.84186	HeartECM	group2
VITFIDLAGHEK	CEKSSKVITFI	LAGHEKYLKTT	none	full	0	5	0.000185799	-2.22816	HeartECM	group2
PLYLSCELNKER	TVVKGQPLYLS	ELNKERDVVWR	Cterm	semi	0	0	0.000185826	0.981777	HeartECM	group2
DNGELLPILK	IVKELKDNGEL	LLPILKGEN	none	full	2	4	0.000187003	-2.0515	HeartECM	group2
GQLCELSCSTDYR	IDLDFKGQLCE	CSTDYRMR	none	full	2	5	0.000188001	-1.73295	HeartECM	group2
YDLLCLYYHEPVSSDK	KQMLKRYDLLC	PVSSDKVSQKQ	none	full	1	4	0.000188072	-4.42686	HeartECM	group2
GHEWGVTTGR	DLLQNRGHEWG	GVTTGRKRRCG	none	full	2	5	0.000188586	-1.97176	HeartECM	group2
TYNNLDVSVTK	NLAAEKTYNNL	DVSVTKALQHR	none	full	0	1	0.00018954	-1.64228	HeartECM	group2
FNAIALSAA	DPDELRFNAIA	IALSAA	none	full	1	5	0.000190115	-3.64708	HeartECM	group2
DLQMFLYHLR	SIQMKKDLQMF	FLYHLRISAEV	none	full	0	0	0.000192587	-1.5922	HeartECM	group2
LVVDSHVQYR	VLRLTKLVVDS	SHVQYRLGNVD	none	full	2	5	0.000194357	-2.26684	HeartECM	group2
DLYANNVLSGGTTMYPGIAD	DIDIRKDLYAN	YPGIADRMQKE	Nterm	semi	4	1	0.000195141	3.67304	HeartECM	group2
TVGADIIQLPQIVVVGTQSSGK	LQDVFNTVGAD	TQSSGKSSVLE	Cterm	semi	0	1	0.000195552	-0.891373	HeartECM	group2
YSLEYYMGLAEELVR	DPSRTKYSLEY	AEELVRAGTHI	none	full	2	5	0.00019596	-2.83273	HeartECM	group2
PVMDNSRNAPLAGFGYGLPISR	YSTAPTPVMDN	GLPISRLYAKY	Cterm	semi	2	5	0.000196274	-2.2008	HeartECM	group2
IQLWDTAGQER	IQLWD	TAGQERYIFKY	none	full	0	0	0.000196879	-1.35212	HeartECM	group2
LYRVELEQTYQAK	HDEQVRLYRVE	QTYQAKLDNAK	none	full	1	0	0.000197305	0.511373	HeartECM	group2
GLLEEDFQK	PALTSRGLLEE	EEDFQKVAHFI	none	full	2	5	0.000197401	-3.66765	HeartECM	group2
MGGIPTNYK	PTVHYNMGGIP	IPTNYKGQVLK	Cterm	semi	0	4	0.000198569	-3.10046	HeartECM	group2
ISLQYTGKR	LDLCEKISLQY	QYTGKRATAVI	none	full	5	2	0.000200219	2.84183	HeartECM	group2
GPFLLGIK	RDWAAKGPFLL	FLLGIKAVLAE	none	full	2	3	0.000201192	-4.08153	HeartECM	group2
ELAPLQELIEK	NLIDRRELAPL	QELIEKLGSKD	none	full	2	4	0.000202865	-2.85488	HeartECM	group2
TINEVETQILTR	LTTIARTINEV	TQILTRDAKGI	none	full	0	0	0.000204552	-0.905604	HeartECM	group2
GVQGIIVVNTEGIPIK	RLQSQKGVQGI	EGIPIKSTMDN	none	full	2	4	0.000204678	-3.81975	HeartECM	group2
DVILDDLSLTGEK	IIWNTKDVILD	SLTGEKMSDIY	none	full	0	0	0.000205184	-0.952394	HeartECM	group2
EVIVVASGK	PIEGVREVIVV	VVASGKGGVGK	none	full	0	2	0.000205439	-1.89003	HeartECM	group2
TFEEAAAQLLESSVQNLFK	QFVTLKTFEEA	VQNLFKQVDLI	none	full	1	5	0.000206282	-2.48574	HeartECM	group2
FGFYEVFK	MQGLCKFGFYE	FYEVFKALYSN	none	full	0	0	0.000206983	-1.83016	HeartECM	group2
STGVPSGSSAATGSNRR	NASTGVP	TGSNRRLQQTQ	none	full	1	1	0.00020704	-1.05397	HeartECM	group2
EQIDIFEGIK	PELIFKEQIDI	IFEGIKDSQAQ	none	full	1	4	0.000207995	-4.77394	HeartECM	group2
VTNYIFDSLR	MVGFSKVTNYI	IFDSLRGSDPS	none	full	1	4	0.000209067	-3.36714	HeartECM	group2
LHVMYIGR	VGSTLRLHVMY	VMYIGRPVPAM	none	full	0	1	0.000211428	-1.31147	HeartECM	group2
SGSSGPETFNVGSMPSPQQQVMVGQMHR	LPAVMRSGSSG	VGQMHRGHMPP	none	full	5	2	0.000213337	1.23014	HeartECM	group2
EGGSIPVTLTFQEATGK	EPDLTREGGSI	QEATGKNVMLL	none	full	2	4	0.000213926	-3.77194	HeartECM	group2
GNNVLYISTQK	GDAFIRGNNVL	YISTQKRRM	none	full	1	4	0.000214684	-2.98304	HeartECM	group2
GSDRWATCATVK	VEMQSKGSDRW	TCATVKVTEAT	none	full	4	2	0.000215837	4.67707	HeartECM	group2
PNVLPVQCTGKR	LMMKYNPNVLP	QCTGKRDEDKD	Cterm	semi	5	2	0.000217024	2.52357	HeartECM	group2
EAAWAISNLTISGR	DFGTQKEAAWA	LTISGRKDQVA	none	full	0	1	0.000218786	-2.15277	HeartECM	group2
GQSVQQVYY	NEYVTKGQSVQ	VQQVYYSIGAL	Nterm	semi	0	3	0.000219393	-2.38877	HeartECM	group2
PETNEILHMSFPTKASLYGAILFTLQQTR	LRGVWKPETNE	TLQQTRWLPVS	none	full	2	4	0.000219685	-3.3278	HeartECM	group2
LKEVFSMAGVVVR	KVGWKKLKEVF	AGVVVRADILE	none	full	0	1	0.000221262	-1.61104	HeartECM	group2
HLSVNDLPVGR	PNGVVKHLSVN	DLPVGRSVEET	none	full	2	5	0.000222048	-3.14724	HeartECM	group2
KPPTFGDASVIALELL	FKDVGRKPPTF	IALELLNSGYE	Nterm	semi	2	4	0.000222157	-3.79725	HeartECM	group2
LTAKDFADMPNLR	FNKIKKLTAKD	DMPNLRRLDFT	none	full	2	2	0.00022253	0.890456	HeartECM	group2
VNLQMVYDSPVCR	ELVGHKVNLQM	DSPVCRLDIEP	none	full	2	4	0.000222577	-2.42162	HeartECM	group2
MEEASGSAGNDR	MEEAS	SAGNDRVRNLQ	none	full	2	5	0.000224122	-2.27859	HeartECM	group2
LFEQILK	DENDAKLFEQI	FEQILKAEYEF	none	full	0	5	0.000224573	-3.16742	HeartECM	group2
TGIGAPTISTGPPGK	LSDPSKTGIGA	TGPPGKYTDES	none	full	0	2	0.000230924	-1.85807	HeartECM	group2
LVLLELNFLPTTGTK	ELGRLKLVLLE	PTTGTKLTKQQ	none	full	1	2	0.000231372	-1.29971	HeartECM	group2
TFIPYPLPLFVYSWIGK	FGMTHRTFIPY	YSWIGKLFGLS	none	full	0	3	0.000231543	-3.55895	HeartECM	group2
FVGQDVEGER	EEQGLKFVGQD	DVEGERMEIVE	none	full	1	5	0.00023289	-3.14879	HeartECM	group2
LLQDVRQDLADVVQVCEGK	VKMGAKLLQDV	QVCEGKKKQTN	none	full	5	1	0.000233067	2.79448	HeartECM	group2
ASVGTLAFDEYGRPFLIIK	NAASVGT	PFLIIKDQDRK	none	full	2	4	0.000233583	-4.35922	HeartECM	group2
SSDGVLTVNGPR	TITSSLSSDGV	TVNGPRKQVSG	Cterm	semi	1	5	0.000233854	-2.22022	HeartECM	group2
GYYAVAVVK	QGIFPKGYYAV	AVAVVKASDTS	none	full	0	4	0.000234623	-4.66408	HeartECM	group2
LWLFGYDEQR	YYQTPRLWLFG	GYDEQRQPLTV	none	full	1	1	0.000236651	-0.669233	HeartECM	group2
DLIDFDDRQQIYTAEK	DNAVARDLIDF	IYTAEKAITGF	none	full	0	0	0.000237038	0.783141	HeartECM	group2
YEIMDGAPVKGESIPIR	TETIAKYEIMD	ESIPIRLFLAG	none	full	0	5	0.000237469	-3.18504	HeartECM	group2
YGAVTFSR	LDALSKYGAVT	AVTFSRSQKTT	none	full	2	5	0.000238246	-2.6393	HeartECM	group2
AEIAFEDRK	VEGPSKAEIAF	AFEDRKDGSCG	none	full	2	4	0.000239121	-2.23741	HeartECM	group2
HIFISWMIAQSVTAVAGLTSYPFDTVR	PDPKNTHIFIS	PFDTVRRRMMM	Cterm	semi	2	4	0.000240068	-3.05006	HeartECM	group2
NAAVSDSGKYTIK	YTLEIRNAAVS	GKYTIKAKNFH	none	full	4	2	0.00024162	3.90548	HeartECM	group2
RSSPIYVGR	SRDCSRRSSPI	PIYVGRVVSAM	none	full	2	4	0.000243166	-4.43552	HeartECM	group2
GFYEVFK	QGLCKFGFYEV	FYEVFKALYSN	Cterm	semi	1	4	0.000244701	-3.94218	HeartECM	group2
FQSSHHSTDITSLDQYVER	LAKLLRFQSSH	DQYVERMKEKQ	none	full	2	5	0.000246056	-2.70156	HeartECM	group2
NLDSLEEDLDFLRDQFTTTEVNMAR	LSTATKNLDSL	EVNMARVYNWD	none	full	0	4	0.000249067	-1.87609	HeartECM	group2
LCENGNMNNVVTR	YLTELKLCENG	NNVVTRRFSKA	none	full	1	5	0.000250387	-2.44439	HeartECM	group2
FGIICMEDLIHEIYTVGK	ARSLGKFGIIC	IYTVGKRFKEA	none	full	0	0	0.000251357	-1.87425	HeartECM	group2
TLLLSLLATEIER	YYMKRRTLLLS	ATEIERLITWY	none	full	0	2	0.000251425	-0.635257	HeartECM	group2
HFSGLEEAVYR	LKDGAKHFSGL	EEAVYRNIQAC	none	full	0	4	0.000251559	-2.75678	HeartECM	group2
PPTAEALLYGILQLQR	IYVPGCPPTAE	ILQLQRKIKRE	Cterm	semi	3	2	0.000252964	-2.12572	HeartECM	group2
MAGNEYVGFSNATFQSER	MQFLNKMAGNE	TFQSERESGDR	none	full	2	4	0.000253072	-1.65369	HeartECM	group2
IIVDELKQEVISTSSK	WDLEGKIIVDE	ISTSSKAEPPQ	none	full	0	1	0.000255532	-1.47661	HeartECM	group2
EVQALIAEGIALVWESYK	VAGLKKEVQAL	VWESYKLDPYV	none	full	2	5	0.000255704	-1.84122	HeartECM	group2
QNLFQEEGMINLVLECIDR	RALKNRQNLFQ	LECIDRLHVYS	none	full	0	1	0.000257075	-1.38344	HeartECM	group2
DASDMVQFINSILDGTVPAQGGDSIFQR	LDRHIKDASDM	DSIFQRLKRIV	none	full	1	5	0.000257486	-2.61039	HeartECM	group2
VMVQINTSGEDSK	PTEPLKVMVQI	SGEDSKHGLLP	none	full	2	5	0.000257623	-2.2172	HeartECM	group2
IIGINGDYFANMVVDAVLAVK	TSMSSKIIGIN	AVLAVKYTDAR	none	full	1	4	0.000258286	-3.05106	HeartECM	group2
FMILLLTR	GKQARRFMILL	ILLLTRKDDLE	none	full	1	5	0.000259094	-2.37619	HeartECM	group2
AMHQSQTMEGCSSPIVVK	AQNAIKAMHQS	SPIVVKFADTQ	none	full	2	5	0.000259892	-1.44392	HeartECM	group2
AEQLVVTFVAGYIAGVFCAIVSHPADSVVSVLNK	RSECTKAEQLV	VSVLNKEKGST	none	full	2	4	0.000262581	-2.47711	HeartECM	group2
LQTIFLK	GRNCGKLQTIF	QTIFLKYPMEG	none	full	0	0	0.000263522	-0.503096	HeartECM	group2
DILIQYDR	SKKEIKDILIQ	LIQYDRTLLVA	none	full	2	2	0.000263952	-0.820209	HeartECM	group2
LVTMQIWDTAGQER	VMVDDRLVTMQ	TAGQERFQSLG	none	full	0	0	0.000263985	-0.961131	HeartECM	group2
AAGVAGWGVEAEEFEDAPDVEPLEPTLSNIIEQR	NAAAGVA	NIIEQRSLKWI	none	full	2	4	0.000265307	-1.95715	HeartECM	group2
SLHDALCVLAQTVKDPR	LDEAERSLHDA	TVKDPRTVYGG	none	full	2	5	0.000266229	-2.45058	HeartECM	group2
QMAEIAVNAVLTVADMER	INSCHRQMAEI	VADMERRDVDF	none	full	0	1	0.000267007	-1.75432	HeartECM	group2
GDVVCYYGNR	DLSTSKGDVVC	CYYGNRGEPEP	none	full	2	5	0.00026803	-2.87707	HeartECM	group2
GLSQPNLSSSVQEDLGHQYVPSESDFPPVFHIK	RLRKDKGLSQP	PVFHIKLKDQV	none	full	4	0	0.000268275	3.17865	HeartECM	group2
DSTQTPAIAPQSQPAATDSSVSVQK	FNEVFRDSTQT	SVSVQKLSFKL	none	full	1	1	0.000269741	-1.45352	HeartECM	group2
GFGYAEFEDLDSLLSALSLNEESLGNRR	NPDRLKGFGYA	SLGNRRIRVDV	none	full	1	4	0.000271296	-3.03891	HeartECM	group2
CATITPDEAR	YSVAVKCATIT	TPDEARVEEFK	none	full	2	4	0.000272341	-2.64529	HeartECM	group2
YDYNSGEELESYK	DFKLYKYDYNS	ELESYKGHFGP	none	full	0	5	0.000272733	-3.23887	HeartECM	group2
DIDILIVR	VVTRHKDIDIL	DILIVRENTEG	none	full	0	0	0.000274033	-1.52272	HeartECM	group2
ASTHETWAYGK	EKFRQKASTHE	TWAYGKEQILL	none	full	0	0	0.000274408	-2.08785	HeartECM	group2
GAIYYFK	GGSWIRGAIYY	AIYYFKIAVAL	none	full	2	5	0.000275006	-1.62555	HeartECM	group2
ELDMEPYTVAGVAK	YFEFPRELDME	VAGVAKLEGDN	none	full	1	4	0.000280869	-1.57335	HeartECM	group2
QYEHNIINYK	QMNQLKQYEHN	NIINYKNNIDK	none	full	0	0	0.000281245	-1.22038	HeartECM	group2
INLWHLEITDR	SADDLRINLWH	LEITDRSFNIV	none	full	0	2	0.000282516	-2.18113	HeartECM	group2
LLADQAEAR	DKARKKLLADQ	DQAEARRSKTK	none	full	0	0	0.000283886	-1.56007	HeartECM	group2
CVFEMPNENDKLNDMEPSK	MDSKLRCVFEM	DMEPSKAVPLN	none	full	4	2	0.000284607	1.96427	HeartECM	group2
SASNLIYPIFVTDVPDDVQPIASLPGVAR	TAASTVSASNL	LPGVARYGVNQ	Cterm	semi	1	5	0.000284906	-2.38296	HeartECM	group2
MVVDSAYEVIK	WKEVHKMVVDS	AYEVIKLKGYT	none	full	0	4	0.000285935	-4.64384	HeartECM	group2
TLPSTLDPAEYDVSPETRR	KPAPLATLPST	SPETRRAQVER	Cterm	semi	0	0	0.000288671	0.862696	HeartECM	group2
LLDEAIQAVK	QDEQEKLLDEA	AIQAVKVQSFQ	none	full	0	4	0.000289692	-3.94947	HeartECM	group2
VLKEQETVLQAQLTLYSGR	WKLQAKVLKEQ	TLYSGRFEEFQ	none	full	1	4	0.000289982	-3.76468	HeartECM	group2
ELFLKEEISLLEDLNQVIENR	KPDTHRELFLK	QVIENRLENKI	none	full	2	4	0.000290686	-1.98935	HeartECM	group2
SDQQLDCALDLMR	NASDQQL	ALDLMRRLPPQ	none	full	0	0	0.000292464	0.67428	HeartECM	group2
RPISADSAIMNPASK	PSNPIRRPISA	MNPASKVIALK	none	full	0	1	0.000292586	-1.54983	HeartECM	group2
SGALLACGIVNSGVR	SEDYIKSGALL	VNSGVRNECDP	none	full	2	2	0.000293382	-2.08831	HeartECM	group2
LDRDLYR	LDRDL	DRDLYRGSHPR	none	full	0	0	0.000293709	0.844526	HeartECM	group2
REIVHLQAGQCGNQIGAK	NAREIVH	NQIGAKFWEVI	none	full	4	2	0.000294193	3.00981	HeartECM	group2
ILVVIEPLLIDEDYYAR	RPYVHKILVVI	EDYYARVEGRE	none	full	1	4	0.000294671	-2.65004	HeartECM	group2
GSIINISSIIGK	VSSGGRGSIIN	SSIIGKVGNIG	none	full	0	0	0.000294955	-2.07512	HeartECM	group2
TAFNEGLK	HGKKVITAFNE	FNEGLKNLDNL	Cterm	semi	2	1	0.000295051	-1.81402	HeartECM	group2
AIGSASEGAQSSLQEVYHK	VQCDARAIGSA	QEVYHKSMTLK	none	full	1	4	0.0002956	-3.51313	HeartECM	group2
DEISELKESFK	EYCTARDEISE	LKESFKDIKKK	none	full	2	4	0.000295711	-2.77905	HeartECM	group2
APSYGAGELLD	RLGTTRAPSYG	AGELLDFSLAD	Nterm	semi	1	2	0.000297704	1.3504	HeartECM	group2
YLTLDSFDAMFR	HKLLSRYLTLD	FDAMFREANHN	none	full	1	4	0.000298373	-2.21435	HeartECM	group2
FQQVPTDALANK	PPGPPRFQQVP	DALANKLFGAP	none	full	4	1	0.00029925	2.53928	HeartECM	group2
SLAALKK	KERSGVSLAAL	LAALKKALAAA	Cterm	semi	3	2	0.000300625	3.08242	HeartECM	group2
HLSSGDLLR	KHFELKHLSSG	SGDLLRQNMLQ	none	full	4	2	0.000301517	3.54214	HeartECM	group2
HLPWALVAAMLAGSVVK	RATVRRHLPWA	AGSVVKELSPL	none	full	1	4	0.000302139	-4.27432	HeartECM	group2
EYVTKGQNVQQVSYAIGALAK	RVKVGNEYVTK	IGALAKSVYEK	Cterm	semi	2	3	0.000302784	-3.54988	HeartECM	group2
SQFLQAAERYGINTTDIFQTVDLWEGK	KQMEQISQFLQ	DLWEGKNMACV	Cterm	semi	1	4	0.000302915	-2.57472	HeartECM	group2
FGAMLDMLTDR	LNQGTRFGAML	DMLTDRCATMC	none	full	1	1	0.000303648	-1.30945	HeartECM	group2
EDSYKDSTLIMQLLR	ELDTLNEDSYK	IMQLLRDNLTL	Cterm	semi	2	4	0.00030451	-2.44634	HeartECM	group2
QIFLGGVDK	FKDKYKQIFLG	LGGVDKRTQFW	none	full	0	0	0.000307138	-1.60933	HeartECM	group2
IDVAVNCAGIAVAIK	KEKFGRIDVAV	IAVAIKTYHQK	none	full	1	4	0.000307577	-5.56118	HeartECM	group2
FKDFYQFTFNFAK	LKEPGRFKDFY	TFNFAKNPGQK	none	full	2	5	0.000311556	-2.18054	HeartECM	group2
AVVGVVAGGGR	ISSANRAVVGV	VAGGGRIDKPI	none	full	0	0	0.000311707	-1.8967	HeartECM	group2
SESNSSITATQPTLAK	GSKMLRSESNS	QPTLAKGRTNM	none	full	4	2	0.000311833	1.71666	HeartECM	group2
VTPQSLFILFGVYGDVQR	NLNPERVTPQS	YGDVQRVKILF	none	full	1	4	0.00031188	-3.59741	HeartECM	group2
SEVASSLVLER	QFVRHESEVAS	SLVLERSLNRV	Cterm	semi	1	5	0.000315239	-3.21872	HeartECM	group2
FTISDHPQPIDPLLK	VVTAVKFTISD	IDPLLKNCIGD	none	full	2	4	0.000315587	-4.15404	HeartECM	group2
TPNGVVLAPVQLGK	YCEYRRTPNGV	PVQLGKWLVLF	none	full	1	4	0.000318279	-5.26821	HeartECM	group2
VWNPAFDVTPHELITGGIITELGVFAPEELR	AAQGIRVWNPA	APEELRGALSA	none	full	2	4	0.000319238	-2.4763	HeartECM	group2
STMVVSWQVPVNDGGSQVIGYHLEYK	VVHATKSTMVV	YHLEYKERSSI	none	full	0	0	0.000319537	-1.89275	HeartECM	group2
EIAYAAGATFLPVR	WEGVLREIAYA	TFLPVRLNVVR	none	full	1	2	0.000319599	-1.76774	HeartECM	group2
VLSQATPAMAGEAELATDQQER	MKNCLRVLSQA	TDQQEREGALE	none	full	1	2	0.000321543	-1.08272	HeartECM	group2
VSALHRENLNK	GSSFQTVSALH	RENLNKLMTNL	Cterm	semi	4	2	0.000321835	3.07755	HeartECM	group2
LLEVDNRVVLPMELPIR	KPGELRLLEVD	MELPIRMLISS	none	full	0	0	0.000322693	1.47929	HeartECM	group2
ITAFVPNDGCLNFIEENDEVLVAGFGR	IKNGKKITAFV	VAGFGRKGHAV	none	full	2	4	0.000323515	-3.46565	HeartECM	group2
ALSTPTEPVQR	GAKLQRALSTP	TEPVQRAGRYR	none	full	2	4	0.000324519	-2.18183	HeartECM	group2
ITFLVAQER	DYGLRRITFLV	LVAQEREFPKF	none	full	0	2	0.000325692	-0.975467	HeartECM	group2
ELEDRFASEANGYQDNIAR	LMRQMRELEDR	QDNIARLEEEI	none	full	0	0	0.000328157	1.09022	HeartECM	group2
QQHGKTVVGQITVDMMYGGMR	RIKTFKQQHGK	MYGGMRGMKGL	none	full	2	4	0.000328221	-4.00257	HeartECM	group2
FEPQINAEESEIR	AVTMERFEPQI	EESEIRYSTWK	none	full	2	4	0.000328683	-3.07866	HeartECM	group2
ETCLITFLLAGIECPR	KLYLPKETCLI	GIECPRGARNL	none	full	0	4	0.000329945	-2.32246	HeartECM	group2
DGQCPLVVEQVR	TLSSGKDGQCP	VVEQVRVVDLE	none	full	2	5	0.000330012	-1.52762	HeartECM	group2
SALGECLAAFAGAFPIAFLETHLDK	YVERQRSALGE	ETHLDKHNVYS	none	full	1	4	0.000333458	-3.41323	HeartECM	group2
SKFADLSEAANR	AEEWYKSKFAD	SEAANRNNDAL	none	full	5	2	0.00033424	2.04109	HeartECM	group2
IAPVASALETTFDVVAAFSGVDLEGGTCSHPLTPDK	ILAEDKIAPVA	PLTPDKVSPLL	none	full	2	5	0.000334847	-3.11175	HeartECM	group2
TREVMVTTQEQTHISHEQIR	QELKSRTREVM	SHEQIRKETEK	none	full	4	1	0.000335718	4.08914	HeartECM	group2
ETIELVHTEPTNVAQLPSR	KLDLERETIEL	AQLPSRIPRDA	none	full	2	4	0.00033753	-4.10877	HeartECM	group2
GRPVPMLIPDELAPTYSLDTR	VKMFLRGRPVP	YSLDTRSELPS	none	full	1	4	0.000339092	-4.06694	HeartECM	group2
PVCAVLLLFPITEK	LSMVPRPVCAV	FPITEKYEVFR	none	full	2	5	0.000339276	-3.16093	HeartECM	group2
DLYNWLEVEFNPLK	VVPEVKDLYNW	EFNPLKLCERV	none	full	2	4	0.000343867	-3.59243	HeartECM	group2
LVLLGESAVGK	KICQFKLVLLG	ESAVGKSSLVL	none	full	1	1	0.000344999	-1.18002	HeartECM	group2
GDVESIEAIQR	QALALKGDVES	IEAIQRMVAGL	none	full	0	4	0.000347397	-3.82884	HeartECM	group2
PSDDTKGFFDPNTEENLTYLQLK	SEILSDPSDDT	TYLQLKERCIK	Cterm	semi	1	0	0.000347715	1.50728	HeartECM	group2
VYAENSAGLSSPSDPSKFTLAVSPVD	LDYQFRVYAEN	AVSPVDPPGTP	Nterm	semi	4	2	0.000348819	4.5214	HeartECM	group2
LWEYLLELLR	KDNVIRLWEYL	LLELLRARRQR	none	full	0	0	0.000351225	-2.93888	HeartECM	group2
DPTAVIFGEDVAFGGVFR	DNSLAKDPTAV	FGGVFRCTVGL	none	full	0	2	0.000351416	-1.83277	HeartECM	group2
MLLEYTDSSYDEK	LTHPIRMLLEY	SSYDEKRYTMG	none	full	2	4	0.000352701	-5.0709	HeartECM	group2
SFTLISCK	NRWFDKSFTLI	TLISCKNGLLG	none	full	0	0	0.000354202	-1.08354	HeartECM	group2
YDLSLPVER	DGYVFKYDLSL	SLPVERLYDLV	none	full	2	4	0.000355018	-3.70211	HeartECM	group2
ELDDVTSNMEQIIK	KSEFKLELDDV	MEQIIKAKANL	Cterm	semi	2	5	0.000356656	-1.74128	HeartECM	group2
IAAQDLLLAVATDFQNESAVALATAATR	FSYTVRIAAQD	ATAATRHLQEA	none	full	1	5	0.000357356	-1.87686	HeartECM	group2
TLSTMIASDTSGDYR	TQMYQKTLSTM	TSGDYRKLLLA	none	full	0	1	0.00035919	-2.2599	HeartECM	group2
TGFGGVNCDR	GSCHCKTGFGG	GVNCDRCVRGY	none	full	3	2	0.000365859	2.96923	HeartECM	group2
VSSDVIDQK	ELQASRVSSDV	DVIDQKVYEIQ	none	full	1	5	0.000365999	-2.16401	HeartECM	group2
LADFGVAGQLTDTQIK	EHGEVKLADFG	TDTQIKRNTFV	none	full	2	4	0.000366215	-2.16265	HeartECM	group2
VVMITGDNK	SRAGIRVVMIT	ITGDNKGTAVA	none	full	2	3	0.000366983	-4.13699	HeartECM	group2
DDFTEER	WMIDSRDDFTE	DFTEERLAKLQ	none	full	0	2	0.000369245	-1.49976	HeartECM	group2
GFTVMNENER	LTHNFKGFTVM	MNENERYDAVQ	none	full	1	2	0.000371053	-1.62852	HeartECM	group2
ADDFFQGTKAALAGGTTMIIDHVVPEPGTSLLAAFDQWR	DQGMTSADDFF	AFDQWREWADS	Cterm	semi	0	2	0.00037412	-0.978981	HeartECM	group2
NVPAMYVAIQAVLSLYASGR	IMFETFNVPAM	LYASGRTTGIV	Cterm	semi	0	2	0.000375888	-2.0813	HeartECM	group2
TDLVEGGKYEFR	DCAFTVTDLVE	GKYEFRIRAKN	Cterm	semi	2	2	0.000377679	0.637277	HeartECM	group2
ELLDFVPK	DVGEEKELLDF	LDFVPKLDQVV	none	full	1	5	0.000378861	-3.06202	HeartECM	group2
AALLAELASLEADALR	LAPEARAALLA	EADALREHCQR	none	full	1	5	0.000379491	-3.12224	HeartECM	group2
AGLITNFNEPINQIATQIAVLIAK	EKSTLRAGLIT	AVLIAKVARLD	none	full	1	2	0.000380592	-1.56897	HeartECM	group2
LAIDHLNEDQLR	AERRKALAIDH	NEDQLREKAKE	Cterm	semi	1	1	0.000380824	-1.56836	HeartECM	group2
TDDEVVQREEEAIQLDGLNASQIR	SREGSRTDDEV	NASQIRELREK	none	full	2	4	0.000380881	-2.23357	HeartECM	group2
DVNYGWLIR	VTHICRDVNYG	YGWLIRYMHAN	none	full	0	0	0.000380902	-1.52228	HeartECM	group2
VLTVWSAPNYCYR	WHFNETVLTVW	PNYCYRCGNVA	Cterm	semi	2	5	0.000381153	-1.54081	HeartECM	group2
QQNSHGGFSSTQDTVVALQALSK	VKWISKQQNSH	LQALSKYGAAT	none	full	2	5	0.000383894	-2.54988	HeartECM	group2
SFQYVKTFNMDEYVGLPR	YKNGDLSFQYV	YVGLPRDHPES	Cterm	semi	2	4	0.000384739	-3.04194	HeartECM	group2
KGIWLEAGR	SDEDPRKGIWL	WLEAGRTLDYY	none	full	4	2	0.000384806	2.42305	HeartECM	group2
IMVDMLDEDGSGK	SIETCKIMVDM	EDGSGKLGLKE	none	full	2	4	0.000386076	-3.19518	HeartECM	group2
EINLLPDR	LANIMKEINLL	NLLPDRVLGTP	none	full	0	0	0.000386486	-0.910851	HeartECM	group2
ETWDDRWVNDVEDSYGQQWTYEQR	HLLGIRETWDD	WTYEQRKIVEF	none	full	2	5	0.000387623	-1.97696	HeartECM	group2
WIVLQDILLK	RWTEDRWIVLQ	QDILLKWQHFT	none	full	2	4	0.000388227	-3.74643	HeartECM	group2
DIICQIAYAR	VRVTNRDIICQ	QIAYARIEGDM	none	full	0	0	0.000389379	-1.0932	HeartECM	group2
SGAILSYIMCVAMNRSLANVILGGYGTTSTAGGK	GALIGSSGAIL	STAGGKPMEIS	Cterm	semi	1	2	0.000392917	-1.19885	HeartECM	group2
DAEVVLCGGTESMSQSPYCVRNVR	QEICSKDAEVV	CVRNVRFGTKF	none	full	2	5	0.000393812	-1.93499	HeartECM	group2
LVFLGLDNAGK	YKKSGKLVFLG	LDNAGKTTLLH	none	full	0	0	0.000395218	-1.1578	HeartECM	group2
VDPEGKITGEAFVQFASQELAEK	NGITLPVDPEG	QELAEKALGKH	Cterm	semi	2	3	0.000396044	-2.52009	HeartECM	group2
LLEAQACTGGIIHPTTGQK	SITGQRLLEAQ	PTTGQKLSLQD	none	full	0	0	0.000397039	0.651585	HeartECM	group2
FSLDFNLR	EGCGKRFSLDF	LDFNLRTHVRI	none	full	0	2	0.000398338	-1.3641	HeartECM	group2
EDQIDRLDFIR	YSMEEREDQID	RLDFIRNQMNL	none	full	0	1	0.000399001	-1.35043	HeartECM	group2
YIVTCAVVQR	LGKAYKYIVTC	CAVVQRSPYGF	none	full	0	2	0.000399376	-1.99909	HeartECM	group2
VVAEVYDQER	WFGGRKVVAEV	VYDQERFDNSD	none	full	2	5	0.00039938	-2.17459	HeartECM	group2
ELIDKYQLLIK	SAQLDRELIDK	YQLLIKVQDMD	none	full	1	4	0.000400784	-3.40525	HeartECM	group2
LLTPIISTK	PFNISKLLTPI	PIISTKHVLET	none	full	4	1	0.000401876	2.4719	HeartECM	group2
AGLLWALAAALER	QSPRARAGLLW	AAALERRKPVL	none	full	2	4	0.000404363	-2.61306	HeartECM	group2
LDFNLVR	AADMARLDFNL	DFNLVRVVVCN	none	full	1	2	0.000407187	-2.34308	HeartECM	group2
KLDVSIEMPEELDISQLR	LDWVPKKLDVS	DISQLRGTGLQ	none	full	1	5	0.00040896	-3.4559	HeartECM	group2
GNLRPFIHSADDNFGQDPNIEDR	FVKETRGNLRP	PNIEDRSEKFK	none	full	1	4	0.000409063	-2.85463	HeartECM	group2
ADIHTTDSFSTLTVENCNR	SNLSIRADIHT	VENCNRNDAGK	none	full	0	0	0.000410457	-1.52319	HeartECM	group2
VLSQIDVAQKK	KDANQRVLSQI	DVAQKKLQDVS	none	full	4	2	0.000410767	3.14285	HeartECM	group2
PSPTSGTLGGVTR	MNAYIRPSPTS	LGGVTRTTNEA	none	full	0	4	0.000410962	-2.6724	HeartECM	group2
GQMPSDKTIGGGDDSFNTFFSETGAGK	HGIQPDGQMPS	ETGAGKHVPRA	Cterm	semi	1	2	0.000411556	-1.25064	HeartECM	group2
GCSLENVYTVSFPK	YVGVTKGCSLE	TVSFPKPGFVE	none	full	2	4	0.000412978	-2.60624	HeartECM	group2
LLSPFMPFVTEELFQR	LDVGLRLLSPF	EELFQRLPRRT	none	full	0	1	0.000414001	-1.22152	HeartECM	group2
ADGYVLEGK	PGQCGRADGYV	YVLEGKELEFY	none	full	1	4	0.000414368	-3.9648	HeartECM	group2
AQLGVQAFADALLIIPK	PSVKGRAQLGV	LLIIPKVLAQN	none	full	1	4	0.000416809	-4.35221	HeartECM	group2
QTALSETQDPEEVSVTVKAFMTADLPNELIELLEK	LIDQVVQTALS	IELLEKIVLDN	Cterm	semi	0	0	0.000417081	-1.97356	HeartECM	group2
VITAFNDGLNHLDSLK	KAHGKKVITAF	HLDSLKGTFAS	none	full	0	0	0.000418745	-1.12778	HeartECM	group2
VEAPNLVYMVTGNPASDEIK	PSQGDRVEAPN	ASDEIKRLPGD	none	full	2	4	0.000421614	-3.02156	HeartECM	group2
DYLMSTHFWGPVANWGLPIAAINDMK	RSKDFRDYLMS	AINDMKKSPEI	none	full	0	0	0.000422241	-1.7027	HeartECM	group2
LTFLSLLDLPLTIAAEK	LQVSPRLTFLS	TIAAEKVYNPR	none	full	1	3	0.000422262	-2.0966	HeartECM	group2
QAASSQEPSELEELR	ALLNEKQAASS	ELEELRGKNES	none	full	5	2	0.000422851	1.2964	HeartECM	group2
FQSVPAQPGQTSPLLQYFGILLDQGQLNK	PDTIRRFQSVP	QGQLNKYESLE	none	full	1	4	0.000423454	-3.31526	HeartECM	group2
NDLQLQVQSEADSLADAEERCDQLIK	ALMQEKNDLQL	CDQLIKTKIQL	none	full	4	1	0.000424466	4.87683	HeartECM	group2
FIEDLRSQEATEGTMATLR	KALPSRFIEDL	TMATLRCQMSK	none	full	0	0	0.000425581	1.35533	HeartECM	group2
LLDIVAR	QAETKKLLDIV	LDIVARSLYSE	none	full	1	2	0.000425742	-0.967868	HeartECM	group2
GPWIQNK	AQANAIGPWIQ	PWIQNKMEEIA	Cterm	semi	0	0	0.000425838	-1.32667	HeartECM	group2
ELLIQFYK	LAAMVRELLIQ	LIQFYKSTRFK	none	full	0	4	0.000426028	-2.69463	HeartECM	group2
TNLYQDDAVTGEAAGLALGLVMLGSK	VYDLLKTNLYQ	VMLGSKNAQAI	none	full	1	4	0.000427321	-3.43483	HeartECM	group2
LFHLGMN	PAFLRKLFHLG	FHLGMN	none	full	1	2	0.000428526	-0.914634	HeartECM	group2
DTFNHLTTWLEDAR	YDITRRDTFNH	WLEDARQHSNS	none	full	0	0	0.000429664	-1.03814	HeartECM	group2
DTTAWTVGR	PSVVVRDTTAW	AWTVGRICELL	none	full	2	4	0.000429768	-2.96147	HeartECM	group2
RGDLPFVVTR	LKNKLRRGDLP	PFVVTRRIVRK	none	full	2	1	0.000429933	0.776982	HeartECM	group2
AAATQPDGKDTPDEPWAFPAR	GNLARRAAATQ	WAFPAREFLRK	none	full	2	4	0.000431509	-1.95888	HeartECM	group2
VPYPVFESNPEFLYVEGLPEGIPFR	LTEAVKVPYPV	EGIPFRSPTWF	none	full	1	4	0.00043192	-2.8369	HeartECM	group2
LQDAINILK	LGKHSRLQDAI	AINILKEMKEK	none	full	1	4	0.000432471	-5.22492	HeartECM	group2
MNFANVFIGANPLAVDLLEK	LAQMPKMNFAN	VDLLEKMLVLD	none	full	1	4	0.000432592	-4.38618	HeartECM	group2
QIFLGGVDR	FKDKYKQIFLG	LGGVDRHKQFW	none	full	0	0	0.000435216	-1.36931	HeartECM	group2
ILGPQGNTIK	FNFVGKILGPQ	QGNTIKRLQEE	none	full	2	2	0.000435476	1.77122	HeartECM	group2
NNIDKLEGDHQLIQEALVFDNK	NIINYKNNIDK	LVFDNKHTNYT	none	full	0	0	0.000437781	-1.12853	HeartECM	group2
GSPGGLCSPSVEEK	PMGYWRGSPGG	PSVEEKLEHLE	none	full	1	5	0.000439029	-2.38749	HeartECM	group2
LVQASEELLR	KLVALKLVQAS	SEELLREHYVE	none	full	1	4	0.000439758	-3.76238	HeartECM	group2
TLTSFPESSAEQALDHEYNLVK	SEEATKTLTSF	EYNLVKLDESF	none	full	2	0	0.000441194	0.923415	HeartECM	group2
EKTIDDLEDELYAQK	RSVAKLEKTID	ELYAQKLKYKA	Cterm	semi	4	2	0.000441363	1.89844	HeartECM	group2
SVVPGGGAVEAALSIYLENYATSMGSR	RVLELKSVVPG	TSMGSREQLAI	none	full	2	3	0.000442017	-3.52779	HeartECM	group2
GDFDENLNYPEQK	DVHIVRGDFDE	NYPEQKVVTVG	none	full	1	4	0.000442865	-3.1549	HeartECM	group2
QWFVNITDIK	LIRASKQWFVN	NITDIKAAAKE	none	full	1	4	0.000443773	-4.72916	HeartECM	group2
VYIGSFWAQPLQNTDNR	TPEVLRVYIGS	QNTDNRRLFEA	none	full	0	2	0.000447166	-2.04288	HeartECM	group2
LWSYLQELLR	KDNILRLWSYL	LQELLRSRRQR	none	full	0	4	0.000447222	-4.09063	HeartECM	group2
TPAAAAAPVEK	GSTALKTPAAA	AAPVEKTIPSE	none	full	1	5	0.000448944	-1.58859	HeartECM	group2
VTLLLFK	LFPECRVTLLL	TLLLFKDVKNA	none	full	2	4	0.000449215	-1.43367	HeartECM	group2
EFDDLSPEQQR	KAYTGREFDDL	SPEQQRQACRT	none	full	1	5	0.000449621	-2.31818	HeartECM	group2
CQDETQTISSLK	SDVRQKCQDET	TISSLKTQIQS	none	full	2	4	0.000451177	-2.25663	HeartECM	group2
IIWELIK	IIWEL	IWELIKGALLA	none	full	2	4	0.000451544	-5.07418	HeartECM	group2
VLEILEVLVSR	MPKVVRVLEIL	EVLVSRHHVAP	none	full	1	4	0.000451603	-3.49696	HeartECM	group2
YDEAASYIQSK	YTGANKYDEAA	SYIQSKFEDLN	none	full	0	0	0.000453018	-2.02041	HeartECM	group2
LPNQTHPDTPVGDESQAR	YQQALRLPNQT	DESQARVVRVV	none	full	2	4	0.000453033	-2.4292	HeartECM	group2
PPIIDGGSPIINYVVEKR	AYVTWDPPIID	YVVEKRDAERK	Cterm	semi	1	1	0.000456588	1.84703	HeartECM	group2
LQKEMEGLSQQYEEK	EEGKKRLQKEM	QQYEEKAAAYD	none	full	4	2	0.000456931	4.30951	HeartECM	group2
EITAIESSVPVQLLESVLQELK	FKSSNREITAI	VLQELKGLQEF	none	full	0	2	0.000457704	-1.69264	HeartECM	group2
LDQEAENLVATVVPTHLAAAVPEVAVYLK	RTWYAKLDQEA	VAVYLKEAVGN	none	full	2	4	0.000464494	-2.50663	HeartECM	group2
SLLESAYQR	NSQTSRSLLES	ESAYQRKAEQL	none	full	1	5	0.000465283	-1.91602	HeartECM	group2
LYMVLITTK	YQPMEKLYMVL	VLITTKNSNIL	none	full	1	4	0.000466752	-3.7785	HeartECM	group2
GHAADVFEAYTQLLTEMVLR	LRQYVKGHAAD	TEMVLRLPYQI	none	full	0	4	0.000466778	-3.03162	HeartECM	group2
ALNPLEDWLR	LGALGKALNPL	LEDWLRLHTYL	none	full	1	4	0.000468917	-3.3345	HeartECM	group2
VLSYAPGPLDNDMQQLAR	EEPSVRVLSYA	MQQLARETSKD	none	full	5	1	0.000470541	1.7208	HeartECM	group2
QTLMWSATWPK	QIRPDRQTLMW	SATWPKEVRQL	none	full	0	4	0.000474135	-3.54545	HeartECM	group2
SLYYYIQQDTK	KRKYGKSLYYY	IQQDTKGDYQK	none	full	0	0	0.000476484	-0.93886	HeartECM	group2
QADCAVLIVAAGVGEFEAGISK	MITGTSQADCA	EAGISKNGQTR	Cterm	semi	2	4	0.000477596	-2.23293	HeartECM	group2
NIDNPAIADIYTEHAHQVVVAK	KCVILRNIDNP	QVVVAKYAPSG	none	full	2	4	0.000479446	-4.23743	HeartECM	group2
IIDFLSALEGFK	TYSKKKIIDFL	ALEGFKVMCKV	none	full	2	5	0.000479823	-1.89847	HeartECM	group2
PLFVQLLYSSVENIQR	FRLNTIPLFVQ	VENIQRVAAGV	Cterm	semi	1	1	0.000482222	-1.84128	HeartECM	group2
GQVLPADSLLNIVDVELIYGGIK	LHSLERGQVLP	IYGGIKYALKV	none	full	1	1	0.000484291	-2.04656	HeartECM	group2
LTIAEER	RGKGIRLTIAE	TIAEERDKRLA	none	full	0	0	0.000486616	-1.43568	HeartECM	group2
TGVTGPYVLGTGLSLYFLSK	QFLYPKTGVTG	LYFLSKEIYVI	none	full	0	1	0.000488901	-1.56884	HeartECM	group2
QGIEMHLFR	TRTGSRQGIEM	EMHLFRVETHR	none	full	2	0	0.000490957	-0.665275	HeartECM	group2
LGFEEFK	SDTTGKLGFEE	GFEEFKYLWNN	none	full	1	4	0.000491467	-2.91272	HeartECM	group2
ALEEAMEQKAELER	ALSLARALEEA	KAELERLNKQF	none	full	0	0	0.000493125	1.37679	HeartECM	group2
VLTSGCDSSALEGLPLIK	TLGFERVLTSG	GLPLIKQLIDQ	none	full	2	4	0.000494802	-1.79943	HeartECM	group2
NSLSSFK	LDDERVNSLSS	SLSSFKEAVKN	Cterm	semi	0	3	0.00049487	-2.25011	HeartECM	group2
GILEYLTVAEVVETMEDLVTYTK	IIRVCKGILEY	LVTYTKNLGPG	none	full	2	4	0.000498558	-2.13794	HeartECM	group2
QQNSKIEDEQALALQLQK	KEFDISQQNSK	ALQLQKKLKEN	Cterm	semi	0	0	0.000501678	0.89464	HeartECM	group2
QDIFQEQLAAIPEFMNLGPLFK	KLAPSRQDIFQ	LGPLFKSSEPV	none	full	2	4	0.000503129	-2.23427	HeartECM	group2
APSAEVEMTAYVLLAYLTSESSRPT	SFYQPRAPSAE	ESSRPTRDLSS	Nterm	semi	1	3	0.000504006	-3.30406	HeartECM	group2
GYQGDPSSALLELLDPEQNANFLDHYLDVPVDLSK	VDKIGRGYQGD	PVDLSKVLFIC	none	full	0	2	0.000506902	-1.99892	HeartECM	group2
ILACGGDGTVGWILSTLDQLR	KVHNLRILACG	TLDQLRLKPPP	none	full	2	3	0.000507263	-1.53805	HeartECM	group2
ISTPVDVNNR	ISTLKKISTPV	VDVNNREMMLS	none	full	0	1	0.000507305	-1.71025	HeartECM	group2
GYGPATQVR	AARNEKGYGPA	PATQVRWLQET	none	full	1	4	0.000507968	-1.96152	HeartECM	group2
NDFTEEEEAQVR	KTFNIKNDFTE	EEAQVRKENQW	none	full	0	0	0.000508476	-1.09782	HeartECM	group2
AELAELPLR	ISALIKAELAE	AELPLRLFLQG	none	full	2	5	0.000510147	-3.04821	HeartECM	group2
SLPNEEIVQK	TAASARSLPNE	EEIVQKIEEVL	none	full	4	2	0.00051089	4.20698	HeartECM	group2
EVIITPNSAWGGEGSLGCGIGYGYLHR	DTDNCREVIIT	YGYLHRIPTRP	none	full	2	4	0.000511736	-2.64247	HeartECM	group2
YTLTVENNSGKK	RNDAGKYTLTV	NNSGKKSITFT	none	full	0	0	0.000512519	-1.90436	HeartECM	group2
ATCIGNNSAAAVSMLK	NYGGWKATCIG	AVSMLKQDYKE	none	full	2	5	0.000514825	-1.92005	HeartECM	group2
VLGDLIFNQPDR	GDIDRKVLGDL	FNQPDRRQLLN	none	full	1	4	0.00051635	-2.98405	HeartECM	group2
MLLEDELQDAVLLLFANK	AAVLQKMLLED	LLFANKQDLPN	none	full	0	5	0.000516503	-2.89912	HeartECM	group2
LPLFGLGR	LQLLARLPLFG	LFGLGRLVTRK	none	full	0	0	0.000519859	-1.17238	HeartECM	group2
VNKHPDPTTLCLIAAEAGLTEEQTQK	EYNFNKVNKHP	EEQTQKWFKQR	none	full	1	4	0.000521941	-4.40858	HeartECM	group2
EEELQQTLQQEQNMLDRLR	FVVQQREEELQ	MLDRLRSEAEA	none	full	3	0	0.000524204	2.63111	HeartECM	group2
IIEDCSNSDETVK	TSYVKKIIEDC	SDETVKLLRFC	none	full	2	4	0.000525644	-2.13169	HeartECM	group2
QDSVVNFLK	RVPGPKQDSVV	VVNFLKSKRPP	none	full	1	1	0.000525749	-0.554813	HeartECM	group2
QQISLATQMVR	TLIGKKQQISL	ATQMVRMILKI	none	full	2	5	0.000528293	-2.02611	HeartECM	group2
AGVATALAHK	AFQKVVAGVAT	TALAHKYH	Cterm	semi	2	1	0.000529996	-1.89524	HeartECM	group2
IQQIIEGK	VASPSRIQQII	QIIEGKLFPMK	none	full	0	2	0.000530151	-1.26342	HeartECM	group2
VITEEEKNFK	KKEKARVITEE	EEKNFKAFASL	none	full	4	2	0.000530651	3.07281	HeartECM	group2
IIEVVDAIMTTAQSHQR	DSALHRIIEVV	AQSHQRTFVLE	none	full	0	5	0.000536102	-3.87636	HeartECM	group2
QMWITKQEYDEAGPSIVHR	SLSTFQQMWIT	PSIVHRKCF	Cterm	semi	1	1	0.000539258	-1.4673	HeartECM	group2
GLIVYQLENQPSEFR	VATAERGLIVY	QPSEFRRIESP	none	full	1	4	0.000539557	-2.36765	HeartECM	group2
MGSGTAVAKTASEMVLADDNFSTIVAAVEEGR	SEIGIAMGSGT	AVEEGRAIYNN	Cterm	semi	0	0	0.000539717	-1.72941	HeartECM	group2
VTEQEWR	LDAASKVTEQE	TEQEWREKAKK	none	full	1	5	0.000539832	-2.05883	HeartECM	group2
VPTISINK	VQVMGKVPTIS	TISINKTDGCH	none	full	0	4	0.000544196	-4.38882	HeartECM	group2
VEEISPNIR	VLYNQRVEEIS	ISPNIRYCAYN	none	full	1	4	0.000544548	-2.82327	HeartECM	group2
AVTLHDQGTTQWADLSSQFYLR	ILGGVKAVTLH	SQFYLREEDIG	none	full	2	4	0.000549586	-3.63676	HeartECM	group2
VEEAYDLAR	YSYDLKVEEAY	AYDLARRAIYQ	none	full	1	4	0.000549806	-5.38465	HeartECM	group2
LIIWDSYTTNK	ASQDGKLIIWD	SYTTNKVHAIP	none	full	0	0	0.000550235	-1.34788	HeartECM	group2
LFQVEYAIEAIK	FSPEGRLFQVE	AIEAIKLGSTA	none	full	2	4	0.000550495	-3.70697	HeartECM	group2
WPVFELK	GRLGSKWPVFE	PVFELKAISCL	none	full	0	0	0.000551245	-1.08552	HeartECM	group2
LGLSIPDLTPK	EALASRLGLSI	PDLTPKQVDMW	none	full	0	0	0.00055263	-0.770308	HeartECM	group2
MVDIFDGK	SLAFFRMVDIF	DIFDGKIVIDG	none	full	0	0	0.000554287	-1.71758	HeartECM	group2
DPSQELEFIADILSQDAK	LVEWLKDPSQE	LSQDAKNYHAW	none	full	2	5	0.00055571	-1.89791	HeartECM	group2
MWFQWSEQR	LEDGIRMWFQW	QWSEQRDYIDT	none	full	0	4	0.000558975	-3.89171	HeartECM	group2
VYQETSEMR	GDGAPKVYQET	ETSEMRSAPGG	none	full	1	4	0.000561091	-1.8486	HeartECM	group2
PETLDKFDK	GLFKTHPETLD	LDKFDKFKNLK	Cterm	semi	2	5	0.000562728	-2.13259	HeartECM	group2
TLTDLLLR	AWENFRTLTDL	TDLLLRFEPNL	none	full	1	0	0.000565971	-1.77503	HeartECM	group2
AVNVAFLGCPGFAEVLQTFR	CPPRPKAVNVA	VLQTFRTCRGM	none	full	1	4	0.000569478	-4.0922	HeartECM	group2
VDSDNLCTEEIFPTEGAGTDLR	KDLLNKVDSDN	AGTDLRSNYLL	none	full	0	4	0.000571417	-3.50752	HeartECM	group2
ALDEETRSHEAQVQEMR	VTVLKKALDEE	QVQEMRQKHTQ	none	full	2	2	0.00057272	3.83777	HeartECM	group2
DAIGISLLK	ISYDVKDAIGI	GISLLKKSGIE	none	full	2	5	0.000573896	-2.40366	HeartECM	group2
TISPEHVIQALESLGFGSYISEVK	NKSEKKTISPE	YISEVKEVLQE	none	full	2	4	0.000575977	-2.76294	HeartECM	group2
DSSRTDSGAYILTATNPGGFAK	THLINKDSSRT	PGGFAKHIFNV	none	full	2	0	0.000582253	1.50952	HeartECM	group2
GLLIDLLIK	KLLYSRGLLID	IDLLIKSNVSR	none	full	1	4	0.000585824	-4.11193	HeartECM	group2
VSFYQLSHFLQCK	ADGGPRVSFYQ	HFLQCKEDNPD	none	full	0	0	0.000590747	-1.27152	HeartECM	group2
VELEGGQGPGK	LLYPMRVELEG	GQGPGKRGICS	none	full	0	3	0.000593506	-2.05224	HeartECM	group2
NAASANISGSVPLEHF	VTASYKNAASA	VPLEHF	none	full	0	2	0.000595413	0.8907	HeartECM	group2
MRIESLSSQLSNLQK	ELMESRMRIES	LSNLQKESRAC	none	full	3	2	0.000598092	2.99357	HeartECM	group2
MLGILVENQVR	VAKEEKMLGIL	VENQVRSGVSG	none	full	2	2	0.000598641	-1.37752	HeartECM	group2
EQEQVMEAQER	LRQRQKEQEQV	MEAQERSFREN	none	full	2	4	0.000599145	-1.62181	HeartECM	group2
DWGEAAEAEDLGYGGGQGPLDQCQDLR	PGREPRDWGEA	QCQDLREAYRY	none	full	3	2	0.000601674	2.43976	HeartECM	group2
PSADAPMFVMGVNHEK	RVIISAPSADA	GVNHEKYDNSL	Cterm	semi	2	4	0.000601948	-1.30464	HeartECM	group2
NIGFVMVDSR	QVLEHKNIGFV	VMVDSRKEAKL	none	full	1	0	0.000603584	-1.47916	HeartECM	group2
EFGAGPLFNQILPLLMSPTLEDQER	ITDKAREFGAG	LEDQERHLLVK	none	full	0	3	0.000604757	-3.08419	HeartECM	group2
MASGGGVPTDEEQATGLEREIMIAAQK	AAVTRSMASGG	MIAAQKGLDPY	Cterm	semi	3	1	0.000607881	2.49279	HeartECM	group2
LPLMECVQMTQDVQK	GNQAVRLPLME	TQDVQKAMDER	none	full	2	4	0.000609875	-3.73304	HeartECM	group2
AQIDVTPVGSKLEIR	REAPTKAQIDV	SKLEIRNAAHE	none	full	0	0	0.000610697	1.9416	HeartECM	group2
ANIAGATDVKWVLNGTELPNSEEYR	QRATLKANIAG	NSEEYRYGVSG	none	full	2	0	0.000611971	1.01276	HeartECM	group2
VAMNILNSGR	VGGGFKVAMNI	ILNSGRFSMGS	none	full	2	4	0.00061433	-2.86835	HeartECM	group2
AGIGPPSDASNPVLMKDVAYPPGPPSNAHVTDTTK	VSAENRAGIGP	VTDTTKKSASL	none	full	0	0	0.000615028	1.47592	HeartECM	group2
TFNLPLLMLGGGGYTIR	CVEVAKTFNLP	GGYTIRNVARC	none	full	1	4	0.000618001	-2.65541	HeartECM	group2
VQLEPIPGR	FMSRLKVQLEP	EPIPGRLLQAE	none	full	2	4	0.000619628	-3.51439	HeartECM	group2
TDIQIAVPSGCYGR	EKAIVKTDIQI	SGCYGRVAPRS	none	full	2	2	0.000621337	0.650396	HeartECM	group2
GEAALKIDSIISQDSAWYTATAINK	RIEGTRGEAAL	ATAINKAGRDT	none	full	1	1	0.000621757	0.871203	HeartECM	group2
VNDSTMLGASGDYADFQYLK	ISRIMRVNDST	DFQYLKQVLGQ	none	full	2	4	0.000621914	-2.07783	HeartECM	group2
ALQTILSQPVTYEAYR	KEPLQKALQTI	TYEAYRECTVE	none	full	0	0	0.000622192	-2.05295	HeartECM	group2
IVEIVDAITTTAQSHQR	DSALHRIVEIV	AQSHQRTFVLE	none	full	2	5	0.000623308	-4.19862	HeartECM	group2
GDQVLEEGDRVK	KATWTFGDQVL	EGDRVKMKTIS	Cterm	semi	2	1	0.000623905	1.09722	HeartECM	group2
TAMNVNDLFLAIAK	METSAKTAMNV	FLAIAKKLPKS	none	full	4	2	0.000624498	2.36626	HeartECM	group2
VTGAVDVTLGAVQNSVDKTK	ETVATRVTGAV	SVDKTKSAMTS	none	full	3	2	0.000625016	3.97781	HeartECM	group2
FNEFKALYGDTLVTGFAR	IVDGSRFNEFK	VTGFARIFGYP	none	full	2	1	0.000626809	-1.12082	HeartECM	group2
RVEIMEEESEQ	LLYGPRRVEIM	EEESEQ	none	full	2	4	0.000628154	-3.90661	HeartECM	group2
IQEKVDSIDDR	NINSDRIQEKV	DSIDDRHRKNR	none	full	4	2	0.000628822	2.67283	HeartECM	group2
SASLIWARPK	VDVTKNSASLI	IWARPKHDGGS	Cterm	semi	2	1	0.000631543	1.08564	HeartECM	group2
LNVLTEK	ATMDKKLNVLT	NVLTEKVDRLL	none	full	0	0	0.000633166	-1.58332	HeartECM	group2
DYHIFYQILSNK	QLKAERDYHIF	QILSNKKPELL	none	full	0	2	0.000633196	-3.52881	HeartECM	group2
GTLMELGISPIVTSGLIMQLLAGAK	ILASNRGTLME	LLAGAKIIEVG	none	full	1	5	0.000636191	-1.3938	HeartECM	group2
IAAYAYSALSQIR	LQQVSRIAAYA	ALSQIRVDAKE	none	full	0	5	0.000638818	-2.56374	HeartECM	group2
LAMTGAGIDR	HQNMYRLAMTG	GAGIDRHLFCL	none	full	0	0	0.000638885	-1.42393	HeartECM	group2
LAFADEVMEEILDSADNPLTGR	DSLRMRLAFAD	NPLTGRKWWME	none	full	2	3	0.000639219	-1.42537	HeartECM	group2
ELTPLQAMMLR	KKKNMKELTPL	QAMMLRMAGQE	none	full	2	4	0.000639378	-2.17742	HeartECM	group2
LSDLDSETR	NPENSKLSDLD	LDSETRSMVEK	none	full	1	5	0.000639469	-2.88718	HeartECM	group2
LLYSVGANVSAEK	FQDQLKLLYSV	NVSAEKISQLL	none	full	1	3	0.000640793	-2.9038	HeartECM	group2
VLITTDLLAR	RSGSSRVLITT	TDLLARGIDVQ	none	full	0	0	0.000641511	-0.896285	HeartECM	group2
MAAADGDDSLYPIAVLIDELR	MAAAD	LIDELRNEDVQ	none	full	1	2	0.0006454	-1.82956	HeartECM	group2
IEDLEEGQQVIR	LMLDSRIEDLE	GQQVIRSVNLL	none	full	0	5	0.000647651	-2.08686	HeartECM	group2
LQVIIIGSR	RPADFKLQVII	IIIGSRGVGKT	none	full	0	1	0.000647781	-1.73976	HeartECM	group2
TGIQILLK	REISLKTGIQI	IQILLKEYSFD	none	full	1	4	0.000648006	-4.09533	HeartECM	group2
LPAQSEPVR	EESEARLPAQS	QSEPVRRPWEK	none	full	0	2	0.000649948	-1.32487	HeartECM	group2
QGSPTPALPEKR	DSAAFRQGSPT	ALPEKRRMSVG	none	full	4	2	0.000654	2.56976	HeartECM	group2
IFGQANTSLK	NRMFDRIFGQA	ANTSLKRWLLD	none	full	0	0	0.000654722	-2.13994	HeartECM	group2
DMILNFAK	TTRERRDMILN	ILNFAKQNAFK	none	full	1	4	0.000655514	-3.48801	HeartECM	group2
TLTTAAVSTAQPILSK	AEKGVKTLTTA	QPILSKLEPQI	none	full	0	0	0.000655657	2.5601	HeartECM	group2
TVLTGTKDTVCAGLTGAINVAK	GLGTSKTVLTG	AINVAKGAAQG	none	full	1	1	0.000659422	2.04682	HeartECM	group2
IFPIGDVPLETEDLTSWLYQR	THVHYRIFPIG	SWLYQRFIEKE	none	full	0	0	0.000660547	-0.843123	HeartECM	group2
DPFLSLVPYPISTTVGVFYPYNDTVDGVYK	LLWGYKDPFLS	VDGVYKVFNGK	none	full	1	4	0.000661836	-1.77613	HeartECM	group2
TFSEERNEGQVQGADVLAVNGTR	GKDDQKTFSEE	AVNGTREDGLP	none	full	4	2	0.000663097	1.4626	HeartECM	group2
ENTEGEYSSLEHESVAGVVESLK	DILIVRENTEG	VVESLKIITKA	none	full	0	0	0.000665352	-1.46417	HeartECM	group2
LTTPTYGDLNHLVSLTMSGITTSLR	CFRTLRLTTPT	ITTSLRFPGQL	none	full	2	4	0.000665946	-4.20993	HeartECM	group2
DMHGDSEYNIMFGPDICGPGTK	SGLDQKDMHGD	CGPGTKKVHVI	none	full	2	4	0.000667983	-2.56187	HeartECM	group2
EQLAIAEFAR	TSMGSREQLAI	IAEFARSLLVI	none	full	0	0	0.000669923	-1.28796	HeartECM	group2
TEGDLLLSVLLYGQPVR	LVYTARTEGDL	YGQPVRGSPFR	none	full	5	2	0.000672594	1.4176	HeartECM	group2
SPGPNVAVNTKDIIYIGGAPDVATLTR	DLVTGRSPGPN	VATLTRGKFSS	none	full	4	0	0.000672773	2.24897	HeartECM	group2
DTVLSALSR	AFLHIKDTVLS	LSALSREPTVD	none	full	0	4	0.000674724	-3.16308	HeartECM	group2
ALYYLQIHPQELR	VVAVGRALYYL	HPQELRQISHT	none	full	1	4	0.000676467	-3.98236	HeartECM	group2
AEYFRDQEGQDVLLFIDNIFR	LTGLTVAEYFR	IDNIFRFTQAG	Cterm	semi	1	2	0.000677306	-1.73236	HeartECM	group2
MLALEVFAHALR	AVNGKKMLALE	FAHALRFFKEH	none	full	0	0	0.000680921	-1.76566	HeartECM	group2
NATLSVEPEGR	TTWARTNATLS	VEPEGRSCWDE	Cterm	semi	2	5	0.000681334	-2.65013	HeartECM	group2
ILHLLGQEGPK	TVLATRILHLL	GQEGPKTNNPS	none	full	2	4	0.00068209	-3.11031	HeartECM	group2
GWAPTLIGYSMQGLCK	VRGLAKGWAPT	MQGLCKFGFYE	none	full	0	0	0.000685291	-1.02713	HeartECM	group2
DLGYIYFYQR	SEKPPKDLGYI	IYFYQRVVS	none	full	1	4	0.000686833	-3.52039	HeartECM	group2
GAQAAIVVYDITNEESFAR	APMYYRGAQAA	EESFARAKNWV	none	full	0	1	0.000687109	-2.08752	HeartECM	group2
TDGGVMDELINEELETFNSR	LLAQTLTDGGV	ETFNSRWRELH	Cterm	semi	1	1	0.000687803	-0.819811	HeartECM	group2
VAVVEYHDGSR	SQKRIRVAVVE	YHDGSRAYLEL	none	full	1	3	0.000690906	-2.34199	HeartECM	group2
ALCLLLGPDFFTDVITIETADHAR	RPHARRALCLL	TADHARLQLQL	none	full	1	4	0.000692021	-2.92626	HeartECM	group2
SGILPILVHCLER	IDDLIKSGILP	VHCLERDDNPS	none	full	1	4	0.000696097	-2.31956	HeartECM	group2
LVRPLYSVEVM	EDREIKLVRPL	YSVEVMETETA	Nterm	semi	2	4	0.000696098	-4.73477	HeartECM	group2
GTDTVAGIALIK	HLVNFKGTDTV	GIALIKKYYGT	none	full	1	4	0.000697893	-4.59009	HeartECM	group2
ALATALGDKK	LNSKDAALATA	ALGDKKSLEGD	Cterm	semi	4	2	0.000698015	2.00312	HeartECM	group2
DGQVPEVLGCGCDPHGSISSQCDAAGQCQCK	GQPCHRDGQVP	GQCQCKAQVEG	none	full	3	1	0.000698427	1.51862	HeartECM	group2
LYEPDQLQELK	QALSPKLYEPD	QLQELKIDNLD	none	full	0	2	0.000701669	-0.954702	HeartECM	group2
TAAASSSLERSYELPDGQVITIGNER	FEQEMVTAAAS	TIGNERFRCPE	Cterm	semi	3	2	0.000702692	3.56286	HeartECM	group2
AWASSFDAFFK	NAAWASS	FDAFFKNFKRE	none	full	2	4	0.000704983	-2.69002	HeartECM	group2
DTEMGQQSLLFQIDYPEIAEGIMPR	KVTKQRDTEMG	EGIMPRHRFMS	none	full	2	4	0.000705027	-2.14184	HeartECM	group2
LSCLPAFK	AEAVVRLSCLP	CLPAFKDLIAK	none	full	0	1	0.000708471	-0.720776	HeartECM	group2
FTLPPLVFAAYQLAFR	GNQRIRFTLPP	YQLAFRYKENS	none	full	0	3	0.000712979	-2.91641	HeartECM	group2
QGTVHAEVEENPGSGQFEFR	GSEPGKQGTVH	GQFEFRYIFVE	none	full	1	4	0.000717642	-2.90732	HeartECM	group2
QGQGQLVTCSGAFK	VVDLERQGQGQ	CSGAFKEGSLR	none	full	2	5	0.000719828	-1.54323	HeartECM	group2
DILHPPEVELDVTCRDVITVR	ESVIAKDILHP	DVITVRVGQTI	none	full	0	0	0.000720004	0.883834	HeartECM	group2
SDPLCVLLQDVGGAWAELCR	KDIGSKSDPLC	WAELCRTERVR	none	full	1	4	0.000721517	-1.81603	HeartECM	group2
DFIYVSQDPK	PKAYLRDFIYV	VSQDPKDQLLL	none	full	0	0	0.00072408	-0.913811	HeartECM	group2
ADMWSFGITAIELATGAAPYHK	RGYDFKADMWS	AAPYHKYPPMK	none	full	1	2	0.00072562	-1.62362	HeartECM	group2
LIQALALKGDVESIEAIQR	QIAVTRLIQAL	IEAIQRMVAGL	none	full	2	4	0.00072589	-2.81084	HeartECM	group2
DWSDHALWWEK	KLDVKKDWSDH	ALWWEKKRTWL	none	full	1	4	0.000726374	-3.69024	HeartECM	group2
KNLEQISANITK	KRTLPKKNLEQ	SANITKFNIQG	none	full	2	4	0.00072833	-3.54625	HeartECM	group2
GDTNEVPQAETLKLAEESGTQK	ESQLKDGDTNE	ESGTQKTSTEM	Cterm	semi	3	0	0.00073532	1.7147	HeartECM	group2
CQSLTEDLEFR	VDLENRCQSLT	EDLEFRKNMYE	none	full	2	4	0.000739899	-3.70699	HeartECM	group2
SLESINSR	AKKTKKSLESI	ESINSRLQLVM	none	full	1	5	0.000741005	-1.26896	HeartECM	group2
MFNWMVTR	KSVYEKMFNWM	NWMVTRINATL	none	full	0	0	0.000741586	-1.24288	HeartECM	group2
FEEEGNPYYSSAR	EPIIKRFEEEG	YYSSARLWDDG	none	full	2	4	0.000743535	-2.62595	HeartECM	group2
FASCFYGPFR	MSYSAKFASCF	FYGPFRDAAQS	none	full	1	4	0.000745318	-4.31855	HeartECM	group2
VEDLPADDILR	EHSEQKVEDLP	ADDILRVEKYL	none	full	1	4	0.000748368	-4.56629	HeartECM	group2
YYITIIDAPGHR	KFETTKYYITI	DAPGHRDFIKN	none	full	0	1	0.000749978	-2.98948	HeartECM	group2
NVHIIVSWMIAQSVTAVAGLVSYPFDTVR	MLPDPKNVHII	PFDTVRRRMMM	none	full	2	4	0.000749992	-2.43055	HeartECM	group2
NGETELCMEGR	LTFIDKNGETE	LCMEGRGIPAP	none	full	2	5	0.000755463	-2.22546	HeartECM	group2
HGNEIYIAPSGVQK	GGISLKHGNEI	PSGVQKERIQP	none	full	2	4	0.000758597	-4.38417	HeartECM	group2
NEVETQILTR	TIARTINEVET	TQILTRDAKGI	Cterm	semi	0	0	0.000761322	-1.00844	HeartECM	group2
AENNPWVTPIADQFQLGVSHVFEYIR	QKQVFKAENNP	VFEYIRSETYK	none	full	2	2	0.000762546	-1.93062	HeartECM	group2
GIPNVLRR	PSYFSKGIPNV	PNVLRRTRERI	none	full	4	2	0.000764071	4.89614	HeartECM	group2
DCAVLSAILDLIK	DDTKSRDCAVL	ILDLIKTQEKA	none	full	2	4	0.000765264	-2.0266	HeartECM	group2
MGMEAVMALLEATPDTPACVVSLSGNQSVR	RILSSKMGMEA	GNQSVRLPLME	none	full	2	4	0.000765595	-3.46073	HeartECM	group2
STCHNQNSMSICEEFSQQADDKGCFR	KYSRYRSTCHN	DKGCFRQVVKT	none	full	2	5	0.000767852	-1.59244	HeartECM	group2
QKEITALAPSTMK	GIADRMQKEIT	APSTMKIKIIA	Cterm	semi	5	1	0.000767993	1.81463	HeartECM	group2
QVLLYDPQVNSPK	FPKLKRQVLLY	QVNSPKDFTEG	none	full	1	5	0.000768478	-2.17779	HeartECM	group2
FASLSELHCDK	DSLKGTFASLS	ELHCDKLHVDP	Cterm	semi	1	4	0.000771704	-2.47383	HeartECM	group2
AILPCQDTPSVK	QAIHCRAILPC	DTPSVKLTYTA	none	full	2	4	0.000773533	-3.51079	HeartECM	group2
SNYSVSLVGPAPW	NASNYSV	VGPAPWGFRLQ	Nterm	semi	0	0	0.000774815	-1.1018	HeartECM	group2
ATLILQIVDKPSPPQDIR	ENMEDKATLIL	PPQDIRIVETW	none	full	0	0	0.0007749	-1.65391	HeartECM	group2
REIAGATPHITAAEGR	IEDAKKREIAG	TAAEGRLHNMI	none	full	3	2	0.000775175	1.91198	HeartECM	group2
VSEEAESQQWDTSKGDQVSQNGLPAEQGSPR	PDPNTKVSEEA	EQGSPRMAGTM	none	full	4	1	0.000775592	1.25052	HeartECM	group2
MNALFEGR	EESQRKMNALF	ALFEGRRIEFA	none	full	3	2	0.000775612	2.27332	HeartECM	group2
LFYSTFATDDR	NKLEKRLFYST	FATDDRREGMT	none	full	1	4	0.000776746	-3.34003	HeartECM	group2
KGFLSGLLDNIK	YSSGSRKGFLS	LLDNIKQELAK	none	full	2	3	0.000776898	-1.93429	HeartECM	group2
TLEVEIEPGVR	LVNEERTLEVE	IEPGVRDGMEY	none	full	2	4	0.000779143	-2.536	HeartECM	group2
VPSENVLGEVGDGFK	YFDGVKVPSEN	VGDGFKVAVNI	none	full	0	0	0.000779989	-0.561495	HeartECM	group2
EERADIAESQVNK	HELDEAEERAD	ESQVNKLRAKS	Cterm	semi	3	1	0.000780076	1.05216	HeartECM	group2
SLSLILYSR	GKEDFRSLSLI	LILYSRKFSSS	none	full	2	2	0.000783787	-1.43839	HeartECM	group2
GYQVIEVTAYNR	PTPEDRGYQVI	VTAYNRDSFDT	none	full	0	0	0.000784549	-0.5829	HeartECM	group2
IFEGANDILR	DIRIFRIFEGA	ANDILRLFVAL	none	full	0	0	0.000790501	-0.834277	HeartECM	group2
IADFSTHLINKDSSR	GKLEIKIADFS	NKDSSRTDSGA	none	full	1	0	0.000791076	1.75838	HeartECM	group2
MEAPGVLLVMGVSGSGK	MEAPG	VSGSGKSTVGA	none	full	2	5	0.000792681	-2.07108	HeartECM	group2
ALSTESVER	AVIYIKALSTE	TESVERLPVYN	none	full	1	3	0.00079537	-2.21258	HeartECM	group2
DFNHINVELSLLGK	RGTLRRDFNHI	LSLLGKKKKRL	none	full	0	0	0.000797059	-1.23458	HeartECM	group2
ISFYMTNYGEEGTHVGSAAALER	SQREGRISFYM	AAALERTDLVF	none	full	0	2	0.000797541	-1.15308	HeartECM	group2
VYLFELHITDAQTTSAGGYR	YDRASKVYLFE	SAGGYRCEVST	none	full	0	0	0.000798541	-1.02003	HeartECM	group2
PVPGLVTLR	VYTYGKPVPGL	GLVTLRVCRKY	none	full	2	5	0.000800122	-2.61774	HeartECM	group2
VLQEYTSDDMNVAPGDR	VSERPRVLQEY	VAPGDRVWVRG	none	full	1	4	0.000800803	-3.0008	HeartECM	group2
LIHDGLAR	EVLKTALIHDG	HDGLARGIREA	Cterm	semi	5	1	0.000801132	2.31481	HeartECM	group2
LTYFLESEPFLYEIFR	CWSRERLTYFL	LYEIFRYLIGK	none	full	0	3	0.00080157	-2.66939	HeartECM	group2
DNALTLLIK	VSGQGRDNALT	LTLLIKMVPRK	none	full	2	4	0.000804447	-2.09788	HeartECM	group2
MEEFGISPGQLVAVFWDK	MEEFG	AVFWDKSSPEE	none	full	0	3	0.000807187	-2.20745	HeartECM	group2
RAEQLLQDAHR	TMGDVRRAEQL	LQDAHRARSRA	none	full	1	2	0.000810836	2.2606	HeartECM	group2
TSQASEEVKTHAEIK	HEEVTKTSQAS	THAEIKTLSTQ	none	full	4	0	0.000811422	4.44152	HeartECM	group2
TIAFLLPMFR	KTGSGKTIAFL	LLPMFRHIMDQ	none	full	2	2	0.000812411	-0.780653	HeartECM	group2
DLEEALEMGVDWSLR	IPMNAKDLEEA	VDWSLREGYAW	none	full	2	3	0.000815949	-1.71331	HeartECM	group2
LDVTILSPSR	AGGQGKLDVTI	ILSPSRKVVPC	none	full	1	0	0.000817419	0.430969	HeartECM	group2
QIPTPEDAVTILAGSPLSPK	KTAVPKQIPTP	SPLSPKKASKT	none	full	0	2	0.000820198	1.24621	HeartECM	group2
LEICNLTPDALK	IREFTKLEICN	TPDALKSRTLR	none	full	2	5	0.00082166	-3.02945	HeartECM	group2
LAACFLDSMATLGLAAYGYGIR	NGGLGRLAACF	YGYGIRYEFGI	none	full	1	4	0.000821789	-5.45907	HeartECM	group2
VLQLMNLTDSR	GELVCRVLQLM	NLTDSRLAQAG	none	full	1	4	0.000821893	-3.38772	HeartECM	group2
CIENLEELQSLR	RQNLIKCIENL	ELQSLRELDLY	none	full	1	4	0.000822181	-2.86484	HeartECM	group2
TPLFDQIIDMLR	HRDLLRTPLFD	IIDMLRVEQVK	none	full	2	5	0.000825012	-2.15037	HeartECM	group2
ELVEFAQDDDRLR	IRQKVKELVEF	DDDRLREERKK	none	full	1	4	0.000825712	-1.68553	HeartECM	group2
GITGSDVSKQAADMILLDDNFASIVTGVEEGR	DIGIAMGITGS	GVEEGRLIFDN	Cterm	semi	2	3	0.000827072	-3.5143	HeartECM	group2
FIGLESVFQAVDYMYTGK	LAPDGRFIGLE	YMYTGKNTGKL	none	full	0	4	0.000827246	-2.30962	HeartECM	group2
TEMSEVLTEILR	GGLFSKTEMSE	LTEILRVDPTF	none	full	0	1	0.000831241	-1.04227	HeartECM	group2
MATHTLITGLEEYVR	TPSNIRMATHT	LEEYVRESFSL	none	full	1	4	0.000831701	-3.54246	HeartECM	group2
WATCATVK	SKGSDRWATCA	TCATVKVTEAT	none	full	0	0	0.000832366	-2.14707	HeartECM	group2
FVLITDILDTFGK	QFYPSKFVLIT	LDTFGKLVYER	none	full	1	4	0.000834593	-2.43509	HeartECM	group2
ATQALVLAPTR	IELDLKATQAL	VLAPTRELAQQ	none	full	0	3	0.000835416	-3.58456	HeartECM	group2
TIYTPGSTVLYR	FIQTDKTIYTP	STVLYRIFTVD	none	full	0	4	0.000838722	-3.01909	HeartECM	group2
VVAGVATALAHK	QAAFQKVVAGV	TALAHKYH	none	full	2	1	0.000838784	-1.52589	HeartECM	group2
VYLQDVK	KVSMVKVYLQD	YLQDVKVLTLL	none	full	2	2	0.00084032	1.86267	HeartECM	group2
GAQVDFSQELIR	SLAFVKGAQVD	SQELIRSSFQV	none	full	1	4	0.000840803	-3.19726	HeartECM	group2
VISFEEQVASIR	EKIQPRVISFE	QVASIRQHLAS	none	full	1	0	0.000842454	-1.13833	HeartECM	group2
SISSAAPSKEAFK	GERFKKSISSA	SKEAFKIRSLR	none	full	4	2	0.000845141	2.7258	HeartECM	group2
DQTNDQVTIDSALATQK	LGLPNRDQTND	ALATQKYSVAV	none	full	0	3	0.000845516	-3.50409	HeartECM	group2
GFPLVTVQR	TWTLQKGFPLV	LVTVQRKGTEL	none	full	2	2	0.000845606	-2.18093	HeartECM	group2
AIEEQVAVIYAGVR	GQYSPMAIEEQ	IYAGVRGYLDK	Cterm	semi	0	1	0.000845865	-1.12047	HeartECM	group2
NSDVLQSPLDSTARDEL	LSREAKNSDVL	TARDEL	none	full	3	1	0.000849388	1.04699	HeartECM	group2
WLLLTGISAQQNR	TDAKQKWLLLT	SAQQNRVVGAM	none	full	0	0	0.000849871	-1.59602	HeartECM	group2
ITSNATSDLNIK	KASTERITSNA	SDLNIKVDGRA	none	full	0	0	0.000850963	-1.48738	HeartECM	group2
LYQVMETER	HPHIIRLYQVM	VMETERMIYLV	none	full	0	4	0.000853557	-4.39499	HeartECM	group2
DVLLVAQGEMALEEFLK	NEAVVKDVLLV	LEEFLKQIREV	none	full	0	3	0.000854721	-2.68399	HeartECM	group2
IDSGSEVIVGVNK	ARRQARIDSGS	IVGVNKYQLEK	none	full	0	2	0.000854723	-1.83236	HeartECM	group2
YMVLVPSQLYTETPEK	LNGDSKYMVLV	TETPEKICLHL	none	full	1	5	0.000855367	-2.29966	HeartECM	group2
QFLSGELEVELTPQGTLAER	NAEFERQFLSG	GTLAERIRAGG	none	full	1	4	0.000857765	-3.16077	HeartECM	group2
WISKQEYDESGPSIVHR	STFQQMWISKQ	PSIVHRKCF	Cterm	semi	2	2	0.000862784	-1.20251	HeartECM	group2
TQDQQEYYVTTPGAEVEDPQKATAVPDSLCK	QDFSGKTQDQQ	PDSLCKTPEDI	none	full	4	2	0.000866517	3.17435	HeartECM	group2
YVIYIER	QVYRKKYVIYI	VIYIERVQREK	none	full	0	0	0.000870454	-1.1737	HeartECM	group2
DPLNETVVGLYQK	WLEKNKDPLNE	VGLYQKSSLKL	none	full	0	0	0.000875817	-1.21055	HeartECM	group2
IAQLEEQVEQEAREK	AALEAKIAQLE	QEAREKQAATK	none	full	3	2	0.000877186	3.71044	HeartECM	group2
LSSFIGAIAIGDLVK	RAETARLSSFI	IGDLVKSTLGP	none	full	0	4	0.00087726	-3.92881	HeartECM	group2
NLDLTKR	NVDELRNLDLT	LDLTKRKMIHE	none	full	2	4	0.000877892	-1.60825	HeartECM	group2
ILDMFGK	HKATQKILDMF	LDMFGKQARRF	none	full	0	4	0.000881407	-3.99026	HeartECM	group2
VAGVATALAHK	AAFQKVVAGVA	TALAHKYH	Cterm	semi	2	2	0.000882044	-2.43224	HeartECM	group2
DGVPLKATMR	KVTLSRDGVPL	LKATMRFNTEI	none	full	4	2	0.000882563	2.13237	HeartECM	group2
AKSALAHALQSSR	LEEEIKAKSAL	ALQSSRHDCDL	none	full	3	2	0.000885132	2.21811	HeartECM	group2
SIVSELAGLLSAMEYVQK	LDQMRRSIVSE	MEYVQKTLTDE	none	full	0	1	0.000887687	-2.04977	HeartECM	group2
HIYLSGINSWK	SREALRHIYLS	GINSWKKRLIR	none	full	0	0	0.00088797	-1.05508	HeartECM	group2
QECCCALKGEGWGDPCELCPTEPDEAFR	SRNHSKQECCC	PDEAFRQICPF	none	full	4	1	0.000887997	2.50478	HeartECM	group2
SDVWSLGITLYELATGR	QGYDVRSDVWS	ELATGRFPYPK	none	full	1	5	0.000889669	-2.19711	HeartECM	group2
QLCDNAGFDATNILNK	LEIIPRQLCDN	TNILNKLRARH	none	full	2	4	0.000892172	-2.56743	HeartECM	group2
FYPPDPAQLTEDITR	FTFNVKFYPPD	TEDITRYYLCL	none	full	2	4	0.000892295	-2.94622	HeartECM	group2
ISIQNLIR	AGTGTKISIQN	IQNLIRRAILS	none	full	1	0	0.000894083	1.04182	HeartECM	group2
ECYFDTAAPDACDNILAR	VSSGRRECYFD	DNILARNVTWQ	none	full	4	2	0.000897426	2.70056	HeartECM	group2
FGDAASLLLSLMTSQIAPR	LYGEKRFGDAA	SQIAPRSFWMT	none	full	2	4	0.0009001	-2.44454	HeartECM	group2
SSVVTVDMGGR	LAEWDKSSVVT	VDMGGRVRLWE	none	full	0	4	0.000900957	-3.8369	HeartECM	group2
VISKPLPGPTEPSDTLDSIR	SSSRGRVISKP	TLDSIRGFSNT	none	full	4	2	0.00090129	4.34543	HeartECM	group2
GEETPVIVGSALCALEQR	TEFGYKGEETP	CALEQRDPELG	none	full	0	4	0.000901703	-4.09049	HeartECM	group2
VPMGSLDIPLEQEMAK	HRTDTKVPMGS	EQEMAKEAPVC	none	full	2	4	0.000901974	-4.57539	HeartECM	group2
SNIWLAAVTK	FFHVKRSNIWL	LAAVTKQNVNA	none	full	1	3	0.000901985	-3.49571	HeartECM	group2
WCEYGLTFTEK	LETKYKWCEYG	LTFTEKWNTDN	none	full	0	0	0.000902907	-1.3154	HeartECM	group2
FLESVEGNQNYPLLLLTLLEK	RRPAEKFLESV	LTLLEKSQDNV	none	full	2	1	0.000903395	-1.84175	HeartECM	group2
LMTNLKTTHPHFVR	RENLNKLMTNL	HPHFVRCIIPN	none	full	4	1	0.000904266	2.67551	HeartECM	group2
YIEIYVQK	RNNLQKYIEIY	EIYVQKVNPSR	none	full	1	4	0.000906623	-4.32961	HeartECM	group2
VAELYEEEMRELR	GREPTRVAELY	EMRELRRQVEV	none	full	0	0	0.000909229	1.80783	HeartECM	group2
QYQFASGAFLHIK	LKTAAKQYQFA	AFLHIKDTVLS	none	full	2	4	0.000909424	-1.89618	HeartECM	group2
SSLSLAFFR	RTGSGKSSLSL	SLAFFRMVDIF	none	full	0	0	0.000912055	-1.19461	HeartECM	group2
TFSFAIPLIEK	RTGTGKTFSFA	IPLIEKLQGGL	none	full	4	2	0.000912375	3.29998	HeartECM	group2
LMVEMEK	VVDGVKLMVEM	MVEMEKKLEKG	none	full	4	2	0.000912477	4.38457	HeartECM	group2
VWQLGSSSPNFTLEGHEK	LDRTIKVWQLG	LEGHEKGVNCI	none	full	1	4	0.000913451	-2.81734	HeartECM	group2
PGMVVTFAPVNITTEVK	ETGILRPGMVV	ITTEVKSVEMH	none	full	2	5	0.000913484	-2.97913	HeartECM	group2
LFSALLGYDISEK	ERYISRLFSAL	YDISEKLYTLN	none	full	0	3	0.000913864	-3.4334	HeartECM	group2
ISLEVAVR	VSVGHRISLEV	LEVAVRLTHHC	none	full	2	5	0.000916573	-1.55309	HeartECM	group2
LLTFMGMAVENK	NMAKMRLLTFM	MAVENKEISFD	none	full	2	4	0.000916665	-2.76091	HeartECM	group2
LEDLEVIQHR	MQIPEKLEDLE	EVIQHRFESLE	none	full	1	2	0.000917292	-1.25542	HeartECM	group2
YLLQEQLK	KQTHRKYLLQE	LQEQLKIIKKE	none	full	2	3	0.00091867	-6.05181	HeartECM	group2
ELAESDFASTFR	DMPNVRELAES	FASTFRLLTVF	none	full	2	4	0.000919049	-5.29624	HeartECM	group2
DETNYGIPQR	MWKLTRDETNY	YGIPQRALRGH	none	full	0	0	0.000919989	-1.86262	HeartECM	group2
KGQVLSVCVEEENIIPYITNVLQNPDLALR	IIGVNRKGQVL	PDLALRMAVRN	none	full	1	4	0.000921057	-3.42214	HeartECM	group2
HGGSLGLGLAAMGTAR	SNDIVRHGGSL	AMGTARQDVYD	none	full	2	4	0.000923103	-2.44688	HeartECM	group2
NLAENISR	QAVLDRNLAEN	AENISRVLYPN	none	full	1	3	0.000928103	-5.61003	HeartECM	group2
YWIDIQLR	STTTQKYWIDI	IDIQLRWGDYD	none	full	0	4	0.000928315	-2.2964	HeartECM	group2
ALPLWLSLQYLGLDGIVER	PADKLRALPLW	DGIVERIKHAC	none	full	1	1	0.000930323	-2.08278	HeartECM	group2
SFFSEIISSISDVK	EDPSNRSFFSE	SISDVKFSHSG	none	full	0	2	0.000934013	-2.1774	HeartECM	group2
GFEEIIK	VQAAMKGFEEI	FEEIIKKFPRC	none	full	1	4	0.000934114	-3.36524	HeartECM	group2
LTGMAFRVPTPNVSVVDLTCR	PELNGKLTGMA	VDLTCRLEKPA	none	full	2	4	0.000937826	-2.23363	HeartECM	group2
IQLLVFK	TEQEFRIQLLV	QLLVFKHKMKN	none	full	0	0	0.000939678	-2.49419	HeartECM	group2
VAWVQAR	GTVAEKVAWVQ	AWVQARMEKQV	none	full	0	2	0.000940554	-2.27114	HeartECM	group2
LASDTTDDDDALAEILQANDLLTQGVR	RPTLFRLASDT	LTQGVRLYKQV	none	full	2	4	0.000942006	-3.39904	HeartECM	group2
NFDTVIIR	YLELSKNFDTV	DTVIIRNIPQF	none	full	0	1	0.000942731	-0.887512	HeartECM	group2
LLVSASQDGK	WGTDSRLLVSA	ASQDGKLIIWD	none	full	0	1	0.000950843	-2.81673	HeartECM	group2
SSVFLSWTK	VMDVTRSSVFL	FLSWTKPIYDG	none	full	1	2	0.000954762	-1.37168	HeartECM	group2
NRIPESGGDNGVFDIFELIGGAR	LHMCGSNRIPE	LIGGARRGPGR	Cterm	semi	4	2	0.000954856	2.86408	HeartECM	group2
YWETVQR	YPDAGRYWETV	WETVQRLKINQ	none	full	2	4	0.000956862	-3.5888	HeartECM	group2
NAAEFQLR	ACKAPRNAAEF	AEFQLRQGGKV	none	full	4	2	0.000957066	3.4447	HeartECM	group2
EPTPSEQVGPEGSGSAAGESRPILTEEER	SHVLGREPTPS	LTEEERQEQTK	none	full	2	5	0.000961802	-1.2377	HeartECM	group2
LFEAEEQDLFKDIQSLPR	IPDNRKLFEAE	IQSLPRNAALR	none	full	2	4	0.000967509	-4.57568	HeartECM	group2
AEFTVETR	NMVKKRAEFTV	FTVETRSAGQG	none	full	4	2	0.00096901	2.45097	HeartECM	group2
VINEPTAAALAYGLDK	GLNVLRVINEP	AYGLDKSEDKV	none	full	0	0	0.000969416	-0.762164	HeartECM	group2
LITAIGDVVNHDPAVGDR	AKMIIKLITAI	PAVGDRLRVIF	none	full	0	4	0.000969946	-5.55909	HeartECM	group2
MEAAGFTVSGADHPICPVMLGDAR	RRFRSKMEAAG	MLGDARLSSQM	none	full	2	4	0.000970328	-2.45567	HeartECM	group2
ADAAPTVSIFPPSSEQLTSGGASVVCFLNNFYPK	RADAAP	NNFYPKDINVK	none	full	2	4	0.000970616	-3.95993	HeartECM	group2
VAIQLNDTHPSLAIPELMR	DAFPDKVAIQL	IPELMRILVDL	none	full	1	2	0.000970736	-1.54269	HeartECM	group2
MDSTEPAYSEKR	IVGVNKMDSTE	AYSEKRYDEIV	none	full	2	5	0.000971859	-1.86718	HeartECM	group2
TSFTFLR	SNACEKTSFTF	SFTFLRQELPV	none	full	0	0	0.000973009	-0.881435	HeartECM	group2
TNVLGHLQQGGAPTPFDR	GVFDCRTNVLG	PTPFDRNYGTK	none	full	2	4	0.000974122	-4.43791	HeartECM	group2
GSACEEDVDECAQQPPPCGPGR	CPAGFRGSACE	PCGPGRCDNTA	none	full	3	2	0.000974368	1.56164	HeartECM	group2
AVLTIDETGTEAAAATVFEAVPMSMPPILR	SKAVHKAVLTI	MPPILRFDHPF	none	full	1	4	0.000974547	-3.29685	HeartECM	group2
AVNKAGESEPSEPSDPVLCR	YSFRVRAVNKA	DPVLCREKLYP	none	full	0	0	0.000975851	0.949598	HeartECM	group2
MEEEVLLLEDQNSK	EAKIKKMEEEV	EDQNSKFIKEK	none	full	4	2	0.00097589	2.41478	HeartECM	group2
GEGGTTNPHVFPEGSEPK	VEYMDRGEGGT	EGSEPKVYLLY	none	full	0	4	0.000977552	-3.43892	HeartECM	group2
LWDIGGQPR	LWDIG	IGGQPRLLDWF	none	full	0	1	0.000980655	-1.32859	HeartECM	group2
TYNTDVPLVLMNSFNTDEDTKK	IEHLNKTYNTD	DEDTKKILQKY	none	full	0	4	0.000981621	-4.22806	HeartECM	group2
ISFCLDIHNMSVK	LAFHQRISFCL	HNMSVKAMRFP	none	full	2	4	0.000982075	-3.73016	HeartECM	group2
AGVLAQLEEER	SKIFFRAGVLA	QLEEERDLKVT	none	full	0	0	0.000984437	-0.36907	HeartECM	group2
FIMESGAK	CYGVLRFIMES	MESGAKGCEVV	none	full	0	2	0.000984671	-1.59282	HeartECM	group2
LWTLVSEQTR	TVNLDKLWTLV	VSEQTRVNAAK	none	full	0	0	0.000985982	-1.38328	HeartECM	group2
EADVSLTAFVLIALQEAR	GFRNAKEADVS	ALQEARDICEG	none	full	0	0	0.00098689	-1.53959	HeartECM	group2
SSIQITGALEDQMNQLK	MEEIARSSIQI	QMNQLKQYEHN	none	full	0	0	0.000987145	-1.11002	HeartECM	group2
DQSLQEELAR	QLVPVRDQSLQ	QEELARQHANE	none	full	1	1	0.000988191	-0.898759	HeartECM	group2
VLALIQAWADAFR	TIVQDKVLALI	WADAFRSSPDL	none	full	0	0	0.000988816	-1.75054	HeartECM	group2
KGVLFGVPGAFTPGCSK	ELFKGKKGVLF	TPGCSKTHLPG	none	full	2	2	0.00099297	0.899613	HeartECM	group2
FGQANTSLKR	RMFDRIFGQAN	NTSLKRWLLDF	Cterm	semi	1	1	0.000993664	-1.40743	HeartECM	group2
TALIHDGLAR	LQEVLKTALIH	HDGLARGIREA	none	full	5	2	0.00099851	1.38288	HeartECM	group2
LSVFAETYENQTK	QFAEGKLSVFA	YENQTKLALVG	none	full	0	0	0.000999171	-0.951857	HeartECM	group2
YTCSFCGK	ISQHAKYTCSF	CSFCGKTKMKR	none	full	1	3	0.00100024	-2.66872	HeartECM	group2
YGYIHLYDLETGTCIYMNR	VFLITKYGYIH	CIYMNRISGET	none	full	2	4	0.00100347	-3.08855	HeartECM	group2
ALQSNILPFCDEVMQLLLENLGNENVHR	VGDLCRALQSN	NENVHRSVKPQ	none	full	1	4	0.00100447	-2.75829	HeartECM	group2
EYVNSTSEESHDEDEIRPVQQQDLHR	ALLCVREYVNS	QQDLHRAIEKM	none	full	4	2	0.00100506	2.18358	HeartECM	group2
ILEAIKR	ILEAI	LEAIKRACSTG	none	full	1	4	0.00100508	-4.60292	HeartECM	group2
EVDIGIPDATGR	FGRFDREVDIG	PDATGRLEILQ	none	full	1	4	0.001006	-4.61451	HeartECM	group2
EGGAGGGFGSPMDIFDMFFGGGGR	GEQAIKEGGAG	FGGGGRMQRER	none	full	0	1	0.00100628	-1.57329	HeartECM	group2
SFESTVGQGSDTYSYIFR	RPLFNKSFEST	YSYIFRVCREA	none	full	2	4	0.0010079	-1.71522	HeartECM	group2
NAVEMIREANSIVITPGYGLCAAK	TEINLDNAVEM	GLCAAKAQYPI	Cterm	semi	0	0	0.00101069	-0.593179	HeartECM	group2
VLELAQLLDQIWR	VDTAGRVLELA	LDQIWRTKDAG	none	full	2	5	0.0010148	-2.04747	HeartECM	group2
LTAFVNTLNGK	EVNTEKLTAFV	NTLNGKDGTGS	none	full	2	4	0.00101696	-3.73769	HeartECM	group2
VNVTVDYIRPASPATETVPAFSER	KLIGKKVNVTV	PAFSERTCATV	none	full	2	5	0.00102052	-1.65727	HeartECM	group2
LTWFSPEDDGGSPITNYVIQKR	TNDSCKLTWFS	YVIQKREADRR	none	full	4	1	0.00102136	2.14865	HeartECM	group2
SAASYALGSISVGNLPEYLPFVLQEITSQPK	PSEEVKSAASY	ITSQPKRQYLL	none	full	0	1	0.00102411	-2.28442	HeartECM	group2
VSLAALKK	SKERSGVSLAA	LAALKKALAAA	Cterm	semi	3	2	0.00102415	3.63469	HeartECM	group2
IHYSPPLPMLR	PALGMKIHYSP	PLPMLRNQLIS	none	full	0	0	0.00102513	0.456272	HeartECM	group2
NGGSPIIGYHVEMCPVGTEK	WKPPEKNGGSP	PVGTEKWMRVN	none	full	0	0	0.00102615	0.954374	HeartECM	group2
LGTQPYFFNK	QALSQRLGTQP	PYFFNKQPTEL	none	full	0	0	0.00102815	-0.650338	HeartECM	group2
FFNPSIPSLGLR	PQSWERFFNPS	PSLGLRNVIYI	none	full	1	3	0.00102819	-2.96689	HeartECM	group2
EWFTVLEHYR	ADKKTMEWFTV	VLEHYRRTHCV	Cterm	semi	2	4	0.00103335	-2.83591	HeartECM	group2
LEMPSSLLLEVPALADFNR	ETVISKLEMPS	LADFNRAWTEL	none	full	0	0	0.00103354	-1.85809	HeartECM	group2
TPEQCPSVVSLLSESYNPHVR	GFILFRTPEQC	YNPHVRYGAAM	none	full	1	4	0.00103375	-3.36267	HeartECM	group2
ITNQVIYLNPPIEECR	VVHELRITNQV	PIEECRYKLYQ	none	full	0	1	0.00103739	-1.33242	HeartECM	group2
EANYIDK	EVFNHKEANYI	ANYIDKIKMSV	none	full	5	1	0.00103748	2.77016	HeartECM	group2
VCNYGLTFTQK	LETKYKVCNYG	LTFTQKWNTDN	none	full	0	0	0.00103842	-1.20087	HeartECM	group2
VLVTTNVCAR	REGKEKVLVTT	TNVCARGIDVE	none	full	0	0	0.00104051	-1.4896	HeartECM	group2
DFMIGLVK	EYNIMKDFMIG	MIGLVKKADVG	none	full	0	0	0.00104391	-1.58455	HeartECM	group2
INIAGETSSHAFLLVQAKQLITFTQELQDVVAK	SIMVKAINIAG	QDVVAKEKDTM	Cterm	semi	0	3	0.00104842	-2.2499	HeartECM	group2
GCGVGQMDWAQDLGLR	ESGGSRGCGVG	QDLGLRNLRLC	none	full	4	1	0.00104897	2.07114	HeartECM	group2
AFPANAACFLGFEIAMK	NAVMIRAFPAN	FEIAMKFLNWI	none	full	0	0	0.00105001	-0.840372	HeartECM	group2
YQFDPPGPPTRLEPSDITK	APIIAKYQFDP	PSDITKDAVTL	none	full	0	0	0.00105012	1.45444	HeartECM	group2
FDVINLAAEK	VDIYSKFDVIN	NLAAEKTYNNL	none	full	0	4	0.00105238	-5.62163	HeartECM	group2
VPLLLEEQGVVDYFLR	VSSIYRVPLLL	VDYFLRRLDLP	none	full	1	4	0.00105409	-4.37942	HeartECM	group2
FAIQDISVEETSAK	WTIILRFAIQD	EETSAKEGLLL	none	full	0	0	0.00105663	-2.00149	HeartECM	group2
AVNVYSTSVTSENLSR	NAAVNVY	SENLSRHDMLA	none	full	0	1	0.00106198	-1.22197	HeartECM	group2
QLIVGVNK	YTLGVKQLIVG	IVGVNKMDSTE	none	full	1	4	0.00106344	-5.39403	HeartECM	group2
VGYTPDWIFLLR	VLYAKKVGYTP	WIFLLRNVMRI	none	full	1	1	0.00106488	-0.989692	HeartECM	group2
DFLLPFLEEPMDTEADLQFRPR	SNNATRDFLLP	LQFRPRTGKAA	none	full	1	2	0.0010657	-1.2195	HeartECM	group2
NTKIEVLEEELR	EDLKLKNTKIE	LEEELRLARDA	none	full	0	0	0.00106725	0.747686	HeartECM	group2
TDQFPLFLIIMGK	TIRTQKTDQFP	LIIMGKRSSNE	none	full	0	0	0.00107006	-1.64368	HeartECM	group2
LEDEEEMNAELTAKK	KEMTERLEDEE	ELTAKKRKLED	none	full	0	0	0.00107054	0.944898	HeartECM	group2
SGSGMSVISSSSVDQR	SFRRVRSGSGM	SSVDQRLPEEP	none	full	2	5	0.00107114	-1.22821	HeartECM	group2
NAVLAIYTIYR	HSYVRRNAVLA	IYTIYRNFEHL	none	full	1	3	0.00107139	-2.77416	HeartECM	group2
DLAEDLYDGQVLQK	ERIIVKDLAED	GQVLQKLFEKL	none	full	2	4	0.00107201	-4.27546	HeartECM	group2
IEDFLER	YILGLKIEDFL	EDFLERRLQTQ	none	full	0	0	0.00107256	-1.59421	HeartECM	group2
KSWNETFHAR	AIGNALKSWNE	ETFHARLASLS	Cterm	semi	3	2	0.00107326	2.89204	HeartECM	group2
FTDDTFDPELAATIGVDFK	SSLLLRFTDDT	IGVDFKVKTIS	none	full	2	2	0.0010742	-1.09026	HeartECM	group2
MGEVMHALR	KCNTKIMGEVM	VMHALRQTWHT	Cterm	semi	1	4	0.00108063	-5.66334	HeartECM	group2
EVAEVNLWGTVR	SMETYKEVAEV	LWGTVRTTKSF	none	full	0	0	0.00108153	-1.03363	HeartECM	group2
TLPYLVSNVIELLDVDPNDQEEDGANIDLDSQR	KIKVNKTLPYL	DLDSQRKGKCA	none	full	1	2	0.00108154	-1.34844	HeartECM	group2
YTGEDFDEDLR	IKVHRKYTGED	FDEDLRTVLRR	none	full	0	1	0.00108169	-0.780703	HeartECM	group2
EAREPGPGAETAAVPR	EPGQPREAREP	TAAVPRWEEAK	none	full	1	4	0.0010835	-2.46326	HeartECM	group2
DSSSLSSYTSGVLEER	GSHTTRDSSSL	GVLEERSPAFR	none	full	2	4	0.00108606	-1.71868	HeartECM	group2
FTTEEEVDYTAEK	RFGIGRFTTEE	DYTAEKCIHHV	none	full	2	4	0.00108609	-3.0367	HeartECM	group2
ALDLLYGMVSK	ESIRLRALDLL	YGMVSKKNLME	none	full	1	4	0.00108682	-2.6598	HeartECM	group2
QASPSQESINQLVYMGFDTVVAEAALR	PENNSRQASPS	AEAALRVFGGN	none	full	1	5	0.0010906	1.63419	HeartECM	group2
FNWMVTR	SVYEKMFNWMV	NWMVTRINATL	Cterm	semi	0	0	0.00109074	-1.23258	HeartECM	group2
HNIQFSSFDIFSDEEVR	VEILHKHNIQF	SDEEVRQGLKT	none	full	0	4	0.00109262	-3.2079	HeartECM	group2
GDLLFLTNR	EPAFHRGDLLF	LFLTNRVEDPI	none	full	0	1	0.00109737	-1.13064	HeartECM	group2
TIIQNPTDQQK	VIDGEKTIIQN	PTDQQKKDHEK	none	full	1	4	0.00110271	-2.4204	HeartECM	group2
RAGEQDPVPTPAELTSPGR	DPASERRAGEQ	LTSPGRASERR	none	full	2	0	0.00110344	0.955283	HeartECM	group2
DLKPENLLYYSLDEDSK	LGIVHRDLKPE	LDEDSKIMISD	none	full	1	4	0.00110364	-2.37576	HeartECM	group2
DIPAYSQDTFK	DYGPFKDIPAY	SQDTFKVHYEN	none	full	1	4	0.0011042	-3.43583	HeartECM	group2
TPLHEIALSIK	TPEMFRTPLHE	IALSIKLLRLG	none	full	2	4	0.00110505	-3.27916	HeartECM	group2
KVVPCLVAPVAGR	ILSPSRKVVPC	APVAGRECSTA	none	full	1	0	0.00110538	1.22689	HeartECM	group2
THCVVSELIIGNGYYFR	LEHYRRTHCVV	NGYYFRVFSHN	none	full	0	0	0.00110588	-1.0121	HeartECM	group2
VGADLSLLDR	VEDLLRVGADL	LSLLDRWGNSV	none	full	1	4	0.00110596	-3.15808	HeartECM	group2
LGEHNIDVLEGNEQFINAAKIITHPNFNGN	SRIQVRLGEHN	PNFNGNTLDND	Nterm	semi	0	1	0.00110733	-0.574074	HeartECM	group2
IREDLPNLESSEETEQINK	NQLIQKIREDL	TEQINKHFHNT	none	full	0	4	0.00110754	-3.28773	HeartECM	group2
HIIVACEGNPYVPVHFDATV	TTQYQKHIIVA	HFDATV	none	full	2	4	0.00111209	-3.1805	HeartECM	group2
VFQFLNAK	ARTDGKVFQFL	QFLNAKCESAF	none	full	1	2	0.00111299	-1.07927	HeartECM	group2
WGLVCAGLADMAR	WAPIMKWGLVC	LADMARPAEKL	none	full	0	0	0.001117	-1.11127	HeartECM	group2
LVPLNQESVEER	IIDRLKLVPLN	ESVEERVAAFR	none	full	0	0	0.00111766	-1.43512	HeartECM	group2
WMGIAFR	FTKNGKWMGIA	MGIAFRIQKEA	none	full	0	0	0.00111817	-2.52451	HeartECM	group2
GIPEFWLTVFK	EKEDPKGIPEF	WLTVFKNVDLL	none	full	0	0	0.00111832	-1.08322	HeartECM	group2
GMLPDPKNVHIIVSWMIAQSVTAVAGLVSYPFDTVR	VYDTAKGMLPD	PFDTVRRRMMM	none	full	2	2	0.001119	-3.40409	HeartECM	group2
DVLMISLTPK	FPPNIKDVLMI	ISLTPKVTCVV	none	full	1	2	0.00112145	-1.66616	HeartECM	group2
GLDVDSLVIEHIQVNK	SNAELKGLDVD	HIQVNKAPKMR	none	full	0	0	0.00112448	-1.30582	HeartECM	group2
AGESPDKCTYTFIVPQQR	LNRYKRAGESP	IVPQQRVTGAI	none	full	5	2	0.00112478	2.25683	HeartECM	group2
LVVFDTSLQVK	IPTSSKLVVFD	TSLQVKKAFFA	none	full	0	4	0.00112918	-5.07422	HeartECM	group2
LVNADGEAVYCK	GSHTFKLVNAD	EAVYCKFHYKT	none	full	2	2	0.00113588	0.913405	HeartECM	group2
VTNLSEDTR	DNATIRVTNLS	LSEDTRETDLQ	none	full	2	5	0.00113634	-1.05429	HeartECM	group2
FQSSAVMALQEACEAYLVGLFEDTNLCAIHAK	FKTDLRFQSSA	CAIHAKRVTIM	none	full	0	2	0.00113685	-0.935853	HeartECM	group2
TSCHVSWAPPENDGGSQVTHYIVEKR	VSDVTKTSCHV	YIVEKREAERK	none	full	1	0	0.00113812	1.70105	HeartECM	group2
LEPSGPISTINPCPPCK	TTVDKKLEPSG	PCPPCKECHKC	none	full	2	4	0.00113921	-2.37638	HeartECM	group2
IMLPGLLR	ICYGAKIMLPG	LPGLLRYEDGI	none	full	0	2	0.00114351	-1.62964	HeartECM	group2
GTNGETTTQGLDGLSER	GVVPLAGTNGE	DGLSERCAQYK	Cterm	semi	2	4	0.00114462	-3.84351	HeartECM	group2
LQAFSAAIESCNK	AMCHLKLQAFS	IESCNKALELD	none	full	2	4	0.00114601	-3.21315	HeartECM	group2
QATEMLVHNAQNLMQSVK	SDEESEQATEM	LMQSVKETVRE	Cterm	semi	2	2	0.00114892	-0.891863	HeartECM	group2
VDISMGLVDCIQR	GSNYCKVDISM	VDCIQRCLPER	none	full	0	0	0.00114994	-1.12449	HeartECM	group2
KAPDFVFYAPR	IKPIDKKAPDF	VFYAPRLRINK	none	full	0	1	0.00115275	-0.602912	HeartECM	group2
YKWCEYGLTFTEK	GTLETKYKWCE	LTFTEKWNTDN	none	full	0	0	0.00115381	-0.607423	HeartECM	group2
FESDPATHNEPGVR	TLFNTKFESDP	NEPGVRLKARS	none	full	1	2	0.00115546	-1.26927	HeartECM	group2
GTFTSGLK	AGGRGKGTFTS	FTSGLKGGVKI	none	full	2	4	0.00115656	-2.59138	HeartECM	group2
LEAALGEAK	RGQVAKLEAAL	ALGEAKKQLQD	none	full	0	1	0.00115661	-1.38955	HeartECM	group2
LWALCVR	LWALC	WALCVRQAVAF	none	full	0	0	0.00115941	-1.35328	HeartECM	group2
YALQSQQR	REDCDRYALQS	LQSQQRWKAAN	none	full	1	4	0.00116384	-3.83035	HeartECM	group2
LQPSIIFIDEIDSFLR	FSLAIKLQPSI	IDSFLRNRSSS	none	full	0	0	0.00116392	-2.14252	HeartECM	group2
VNDDVGIDWTNENDR	AKFNAKVNDDV	TNENDRLLVCQ	none	full	0	4	0.00116397	-1.54626	HeartECM	group2
AMGNLQIDFADPQR	IMAIVKAMGNL	FADPQRADDAR	none	full	0	3	0.0011644	-4.86226	HeartECM	group2
DFMIVLTNLER	LPVTRKDFMIV	LTNLERVLMQI	none	full	1	4	0.00116468	-3.26852	HeartECM	group2
TLQDSWLQAQATLTEQEQELAALR	HEAEARTLQDS	ELAALRAENQY	none	full	4	2	0.00116504	3.14464	HeartECM	group2
LIHGGNEETLR	AELRQKLIHGG	NEETLRKVDSA	none	full	2	4	0.00116631	-3.68047	HeartECM	group2
LPVTNEMVHNLVAIELAYINTK	CLLRKRLPVTN	AYINTKHPDFA	none	full	0	1	0.00117029	-1.63571	HeartECM	group2
KAGNFYVPAEPK	MARMARKAGNF	VPAEPKLAFVI	none	full	1	0	0.00117051	-0.816274	HeartECM	group2
FYTDPVEAVK	TRHHTKFYTDP	PVEAVKDIPNG	none	full	2	4	0.00117279	-4.41874	HeartECM	group2
ELNVMFIETSAK	GERKAKELNVM	IETSAKAGYNV	none	full	1	1	0.0011748	-0.830981	HeartECM	group2
DDLDALLADLESTTSHISK	NADDLDA	TSHISKRPVFL	none	full	4	2	0.00117636	-1.70857	HeartECM	group2
DTPLEGLEQLLPELK	VLKSFKDTPLE	LLPELKVRTPV	none	full	0	0	0.00117695	-1.49644	HeartECM	group2
FTYDNSNPVFFDGYR	HVSNQRFTYDN	FFDGYRGYSVA	none	full	2	4	0.00117715	-2.35321	HeartECM	group2
WVIYNDQK	IKKEGRWVIYN	IYNDQKVCASE	none	full	1	4	0.00117976	-3.44216	HeartECM	group2
CDITGLIEGQEYKFR	ETERSKCDITG	QEYKFRVIAKN	none	full	3	0	0.00118183	2.84171	HeartECM	group2
GQLLELSK	PVAGERGQLLE	LLELSKESSEE	none	full	1	4	0.0011865	-3.65093	HeartECM	group2
NLPQYVSNELLEEAFSVFGQVER	ASLTVRNLPQY	FGQVERAVVIV	none	full	0	1	0.00118817	-2.30657	HeartECM	group2
ISGETIFVTAPHEATAGIIGVNR	CIYMNRISGET	IIGVNRKGQVL	none	full	0	0	0.00118825	-1.54136	HeartECM	group2
MDASTGDAIK	YNRLIRMDAST	TGDAIKTWRFS	none	full	1	4	0.00118891	-2.28943	HeartECM	group2
SFTGNFIIDENILKEEGIK	IFKRPKSFTGN	KEEGIKNFDVY	none	full	0	0	0.00118918	-0.675075	HeartECM	group2
QINDIQLSR	VKEHSRQINDI	DIQLSRDMTMF	none	full	1	4	0.00119092	-3.03415	HeartECM	group2
VTFPDNYDAEER	EDAEDKVTFPD	YDAEERDKTYK	none	full	1	5	0.00119204	-2.73805	HeartECM	group2
EEEEENVQSEWR	VHSGRREEEEE	VQSEWRLYCVR	none	full	2	4	0.00119333	-1.24082	HeartECM	group2
TTVSLEWARPVFDGGMEIIGYIIEMCK	VTDTSKTTVSL	IIEMCKADLGD	none	full	2	4	0.00119457	-1.93091	HeartECM	group2
GMAAAGNYAWVNR	GQDYLKGMAAA	YAWVNRSSMTF	none	full	0	1	0.00119476	-0.787149	HeartECM	group2
VELNALMTDETISNVPILILGNK	RLMESKVELNA	LILGNKIDRTD	none	full	2	4	0.00119615	-2.94888	HeartECM	group2
SISQSIGGVILFHETLYQK	LFSVDNSISQS	ETLYQKDSQGN	Cterm	semi	2	4	0.00119951	-2.72529	HeartECM	group2
VGWELLLTTIAR	TMEHIRVGWEL	LTTIARTINEV	none	full	0	0	0.0012027	-1.27131	HeartECM	group2
PVASQLPR	LRILFRPVASQ	ASQLPRIYTSI	none	full	2	5	0.0012037	-1.78157	HeartECM	group2
GFEKPSAIQQR	RGIYAYGFEKP	SAIQQRAILPC	Cterm	semi	1	4	0.00120455	-4.35936	HeartECM	group2
DVGGIVLANACGPCIGQWDR	YAQILRDVGGI	IGQWDRKDIKK	none	full	1	4	0.00120479	-3.14721	HeartECM	group2
IENIYLR	YIAPEKIENIY	ENIYLRSEAVA	none	full	0	1	0.0012051	-1.4145	HeartECM	group2
ALLVEVQLLESK	KKMDDKALLVE	QLLESKTYHAL	none	full	0	3	0.00120528	-3.09771	HeartECM	group2
THFFLNAGNLCNLNYGEGPK	FGELFRTHFFL	YGEGPKAHIRK	none	full	0	0	0.00120612	-0.494225	HeartECM	group2
AAFFVTLDEDSHCYNPDDETSLSLYGK	LDAIERAAFFV	LSLYGKALLHG	none	full	0	0	0.00121599	-1.1667	HeartECM	group2
TVIVTGANTGIGK	ATIPGKTVIVT	NTGIGKQTALE	none	full	1	0	0.00121628	-0.46201	HeartECM	group2
MTDLLEEGITVIENIYK	LSSCCKMTDLL	IENIYKNREPV	none	full	2	3	0.00121862	-2.35021	HeartECM	group2
LSDDNFASIVAAVEEGR	SAAEMVLSDDN	AVEEGRAIYNN	Cterm	semi	0	4	0.00122233	-3.90763	HeartECM	group2
SPSPFHVVAECR	LKFVNRSPSPF	VVAECRSRLLQ	none	full	2	4	0.00122304	-3.64083	HeartECM	group2
FADDTYTESYISTIGVDFK	SCLLLRFADDT	IGVDFKIRTIE	none	full	1	4	0.00122738	-3.16867	HeartECM	group2
LVGQSIIAYLQK	MVRNAKLVGQS	IAYLQKKGYPE	none	full	1	4	0.00123042	-3.07579	HeartECM	group2
ALSTDSVER	AVIYLKALSTD	TDSVERLPVYN	none	full	1	1	0.00123404	-1.84879	HeartECM	group2
GHPEFSTNRQQDAQEFFLHLINMVER	KALIGKGHPEF	INMVERNCRSS	none	full	2	5	0.00123515	-1.57133	HeartECM	group2
FLDFIANIFA	EQYAKRFLDFI	IANIFA	none	full	1	2	0.00123604	-1.81797	HeartECM	group2
AEVQNLGGELVVSGVDSAMSLIQAAKNLMNAVVQ	ICSKVKAEVQN	MNAVVQTVKAS	Nterm	semi	1	1	0.00123773	-1.33703	HeartECM	group2
EIGCVVDAASGLLTFIANGK	NNSNGLEIGCV	FIANGKELSTY	Cterm	semi	0	1	0.00123847	-1.9287	HeartECM	group2
AQGMPEGGGALAEGFQVR	SARVQKAQGMP	EGFQVRMFEFQ	none	full	0	0	0.00123975	-1.14154	HeartECM	group2
DDEVQVVR	SMPIRKDDEVQ	EVQVVRGHYKG	none	full	0	4	0.00124049	-2.44521	HeartECM	group2
VLAAVYK	QYVTEKVLAAV	LAAVYKALSDH	none	full	2	5	0.00124362	-2.03295	HeartECM	group2
RLEGEGAEVQLTGK	SVQVVRRLEGE	VQLTGKVWDEA	none	full	1	4	0.00124447	-3.31381	HeartECM	group2
VYEFLDKLDVVR	YYYHARVYEFL	KLDVVRSFLHA	none	full	2	4	0.001247	-3.87521	HeartECM	group2
YYLEETGPNSISYLGSK	LMVNYRYYLEE	SYLGSKNIKAS	none	full	1	2	0.00124937	-1.21925	HeartECM	group2
YEGEHHGR	QIDQNWYEGEH	GEHHGRVGIFP	Cterm	semi	3	2	0.0012494	2.2401	HeartECM	group2
NLSEFGLIQEK	RKQFNRNLSEF	GLIQEKFALMA	none	full	1	4	0.0012514	-3.70541	HeartECM	group2
VEKFDLVPVPPNLYGDFFTGDAYVILK	GLQIWRVEKFD	AYVILKTVQLR	none	full	1	1	0.00125147	-0.843953	HeartECM	group2
LDHTSIR	RGLLSSLDHTS	DHTSIRRGFQV	Cterm	semi	2	1	0.00125199	0.503943	HeartECM	group2
WDASASEPEYMEEVR	FILNNRWDASA	YMEEVRRQHME	none	full	2	4	0.00125241	-1.87677	HeartECM	group2
IEGVYAR	HTALLKIEGVY	EGVYARDETEF	none	full	2	3	0.00125613	-2.37264	HeartECM	group2
EYDEAGPSIVHR	MWITKQEYDEA	PSIVHRKCF	Cterm	semi	0	0	0.00125637	-1.58536	HeartECM	group2
LFEAEEQDLFK	IPDNRKLFEAE	EQDLFKDIQSL	none	full	1	4	0.00125939	-4.65989	HeartECM	group2
NEFGELESNK	LIEYFRNEFGE	ELESNKSEMIW	none	full	0	0	0.0012594	-1.30147	HeartECM	group2
KLDLSIIVTNK	DYEEMKKLDLS	IIVTNKAAFHK	none	full	2	4	0.00126	-3.04127	HeartECM	group2
SALHRIMEVIDAITTTAQSHQR	MTIGTDSALHR	AQSHQRTFVLE	Cterm	semi	1	4	0.00126286	-3.91972	HeartECM	group2
DIYDQGGEQAIK	SDPKKRDIYDQ	GEQAIKEGGSG	none	full	0	4	0.00126665	-3.32466	HeartECM	group2
DDSGKYSLTLV	IPNSTRDDSGK	YSLTLVNPAGE	Nterm	semi	4	1	0.00126935	5.60307	HeartECM	group2
ELNELDYHDAVNVNDR	IAAIAQELNEL	VNVNDRCQKIC	Cterm	semi	0	0	0.00127156	-0.700466	HeartECM	group2
LQNLDALTNLTVLSVQSNR	KNKITKLQNLD	SVQSNRLAKIE	none	full	2	4	0.0012733	-3.55521	HeartECM	group2
WSSLACNIALDAVK	TKVISRWSSLA	ALDAVKTVQFE	none	full	0	4	0.00127486	-3.76555	HeartECM	group2
LQEDMQNVLQR	ALVLIRLQEDM	QNVLQRLHKLE	none	full	1	3	0.00127515	-1.75962	HeartECM	group2
SLLNKPK	NASLLNK	LLNKPKSEMTP	none	full	0	4	0.00127563	-2.96859	HeartECM	group2
VSVFFGGLSIK	YMPSVKVSVFF	GGLSIKKDEDV	none	full	1	2	0.00127623	-1.54129	HeartECM	group2
LMVSMLDR	NLETCRLMVSM	VSMLDRDMSGT	none	full	2	5	0.0012764	-2.17677	HeartECM	group2
AELTNYKDAASNR	NAAELTN	DAASNRHLRFK	none	full	4	1	0.00127918	1.48277	HeartECM	group2
LYGFPYK	KYIVQKLYGFP	YGFPYKIPAVV	none	full	0	4	0.00127988	-3.88994	HeartECM	group2
GCWDSIHVVEVQEK	GSKKIKGCWDS	VEVQEKSSGRT	none	full	0	0	0.00128015	-0.831355	HeartECM	group2
GTQPYFFNKQPTELDALVFGHLYTILTTQLTSDELSEK	ALSQRLGTQPY	DELSEKVKNYS	Cterm	semi	0	2	0.00128041	-2.46299	HeartECM	group2
LNDYIFSFDK	DLSHNRLNDYI	IFSFDKMLDDR	none	full	0	4	0.0012807	-3.08234	HeartECM	group2
DADAEIEGAPAAPLDVVSLDANKDYIIISWK	AYVFVRDADAE	IIISWKQPAVD	none	full	0	0	0.00128114	-2.4574	HeartECM	group2
MEYLIGIQGPDYVLVASDR	MEYLI	LVASDRVAASN	none	full	0	1	0.00128218	-2.09083	HeartECM	group2
LGWSIGPAHLIK	SVTGWKLGWSI	PAHLIKHLQTV	none	full	0	3	0.00128512	-3.87818	HeartECM	group2
EDVLTLLLPVMGDSK	YAGSNREDVLT	VMGDSKSSMEV	none	full	1	4	0.00128725	-3.49978	HeartECM	group2
YTVTLGGTSFTVK	IATPARYTVTL	TSFTVKYLRSH	none	full	2	4	0.00128894	-4.99193	HeartECM	group2
EYQLNDSAAYYLNDLER	CFGRSREYQLN	LNDLERIAQSD	none	full	0	0	0.00129134	-0.614133	HeartECM	group2
AERDYHIFYQILSNK	VIFQLKAERDY	QILSNKKPELL	none	full	0	4	0.00129406	-4.11461	HeartECM	group2
ADNLATQMLMR	RIILNKADNLA	TQMLMRVYGAL	none	full	0	1	0.00129529	-1.3099	HeartECM	group2
IATLPGMWER	GHTHVKIATLP	PGMWERTITIG	none	full	2	2	0.00129821	-1.37116	HeartECM	group2
LHPAPEATVAATCAFPSVQAAVDSTVQILQAAVPVAR	TSTTLRLHPAP	AVPVARIEFLD	none	full	1	4	0.00130205	-2.99006	HeartECM	group2
DYLHLPPEIVPATLR	GIQYLRDYLHL	VPATLRRSRPE	none	full	1	4	0.00130224	-3.99606	HeartECM	group2
KYAALYQPLFDK	VHDLERKYAAL	QPLFDKRREFI	none	full	2	4	0.00130783	-3.50728	HeartECM	group2
VLAQNSGFDLQETLVK	LLIIPKVLAQN	QETLVKVQAEH	none	full	0	1	0.00130832	-1.93153	HeartECM	group2
PSLCTHGK	NECKMIPSLCT	LCTHGKCRNTI	Cterm	semi	3	1	0.00130839	3.08865	HeartECM	group2
NVVTIFSAPNYCYR	NWCHDRNVVTI	PNYCYRCGNQA	none	full	0	4	0.00130884	-3.22037	HeartECM	group2
LHSYATSIR	MLDHLKLHSYA	YATSIRKAVLA	none	full	0	5	0.00131203	-2.32256	HeartECM	group2
VLFYPTLLYTVFR	EAGLARVLFYP	LYTVFRGRVRG	none	full	0	0	0.00131295	-1.03075	HeartECM	group2
MILLEVNNR	MILLE	LEVNNRIIEET	none	full	2	1	0.00131615	-0.979377	HeartECM	group2
LEETLPVIR	DQLASKLEETL	TLPVIRSVSEQ	none	full	0	5	0.00131742	-2.42049	HeartECM	group2
VILAEFDYTAQPLETFPFDQSK	VTGYNRVILAE	PFDQSKERITM	none	full	0	1	0.00131768	-0.864997	HeartECM	group2
LTVEDPVTVEYITR	ECQSHRLTVED	VEYITRYIASL	none	full	1	4	0.00131841	-3.36124	HeartECM	group2
EVFSMAGVVVR	GWKKLKEVFSM	AGVVVRADILE	none	full	0	4	0.00131886	-3.14104	HeartECM	group2
SDIDVNAAASAK	SLQRSRSDIDV	AAASAKSKVSS	none	full	4	2	0.00132062	3.04431	HeartECM	group2
IEAFVSEIESFFNTIEEK	QEKSLRIEAFV	NTIEEKCSKNE	none	full	0	3	0.00132195	-1.88109	HeartECM	group2
TATEIVVQMAAANGIGR	GRYFSRTATEI	ANGIGRLIIGQ	none	full	2	0	0.00132645	-0.964412	HeartECM	group2
ALLELQLEPEELYQTFQR	MNKMDRALLEL	YQTFQRIVENV	none	full	0	0	0.00132669	-2.19209	HeartECM	group2
GTAVFTCDIAKDTPNIK	QHVKPKGTAVF	DTPNIKWFKGY	none	full	0	0	0.00132672	1.23872	HeartECM	group2
TIENVPKK	KPDQRITIENV	ENVPKKSTVTI	Cterm	semi	0	2	0.00132835	2.21445	HeartECM	group2
ADQIETQQLMR	RVVLNKADQIE	TQQLMRVYGAL	none	full	0	1	0.00133093	-1.49004	HeartECM	group2
MGVQSVAVYSEADR	IRTAKKMGVQS	YSEADRNSMHV	none	full	1	4	0.00133128	-3.90051	HeartECM	group2
VETFSGVYK	NNVEHKVETFS	FSGVYKKLTGK	none	full	2	4	0.0013324	-4.25195	HeartECM	group2
HLWDYTFGPEK	NWDDMKHLWDY	TFGPEKLNIDT	none	full	4	2	0.00133365	3.11933	HeartECM	group2
ELPEPLMTFAQYGDFLR	LKQWLRELPEP	YGDFLRAVELP	none	full	2	4	0.00133536	-2.83418	HeartECM	group2
AALGLPSSKLPAAAAR	IQMVVRAALGL	PAAAAREVLAQ	none	full	4	1	0.00133588	2.74846	HeartECM	group2
TNLPIFK	YEIRVKTNLPI	NLPIFKLKEST	none	full	0	0	0.00133623	-0.767624	HeartECM	group2
FNQVLDQFGEK	TGNLAKFNQVL	DQFGEKFQTDG	none	full	1	3	0.00133666	-3.37147	HeartECM	group2
FAACTVEEILAK	RPSSERFAACT	EEILAKMEQPR	none	full	4	2	0.00133726	2.33541	HeartECM	group2
FNAILCSR	GTDESKFNAIL	AILCSRSRAHL	none	full	1	4	0.00133742	-4.12196	HeartECM	group2
VAIQFLK	VHTRKRVAIQF	AIQFLKDIRES	none	full	1	1	0.00133768	-0.995852	HeartECM	group2
ETTKYYITIIDAPGHR	ISLWKFETTKY	DAPGHRDFIKN	Cterm	semi	1	3	0.00133951	-3.04148	HeartECM	group2
DVIEVHGK	KVKVLGDVIEV	IEVHGKHEERQ	Cterm	semi	0	0	0.00133981	-1.40744	HeartECM	group2
GIVSLSDILQALVLTGGEK	EHDVVKGIVSL	LTGGEKKP	none	full	0	0	0.00134154	-1.46944	HeartECM	group2
SGALDVLQMK	NASGALD	DVLQMKEEDVL	none	full	1	4	0.00134171	-3.54988	HeartECM	group2
ILYGLENTTQELK	LPAPYKILYGL	TTQELKHLLSP	none	full	4	1	0.00134173	1.6541	HeartECM	group2
ELTAVPYMAK	ATLLYKELTAV	VPYMAKFVIFA	none	full	2	4	0.00134174	-2.77811	HeartECM	group2
IVVNLTGR	DHRAGKIVVNL	VNLTGRLNKCG	none	full	0	0	0.00134222	-1.44497	HeartECM	group2
EVPEPVFFCTIEPPSVAK	LLLAGVEVPEP	PPSVAKQPDLD	Cterm	semi	2	2	0.00134329	-0.871205	HeartECM	group2
LVPLYAVVSEEPIYIVTEFMSK	KLRHDKLVPLY	TEFMSKGSLLD	none	full	1	2	0.00134442	-0.848765	HeartECM	group2
ALIIYDDLSK	RDNGKHALIIY	YDDLSKQAVAY	Cterm	semi	0	0	0.00134989	-0.777697	HeartECM	group2
DSLSDEVVR	TFRIVKDSLSD	SDEVVRATQAV	none	full	1	2	0.00135548	-0.68917	HeartECM	group2
VQVTGHNMGCQVSDNPCGNTH	DGTLFKVQVTG	PCGNTH	none	full	0	1	0.00136003	-1.65508	HeartECM	group2
DVNKIEEFLEEVLCPPK	NSEVKTDVNKI	VLCPPKYLKLS	Cterm	semi	1	3	0.00136022	-1.90541	HeartECM	group2
LDQDTVFALANYILFK	VEAVKELDQDT	NYILFKGKWKK	Cterm	semi	0	1	0.00136082	-1.32183	HeartECM	group2
NVVSQFVSSMSASADVLAMSK	VAYAAKNVVSQ	VLAMSKIEIKL	none	full	0	0	0.00136902	-0.870385	HeartECM	group2
LYLILDFLR	FQTEGKLYLIL	ILDFLRGGDLF	none	full	1	5	0.00136924	-1.6141	HeartECM	group2
VASVAACDTDGKEPGNPLDR	TAPEKRVASVA	GNPLDRLFSLE	none	full	1	4	0.00137189	-2.42268	HeartECM	group2
VLTVACAFTGEPTPEITWSCGGRK	SIDEGKVLTVA	SCGGRKIQNQE	none	full	0	0	0.00137375	1.02359	HeartECM	group2
YMQQNIR	AQDPDRYMQQN	MQQNIRYTKLS	none	full	0	5	0.00137533	-2.36048	HeartECM	group2
LEASSGILEVLHCVLVESPEALNIIK	ISRLERLEASS	ALNIIKEGHIK	none	full	0	1	0.00137563	-2.26909	HeartECM	group2
STAISLFYELSENDLNFIK	RCITIKSTAIS	DLNFIKQSKDG	none	full	0	0	0.00137679	-2.9575	HeartECM	group2
FITDCTGLFSER	VVVSEKFITDC	GLFSERMHQKA	none	full	1	4	0.00138154	-2.56858	HeartECM	group2
NALWHTGDTASQVR	PGEQLRNALWH	TASQVRLLWKD	none	full	4	2	0.00138303	3.438	HeartECM	group2
LAPPLVTLLSGEPEVQYVALR	NMLLKKLAPPL	QYVALRNINLI	none	full	0	4	0.0013833	-3.60892	HeartECM	group2
VELQELNDRFANYIEK	TRTNEKVELQE	ANYIEKVRFLE	none	full	2	0	0.00138338	2.15709	HeartECM	group2
LQLVQAGQAEK	DEVQKRLQLVQ	AGQAEKLAEKE	none	full	0	4	0.00138408	-2.45462	HeartECM	group2
IPFLLSGTSYK	VVEGVRIPFLL	SGTSYKDLMPH	none	full	0	0	0.00138584	-0.7843	HeartECM	group2
FGFQAPNVTFLHGR	EHHMEKFGFQA	TFLHGRIEKLA	none	full	0	4	0.0013872	-3.30045	HeartECM	group2
IIETLSQQLQAK	KEQIQKIIETL	QQLQAKGKELN	none	full	2	4	0.00138781	-4.36039	HeartECM	group2
GQAAVGSGDAHGDR	RMLTTAGQAAV	DAHGDRSVFAD	Cterm	semi	3	2	0.00139146	3.04662	HeartECM	group2
ERLDGENIYIR	MRKKKRERLDG	ENIYIRHSNLM	none	full	1	1	0.00139193	0.798709	HeartECM	group2
NNGYAISTPTSEQYR	IIFFCRNNGYA	TSEQYRGDGIA	none	full	0	3	0.00139197	-2.70503	HeartECM	group2
AFLDGFNEVAPLEWLR	VEEQTKAFLDG	PLEWLRYFDEK	none	full	2	4	0.00139224	-3.31232	HeartECM	group2
ATDFVVPGPGK	YGDQYRATDFV	VPGPGKVEITY	none	full	0	4	0.00139696	-3.37104	HeartECM	group2
LALYTACGGVNPQQCLPITLDVGTENEELLK	GIPVGKLALYT	NEELLKDPLYI	none	full	4	2	0.00139699	3.00945	HeartECM	group2
SFPPDAILFYIPQIVQALR	GVKVLRSFPPD	IVQALRYDKMG	none	full	0	1	0.0013992	-2.60934	HeartECM	group2
ALQFQDLIK	LEMGSRALQFQ	FQDLIKMDRRL	none	full	2	4	0.00139942	-3.33007	HeartECM	group2
AAQTQQVDLQPQAWPPPDTQVR	ALQELRAAQTQ	PDTQVRVDTVR	none	full	4	0	0.00140028	2.89232	HeartECM	group2
SFNLIVAK	NRWFDKSFNLI	NLIVAKDGTAA	none	full	0	0	0.00140133	-1.34225	HeartECM	group2
SEIDLVQIK	RIVVTRSEIDL	DLVQIKQMFTQ	none	full	0	1	0.00140294	-2.73499	HeartECM	group2
EKEQLMASDDFGR	TIGWIKEKEQL	SDDFGRDLASV	none	full	2	4	0.00140408	-3.52543	HeartECM	group2
TYVTAPGTGFLPGDTAR	LANPRRTYVTA	PGDTARHHRAV	none	full	2	4	0.00140426	-1.89295	HeartECM	group2
ISIAEGIER	TENLEKISIAE	AEGIERGIVDS	none	full	0	0	0.00140665	0.594147	HeartECM	group2
EPSDPVTILAENVPPRIELSVEMK	NISQPSEPSDP	LSVEMKSLLTV	Cterm	semi	4	2	0.00140745	5.15481	HeartECM	group2
LSIYEALKK	EEAGQKLSIYE	YEALKKDLLQP	none	full	2	2	0.00140808	0.837922	HeartECM	group2
YSPTSPTYSPTSPK	TPTSPKYSPTS	SPTSPKYSPTS	none	full	1	5	0.00140996	-1.78312	HeartECM	group2
LLGELLLDR	KRQSLKLLGEL	ELLLDRHNFTI	none	full	0	2	0.00141772	-1.92761	HeartECM	group2
FVDGLMIHSGDPVNYYVDTAVR	RAKSMKFVDGL	VDTAVRHVLLR	none	full	0	0	0.00141799	-1.06766	HeartECM	group2
IQNVVTSFAPQRR	NPNSHRIQNVV	FAPQRRTAWWQ	none	full	4	1	0.0014196	3.80601	HeartECM	group2
QLTEMLPSILNQLGADSLTSLR	GHAETKQLTEM	SLTSLRRLAEA	none	full	1	0	0.0014212	-1.29236	HeartECM	group2
TYSLGSALR	VTTSTRTYSLG	LGSALRPSTSR	none	full	4	1	0.00142402	4.35236	HeartECM	group2
LYKDDQLLDDGK	PPEEQRLYKDD	LLDDGKTLGEC	none	full	1	1	0.00142623	-1.63697	HeartECM	group2
AVETELEYQK	LRSGLKAVETE	ELEYQKSQPPQ	none	full	2	2	0.00142698	-1.30532	HeartECM	group2
VEDDTLQGLK	NDALEKVEDDT	TLQGLKELGAF	none	full	0	0	0.00142816	-0.856894	HeartECM	group2
NMQNVEHVPLTLDR	NQVGFKNMQNV	PLTLDRAMRLV	none	full	2	3	0.00143139	-2.95407	HeartECM	group2
YALNHPDTVEGLVLINIDPNAK	AYILSRYALNH	IDPNAKGWMDW	none	full	0	0	0.00143616	-0.909861	HeartECM	group2
SQLSCVVVDDIER	FDDAYKSQLSC	VDDIERLLDYV	none	full	2	4	0.00143657	-3.17372	HeartECM	group2
LNIIIIAEGAIDR	RSRGSRLNIII	EGAIDRHGKPI	none	full	0	4	0.00143678	-3.06679	HeartECM	group2
ELLTEFGYKGEETPVIVGSALCALEQR	VELEIRELLTE	CALEQRDPELG	none	full	0	0	0.00143861	-1.2166	HeartECM	group2
KVEAPFIPK	IAIYQRKVEAP	APFIPKFRGSG	none	full	1	2	0.00144081	-1.32623	HeartECM	group2
FLQESFNNDR	KSRFDRFLQES	SFNNDRLFKQT	none	full	1	5	0.00144196	-2.5648	HeartECM	group2
EPIDIVEGIK	PEAIVKEPIDI	IVEGIKKEQAV	none	full	1	0	0.00144303	-1.59532	HeartECM	group2
DYYFALAHTVR	NVATPRDYYFA	LAHTVRDHLVG	none	full	0	2	0.00144344	-2.18389	HeartECM	group2
MEEVVAEELDDEEQLVR	MEEVV	EEQLVRRHRKE	none	full	0	4	0.00144398	-3.37955	HeartECM	group2
VPVENVLGEVGGGFK	HFENTRVPVEN	VGGGFKVAMNI	none	full	0	1	0.00144732	-1.15678	HeartECM	group2
GLIDRDLYR	DVALARGLIDR	DRDLYRSLNDP	none	full	0	0	0.00144736	0.770789	HeartECM	group2
DAAIIDVTSSFTSLVLDNVNR	VDGDIRDAAII	LDNVNRYDSGK	none	full	0	0	0.00144969	-1.47511	HeartECM	group2
VEVTAVNFTQEPK	LRNIDKVEVTA	FTQEPKRILCT	none	full	1	0	0.00145435	-1.83689	HeartECM	group2
AVVLDLLR	TRGYMKAVVLD	VLDLLRKYLNV	none	full	0	0	0.00146241	-1.87601	HeartECM	group2
VIGLPGPCKDIK	ASINVKVIGLP	PCKDIKASDIT	none	full	0	0	0.0014629	2.04024	HeartECM	group2
AGADIIITYFAPQLLK	MTAFRRAGADI	APQLLKWLKEE	none	full	1	4	0.00146386	-3.93835	HeartECM	group2
GFAFVTFDDHDSVDKIVIQK	GSGKKRGFAFV	KIVIQKYHTVN	none	full	1	4	0.00146559	-3.91989	HeartECM	group2
IQQIFGYTHIGDALR	STQIEGIQQIF	IGDALRKVKYY	Cterm	semi	0	4	0.00146849	-5.23952	HeartECM	group2
LVLYDEIKK	MGGAFVLVLYD	YDEIKKYV	Cterm	semi	0	4	0.00146854	-2.9256	HeartECM	group2
EQYEEEMEAKAELQR	DCDLLREQYEE	KAELQRVLSKA	none	full	0	0	0.00147198	1.58104	HeartECM	group2
EYEPEMGK	AIEALKEYEPE	EPEMGKVYRQD	none	full	0	1	0.00147458	-1.90162	HeartECM	group2
CPAPNLEGGPSVFIFPPNIKDVLMISLTPK	CKECHKCPAPN	ISLTPKVTCVV	none	full	2	2	0.00147547	-0.72776	HeartECM	group2
TLQGTVSQAQER	SEQLLRTLQGT	SQAQERVQLQM	none	full	0	4	0.00147863	-1.28326	HeartECM	group2
GFEVVYMTEPIDEYCVQQLK	ERVRKRGFEVV	CVQQLKEFDGK	none	full	0	4	0.00147872	-3.20079	HeartECM	group2
FSLDALSLR	HKGLLKFSLDA	DALSLRDTLVM	none	full	0	4	0.00148145	-3.46771	HeartECM	group2
NCAQFSGSLDWLISR	IRGNRKNCAQF	DWLISRLERLE	none	full	1	4	0.00149219	-5.77587	HeartECM	group2
DIIALNPLYR	IVKTIRDIIAL	LNPLYRESVLQ	none	full	0	0	0.00149268	-1.73519	HeartECM	group2
LSINTPNSR	DDGVAKLSINT	NTPNSRQPLTI	none	full	2	2	0.00149276	1.71013	HeartECM	group2
HFYQPIWTLVGAGAK	VEPSERHFYQP	VGAGAKELSLS	none	full	0	0	0.00149353	-0.515072	HeartECM	group2
LFGFVLR	HQENKRLFGFV	FGFVLRTSGGR	none	full	0	0	0.00149504	-1.27146	HeartECM	group2
IGVLDEGK	LRRLVRIGVLD	VLDEGKMKLDY	none	full	0	2	0.0014978	-2.1456	HeartECM	group2
AEYGTLLQDLTNNITLEDLEQLK	NAAEYGT	DLEQLKSACKE	none	full	0	1	0.00149841	-1.80518	HeartECM	group2
EFTQGVKPDWTIAR	SYEFQREFTQG	DWTIARIEHSK	none	full	0	2	0.00149911	-0.523585	HeartECM	group2
TNLALVVGTNSWR	DKLIKKTNLAL	GTNSWREQFIE	none	full	0	4	0.00150102	-3.54914	HeartECM	group2
FVALENISCK	GADKGKFVALE	ENISCKIKSGC	none	full	2	3	0.00150423	-3.00681	HeartECM	group2
RVFIMDSCDELIPEYLNFIR	IKLYVRRVFIM	YLNFIRGVVDS	none	full	2	1	0.00150465	-1.10574	HeartECM	group2
GNVILIGTTR	TVAEGKGNVIL	LIGTTRNFVLQ	none	full	1	4	0.00150657	-4.14537	HeartECM	group2
TNNPLPLEQR	TKLVSRTNNPL	LPLEQRIDIRN	none	full	2	4	0.00150718	-3.02449	HeartECM	group2
LMSALLSGLTDR	TPYSGKLMSAL	SGLTDRNSVIQ	none	full	1	2	0.00150765	-1.29674	HeartECM	group2
TTRYDIDMTK	ADGSRRTTRYD	DIDMTKCIYCG	none	full	4	2	0.00150834	3.5623	HeartECM	group2
FPEVEDVVMVNVR	RFYQHKFPEVE	VMVNVRSIAEM	none	full	0	4	0.00150978	-2.63494	HeartECM	group2
MEVLATDTASQQER	MEVLA	ASQQERLQAIA	none	full	4	0	0.00151164	3.35337	HeartECM	group2
SSAIPSPCGK	DVASIRSSAIP	PSPCGKYYTLN	none	full	0	4	0.00151359	-3.5801	HeartECM	group2
LVPYTLLDDRTK	NRRNPRLVPYT	LDDRTKKSNKD	none	full	0	0	0.00151359	1.45531	HeartECM	group2
ELQELNDRFANYIEK	RTNEKVELQEL	ANYIEKVRFLE	Cterm	semi	0	0	0.00151385	2.14393	HeartECM	group2
LQNEVEK	LQNEV	QNEVEKPGVQY	none	full	2	4	0.0015184	-1.86771	HeartECM	group2
VINEPTAAALAYGLDKSEDK	GLNVLRVINEP	DKSEDKVIAVY	none	full	0	4	0.0015234	-4.62693	HeartECM	group2
IEELEEELEAERTAR	KENQARIEELE	AERTARAKVEK	none	full	4	1	0.00152368	4.15293	HeartECM	group2
NNNFQTFPQAVLLLFR	TTEINRNNNFQ	VLLLFRCATGE	none	full	0	0	0.00152439	-0.933869	HeartECM	group2
MFIFYGNK	RQNLGRMFIFY	IFYGNKTSTQF	none	full	1	4	0.00152623	-2.77867	HeartECM	group2
NAFMMLIHADQDR	DASCKRNAFMM	HADQDRALDYL	none	full	0	4	0.0015275	-3.53278	HeartECM	group2
FDVQLKDLEK	GVISPRFDVQL	LKDLEKWQNNL	none	full	0	0	0.00152799	-0.986691	HeartECM	group2
GLELIASENFCSR	KDRQCRGLELI	ENFCSRAALEA	none	full	2	4	0.00153112	-3.90429	HeartECM	group2
LGELPSWIMMR	KLMEVKLGELP	SWIMMRDFTPS	none	full	0	0	0.00153165	0.935752	HeartECM	group2
VAYSIEKR	DGGSKIVAYSI	YSIEKRQGSDR	Cterm	semi	3	2	0.00153381	3.14442	HeartECM	group2
VGDDLILVSVSSER	EGEKVRVGDDL	SVSSERYLHLS	none	full	2	4	0.00154115	-5.93185	HeartECM	group2
NILSSADYVER	INRIEKNILSS	ADYVERGQEHV	none	full	0	0	0.00154161	-0.592661	HeartECM	group2
TNSTFNQVVLK	RFLARRTNSTF	NQVVLKRLFMS	none	full	0	1	0.00154294	-1.52978	HeartECM	group2
KLCYVALDFENEMATAASSSSLEK	VRDIKEKLCYV	SSSLEKSYELP	Cterm	semi	2	4	0.00154332	-1.82947	HeartECM	group2
NNYYGTSIDSVR	EYGEYKNNYYG	SIDSVRSVLAK	none	full	1	2	0.00154555	-1.27139	HeartECM	group2
HDCDLLREQYEEEMEA	ALQSSRHDCDL	EEEMEAKAELQ	Nterm	semi	1	0	0.0015461	1.17247	HeartECM	group2
GTIEILSDVQLIK	TTKISRGTIEI	DVQLIKTGDKV	none	full	0	4	0.00155211	-4.92432	HeartECM	group2
LQMEQQQQLQQR	VFETEKLQMEQ	QQLQQRQILLG	none	full	0	0	0.00155309	-1.05628	HeartECM	group2
ADGSTQVIDTK	QVTATKADGST	QVIDTKNILVA	none	full	0	1	0.00155329	-2.96943	HeartECM	group2
AELLVAEAPSKPIMVTVEEQR	HTSNSRAELLV	TVEEQRSQSVR	none	full	0	0	0.00155551	0.569108	HeartECM	group2
HNTVLMAWPEAWK	GLGGMKHNTVL	WPEAWKEADNP	none	full	1	4	0.00156036	-3.73103	HeartECM	group2
FMCETALHHIHDGIGAMVK	VVTTPAFMCET	IGAMVKNVLEL	Cterm	semi	2	4	0.00156069	-3.14647	HeartECM	group2
ETLEQAKVEVPVGSFK	SELQARETLEQ	PVGSFKGRAMT	none	full	0	0	0.00156266	0.7726	HeartECM	group2
SEFVWSKDYVPTEDSPR	DQMTPKSEFVW	TEDSPRLEVEN	none	full	0	0	0.00156486	1.29827	HeartECM	group2
VEHTPDGVLWLDTQVVLAMPYDTPVPGYK	VHFYGRVEHTP	PVPGYKNNTVN	none	full	0	2	0.00156544	-1.91919	HeartECM	group2
TVFFWAPIMKWGLVCAGLADMAR	HPAGPRTVFFW	LADMARPAEKL	none	full	2	1	0.0015662	-1.54982	HeartECM	group2
LNNLVLFDK	GKVRDKLNNLV	LVLFDKATYDK	none	full	2	1	0.00156635	-1.34939	HeartECM	group2
GKQEAHFSLVHYAGTVDYNILGWLQK	KPRNVKGKQEA	LGWLQKNKDPL	none	full	2	4	0.00156892	-5.53106	HeartECM	group2
NLSYWPSYCDMINGTDAASFPPFVEK	SYKGKRNLSYW	PPFVEKSRTLR	none	full	1	2	0.00157338	-0.568771	HeartECM	group2
VLQEGLLQLDLILSSLEPLHRPIESPGGSVLLR	LSHEPKVLQEG	GSVLLRELACA	none	full	0	4	0.00157489	-2.42753	HeartECM	group2
MKLDYILGLK	VLDEGKMKLDY	YILGLKIEDFL	none	full	1	4	0.00157542	-4.05954	HeartECM	group2
LFILTEAR	DVARGKLFILT	ILTEARLSALY	none	full	0	4	0.001576	-3.68957	HeartECM	group2
TFDLTAVSYLR	TEATMRTFDLT	AVSYLRKISLD	none	full	1	3	0.00157784	-2.64174	HeartECM	group2
IYFLLVR	DVIVGKIYFLL	YFLLVRIKIQH	none	full	2	5	0.00157896	-1.87261	HeartECM	group2
EFNPNEQSWR	DQVELKEFNPN	NEQSWRQHREA	none	full	0	0	0.00158052	-0.962951	HeartECM	group2
QLEVEPEGLEPEAEK	RIHISRQLEVE	EPEAEKQKSRR	none	full	0	2	0.00158319	-1.46302	HeartECM	group2
LNIFGESQPNPK	DFVTRYLNIFG	SQPNPKTVELL	Cterm	semi	2	4	0.00158358	-3.68957	HeartECM	group2
AAYFGVYDTAK	GIIIYRAAYFG	VYDTAKGMLPD	none	full	0	0	0.00158436	-1.56083	HeartECM	group2
SEIEYYAMLAK	CPALRKSEIEY	YAMLAKTGVHH	none	full	2	4	0.00158781	-3.936	HeartECM	group2
AEHSFAGVPCGIMDQLIALLGQK	AQVCQRAEHSF	ALLGQKGYALL	none	full	0	4	0.00158817	-6.07023	HeartECM	group2
AVVEFEVNEDDVDAHWYK	VIEKQRAVVEF	DAHWYKDGIEI	none	full	1	4	0.0015885	-4.44581	HeartECM	group2
EYLSPVLADLAQR	EVTVSREYLSP	ADLAQRRGNIQ	none	full	0	0	0.00158891	-1.15948	HeartECM	group2
SALSGAPGGPAGYLR	QKDLAKSALSG	PAGYLRRASVA	none	full	0	0	0.00159309	0.826191	HeartECM	group2
VALLDFGATR	DPQQHKVALLD	DFGATREYDRS	none	full	0	0	0.0015931	-0.819981	HeartECM	group2
LSSGYYDFSVR	NFKNVKLSSGY	YDFSVRVEGDS	none	full	0	1	0.00159562	-1.35812	HeartECM	group2
EDEGLYTIR	FSHLNKEDEGL	GLYTIRVRMGE	none	full	2	4	0.00159701	-4.30076	HeartECM	group2
INHETQTTCWDHPKMTELYQSLADLNNVR	NKVPYYINHET	DLNNVRFSAYR	Cterm	semi	2	2	0.00159972	-0.738949	HeartECM	group2
IMVALGEEDLSIK	TLPPIKIMVAL	EDLSIKMSDRG	none	full	0	0	0.00160309	-1.12396	HeartECM	group2
VLLVPGPEKET	KKNIGKVLLVP	GPEKET	none	full	4	1	0.00160317	3.68733	HeartECM	group2
VSEPVAALDPAEKAR	IGLPSRVSEPV	PAEKARLKSHP	none	full	4	0	0.0016055	2.70817	HeartECM	group2
MKPLVVFVLGGPGAGK	MKPLV	GPGAGKGTQCA	none	full	2	4	0.00160572	-2.83511	HeartECM	group2
VSLEEIYSGCTK	IIHELKVSLEE	YSGCTKRMKIS	none	full	0	4	0.00160581	-2.58787	HeartECM	group2
AAAFEDQENETVVVKEK	VKAAQKAAAFE	VVVKEKMVGGI	none	full	4	2	0.00160919	2.39282	HeartECM	group2
EQQIVIQSSGGLSK	DKGTGREQQIV	SGGLSKDDIEN	none	full	2	3	0.00160941	-2.05561	HeartECM	group2
TLEEAVGNIVK	TLSTIKTLEEA	VGNIVKFLGMH	none	full	2	0	0.00161048	-0.900798	HeartECM	group2
ANDQLKIDIPFK	NTFNVKANDQL	IDIPFKGRPQA	none	full	0	0	0.00161084	1.07502	HeartECM	group2
VSGGAIALGHPLGGSGSR	DPSKTNVSGGA	GGSGSRITAHL	Cterm	semi	1	3	0.00161157	-1.9033	HeartECM	group2
CGSSLVDKPFAAK	CFHCSRCGSSL	KPFAAKEEQLL	none	full	0	0	0.00161741	-0.888647	HeartECM	group2
IVNGWQVEEADDWLR	GIFNQKIVNGW	ADDWLRYGNPW	none	full	0	2	0.00161848	-2.04741	HeartECM	group2
LTSTVMLWLQTNK	RTAHYKLTSTV	WLQTNKSGSGT	none	full	0	0	0.00161853	-1.14714	HeartECM	group2
VFDPVPDGVTK	REEQRKVFDPV	PDGVTKVILST	none	full	2	4	0.0016186	-2.9844	HeartECM	group2
VLQPTIFPVVPR	LMDDLKVLQPT	FPVVPRLLNRM	none	full	0	0	0.00161919	-1.36075	HeartECM	group2
HIYFITGETK	MKENQKHIYFI	ITGETKDQVAN	none	full	1	4	0.00161943	-3.75897	HeartECM	group2
EIKDSTATALQK	HEELHREIKDS	ATALQKGRTLI	none	full	2	4	0.0016213	-1.81571	HeartECM	group2
METILEQQR	METIL	ILEQQRRYHEE	none	full	4	2	0.00162162	2.89673	HeartECM	group2
VTFMSAVSSQEK	GHNISRVTFMS	VSSQEKQVEIL	none	full	1	4	0.00162771	-2.68533	HeartECM	group2
KAGTQIENIEEDFR	CNSHLRKAGTQ	IEEDFRNGLKL	none	full	0	0	0.00162797	-1.03108	HeartECM	group2
AVIVVQDIFGWQLPNTR	PVDAGKAVIVV	QLPNTRYMADM	none	full	2	4	0.00162837	-2.29858	HeartECM	group2
QLYHLGVIEAYSGLTK	ALSLVRQLYHL	YSGLTKKKEGE	none	full	5	2	0.00162859	1.61466	HeartECM	group2
DNTINLIHTFR	TNATARDNTIN	LIHTFRDYLHY	none	full	2	1	0.0016288	-1.22953	HeartECM	group2
TVLGIGPGPVELIDEVTGHLK	IEPGSRTVLGI	VTGHLKLY	none	full	0	0	0.00163286	0.76372	HeartECM	group2
ITDLYTDLR	ARVSCRITDLY	LYTDLRDGRML	none	full	0	0	0.00163575	-0.758448	HeartECM	group2
MSASQEVWDRTEDQSAR	SEGEPRMSASQ	EDQSARESVTA	none	full	2	0	0.00163598	1.42115	HeartECM	group2
IWAPTAEASTELTGLK	LDHDVKIWAPT	ELTGLKEVIKK	none	full	1	4	0.00163642	-2.87956	HeartECM	group2
TPCNAGTFSQPEK	KLWDPRTPCNA	FSQPEKVYTLS	none	full	0	2	0.00163723	-1.39858	HeartECM	group2
TILGPTENIK	NTALGRTILGP	PTENIKSINRK	none	full	5	2	0.00163979	1.92493	HeartECM	group2
IAETEQNKVEPDELLPTR	SIPPYRIAETE	ELLPTRSAPDY	none	full	2	1	0.00164278	1.35597	HeartECM	group2
TIVTALPGSFLDPLLSPSLMEDYELR	SGYKAKTIVTA	EDYELRQLVLE	none	full	1	1	0.00164377	-1.69745	HeartECM	group2
ICDLLSDFDEFSAR	ARTGLRICDLL	DEFSARFKNLA	none	full	1	4	0.00164389	-3.77417	HeartECM	group2
IVAECNAVR	DDRRERIVAEC	ECNAVRQALQD	none	full	0	0	0.00164474	-1.52225	HeartECM	group2
LGPALATGNVVVMK	LMQAWKLGPAL	NVVVMKVAEQT	none	full	2	4	0.00164596	-3.59183	HeartECM	group2
FDLVSFIPLLR	VTESSKFDLVS	FIPLLRERIYS	none	full	0	1	0.00164895	-1.4905	HeartECM	group2
LSPDAFIQVALQLAYYR	FPKSEKLSPDA	QLAYYRIYGQA	none	full	0	1	0.00165092	-2.35412	HeartECM	group2
WLLDFASK	NTSLKRWLLDF	LDFASKRKEAE	none	full	0	0	0.00165409	-1.36755	HeartECM	group2
LSFLYLITGNLEK	TKNFDKLSFLY	TGNLEKLRKMM	none	full	1	3	0.0016545	-1.29483	HeartECM	group2
WYYELMVDHTEPFVTAEATHLR	SAQYKKWYYEL	EATHLRVGWAS	none	full	1	0	0.00165502	-0.869155	HeartECM	group2
EVTGVNVNMR	AISLVREVTGV	VNVNMRVGIHS	none	full	1	4	0.00166359	-3.65104	HeartECM	group2
NQMLIEEEVQK	QSEVARNQMLI	EEEVQKLKRYK	none	full	2	5	0.00166379	-2.12028	HeartECM	group2
VAAVGPAGAGEPVHLPQMVK	KTYRFRVAAVG	LPQMVKIAPAP	none	full	0	0	0.00166524	0.814023	HeartECM	group2
LQRLEDELNR	EQDKARLQRLE	EDELNRAKATL	none	full	0	0	0.00166628	2.36483	HeartECM	group2
ITNLTQQLEQASIVKK	KEQAVKITNLT	ASIVKKRSEDD	none	full	4	0	0.00166865	5.13597	HeartECM	group2
NLILVVR	SEDVIKNLILV	LILVVRGQFST	none	full	0	0	0.00167007	-1.65488	HeartECM	group2
PCPCPYIDASR	TATACRPCPCP	YIDASRRFSDT	none	full	0	0	0.00167213	0.582834	HeartECM	group2
EVYLQDSFKPLVCISPNASLFDAVSSLIR	KIETWREVYLQ	VSSLIRNKIHR	none	full	1	5	0.00167382	-1.46764	HeartECM	group2
LQSLTENLTKEHLMLEEELR	KIEIERLQSLT	LEEELRNLRLE	none	full	1	0	0.0016773	1.27304	HeartECM	group2
FDSLTDLVEHYK	VGGGERFDSLT	LVEHYKKNPMV	none	full	2	4	0.00167787	-3.19822	HeartECM	group2
WFLAVPLVSLGFK	HFANYRWFLAV	VSLGFKTVKQP	none	full	0	0	0.00168096	-1.1457	HeartECM	group2
WDQDYDRAVLPLLDAQEPCYLLFR	QEPVGRWDQDY	CYLLFRLDSQN	none	full	0	0	0.00168301	-1.43651	HeartECM	group2
YFDLGLPNR	VDVQLKYFDLG	LGLPNRDQTND	none	full	0	0	0.00168351	-1.48516	HeartECM	group2
EEQAEPDGTEVADKAAYLQCLNSADLLK	FKQKQREEQAE	SADLLKALCYP	none	full	2	4	0.00168641	-2.79119	HeartECM	group2
LKQSAEEQAQAQAQAQAAAEK	VEEAERLKQSA	QAAAEKLRKEA	none	full	0	0	0.00168685	0.786148	HeartECM	group2
ADEALAGLDEGALRK	NAADEAL	EGALRKLLEVT	none	full	2	2	0.0016875	1.61068	HeartECM	group2
DSVHLTWEPPDDDGGSPLTGYVVEKR	FSDITKDSVHL	YVVEKRDMSRK	none	full	0	0	0.001688	0.99948	HeartECM	group2
DFIDSVLVK	LLVANRDFIDS	DSVLVKIISPK	none	full	0	4	0.0016903	-3.30826	HeartECM	group2
DVDFELIKVEGK	ADMERRDVDFE	IKVEGKVGGRL	none	full	0	2	0.00169438	-0.813287	HeartECM	group2
PASDGGSEILGYVLEK	IVVWERPASDG	GYVLEKRDKEG	none	full	0	1	0.00169485	-1.3601	HeartECM	group2
GVDIYTGLLSALASVPTLPGES	EDIFLRGVDIY	TLPGES	none	full	2	4	0.00169627	-1.3545	HeartECM	group2
EALAFIIR	NREVPREALAF	LAFIIRSFGGD	none	full	2	4	0.00169706	-1.85678	HeartECM	group2
PNKEYIFR	KATKLTPNKEY	KEYIFRVAAEN	Cterm	semi	0	0	0.00169761	0.885261	HeartECM	group2
IGLIQFCLSAPK	RVEKAKIGLIQ	CLSAPKTDMDN	none	full	0	2	0.00169858	-1.03524	HeartECM	group2
ALEHFTDLYDIK	AGLLQRALEHF	DLYDIKRAVVH	none	full	1	4	0.0017059	-4.38253	HeartECM	group2
IMTLVDPNGQGTVTFQSFIDFMTR	EAEFARIMTLV	IDFMTRETADT	none	full	0	0	0.00170855	-1.76769	HeartECM	group2
ELGFTHVSLSSEVMPMVR	VGTLARELGFT	VMPMVRIVPRG	none	full	1	4	0.00170886	-3.67172	HeartECM	group2
LFTLTALR	DWDDPRLFTLT	TLTALRRRGFP	none	full	2	4	0.00170888	-3.87756	HeartECM	group2
CEGINISGNFYR	KVVVVRCEGIN	SGNFYRNKLKY	none	full	0	0	0.00170985	-1.22977	HeartECM	group2
LALLTEKELLFYCSLPQSR	GGTAPTLALLT	SLPQSREALSR	Cterm	semi	2	4	0.0017128	-2.64941	HeartECM	group2
VEKFDLVPVPTNLYGDFFTGDAYVILK	GLQIWRVEKFD	AYVILKTVQLR	none	full	2	4	0.001713	-2.67519	HeartECM	group2
INADIAGR	AGEVLKINADI	ADIAGRPLPVI	none	full	0	4	0.00171406	-2.99845	HeartECM	group2
AAALLLQNDTNADVESK	RKDDTKAAALL	ADVESKSGFTP	none	full	3	2	0.00171463	0.866764	HeartECM	group2
QTDVLQQLSIQMANAK	FYFDPKQTDVL	QMANAKFNYGF	none	full	1	1	0.00171604	-1.10775	HeartECM	group2
INEAFDLLR	VLPFEKINEAF	AFDLLRSGKSI	none	full	2	4	0.00171731	-4.69239	HeartECM	group2
LAMGYKPK	MSEDRALAMGY	MGYKPKAYLRD	Cterm	semi	0	0	0.00171791	-1.54331	HeartECM	group2
KWTTTTLGLLAIPVIIHPIDR	WPPTVRKWTTT	IHPIDRSVDFL	none	full	0	0	0.00171885	0.42008	HeartECM	group2
YYSFFDLNPK	LLLRFKYYSFF	FDLNPKYDAIR	none	full	0	0	0.00171927	-1.22827	HeartECM	group2
NKFGCGPPVEIGPILAVDPLGPPTSPER	FRVIAKNKFGC	PTSPERLTYTE	none	full	0	0	0.00172389	1.10033	HeartECM	group2
FVLVFPLMYHSLNGIR	LIYSAKFVLVF	SLNGIRHLLWD	none	full	0	4	0.00172484	-4.69544	HeartECM	group2
IPEDILGEIAVSIVR	LEKNMKIPEDI	AVSIVRALEHL	none	full	0	1	0.0017282	-2.41448	HeartECM	group2
EDSDNEKIALLQSLLDDANLR	MLKLNQEDSDN	DDANLRKNELE	Cterm	semi	2	4	0.00173274	-2.84991	HeartECM	group2
TQLAVCQQR	SNKAAKTQLAV	AVCQQRTRRQL	none	full	2	4	0.001737	-2.08286	HeartECM	group2
TTGIVLDSGDGVTHNVPIYEG	LYASGRTTGIV	VPIYEGYALPH	Nterm	semi	1	4	0.00173823	-2.13936	HeartECM	group2
FLEQQNAALAAEVNR	YIEKVRFLEQQ	AAEVNRLKGRE	none	full	0	0	0.00174009	0.705673	HeartECM	group2
IDNLDVNR	IKNSLKIDNLD	NLDVNRCIEAL	none	full	2	4	0.00174404	-2.89651	HeartECM	group2
VVDLMAY	YGYSNRVVDLM	VDLMAYMASKE	Nterm	semi	2	4	0.00174523	-4.53532	HeartECM	group2
HNVMVSTEWAAPNVFK	FWYQPRHNVMV	APNVFKDGFNP	none	full	2	5	0.00174723	-2.05705	HeartECM	group2
EVMSVSYASTNLEWLHGCPPPYHTFEEPTYVK	AFASKREVMSV	EPTYVKVK	none	full	0	0	0.00174956	-1.34922	HeartECM	group2
VLAVNQENER	ANRICKVLAVN	NQENERLMEEY	none	full	0	0	0.00175294	-2.54923	HeartECM	group2
EILHAIGK	GERAAREILHA	LHAIGKIPEDE	none	full	0	4	0.00175322	-2.33996	HeartECM	group2
AIQLSGTEQLEALK	RQILEKAIQLS	QLEALKAFVEA	none	full	1	4	0.00175486	-3.77632	HeartECM	group2
AVTLHDQGTTQWADLSSQFYLREEDIGK	ILGGVKAVTLH	EEDIGKNRAEV	none	full	2	4	0.00175521	-2.52383	HeartECM	group2
NGFFVDFFDIFPR	MNMTGKNGFFV	FDIFPRMASGS	none	full	0	1	0.00176443	-2.36387	HeartECM	group2
APQVLVLAPTR	ERKRGRAPQVL	VLAPTRELANQ	none	full	2	5	0.00176476	-2.18102	HeartECM	group2
ESLLFEGR	LVKMAKESLLF	LLFEGRITPEL	none	full	0	2	0.00176948	-0.608788	HeartECM	group2
IVVQGEPGDEFFIILEGTAAVLQR	FEDGQKIVVQG	AAVLQRRSENE	none	full	0	0	0.00177133	-2.40591	HeartECM	group2
LLEAQIATGGIIDPK	KGHGIRLLEAQ	GIIDPKESHRL	none	full	0	0	0.00177663	0.838914	HeartECM	group2
ILNPAAIPEGQFIDSRK	FRQRYRILNPA	FIDSRKGAEKL	none	full	0	0	0.0017793	1.82306	HeartECM	group2
PAMTIAK	KRALKIPAMTI	AMTIAKNAGVE	Cterm	semi	1	2	0.00178075	-1.06855	HeartECM	group2
ILQDSLGGNCR	DSKMTRILQDS	LGGNCRTTIVI	none	full	2	4	0.0017848	-6.47753	HeartECM	group2
QPLYLSCELNKER	VTVVKGQPLYL	ELNKERDVVWR	Cterm	semi	0	0	0.0017857	0.951896	HeartECM	group2
SVVEFLQGYIGIPHGGFPEPFR	ELSFPRSVVEF	FPEPFRSKVLK	none	full	1	4	0.00178789	-4.7245	HeartECM	group2
CPLSGACYSPEFK	GKPVEKCPLSG	YSPEFKGQICR	none	full	2	4	0.00178962	-1.59897	HeartECM	group2
ELLNLVKK	PLEMLRELLNL	LNLVKKIVEEP	none	full	4	1	0.00179228	2.25216	HeartECM	group2
NDSGTYDLVLENK	IKEADRNDSGT	LVLENKCGKKT	none	full	0	4	0.0017933	-3.72511	HeartECM	group2
LSLATFLLGASVLALPLLTR	AGSEARLSLAT	LPLLTRAGLQG	none	full	0	2	0.00179412	-1.74405	HeartECM	group2
LLSGGSVLDIIK	LWLVMKLLSGG	VLDIIKHIVAK	none	full	2	4	0.00179503	-2.15398	HeartECM	group2
WISKQEYDEAGPSIVHR	STFQQMWISKQ	PSIVHRKCF	Cterm	semi	2	4	0.00179747	-4.0281	HeartECM	group2
TLVGQLLSLLNSSPGPPTR	VREKQKTLVGQ	PGPPTRKLLAQ	none	full	2	4	0.00179808	-1.80717	HeartECM	group2
IINVVPGDSGVYSFEVQNPVGKDSCK	KVSGLKIINVV	GKDSCKVSIQV	none	full	2	1	0.00180156	1.50109	HeartECM	group2
LPLVTPHTQCR	PDAASKLPLVT	PHTQCRLKLLK	none	full	1	2	0.00180756	-1.80236	HeartECM	group2
IENYDQSTQVTWYFGVR	VKYVCKIENYD	WYFGVRQLENS	none	full	1	4	0.0018102	-2.60667	HeartECM	group2
GISGSDVSKQAADMILLDDNFASIVTGVEEGR	DIGIAMGISGS	GVEEGRLIFDN	Cterm	semi	2	2	0.00181133	-0.95521	HeartECM	group2
VVGSELIQK	SATFLRVVGSE	SELIQKYLGDG	none	full	0	4	0.00181216	-4.609	HeartECM	group2
TNTGQALQYLSEHSFSPSQGDR	YQGGNRTNTGQ	PSQGDRVEAPN	none	full	1	4	0.00181253	-2.63726	HeartECM	group2
AGFTPQERQGFGELLQAVPLADSFR	KGNKKNAGFTP	LADSFRHLYPN	Cterm	semi	1	2	0.00181339	-1.66876	HeartECM	group2
TWIQQSESK	TMSSIRTWIQQ	QQSESKLSVPY	none	full	0	1	0.00181444	-1.56683	HeartECM	group2
EIVLSAGSTPK	HFLRGKEIVLS	AGSTPKIQGLT	none	full	2	4	0.00181447	-3.72096	HeartECM	group2
ELGIWEPLAVK	TLVDMKELGIW	EPLAVKLQTYK	none	full	0	2	0.0018154	-2.04703	HeartECM	group2
NDSPCGTTIGPILASR	QDLMVRNDSPC	PILASRLGLRV	none	full	1	4	0.00181883	-3.12036	HeartECM	group2
EAIETIVAAMSNLVPPVELANPENQFR	IKNNLKEAIET	PENQFRVDYIL	none	full	0	0	0.00182106	-1.60106	HeartECM	group2
TLSQSSESGTLPSGPPGHT	SRSRSRTLSQS	GPPGHTMEVSC	Nterm	semi	1	3	0.00182127	-2.72424	HeartECM	group2
AVFVNVK	NPAGEKAVFVN	VFVNVKVLDTP	none	full	2	2	0.00182399	-1.52313	HeartECM	group2
ELALPGELTQSR	FVNLVKELALP	ELTQSRSYDFE	none	full	0	0	0.0018306	-1.203	HeartECM	group2
IAQLEEELEEEQGNTELINDRLK	RRLEARIAQLE	INDRLKKANLQ	none	full	4	1	0.00183063	3.17305	HeartECM	group2
EYAEDDNIYQQK	LSVLYKEYAED	NIYQQKIKDLH	none	full	0	2	0.00183221	-2.06916	HeartECM	group2
SAICIQSWWR	FLRVKRSAICI	IQSWWRGTLGR	none	full	0	1	0.00183472	-1.16504	HeartECM	group2
LLEPVVSMWDMLR	DVPGDKLLEPV	MWDMLRSLSST	none	full	2	2	0.00183508	-1.2968	HeartECM	group2
VTTEEIRETVFSVQNLIEGLEYEFR	QNKWIAVTTEE	LEYEFRVKCEN	Cterm	semi	0	1	0.00183752	-1.8012	HeartECM	group2
FGVGRPLESDPVVAQIQY	ISAVNKFGVGR	VAQIQYTIPDA	Nterm	semi	0	3	0.00183862	-2.57178	HeartECM	group2
EGPEGFAR	RDILLREGPEG	PEGFARAVRNH	none	full	2	5	0.00184037	-2.47332	HeartECM	group2
GFFLLVEGGR	LTKNLKGFFLL	LVEGGRIDHGH	none	full	1	2	0.00184046	-1.38658	HeartECM	group2
STQFDSRQEGAAPVFIR	SEPPARSTQFD	APVFIREISDV	none	full	0	0	0.00184442	0.904926	HeartECM	group2
GAVGALLVYDIAK	TSAYYRGAVGA	VYDIAKHLTYE	none	full	2	2	0.00184763	-1.34455	HeartECM	group2
AFFALVTNGVR	SLQVKKAFFAL	VTNGVRAAPLW	none	full	2	3	0.00185092	-2.61991	HeartECM	group2
NGNFGVLVATNVAAR	TLKGFRNGNFG	TNVAARGLDIP	none	full	2	5	0.00185542	-1.74918	HeartECM	group2
ELLGALEPYVYAWTAEQR	AEAFSRELLGA	WTAEQRGSVSA	none	full	1	4	0.00185663	-4.23979	HeartECM	group2
LLLLIGDPEGPR	DTTRQRLLLLI	DPEGPRLPYQA	none	full	0	0	0.00185782	-0.783268	HeartECM	group2
LASEILMQNWDAAMEDLTR	SSLWGKLASEI	MEDLTRLKETI	none	full	2	4	0.00185931	-3.2005	HeartECM	group2
SLGNVINPDTIISGGK	GEKMSKSLGNV	IISGGKDHSKE	none	full	1	4	0.00185956	-5.30005	HeartECM	group2
AELNEFLTR	ADGIFKAELNE	NEFLTRELAED	none	full	0	0	0.00186042	-0.97952	HeartECM	group2
ENAIEALK	WQERNAENAIE	AIEALKEYEPE	Cterm	semi	0	0	0.00186235	-1.80782	HeartECM	group2
LALVGNWGTTGLTYPK	YENQTKLALVG	GLTYPKFSDVT	none	full	0	0	0.00186341	-0.524691	HeartECM	group2
GMGSTFIVQGVTLGAEGIISEFTPLPR	PRALWKGMGST	FTPLPREVSHK	none	full	0	0	0.0018638	-1.40781	HeartECM	group2
GAFPPVWNPLAYLDYNNLWR	KTYPFRGAFPP	YNNLWRTMDDM	none	full	1	1	0.00186456	-1.24273	HeartECM	group2
EAEQVALLAVDYLNNHLLQGFK	LACDDPEAEQV	LLQGFKQVLNQ	Cterm	semi	0	3	0.00186679	-0.95603	HeartECM	group2
NFGPTGIGFGGLTQQVEKK	KVCYAKNFGPT	QQVEKKE	none	full	4	1	0.00186796	2.87118	HeartECM	group2
DLELLASGVDR	FAPDTKDLELL	ASGVDRYISKY	none	full	0	4	0.00186872	-4.48524	HeartECM	group2
VHAELADVLTEAVVDSILAIR	TSLRTKVHAEL	SILAIRKKDEP	none	full	0	0	0.00187301	-1.59185	HeartECM	group2
AGTQIENIEEDFR	NSHLRKAGTQI	IEEDFRNGLKL	none	full	0	0	0.00187494	-1.06723	HeartECM	group2
LWAPDSPNR	RDRTTRLWAPD	PDSPNRGFTEM	none	full	1	3	0.00187857	-3.06508	HeartECM	group2
EILEPPEIDLDASMRK	EAIKPKEILEP	DASMRKLVVVR	none	full	0	0	0.00188423	1.1028	HeartECM	group2
GTMIEWGNYWAR	SYQLRPGTMIE	GNYWARAIRFR	Cterm	semi	1	4	0.00188625	-4.97987	HeartECM	group2
DFTVSAMHGDMDQKER	EKMHARDFTVS	MDQKERDVIMR	none	full	1	4	0.00188628	-2.23948	HeartECM	group2
[truncated: 361,966+ more rows]
