# Supplementary material for: A multi-tissue longitudinal proteomics study to evaluate the suitability of post-mortem samples for pathophysiological research
Source: Commun Biol. 2025 Jan 17;8:78. doi: 10.1038/s42003-025-07515-z (PMC11742016; doi:10.1038/s42003-025-07515-z)
Supplement: Supplementary file 7 — Supplementary data 6 [file 42003_2025_7515_MOESM7_ESM.xlsx]

## Sheet: Sheet1
1	D:\Sergey_raw\MS-23-016-1.raw
2	D:\Sergey_raw\MS-23-016-2.raw
3	D:\Sergey_raw\MS-23-016-3.raw
4	D:\Sergey_raw\MS-23-016-4.raw
5	D:\Sergey_raw\MS-23-016-5.raw
6	D:\Sergey_raw\MS-23-016-6.raw
7	D:\Sergey_raw\MS-23-016-7.raw
8	D:\Sergey_raw\MS-23-016-8.raw
9	D:\Sergey_raw\MS-23-016-9.raw
10	D:\Sergey_raw\MS-23-016-10.raw
11	D:\Sergey_raw\MS-23-016-11.raw
12	D:\Sergey_raw\MS-23-016-12.raw
13	D:\Sergey_raw\MS-23-016-13.raw
14	D:\Sergey_raw\MS-23-016-14.raw
15	D:\Sergey_raw\MS-23-016-15.raw
16	D:\Sergey_raw\MS-23-016-16.raw
17	D:\Sergey_raw\MS-23-016-17.raw
18	D:\Sergey_raw\MS-23-016-18.raw
19	D:\Sergey_raw\MS-23-016-19.raw
20	D:\Sergey_raw\MS-23-016-20.raw
21	D:\Sergey_raw\MS-23-016-21.raw
22	D:\Sergey_raw\MS-23-016-22.raw
23	D:\Sergey_raw\MS-23-016-23.raw
24	D:\Sergey_raw\MS-23-016-24.raw
25	D:\Sergey_raw\MS-23-016-25.raw
26	D:\Sergey_raw\MS-23-016-26.raw
27	D:\Sergey_raw\MS-23-016-27.raw
28	D:\Sergey_raw\MS-23-016-28.raw
29	D:\Sergey_raw\MS-23-016-29.raw
30	D:\Sergey_raw\MS-23-016-30.raw
31	D:\Sergey_raw\MS-23-016-31.raw
32	D:\Sergey_raw\MS-23-016-32.raw
33	D:\Sergey_raw\MS-23-016-33.raw
34	D:\Sergey_raw\MS-23-016-34.raw
35	D:\Sergey_raw\MS-23-016-35.raw
36	D:\Sergey_raw\MS-23-016-36.raw
37	D:\Sergey_raw\MS-23-016-37.raw
38	D:\Sergey_raw\MS-23-016-38.raw
39	D:\Sergey_raw\MS-23-016-39.raw
40	D:\Sergey_raw\MS-23-016-40.raw
41	D:\Sergey_raw\MS-23-016-41.raw
42	D:\Sergey_raw\MS-23-016-42.raw
43	D:\Sergey_raw\MS-23-016-43.raw
44	D:\Sergey_raw\MS-23-016-44.raw
45	D:\Sergey_raw\MS-23-016-45.raw
46	D:\Sergey_raw\MS-23-016-46.raw
47	D:\Sergey_raw\MS-23-016-47.raw
48	D:\Sergey_raw\MS-23-016-48.raw
49	D:\Sergey_raw\MS-23-016-49.raw
50	D:\Sergey_raw\MS-23-016-50.raw
51	D:\Sergey_raw\MS-23-016-51.raw
52	D:\Sergey_raw\MS-23-016-52.raw
53	D:\Sergey_raw\MS-23-016-53.raw
54	D:\Sergey_raw\MS-23-016-54.raw
55	D:\Sergey_raw\MS-23-016-55.raw
56	D:\Sergey_raw\MS-23-016-56.raw
57	D:\Sergey_raw\MS-23-016-57.raw
58	D:\Sergey_raw\MS-23-016-58.raw
59	D:\Sergey_raw\MS-23-016-59.raw
60	D:\Sergey_raw\MS-23-016-60.raw
61	D:\Sergey_raw\MS-23-016-61.raw
62	D:\Sergey_raw\MS-23-016-62.raw
63	D:\Sergey_raw\MS-23-016-63.raw
64	D:\Sergey_raw\MS-23-016-64.raw
65	D:\Sergey_raw\MS-23-016-65.raw
66	D:\Sergey_raw\MS-23-016-66.raw
67	D:\Sergey_raw\MS-23-016-67.raw
68	D:\Sergey_raw\MS-23-016-68.raw
69	D:\Sergey_raw\MS-23-016-69.raw
70	D:\Sergey_raw\MS-23-016-70.raw
71	D:\Sergey_raw\MS-23-016-71.raw
72	D:\Sergey_raw\MS-23-016-72.raw
73	D:\Sergey_raw\MS-23-016-73.raw
74	D:\Sergey_raw\MS-23-016-74.raw
75	D:\Sergey_raw\MS-23-016-75.raw
76	D:\Sergey_raw\MS-23-016-76.raw
77	D:\Sergey_raw\MS-23-016-77.raw
78	D:\Sergey_raw\MS-23-016-78.raw
79	D:\Sergey_raw\MS-23-016-79.raw
80	D:\Sergey_raw\MS-23-016-80.raw
308	D:\Sergey_raw\MS-23-016-308.raw
309	D:\Sergey_raw\MS-23-016-309.raw
310	D:\Sergey_raw\MS-23-016-310.raw
311	D:\Sergey_raw\MS-23-016-311.raw
312	D:\Sergey_raw\MS-23-016-312.raw
313	D:\Sergey_raw\MS-23-016-313.raw
314	D:\Sergey_raw\MS-23-016-314.raw
315	D:\Sergey_raw\MS-23-016-315.raw
316	D:\Sergey_raw\MS-23-016-316.raw
317	D:\Sergey_raw\MS-23-016-317.raw
318	D:\Sergey_raw\MS-23-016-318.raw
319	D:\Sergey_raw\MS-23-016-319.raw
320	D:\Sergey_raw\MS-23-016-320.raw
321	D:\Sergey_raw\MS-23-016-321.raw
322	D:\Sergey_raw\MS-23-016-322.raw
323	D:\Sergey_raw\MS-23-016-323.raw
324	D:\Sergey_raw\MS-23-016-324.raw
325	D:\Sergey_raw\MS-23-016-325.raw
326	D:\Sergey_raw\MS-23-016-326.raw
327	D:\Sergey_raw\MS-23-016-327.raw

## Sheet: Sheet2
raw.file	organ	time.point	replicate
D:\Sergey_raw\MS-23-016-1.raw	HeartECM	t1	repA
D:\Sergey_raw\MS-23-016-2.raw	HeartECM	t1	repB
D:\Sergey_raw\MS-23-016-3.raw	HeartECM	t1	repC
D:\Sergey_raw\MS-23-016-4.raw	HeartECM	t1	repD
D:\Sergey_raw\MS-23-016-5.raw	HeartECM	t1	repE
D:\Sergey_raw\MS-23-016-6.raw	HeartECM	t2	repA
D:\Sergey_raw\MS-23-016-7.raw	HeartECM	t2	repB
D:\Sergey_raw\MS-23-016-8.raw	HeartECM	t2	repC
D:\Sergey_raw\MS-23-016-9.raw	HeartECM	t2	repD
D:\Sergey_raw\MS-23-016-10.raw	HeartECM	t2	repE
D:\Sergey_raw\MS-23-016-11.raw	HeartECM	t3	repA
D:\Sergey_raw\MS-23-016-12.raw	HeartECM	t3	repB
D:\Sergey_raw\MS-23-016-13.raw	HeartECM	t3	repC
D:\Sergey_raw\MS-23-016-14.raw	HeartECM	t3	repD
D:\Sergey_raw\MS-23-016-15.raw	HeartECM	t3	repE
D:\Sergey_raw\MS-23-016-16.raw	HeartECM	t4	repA
D:\Sergey_raw\MS-23-016-17.raw	HeartECM	t4	repB
D:\Sergey_raw\MS-23-016-18.raw	HeartECM	t4	repC
D:\Sergey_raw\MS-23-016-19.raw	HeartECM	t4	repD
D:\Sergey_raw\MS-23-016-20.raw	HeartECM	t4	repE
D:\Sergey_raw\MS-23-016-21.raw	HeartSoluble	t1	repA
D:\Sergey_raw\MS-23-016-22.raw	HeartSoluble	t1	repB
D:\Sergey_raw\MS-23-016-23.raw	HeartSoluble	t1	repC
D:\Sergey_raw\MS-23-016-24.raw	HeartSoluble	t1	repD
D:\Sergey_raw\MS-23-016-25.raw	HeartSoluble	t1	repE
D:\Sergey_raw\MS-23-016-26.raw	HeartSoluble	t2	repA
D:\Sergey_raw\MS-23-016-27.raw	HeartSoluble	t2	repB
D:\Sergey_raw\MS-23-016-28.raw	HeartSoluble	t2	repC
D:\Sergey_raw\MS-23-016-29.raw	HeartSoluble	t2	repD
D:\Sergey_raw\MS-23-016-30.raw	HeartSoluble	t2	repE
D:\Sergey_raw\MS-23-016-31.raw	HeartSoluble	t3	repA
D:\Sergey_raw\MS-23-016-32.raw	HeartSoluble	t3	repB
D:\Sergey_raw\MS-23-016-33.raw	HeartSoluble	t3	repC
D:\Sergey_raw\MS-23-016-34.raw	HeartSoluble	t3	repD
D:\Sergey_raw\MS-23-016-35.raw	HeartSoluble	t3	repE
D:\Sergey_raw\MS-23-016-36.raw	HeartSoluble	t4	repA
D:\Sergey_raw\MS-23-016-37.raw	HeartSoluble	t4	repB
D:\Sergey_raw\MS-23-016-38.raw	HeartSoluble	t4	repC
D:\Sergey_raw\MS-23-016-39.raw	HeartSoluble	t4	repD
D:\Sergey_raw\MS-23-016-40.raw	HeartSoluble	t4	repE
D:\Sergey_raw\MS-23-016-41.raw	Liver	t1	repA
D:\Sergey_raw\MS-23-016-42.raw	Liver	t1	repB
D:\Sergey_raw\MS-23-016-43.raw	Liver	t1	repC
D:\Sergey_raw\MS-23-016-44.raw	Liver	t1	repD
D:\Sergey_raw\MS-23-016-45.raw	Liver	t1	repE
D:\Sergey_raw\MS-23-016-46.raw	Liver	t2	repA
D:\Sergey_raw\MS-23-016-47.raw	Liver	t2	repB
D:\Sergey_raw\MS-23-016-48.raw	Liver	t2	repC
D:\Sergey_raw\MS-23-016-49.raw	Liver	t2	repD
D:\Sergey_raw\MS-23-016-50.raw	Liver	t2	repE
D:\Sergey_raw\MS-23-016-51.raw	Liver	t3	repA
D:\Sergey_raw\MS-23-016-52.raw	Liver	t3	repB
D:\Sergey_raw\MS-23-016-53.raw	Liver	t3	repC
D:\Sergey_raw\MS-23-016-54.raw	Liver	t3	repD
D:\Sergey_raw\MS-23-016-55.raw	Liver	t3	repE
D:\Sergey_raw\MS-23-016-56.raw	Liver	t4	repA
D:\Sergey_raw\MS-23-016-57.raw	Liver	t4	repB
D:\Sergey_raw\MS-23-016-58.raw	Liver	t4	repC
D:\Sergey_raw\MS-23-016-59.raw	Liver	t4	repD
D:\Sergey_raw\MS-23-016-60.raw	Liver	t4	repE
D:\Sergey_raw\MS-23-016-61.raw	Spleen	t1	repA
D:\Sergey_raw\MS-23-016-62.raw	Spleen	t1	repB
D:\Sergey_raw\MS-23-016-63.raw	Spleen	t1	repC
D:\Sergey_raw\MS-23-016-64.raw	Spleen	t1	repD
D:\Sergey_raw\MS-23-016-65.raw	Spleen	t1	repE
D:\Sergey_raw\MS-23-016-66.raw	Spleen	t2	repA
D:\Sergey_raw\MS-23-016-67.raw	Spleen	t2	repB
D:\Sergey_raw\MS-23-016-68.raw	Spleen	t2	repC
D:\Sergey_raw\MS-23-016-69.raw	Spleen	t2	repD
D:\Sergey_raw\MS-23-016-70.raw	Spleen	t2	repE
D:\Sergey_raw\MS-23-016-71.raw	Spleen	t3	repA
D:\Sergey_raw\MS-23-016-72.raw	Spleen	t3	repB
D:\Sergey_raw\MS-23-016-73.raw	Spleen	t3	repC
D:\Sergey_raw\MS-23-016-74.raw	Spleen	t3	repD
D:\Sergey_raw\MS-23-016-75.raw	Spleen	t3	repE
D:\Sergey_raw\MS-23-016-76.raw	Spleen	t4	repA
D:\Sergey_raw\MS-23-016-77.raw	Spleen	t4	repB
D:\Sergey_raw\MS-23-016-78.raw	Spleen	t4	repC
D:\Sergey_raw\MS-23-016-79.raw	Spleen	t4	repD
D:\Sergey_raw\MS-23-016-80.raw	Spleen	t4	repE
D:\Sergey_raw\MS-23-016-308.raw	TotalHeart	t1	repA
D:\Sergey_raw\MS-23-016-309.raw	TotalHeart	t1	repB
D:\Sergey_raw\MS-23-016-310.raw	TotalHeart	t1	repC
D:\Sergey_raw\MS-23-016-311.raw	TotalHeart	t1	repD
D:\Sergey_raw\MS-23-016-312.raw	TotalHeart	t1	repE
D:\Sergey_raw\MS-23-016-313.raw	TotalHeart	t2	repA
D:\Sergey_raw\MS-23-016-314.raw	TotalHeart	t2	repB
D:\Sergey_raw\MS-23-016-315.raw	TotalHeart	t2	repC
D:\Sergey_raw\MS-23-016-316.raw	TotalHeart	t2	repD
D:\Sergey_raw\MS-23-016-317.raw	TotalHeart	t2	repE
D:\Sergey_raw\MS-23-016-318.raw	TotalHeart	t3	repA
D:\Sergey_raw\MS-23-016-319.raw	TotalHeart	t3	repB
D:\Sergey_raw\MS-23-016-320.raw	TotalHeart	t3	repC
D:\Sergey_raw\MS-23-016-321.raw	TotalHeart	t3	repD
D:\Sergey_raw\MS-23-016-322.raw	TotalHeart	t3	repE
D:\Sergey_raw\MS-23-016-323.raw	TotalHeart	t4	repA
D:\Sergey_raw\MS-23-016-324.raw	TotalHeart	t4	repB
D:\Sergey_raw\MS-23-016-325.raw	TotalHeart	t4	repC
D:\Sergey_raw\MS-23-016-326.raw	TotalHeart	t4	repD
D:\Sergey_raw\MS-23-016-327.raw	TotalHeart	t4	repE
