# Supplementary material for: A multi-tissue longitudinal proteomics study to evaluate the suitability of post-mortem samples for pathophysiological research
Source: Commun Biol. 2025 Jan 17;8:78. doi: 10.1038/s42003-025-07515-z (PMC11742016; doi:10.1038/s42003-025-07515-z)
Supplement: Supplementary file 8 — Supplementary Data 7 [file 42003_2025_7515_MOESM8_ESM.xlsx]

## Sheet: Figure1a
comparison	not-significant	significant
AC	8195	291
BC	7976	510
PMI	7687	799

## Sheet: Figure1b
comparison	not-significant	significant
AB	8941	55
BC	8890	106
PMI	7970	1026

## Sheet: Figure1c
id	geneSymbol	value	PMI
Q14894	CRYM	-1.6702	11
B2R5W2	HNRNPC	-1.1563	11
O76070	SNCG	0.8993	11
J3KTL2	SRSF1	-3.1797	11
Q01130	SRSF2	-1.349	11
Q96K17	BTF3L4	-0.4175	11
Q9NSC2	SALL1	NA	11
P25391	LAMA1	-3.2761	11
Q14894	CRYM	-0.2594	53
B2R5W2	HNRNPC	0.2075	53
O76070	SNCG	1.0377	53
J3KTL2	SRSF1	0.5707	53
Q01130	SRSF2	0.7264	53
Q96K17	BTF3L4	-0.5188	53
Q9NSC2	SALL1	NA	53
P25391	LAMA1	1.349	53
Q14894	CRYM	-4.6859	11
B2R5W2	HNRNPC	0.426	11
O76070	SNCG	1.633	11
J3KTL2	SRSF1	-1.491	11
Q01130	SRSF2	-1.5975	11
Q96K17	BTF3L4	-0.7455	11
Q9NSC2	SALL1	NA	11
P25391	LAMA1	-0.2485	11
Q14894	CRYM	-1.1884	12
B2R5W2	HNRNPC	-1.4453	12
O76070	SNCG	-0.4175	12
J3KTL2	SRSF1	-1.3811	12
Q01130	SRSF2	-0.8993	12
Q96K17	BTF3L4	-0.803	12
Q9NSC2	SALL1	NA	12
P25391	LAMA1	-2.441	12
Q14894	CRYM	-1.6685	26
B2R5W2	HNRNPC	-1.136	26
O76070	SNCG	-0.355	26
J3KTL2	SRSF1	-2.3075	26
Q01130	SRSF2	-2.0235	26
Q96K17	BTF3L4	-1.3135	26
Q9NSC2	SALL1	NA	26
P25391	LAMA1	-1.136	26
Q14894	CRYM	5.8629	41
B2R5W2	HNRNPC	0.0519	41
O76070	SNCG	-0.8042	41
J3KTL2	SRSF1	-0.4929	41
Q01130	SRSF2	-0.2594	41
Q96K17	BTF3L4	0.0778	41
Q9NSC2	SALL1	NA	41
P25391	LAMA1	-2.3867	41
Q14894	CRYM	-2.2885	36
B2R5W2	HNRNPC	1.3008	36
O76070	SNCG	0.0723	36
J3KTL2	SRSF1	1.0599	36
Q01130	SRSF2	-0.1927	36
Q96K17	BTF3L4	1.903	36
Q9NSC2	SALL1	NA	36
P25391	LAMA1	0.3132	36
Q14894	CRYM	-1.7874	16
B2R5W2	HNRNPC	0.8431	16
O76070	SNCG	0.6408	16
J3KTL2	SRSF1	0.7082	16
Q01130	SRSF2	0.978	16
Q96K17	BTF3L4	-0.8431	16
Q9NSC2	SALL1	NA	16
P25391	LAMA1	0.0674	16
Q14894	CRYM	3.244	65
B2R5W2	HNRNPC	2.3447	65
O76070	SNCG	-1.7986	65
J3KTL2	SRSF1	3.1476	65
Q01130	SRSF2	2.2162	65
Q96K17	BTF3L4	2.1198	65
Q9NSC2	SALL1	NA	65
P25391	LAMA1	2.1198	65
Q14894	CRYM	1.349	13
B2R5W2	HNRNPC	-0.3372	13
O76070	SNCG	-0.2409	13
J3KTL2	SRSF1	0	13
Q01130	SRSF2	-0.3372	13
Q96K17	BTF3L4	-0.4336	13
Q9NSC2	SALL1	NA	13
P25391	LAMA1	0.3854	13
Q14894	CRYM	-3.6254	30
B2R5W2	HNRNPC	-0.5902	30
O76070	SNCG	0	30
J3KTL2	SRSF1	-0.7166	30
Q01130	SRSF2	-0.5902	30
Q96K17	BTF3L4	-1.0539	30
Q9NSC2	SALL1	NA	30
P25391	LAMA1	-1.9813	30
Q14894	CRYM	-4.4966	15
B2R5W2	HNRNPC	-1.6637	15
O76070	SNCG	3.7322	15
J3KTL2	SRSF1	-2.653	15
Q01130	SRSF2	-1.7537	15
Q96K17	BTF3L4	-1.0792	15
Q9NSC2	SALL1	NA	15
P25391	LAMA1	-2.5181	15
Q14894	CRYM	-1.9111	28
B2R5W2	HNRNPC	3.8783	28
O76070	SNCG	-0.5621	28
J3KTL2	SRSF1	4.1032	28
Q01130	SRSF2	3.0914	28
Q96K17	BTF3L4	1.6862	28
Q9NSC2	SALL1	NA	28
P25391	LAMA1	3.6535	28
Q14894	CRYM	1.3153	28
B2R5W2	HNRNPC	-0.3372	28
O76070	SNCG	-0.4047	28
J3KTL2	SRSF1	0.9443	28
Q01130	SRSF2	0.0674	28
Q96K17	BTF3L4	0.5733	28
Q9NSC2	SALL1	NA	28
P25391	LAMA1	-1.5851	28
Q14894	CRYM	-4.1369	24
B2R5W2	HNRNPC	0.3148	24
O76070	SNCG	0.2248	24
J3KTL2	SRSF1	0.1349	24
Q01130	SRSF2	0.045	24
Q96K17	BTF3L4	0	24
Q9NSC2	SALL1	NA	24
P25391	LAMA1	0.4946	24
Q14894	CRYM	-3.8221	22
B2R5W2	HNRNPC	0.5995	22
O76070	SNCG	1.8736	22
J3KTL2	SRSF1	0.3747	22
Q01130	SRSF2	0.4871	22
Q96K17	BTF3L4	0.2998	22
Q9NSC2	SALL1	-0.637	22
P25391	LAMA1	-0.8993	22
Q14894	CRYM	-3.6133	24
B2R5W2	HNRNPC	-0.7227	24
O76070	SNCG	0.9154	24
J3KTL2	SRSF1	0.2409	24
Q01130	SRSF2	-0.4818	24
Q96K17	BTF3L4	-0.2891	24
Q9NSC2	SALL1	-0.6745	24
P25391	LAMA1	1.4453	24
Q14894	CRYM	-3.9345	13
B2R5W2	HNRNPC	-0.2248	13
O76070	SNCG	0.5059	13
J3KTL2	SRSF1	-1.9111	13
Q01130	SRSF2	0.1124	13
Q96K17	BTF3L4	-0.7307	13
Q9NSC2	SALL1	-1.5176	13
P25391	LAMA1	-2.8666	13
Q14894	CRYM	-5.3477	13
B2R5W2	HNRNPC	1.1563	13
O76070	SNCG	0.7227	13
J3KTL2	SRSF1	0.4818	13
Q01130	SRSF2	0.3854	13
Q96K17	BTF3L4	-0.5781	13
Q9NSC2	SALL1	-0.819	13
P25391	LAMA1	-1.4935	13
Q14894	CRYM	0.0843	52
B2R5W2	HNRNPC	1.5176	52
O76070	SNCG	-1.6441	52
J3KTL2	SRSF1	3.0352	52
Q01130	SRSF2	1.349	52
Q96K17	BTF3L4	1.4754	52
Q9NSC2	SALL1	1.0117	52
P25391	LAMA1	1.5176	52
Q14894	CRYM	-4.6652	23
B2R5W2	HNRNPC	-2.3045	23
O76070	SNCG	0.8431	23
J3KTL2	SRSF1	-2.698	23
Q01130	SRSF2	-1.1242	23
Q96K17	BTF3L4	-1.5176	23
Q9NSC2	SALL1	0.281	23
P25391	LAMA1	-1.2928	23
Q14894	CRYM	-0.3935	54
B2R5W2	HNRNPC	1.349	54
O76070	SNCG	-1.5738	54
J3KTL2	SRSF1	-1.1804	54
Q01130	SRSF2	-0.1686	54
Q96K17	BTF3L4	-0.2248	54
Q9NSC2	SALL1	0.7307	54
P25391	LAMA1	0.2248	54
Q14894	CRYM	-2.2219	13
B2R5W2	HNRNPC	-0.5555	13
O76070	SNCG	-0.119	13
J3KTL2	SRSF1	-2.698	13
Q01130	SRSF2	0.0397	13
Q96K17	BTF3L4	-1.7061	13
Q9NSC2	SALL1	0.7538	13
P25391	LAMA1	-1.468	13
Q14894	CRYM	1.5176	31
B2R5W2	HNRNPC	2.9228	31
O76070	SNCG	0.0562	31
J3KTL2	SRSF1	2.3607	31
Q01130	SRSF2	2.1359	31
Q96K17	BTF3L4	2.6418	31
Q9NSC2	SALL1	0.8993	31
P25391	LAMA1	2.1921	31
Q14894	CRYM	-2.8425	26
B2R5W2	HNRNPC	-1.0117	26
O76070	SNCG	2.4089	26
J3KTL2	SRSF1	-2.5534	26
Q01130	SRSF2	-1.349	26
Q96K17	BTF3L4	-0.9636	26
Q9NSC2	SALL1	0	26
P25391	LAMA1	-0.3372	26
Q14894	CRYM	3.7274	37
B2R5W2	HNRNPC	2.6625	37
O76070	SNCG	-0.639	37
J3KTL2	SRSF1	4.4019	37
Q01130	SRSF2	2.3075	37
Q96K17	BTF3L4	3.0885	37
Q9NSC2	SALL1	0.426	37
P25391	LAMA1	4.2244	37
Q14894	CRYM	5.0212	44
B2R5W2	HNRNPC	3.9345	44
O76070	SNCG	-0.637	44
J3KTL2	SRSF1	1.7612	44
Q01130	SRSF2	1.6488	44
Q96K17	BTF3L4	1.4614	44
Q9NSC2	SALL1	0.637	44
P25391	LAMA1	3.1102	44
Q14894	CRYM	-2.769	10
B2R5W2	HNRNPC	-1.4555	10
O76070	SNCG	1.7395	10
J3KTL2	SRSF1	-2.414	10
Q01130	SRSF2	-1.2425	10
Q96K17	BTF3L4	-1.1715	10
Q9NSC2	SALL1	-1.633	10
P25391	LAMA1	-1.42	10
Q14894	CRYM	-2.3232	35
B2R5W2	HNRNPC	-0.3747	35
O76070	SNCG	0.6745	35
J3KTL2	SRSF1	0	35
Q01130	SRSF2	0.2248	35
Q96K17	BTF3L4	0.1499	35
Q9NSC2	SALL1	-1.0492	35
P25391	LAMA1	2.4731	35
Q14894	CRYM	-3.7097	9
B2R5W2	HNRNPC	-2.1499	9
O76070	SNCG	1.6441	9
J3KTL2	SRSF1	-2.445	9
Q01130	SRSF2	-1.7705	9
Q96K17	BTF3L4	-2.0235	9
Q9NSC2	SALL1	-1.2225	9
P25391	LAMA1	-2.0656	9
Q14894	CRYM	-0.9154	49
B2R5W2	HNRNPC	1.0599	49
O76070	SNCG	0.7227	49
J3KTL2	SRSF1	1.2044	49
Q01130	SRSF2	0.0964	49
Q96K17	BTF3L4	0.2409	49
Q9NSC2	SALL1	1.9271	49
P25391	LAMA1	2.8425	49
Q14894	CRYM	1.42	28
B2R5W2	HNRNPC	-1.065	28
O76070	SNCG	-0.852	28
J3KTL2	SRSF1	-1.8105	28
Q01130	SRSF2	-2.201	28
Q96K17	BTF3L4	-0.994	28
Q9NSC2	SALL1	0.284	28
P25391	LAMA1	-1.491	28
Q14894	CRYM	-1.8436	16
B2R5W2	HNRNPC	-4.0919	16
O76070	SNCG	2.1584	16
J3KTL2	SRSF1	-3.1476	16
Q01130	SRSF2	-4.7664	16
Q96K17	BTF3L4	-2.2483	16
Q9NSC2	SALL1	1.0342	16
P25391	LAMA1	-2.7879	16
Q14894	CRYM	-1.2696	46
B2R5W2	HNRNPC	1.8251	46
O76070	SNCG	-1.1109	46
J3KTL2	SRSF1	2.2615	46
Q01130	SRSF2	2.698	46
Q96K17	BTF3L4	2.0235	46
Q9NSC2	SALL1	0.5158	46
P25391	LAMA1	3.1344	46
Q14894	CRYM	3.1316	84
B2R5W2	HNRNPC	2.8425	84
O76070	SNCG	-1.3008	84
J3KTL2	SRSF1	0.7708	84
Q01130	SRSF2	1.8308	84
Q96K17	BTF3L4	2.3607	84
Q9NSC2	SALL1	2.987	84
P25391	LAMA1	3.7097	84
Q14894	CRYM	-3.7659	35
B2R5W2	HNRNPC	-0.8993	35
O76070	SNCG	-0.7869	35
J3KTL2	SRSF1	-2.4169	35
Q01130	SRSF2	-2.3607	35
Q96K17	BTF3L4	-1.5176	35
Q9NSC2	SALL1	2.1921	35
P25391	LAMA1	1.4052	35
Q14894	CRYM	-4.4263	9
B2R5W2	HNRNPC	-1.3911	9
O76070	SNCG	3.2038	9
J3KTL2	SRSF1	-1.3911	9
Q01130	SRSF2	-0.8853	9
Q96K17	BTF3L4	-1.5176	9
Q9NSC2	SALL1	0.548	9
P25391	LAMA1	-0.1686	9
Q14894	CRYM	5.6412	48
B2R5W2	HNRNPC	-2.1461	48
O76070	SNCG	-0.6132	48
J3KTL2	SRSF1	-1.6556	48
Q01130	SRSF2	-0.0613	48
Q96K17	BTF3L4	-2.7593	48
Q9NSC2	SALL1	1.7782	48
P25391	LAMA1	0.7971	48
Q14894	CRYM	2.4571	34
B2R5W2	HNRNPC	-1.0599	34
O76070	SNCG	-0.53	34
J3KTL2	SRSF1	-2.4571	34
Q01130	SRSF2	-1.349	34
Q96K17	BTF3L4	-1.1081	34
Q9NSC2	SALL1	1.7826	34
P25391	LAMA1	-0.2409	34
Q14894	CRYM	-1.4614	47
B2R5W2	HNRNPC	0.6183	47
O76070	SNCG	-2.8104	47
J3KTL2	SRSF1	0.5059	47
Q01130	SRSF2	0.1124	47
Q96K17	BTF3L4	-0.6183	47
Q9NSC2	SALL1	3.26	47
P25391	LAMA1	1.7424	47
Q14894	CRYM	-4.7214	18
B2R5W2	HNRNPC	0.882	18
O76070	SNCG	0.0519	18
J3KTL2	SRSF1	1.1414	18
Q01130	SRSF2	-0.1557	18
Q96K17	BTF3L4	0.467	18
Q9NSC2	SALL1	-0.6226	18
P25391	LAMA1	3.1649	18
Q14894	CRYM	-4.4437	24
B2R5W2	HNRNPC	1.23	24
O76070	SNCG	0.5158	24
J3KTL2	SRSF1	1.6664	24
Q01130	SRSF2	0.9125	24
Q96K17	BTF3L4	-0.0397	24
Q9NSC2	SALL1	0	24
P25391	LAMA1	1.9044	24
Q14894	CRYM	1.349	38
B2R5W2	HNRNPC	-0.3148	38
O76070	SNCG	-2.2033	38
J3KTL2	SRSF1	-2.2033	38
Q01130	SRSF2	-1.259	38
Q96K17	BTF3L4	-0.045	38
Q9NSC2	SALL1	0.045	38
P25391	LAMA1	-1.0342	38
Q14894	CRYM	2.0235	62
B2R5W2	HNRNPC	0.6745	62
O76070	SNCG	-2.3045	62
J3KTL2	SRSF1	0.8993	62
Q01130	SRSF2	1.0117	62
Q96K17	BTF3L4	0.6745	62
Q9NSC2	SALL1	2.2483	62
P25391	LAMA1	3.6535	62
Q14894	CRYM	-3.4915	19
B2R5W2	HNRNPC	-0.0397	19
O76070	SNCG	1.2696	19
J3KTL2	SRSF1	-0.9125	19
Q01130	SRSF2	0.5951	19
Q96K17	BTF3L4	0.2381	19
Q9NSC2	SALL1	0.4761	19
P25391	LAMA1	0.119	19
Q14894	CRYM	-5.2514	23
B2R5W2	HNRNPC	0.7708	23
O76070	SNCG	-0.9636	23
J3KTL2	SRSF1	0.6263	23
Q01130	SRSF2	-0.2409	23
Q96K17	BTF3L4	0.4336	23
Q9NSC2	SALL1	-0.7227	23
P25391	LAMA1	-0.7227	23
Q14894	CRYM	-0.1124	19
B2R5W2	HNRNPC	-1.4895	19
O76070	SNCG	0.6464	19
J3KTL2	SRSF1	-0.6745	19
Q01130	SRSF2	-0.534	19
Q96K17	BTF3L4	-0.534	19
Q9NSC2	SALL1	-0.6183	19
P25391	LAMA1	-2.0797	19
Q14894	CRYM	-2.2644	28
B2R5W2	HNRNPC	-1.9271	28
O76070	SNCG	-2.8907	28
J3KTL2	SRSF1	-1.4453	28
Q01130	SRSF2	-0.7227	28
Q96K17	BTF3L4	-2.8425	28
Q9NSC2	SALL1	0.7227	28
P25391	LAMA1	-1.4453	28
Q14894	CRYM	4.462	26
B2R5W2	HNRNPC	-0.2075	26
O76070	SNCG	-0.2854	26
J3KTL2	SRSF1	-0.6745	26
Q01130	SRSF2	-0.6485	26
Q96K17	BTF3L4	-0.2854	26
Q9NSC2	SALL1	0.3891	26
P25391	LAMA1	-2.0235	26
Q14894	CRYM	2.3012	58
B2R5W2	HNRNPC	3.1741	58
O76070	SNCG	-1.5474	58
J3KTL2	SRSF1	2.4996	58
Q01130	SRSF2	2.7773	58
Q96K17	BTF3L4	2.1425	58
Q9NSC2	SALL1	1.7854	58
P25391	LAMA1	2.2219	58
Q14894	CRYM	1.0713	37
B2R5W2	HNRNPC	-0.1587	37
O76070	SNCG	-1.5474	37
J3KTL2	SRSF1	-1.9044	37
Q01130	SRSF2	-1.1903	37
Q96K17	BTF3L4	-0.119	37
Q9NSC2	SALL1	0.8729	37
P25391	LAMA1	-0.9125	37
Q14894	CRYM	-1.8475	52
B2R5W2	HNRNPC	0.088	52
O76070	SNCG	-0.6158	52
J3KTL2	SRSF1	-1.261	52
Q01130	SRSF2	-1.7302	52
Q96K17	BTF3L4	-2.1408	52
Q9NSC2	SALL1	0.6158	52
P25391	LAMA1	-0.176	52
Q14894	CRYM	-2.698	70
B2R5W2	HNRNPC	0.4946	70
O76070	SNCG	-0.8094	70
J3KTL2	SRSF1	-1.0792	70
Q01130	SRSF2	-0.2248	70
Q96K17	BTF3L4	-1.7087	70
Q9NSC2	SALL1	1.4389	70
P25391	LAMA1	1.0792	70
Q14894	CRYM	0.6745	43
B2R5W2	HNRNPC	2.2483	43
O76070	SNCG	-3.3275	43
J3KTL2	SRSF1	2.2033	43
Q01130	SRSF2	2.4731	43
Q96K17	BTF3L4	3.3275	43
Q9NSC2	SALL1	1.5738	43
P25391	LAMA1	3.5074	43
Q14894	CRYM	-2.2162	31
B2R5W2	HNRNPC	-0.3372	31
O76070	SNCG	1.6862	31
J3KTL2	SRSF1	-1.2044	31
Q01130	SRSF2	0.3854	31
Q96K17	BTF3L4	-1.8308	31
Q9NSC2	SALL1	0.9636	31
P25391	LAMA1	-0.2409	31
Q14894	CRYM	-4.5231	23
B2R5W2	HNRNPC	0.1984	23
O76070	SNCG	1.2696	23
J3KTL2	SRSF1	0.0397	23
Q01130	SRSF2	-0.1587	23
Q96K17	BTF3L4	-0.7142	23
Q9NSC2	SALL1	0.5951	23
P25391	LAMA1	-0.2777	23
Q14894	CRYM	-2.8513	28
B2R5W2	HNRNPC	0.6132	28
O76070	SNCG	-1.6862	28
J3KTL2	SRSF1	1.0117	28
Q01130	SRSF2	1.8702	28
Q96K17	BTF3L4	1.1957	28
Q9NSC2	SALL1	-0.4599	28
P25391	LAMA1	0.8891	28
Q14894	CRYM	-3.5281	18
B2R5W2	HNRNPC	-0.2594	18
O76070	SNCG	-1.7122	18
J3KTL2	SRSF1	-0.1557	18
Q01130	SRSF2	1.1414	18
Q96K17	BTF3L4	-1.8159	18
Q9NSC2	SALL1	0.6226	18
P25391	LAMA1	-1.9716	18
Q14894	CRYM	-3.9432	32
B2R5W2	HNRNPC	-0.2594	32
O76070	SNCG	-1.1414	32
J3KTL2	SRSF1	-1.9716	32
Q01130	SRSF2	-0.7264	32
Q96K17	BTF3L4	-1.5046	32
Q9NSC2	SALL1	0.6745	32
P25391	LAMA1	-0.6745	32
Q14894	CRYM	4.4645	50
B2R5W2	HNRNPC	-0.8672	50
O76070	SNCG	-0.8993	50
J3KTL2	SRSF1	0.0964	50
Q01130	SRSF2	0.5781	50
Q96K17	BTF3L4	0.5139	50
Q9NSC2	SALL1	-0.2569	50
P25391	LAMA1	NA	50
Q14894	CRYM	3.8362	33
B2R5W2	HNRNPC	-0.9696	33
O76070	SNCG	-0.1686	33
J3KTL2	SRSF1	-1.4333	33
Q01130	SRSF2	-0.3794	33
Q96K17	BTF3L4	-0.9274	33
Q9NSC2	SALL1	-0.0422	33
P25391	LAMA1	NA	33
Q14894	CRYM	-2.8329	38
B2R5W2	HNRNPC	1.6188	38
O76070	SNCG	-1.349	38
J3KTL2	SRSF1	1.1129	38
Q01130	SRSF2	0.5059	38
Q96K17	BTF3L4	1.3153	38
Q9NSC2	SALL1	0.5396	38
P25391	LAMA1	NA	38
Q14894	CRYM	-2.4089	24
B2R5W2	HNRNPC	-1.2044	24
O76070	SNCG	0.4095	24
J3KTL2	SRSF1	-1.5899	24
Q01130	SRSF2	-1.3731	24
Q96K17	BTF3L4	-0.3132	24
Q9NSC2	SALL1	0.5781	24
P25391	LAMA1	NA	24
Q14894	CRYM	1.7986	49
B2R5W2	HNRNPC	-0.1349	49
O76070	SNCG	-1.1691	49
J3KTL2	SRSF1	-1.6637	49
Q01130	SRSF2	-0.5396	49
Q96K17	BTF3L4	-0.6745	49
Q9NSC2	SALL1	0.1799	49
P25391	LAMA1	NA	49
Q14894	CRYM	-3.6838	22
B2R5W2	HNRNPC	-0.0519	22
O76070	SNCG	-0.1038	22
J3KTL2	SRSF1	-1.1414	22
Q01130	SRSF2	-0.8301	22
Q96K17	BTF3L4	-0.5188	22
Q9NSC2	SALL1	0	22
P25391	LAMA1	NA	22
Q14894	CRYM	-0.045	33
B2R5W2	HNRNPC	-1.0342	33
O76070	SNCG	0.1799	33
J3KTL2	SRSF1	-0.4946	33
Q01130	SRSF2	-0.2698	33
Q96K17	BTF3L4	-0.4497	33
Q9NSC2	SALL1	0.2698	33
P25391	LAMA1	NA	33
Q14894	CRYM	-2.9432	26
B2R5W2	HNRNPC	-1.1037	26
O76070	SNCG	0.2453	26
J3KTL2	SRSF1	-0.4905	26
Q01130	SRSF2	-0.3066	26
Q96K17	BTF3L4	-1.5943	26
Q9NSC2	SALL1	1.2877	26
P25391	LAMA1	NA	26
Q14894	CRYM	1.3911	62
B2R5W2	HNRNPC	1.0539	62
O76070	SNCG	-2.9509	62
J3KTL2	SRSF1	3.2038	62
Q01130	SRSF2	1.6019	62
Q96K17	BTF3L4	2.5293	62
Q9NSC2	SALL1	0.8853	62
P25391	LAMA1	NA	62
Q14894	CRYM	0.0562	21
B2R5W2	HNRNPC	-2.0235	21
O76070	SNCG	1.1242	21
J3KTL2	SRSF1	-2.4169	21
Q01130	SRSF2	-0.8431	21
Q96K17	BTF3L4	-1.9673	21
Q9NSC2	SALL1	0.6183	21
P25391	LAMA1	NA	21
Q14894	CRYM	3.5281	57
B2R5W2	HNRNPC	-0.2075	57
O76070	SNCG	-2.1791	57
J3KTL2	SRSF1	-1.0896	57
Q01130	SRSF2	-1.1414	57
Q96K17	BTF3L4	0.2075	57
Q9NSC2	SALL1	-0.2075	57
P25391	LAMA1	NA	57
Q14894	CRYM	0.5781	38
B2R5W2	HNRNPC	-0.6263	38
O76070	SNCG	1.4935	38
J3KTL2	SRSF1	-2.5053	38
Q01130	SRSF2	-1.9753	38
Q96K17	BTF3L4	-1.0117	38
Q9NSC2	SALL1	0.1445	38
P25391	LAMA1	NA	38
Q14894	CRYM	1.4935	42
B2R5W2	HNRNPC	1.1563	42
O76070	SNCG	-2.1198	42
J3KTL2	SRSF1	1.9271	42
Q01130	SRSF2	0.3854	42
Q96K17	BTF3L4	-0.1445	42
Q9NSC2	SALL1	-0.2409	42
P25391	LAMA1	NA	42
Q14894	CRYM	2.7498	30
B2R5W2	HNRNPC	2.7498	30
O76070	SNCG	-1.7122	30
J3KTL2	SRSF1	0.882	30
Q01130	SRSF2	0.7783	30
Q96K17	BTF3L4	0.8301	30
Q9NSC2	SALL1	0.467	30
P25391	LAMA1	NA	30
Q14894	CRYM	-1.1037	35
B2R5W2	HNRNPC	1.4103	35
O76070	SNCG	1.165	35
J3KTL2	SRSF1	0.4905	35
Q01130	SRSF2	0.1226	35
Q96K17	BTF3L4	1.7782	35
Q9NSC2	SALL1	-0.5519	35
P25391	LAMA1	NA	35
Q14894	CRYM	-3.0577	19
B2R5W2	HNRNPC	1.0792	19
O76070	SNCG	1.0792	19
J3KTL2	SRSF1	1.8886	19
Q01130	SRSF2	1.2141	19
Q96K17	BTF3L4	2.2933	19
Q9NSC2	SALL1	NA	19
P25391	LAMA1	NA	19
Q14894	CRYM	-4.3842	29
B2R5W2	HNRNPC	0.0562	29
O76070	SNCG	1.5176	29
J3KTL2	SRSF1	-2.1359	29
Q01130	SRSF2	-2.1359	29
Q96K17	BTF3L4	-1.5738	29
Q9NSC2	SALL1	NA	29
P25391	LAMA1	NA	29
Q14894	CRYM	-2.4599	23
B2R5W2	HNRNPC	0.2777	23
O76070	SNCG	-1.9044	23
J3KTL2	SRSF1	0.3174	23
Q01130	SRSF2	-0.4364	23
Q96K17	BTF3L4	-0.5951	23
Q9NSC2	SALL1	NA	23
P25391	LAMA1	NA	23
Q14894	CRYM	-1.7457	22
B2R5W2	HNRNPC	0.3968	22
O76070	SNCG	0.9125	22
J3KTL2	SRSF1	0.8729	22
Q01130	SRSF2	0.1984	22
Q96K17	BTF3L4	0.2381	22
Q9NSC2	SALL1	NA	22
P25391	LAMA1	NA	22
Q14894	CRYM	-0.819	35
B2R5W2	HNRNPC	1.3972	35
O76070	SNCG	-0.53	35
J3KTL2	SRSF1	0.9636	35
Q01130	SRSF2	0.53	35
Q96K17	BTF3L4	-0.3372	35
Q9NSC2	SALL1	NA	35
P25391	LAMA1	NA	35
Q14894	CRYM	-3.0175	29
B2R5W2	HNRNPC	-0.355	29
O76070	SNCG	-0.3195	29
J3KTL2	SRSF1	0.4615	29
Q01130	SRSF2	0.3195	29
Q96K17	BTF3L4	0.6745	29
Q9NSC2	SALL1	NA	29
P25391	LAMA1	NA	29
Q14894	CRYM	-5.2032	18
B2R5W2	HNRNPC	0.6745	18
O76070	SNCG	1.5899	18
J3KTL2	SRSF1	0.2891	18
Q01130	SRSF2	0.1445	18
Q96K17	BTF3L4	0.7227	18
Q9NSC2	SALL1	NA	18
P25391	LAMA1	NA	18
Q14894	CRYM	3.3725	60
B2R5W2	HNRNPC	0.6226	60
O76070	SNCG	-1.6603	60
J3KTL2	SRSF1	2.3348	60
Q01130	SRSF2	3.3206	60
Q96K17	BTF3L4	2.4904	60
Q9NSC2	SALL1	NA	60
P25391	LAMA1	NA	60
Q14894	CRYM	-2.936	26
B2R5W2	HNRNPC	1.6267	26
O76070	SNCG	-1.2696	26
J3KTL2	SRSF1	2.3012	26
Q01130	SRSF2	2.698	26
Q96K17	BTF3L4	1.2696	26
Q9NSC2	SALL1	NA	26
P25391	LAMA1	NA	26
Q14894	CRYM	-4.4437	10
B2R5W2	HNRNPC	-1.4283	10
O76070	SNCG	2.1822	10
J3KTL2	SRSF1	-2.5393	10
Q01130	SRSF2	-2.3409	10
Q96K17	BTF3L4	-1.8648	10
Q9NSC2	SALL1	NA	10
P25391	LAMA1	NA	10
Q14894	CRYM	-1.7395	31
B2R5W2	HNRNPC	0.7455	31
O76070	SNCG	-0.213	31
J3KTL2	SRSF1	0.7455	31
Q01130	SRSF2	0.639	31
Q96K17	BTF3L4	1.0295	31
Q9NSC2	SALL1	NA	31
P25391	LAMA1	NA	31
Q14894	CRYM	3.3484	77
B2R5W2	HNRNPC	0.3372	77
O76070	SNCG	-2.3607	77
J3KTL2	SRSF1	1.2285	77
Q01130	SRSF2	0.6504	77
Q96K17	BTF3L4	0.3854	77
Q9NSC2	SALL1	NA	77
P25391	LAMA1	NA	77
Q14894	CRYM	1.8211	80
B2R5W2	HNRNPC	1.5851	80
O76070	SNCG	-1.8548	80
J3KTL2	SRSF1	2.6305	80
Q01130	SRSF2	1.4839	80
Q96K17	BTF3L4	2.698	80
Q9NSC2	SALL1	NA	80
P25391	LAMA1	NA	80
Q14894	CRYM	9.9246	26
B2R5W2	HNRNPC	1.3972	26
O76070	SNCG	-2.9389	26
J3KTL2	SRSF1	1.4453	26
Q01130	SRSF2	0.5781	26
Q96K17	BTF3L4	2.6498	26
Q9NSC2	SALL1	NA	26
P25391	LAMA1	NA	26
Q14894	CRYM	3.0352	35
B2R5W2	HNRNPC	0.0519	35
O76070	SNCG	0.1816	35
J3KTL2	SRSF1	-0.0778	35
Q01130	SRSF2	0.0778	35
Q96K17	BTF3L4	0.1038	35
Q9NSC2	SALL1	NA	35
P25391	LAMA1	NA	35
Q14894	CRYM	-1.3887	47
B2R5W2	HNRNPC	0.3174	47
O76070	SNCG	-0.7935	47
J3KTL2	SRSF1	0.9522	47
Q01130	SRSF2	1.23	47
Q96K17	BTF3L4	1.0713	47
Q9NSC2	SALL1	NA	47
P25391	LAMA1	NA	47
Q14894	CRYM	-0.9106	36
B2R5W2	HNRNPC	1.0455	36
O76070	SNCG	-1.5513	36
J3KTL2	SRSF1	2.1921	36
Q01130	SRSF2	1.2478	36
Q96K17	BTF3L4	2.2595	36
Q9NSC2	SALL1	NA	36
P25391	LAMA1	NA	36
Q14894	CRYM	-3.8971	9
B2R5W2	HNRNPC	-2.4731	9
O76070	SNCG	2.0984	9
J3KTL2	SRSF1	-1.9485	9
Q01130	SRSF2	-1.1991	9
Q96K17	BTF3L4	-2.2108	9
Q9NSC2	SALL1	NA	9
P25391	LAMA1	NA	9
Q14894	CRYM	-3.6615	32
B2R5W2	HNRNPC	0.53	32
O76070	SNCG	1.349	32
J3KTL2	SRSF1	0.2409	32
Q01130	SRSF2	-0.5781	32
Q96K17	BTF3L4	-0.1445	32
Q9NSC2	SALL1	NA	32
P25391	LAMA1	NA	32
Q14894	CRYM	-3.7659	27
B2R5W2	HNRNPC	0.2248	27
O76070	SNCG	-1.2366	27
J3KTL2	SRSF1	-1.1804	27
Q01130	SRSF2	-0.3372	27
Q96K17	BTF3L4	0.6183	27
Q9NSC2	SALL1	NA	27
P25391	LAMA1	NA	27
Q14894	CRYM	-0.2248	17
B2R5W2	HNRNPC	-1.5738	17
O76070	SNCG	1.1242	17
J3KTL2	SRSF1	-0.6464	17
Q01130	SRSF2	-0.7026	17
Q96K17	BTF3L4	-1.4333	17
Q9NSC2	SALL1	NA	17
P25391	LAMA1	NA	17
Q14894	CRYM	-2.8868	31
B2R5W2	HNRNPC	0.7554	31
O76070	SNCG	0.5396	31
J3KTL2	SRSF1	0.5666	31
Q01130	SRSF2	0.027	31
Q96K17	BTF3L4	0.8903	31
Q9NSC2	SALL1	NA	31
P25391	LAMA1	NA	31
Q14894	CRYM	-2.4089	35
B2R5W2	HNRNPC	0.819	35
O76070	SNCG	-1.4453	35
J3KTL2	SRSF1	-0.819	35
Q01130	SRSF2	-1.349	35
Q96K17	BTF3L4	-0.3372	35
Q9NSC2	SALL1	NA	35
P25391	LAMA1	NA	35
Q14894	CRYM	-2.3914	30
B2R5W2	HNRNPC	-0.9198	30
O76070	SNCG	-0.3066	30
J3KTL2	SRSF1	-0.7358	30
Q01130	SRSF2	-1.349	30
Q96K17	BTF3L4	-0.6132	30
Q9NSC2	SALL1	NA	30
P25391	LAMA1	NA	30
Q14894	CRYM	0.7971	39
B2R5W2	HNRNPC	0.7971	39
O76070	SNCG	-2.8819	39
J3KTL2	SRSF1	-1.8395	39
Q01130	SRSF2	-1.9622	39
Q96K17	BTF3L4	-1.8395	39
Q9NSC2	SALL1	NA	39
P25391	LAMA1	NA	39
Q14894	CRYM	5.2922	45
B2R5W2	HNRNPC	3.6319	45
O76070	SNCG	0.3632	45
J3KTL2	SRSF1	4.8252	45
Q01130	SRSF2	4.0988	45
Q96K17	BTF3L4	1.5046	45
Q9NSC2	SALL1	NA	45
P25391	LAMA1	NA	45
Q14894	CRYM	0.3212	29
B2R5W2	HNRNPC	-0.5139	29
O76070	SNCG	0.7387	29
J3KTL2	SRSF1	2.7301	29
Q01130	SRSF2	0.6745	29
Q96K17	BTF3L4	-1.1242	29
Q9NSC2	SALL1	NA	29
P25391	LAMA1	NA	29
Q14894	CRYM	2.0235	38
B2R5W2	HNRNPC	-0.819	38
O76070	SNCG	-1.1081	38
J3KTL2	SRSF1	-3.1316	38
Q01130	SRSF2	-1.5899	38
Q96K17	BTF3L4	-1.638	38
Q9NSC2	SALL1	NA	38
P25391	LAMA1	NA	38
Q14894	CRYM	6.1931	28
B2R5W2	HNRNPC	-0.7358	28
O76070	SNCG	-4.3535	28
J3KTL2	SRSF1	-2.2074	28
Q01130	SRSF2	-0.9198	28
Q96K17	BTF3L4	-1.7782	28
Q9NSC2	SALL1	NA	28
P25391	LAMA1	NA	28

## Sheet: Figure1e
ID	Genes	HeartECM_group1_repA	HeartECM_group1_repB	HeartECM_group1_repC	HeartECM_group1_repD	HeartECM_group1_repE	HeartECM_group2_repA	HeartECM_group2_repB	HeartECM_group2_repC	HeartECM_group2_repD	HeartECM_group2_repE	HeartECM_group3_repA	HeartECM_group3_repB	HeartECM_group3_repC	HeartECM_group3_repD	HeartECM_group3_repE	HeartECM_group4_repA	HeartECM_group4_repB	HeartECM_group4_repC	HeartECM_group4_repD	HeartECM_group4_repE	HeartSoluble_group1_repA	HeartSoluble_group1_repB	HeartSoluble_group1_repC	HeartSoluble_group1_repD	HeartSoluble_group1_repE	HeartSoluble_group2_repA	HeartSoluble_group2_repB	HeartSoluble_group2_repC	HeartSoluble_group2_repD	HeartSoluble_group2_repE	HeartSoluble_group3_repA	HeartSoluble_group3_repB	HeartSoluble_group3_repC	HeartSoluble_group3_repD	HeartSoluble_group3_repE	HeartSoluble_group4_repA	HeartSoluble_group4_repB	HeartSoluble_group4_repC	HeartSoluble_group4_repD	HeartSoluble_group4_repE	Liver_group1_repA	Liver_group1_repB	Liver_group1_repC	Liver_group1_repD	Liver_group1_repE	Liver_group2_repA	Liver_group2_repB	Liver_group2_repC
A0A0G2JDV3	GBP6	-0.183671	-0.369333	-0.159153	-0.0683946	0.780551	-3.54968	-4.34631	-3.14534	-3.69152	-3.77776	-0.482867	-0.399034	-1.21664	-0.69129	-0.381901	-0.608052	0.0087846	-0.510498	-0.177018	-0.401425	0.180343	0.0399458	0.0335105	-0.435723	0.181924	-0.948545	-0.00363577	0.0855236	-1.10632	0.242934	-0.523809	-3.88557	-1.03015	-1.19254	-1.92937	-0.500738	0.2	-1.20347	-0.278722	0.63512	0.316715	0.953203	-0.324212	-0.182162	-0.763545	-0.530655	0.732566	0.295054
A1L314	MPEG1	-0.0228393	-0.308424	0.224407	-0.2175	0.324357	0.0742794	-1.2201	-0.0982253	-0.356579	-0.830692	0.235829	-0.565336	-0.599088	0.0228476	-0.201594	-0.674216	-0.117469	-0.163036	-0.457885	-0.496516	-0.133804	-0.238839	-0.10894	0.13345	0.348133	-0.223801	-0.111057	0.274042	0.155057	-0.61773	-0.0176227	-0.232723	-0.555518	0.550603	-0.0390302	0.481817	-0.883398	0.435725	-0.0322104	-0.473634	-0.00950226	-0.274278	0.545116	-0.258022	-0.00331388	-4.2718	-2.90233	-3.46719
A2A5R2	BIG2	0.215776	-0.135355	-0.133167	0.0513743	0.00137191	-0.0665334	-1.14833	-0.181452	-0.0704704	-0.96404	-0.599171	-0.13605	-0.571293	-0.0107561	-0.384995	-0.268799	0.132081	0.0226576	-0.114763	-0.57239	0.187013	-0.188734	0.256288	-0.0428493	-0.211718	0.774921	0.97832	0.257953	0.92417	-0.199228	0.199084	0.903768	0.818498	1.09733	1.06494	1.45369	0.791833	0.506869	-0.102312	1.03638	0.521866	1.06242	-0.446856	-1.24324	0.105803	0.52247	1.17884	0.687511
A2A8Z1	OSBL9	0.261058	0.193084	-1.23687	0.544781	0.237945	-0.606576	-0.861813	0.0740412	-0.297074	-0.809283	-0.394225	-0.614427	-0.278729	0.472475	-0.485268	0.187411	-0.274646	-0.253747	-0.55807	-0.397369	-0.697774	-0.0592233	0.268296	0.7799	-0.291198	-0.943454	-0.74654	-0.051779	-1.05103	-0.823969	-0.186689	-1.20359	-0.648041	-0.132973	-0.0630362	1.24387	0.588935	-0.446433	0.705625	0.737976	0.858442	-0.157681	-0.0494782	-0.447423	-0.203859	1.81754	1.47212	1.09558
A2ADF7	S2534	0.0593914	0.352919	-0.595913	-0.401176	0.584779	0.358181	-0.0236916	0.355866	0.613197	0.416158	0.119682	0.698033	-0.318385	-0.104516	0.436614	0.307198	-0.0807577	0.506427	-0.0140769	0.271147	-0.206024	0.0532689	0.171149	-0.213021	0.194628	0.430116	0.508529	0.463302	-0.450363	0.002659	0.0686031	0.371682	-0.102304	0.781032	0.818932	0.0105604	0.69964	-0.24071	0.221435	0.579233	0.286323	0.529692	-0.396952	-0.816275	0.397212	-0.835166	0.596521	0.277465
A2AF47	DOC11	0.137273	-0.323169	-0.0455133	-0.134204	0.365614	-1.86524	-2.24811	-0.739262	-1.26347	-1.04418	1.0857	0.920486	0.796058	0.894556	0.683284	0.788381	0.0897426	0.439593	0.129854	0.118953	-0.17701	-0.0564921	0.471674	0.1545	-0.392672	-0.590134	-0.803621	0.18415	-0.170628	0.00473907	0.103039	0.274189	0.254587	0.497409	-0.284527	-0.576627	-0.866925	-0.806701	-0.595625	-0.0344576	-1.29894	0.389523	0.407867	-0.080662	0.582209	-0.282083	0.525017	-0.42438
A2AG06	MEIOC	0.0925022	-0.220701	0.232297	0.0793876	-0.183486	-7.30454	-6.98321	-6.97034	-6.90293	-6.67717	-0.39057	-1.95759	-0.290556	-1.03406	-1.75898	-0.148978	-0.270792	-0.0874278	-0.259063	-0.852866	0.751363	0.533389	1.16937	-2.36104	-0.0930792	-1.85661	-1.76648	0.82914	-0.57261	-0.902608	1.06652	-0.567639	1.00168	0.424618	-0.52286	1.5599	0.0418107	0.773784	-0.300841	-0.0375176	-0.641499	0.406958	0.987001	-1.16418	0.411716	0.943158	1.11749	0.482343
A2AGL3	RYR3	-0.150631	0.37591	-0.4112	0.505231	-0.319309	-0.334887	-0.727651	-0.117912	-0.417565	-0.703622	-0.958567	-1.22351	-0.890491	-1.19022	-2.11722	-3.00065	-3.60805	-3.02944	-3.17339	-3.33608	0.388921	0.20482	0.100273	-0.190079	-0.503936	5.96797	2.84765	4.82509	4.98206	4.98332	3.61178	3.85262	4.4518	4.09849	3.97568	3.46218	3.38438	3.46971	3.79628	3.75331	1.1443	0.51932	-1.99574	0.34398	-0.011861	0.647086	0.968491	-0.0871257
A2AGT5	CKAP5	-0.202534	-0.00382369	-0.0269728	0.125522	0.107808	-0.217343	-0.261507	0.316782	0.330583	-0.594455	0.0669589	-0.230482	-0.125245	-0.107544	0.21109	0.0429338	0.156811	-0.358609	-0.513226	-0.406192	-0.304635	0.192122	0.145171	-0.287308	0.254651	-0.185265	0.50838	0.222207	-0.0826638	-0.580412	0.0358671	-0.489764	-0.31042	0.645117	0.247816	0.116449	-0.0306268	0.0208847	-0.179606	-0.414135	0.12813	-0.0863335	0.181547	-0.0854193	-0.137925	-0.486975	0.023393	-0.280408
A2AJI0	MA7D1	-0.113441	0.0350838	-0.161319	0.305034	-0.0653573	0.30115	-0.177378	0.672693	0.231813	-0.195528	0.318352	0.349476	-0.397355	-0.017426	0.915191	0.422686	-0.249095	-0.0891114	-0.592535	-0.20024	-0.0234144	0.482616	0.452838	-1.61873	0.706692	0.676138	0.561032	0.797013	-0.202098	0.109797	0.612047	0.56583	0.567951	1.02941	0.645656	0.715809	0.647718	0.617574	0.170883	0.258705	0.334195	0.0528718	0.719731	-0.739912	-0.366886	-2.10733	-0.977626	-0.737037
A2AJL3	FGGY	-0.489333	0.423931	0.206402	0.152407	-0.293406	3.96338	3.5669	4.09198	3.9558	3.81172	-0.12768	-0.378328	0.431427	0.470688	-0.730875	0.305076	0.101096	0.501043	0.135188	-0.215149	0.387167	-0.566855	0.233801	-0.469942	0.415829	0.201713	0.35344	0.564053	0.220191	0.430813	0.692691	-0.168713	0.0539631	-0.457313	0.229928	0.414731	-0.385861	-0.529659	0.447053	-0.272273	1.90008	-0.305654	-2.18062	0.454197	0.131997	1.22238	-0.117824	-2.22037
A2AMM0	CAVN4	0.134502	0.326283	-0.329887	0.205191	-0.336089	-0.747572	-1.27226	0.18639	-0.0637157	-1.35258	-0.112677	-1.31394	-0.151877	0.0880097	-0.155625	0.13637	-0.218669	0.217449	0.173862	-0.991145	0.0651296	0.402379	-0.190294	-0.227573	-0.0496424	-1.41066	-0.350441	0.319867	-0.472583	-0.810846	0.207032	-1.52567	0.247806	0.656139	-0.10778	0.307948	-0.361996	0.265096	0.270113	-1.48388	0.0714307	0.0158266	-0.361028	0.0577147	0.216056	-3.87308	-4.4959	-4.24533
A2AN08	UBR4	-0.216087	0.102802	-0.208512	0.354496	-0.032699	-0.0401156	-0.576725	0.0371781	-0.407012	-1.40561	-0.468706	-0.418869	-0.605763	0.0146638	-0.160541	-0.0899721	-0.0798608	-0.0694735	0.0105994	-0.441184	-0.169341	0.0942796	-0.0758284	0.114915	0.035975	-0.0380194	0.238706	0.360504	0.246305	-0.558483	-0.0262449	-0.31334	-0.00980567	0.879194	0.0801334	0.359972	-0.12713	0.413982	0.107825	-0.7904	-0.468891	0.707699	0.193527	-0.457622	0.0252876	-0.355195	0.202638	0.0135592
A2APV2	FMNL2	-0.147678	0.0788385	-0.109972	0.328412	-0.1496	-4.50809	-5.08635	-3.22705	-3.4955	-4.68218	-0.632753	-0.115423	0.23007	0.086342	-0.234259	0.102413	-0.688527	-0.321092	-0.493569	-0.726106	0.479305	-0.0541648	-0.357544	-0.410031	0.342436	-0.374213	-0.114732	-0.185777	-0.691386	0.0279291	-0.129176	0.414427	0.72695	0.483698	0.836442	0.661888	0.087372	0.354771	0.46144	0.227838	0.586387	-0.555799	0.451819	0.116783	-0.59919	0.398448	0.88681	0.568071
A2AQ07	TBB1	-0.704173	0.493665	0.374611	0.293743	-0.457847	0.00950456	0.106298	-0.016442	0.00135554	-0.314181	-0.795099	-0.808338	-0.336696	0.154214	-0.44953	0.225848	-0.707979	-0.254817	-0.114957	-0.364684	-0.416281	0.380066	0.491178	0.113045	-0.568007	-0.0713121	0.448897	-0.441648	-0.312524	-0.784171	-0.491386	-0.400097	-0.584543	-0.491425	-0.115785	-0.925028	-0.804631	0.0516563	-0.38147	-0.641621	0.40101	-0.127319	-0.187485	-0.027128	-0.0590784	0.237212	1.04871	1.50196
A2AQ19	RTF1	0.0628212	-0.51732	0.219074	0.324058	-0.088634	0.29538	-1.39215	-0.191935	-0.505711	-0.688279	0.440608	-0.240346	-0.325676	0.107702	-0.273024	-0.261896	-0.0509082	0.124382	-0.386	-0.136781	-0.232323	-0.422031	0.101967	-0.0488707	0.601258	0.342606	0.246088	0.636427	0.26759	0.439619	6.66814	6.5282	6.51765	7.15099	7.10564	0.885039	-0.632172	0.471355	0.0552618	0.0730599	-1.11338	0.493446	1.05964	-0.47042	0.0307121	0.0102061	-0.00146573	-0.462959
A2AQ25	SKT	0.253074	-0.248327	-0.504059	-0.0655443	0.564856	0.280845	-0.141341	0.792917	0.0297458	-0.0175227	-0.602888	0.649736	-0.45309	-0.356524	1.10846	0.177638	0.207936	-0.0645104	-0.0813504	-0.123026	0.123708	0.126247	-0.0787764	-0.715052	0.543873	0.117221	0.753235	0.279981	-0.35274	0.440801	-0.0996878	0.660311	0.262155	0.655165	0.898789	-0.0210081	0.52441	0.321459	0.652752	0.274402	0.126399	0.0707947	-0.146868	0.0586704	-0.108996	-3.01975	-2.61869	-3.29231
A2AQP0	MYH7B	0.331094	0.399547	-0.356766	-0.366413	-0.00746165	0.895522	0.71746	0.122717	0.252347	0.614704	0.358911	0.541382	0.310548	0.414858	1.04867	0.53037	0.00349445	0.341194	0.173583	0.163126	0.499815	0.514384	0.258996	-1.45784	0.184646	0.608034	0.40158	0.0852625	-0.33614	0.538645	0.0476117	0.199086	0.445154	0.232093	0.363856	0.263639	-0.58999	0.190486	0.354195	0.0753628	-0.779289	0.375227	0.121722	-0.41207	0.69441	-3.42469	-2.13564	-1.79611
A2AR02	PPIG	-0.0662375	-0.126536	-0.104771	0.255033	0.0425105	0.885788	0.37085	1.36624	1.09343	0.78434	-0.175538	-0.412958	-1.97592	-0.092665	0.57723	-0.72985	-0.511907	-0.825349	-1.21182	-1.20425	0.276058	0.582833	-0.593499	-0.48518	0.219788	-1.81897	-1.28022	-1.0706	-1.94368	-1.53362	0.111985	-0.999348	-0.45314	-0.206181	-1.17396	-0.464797	-0.366139	-0.259801	0.525885	-0.0177163	0.612748	-0.652824	-0.382792	-0.497084	0.919952	0.385196	1.33861	0.108977
A2AS89	GDAH	-0.240041	-0.129453	0.449303	-0.0190404	-0.0607684	2.83179	2.3873	2.83881	2.67413	2.56547	3.64831	3.42864	3.71865	3.89609	3.46331	-0.218318	-0.134118	0.128857	-0.757041	-0.135139	0.345713	-0.142491	0.177543	-0.257558	-0.123207	-0.319422	-0.190942	-0.163454	-0.357414	-0.31924	-1.2954	-0.625378	-1.46708	-0.641443	-0.635042	-5.56731	-5.98717	-5.70505	-4.62299	-5.48574	-1.64111	0.973814	-0.854627	0.803407	0.71852	-0.127771	1.38749	1.75769
A2ASQ1	AGRIN	0.290411	0.183089	0.263974	-1.22272	0.485242	0.0528425	-0.255495	0.520852	0.749959	1.25404	0.125493	1.15257	-0.142887	-0.42766	0.326749	-0.237735	0.892459	0.604744	0.342271	0.495526	0.669857	0.192676	0.227566	-1.63703	0.546928	-0.48415	0.0601584	0.222678	-0.262224	1.35358	-0.172944	0.493531	0.0849572	-0.53615	0.673038	-0.396002	0.420816	0.223051	0.493857	0.936925	-0.937784	-0.145261	1.9402	-0.607903	-0.249249	2.52614	2.03526	1.79545
A2AUC9	KLH41	-0.16652	-0.146597	0.33241	0.624253	-0.643546	-0.461157	-0.8652	-0.0976487	-1.17751	-1.4271	0.0161043	-0.657365	0.141648	-0.309732	-0.342287	0.377164	-0.024528	-0.0538617	-0.337902	-0.387153	-0.0801212	-0.0693392	0.538988	0.0919454	-0.481473	-0.806858	-0.314129	0.389804	-0.52847	-0.402484	0.48391	-0.751699	0.489552	0.531403	-0.401517	0.373416	-0.0546467	0.024402	0.246326	-0.583434	-0.738964	0.123242	1.26101	-0.560148	-0.0851354	-1.29827	-1.81244	-1.61028
A2AWA9	RBGP1	-0.707271	0.360494	-0.275228	0.221645	0.40036	-0.584915	-1.00698	0.0326629	-0.282645	-1.03514	0.464241	0.368996	-0.128554	-0.0955038	0.547001	0.0120245	0.0762658	-0.52136	-1.13357	-0.600714	0.203424	0.0887764	-0.125577	-0.255811	0.0891876	-0.68242	-0.161264	0.0491929	-1.12957	-0.78268	1.43683	1.00654	1.21486	1.15626	1.27236	-2.38536	-2.55141	-1.94032	-2.4124	-2.44927	-0.45043	0.112729	0.363229	0.0284194	-0.0539465	-2.45261	-2.22445	-1.78797
A2AWP8	ARGAL	-0.523345	-0.353468	-0.0661158	0.123782	0.819147	-0.11355	-0.297515	-0.739033	-0.549832	-0.771939	-0.547461	-0.489209	-0.263164	-1.15232	-0.340481	-0.0333495	0.101857	-0.309908	-0.430929	-0.308816	-0.00912017	-0.0650685	0.149397	-0.0116161	-0.0635925	-0.866912	-1.01288	-0.369435	-1.52419	-1.38994	0.494208	0.707839	0.702915	0.711185	0.732021	0.568101	0.28225	0.429167	0.161586	0.740564	-0.701705	0.00279336	1.49566	-0.748164	-0.0485852	-1.4057	0.136042	-0.0741216
A2BE28	LAS1L	0.0738386	-0.36588	-0.129812	0.00367211	0.418181	-0.529846	-0.309936	0.324885	-0.536582	0.0499051	0.138481	-0.515621	-0.66475	0.00925047	-0.966203	0.176079	-0.312996	0.0846903	-0.567144	-0.343676	0.393772	-0.142284	-0.0116334	0.203248	-0.443102	0.665004	0.175694	0.633557	-0.411245	-0.368159	1.32286	0.984966	1.11569	1.47813	1.53283	1.44873	0.495966	1.06097	1.00935	0.972539	0.113185	-0.244934	0.150685	0.151862	-0.170798	0.169252	-0.602851	-0.325194
A2BH40	ARI1A	-0.655325	-0.259352	-0.225093	-0.122193	1.26196	0.64041	0.343679	0.07734	-0.59096	0.252923	0.124173	-0.439076	-0.348995	0.595297	-0.658266	0.220402	-0.784776	-1.05833	-0.941131	-0.940801	0.513039	-0.143481	0.0807084	-0.243169	-0.207097	-0.542644	-0.109765	-0.192379	0.29061	1.01853	0.697704	-0.00643994	0.486438	0.182825	-1.11954	-2.44122	-0.240038	0.662819	0.57957	0.0658049	-0.73469	-0.608064	0.919902	-0.201968	0.624821	-0.610383	0.291961	0.350181
A2BIM8	MUP18	0.0775275	-0.335607	-0.142328	0.29704	0.103367	-0.848608	-1.12368	0.0315187	-0.589476	-0.296797	0.0693275	-0.482395	-0.676169	0.12079	-0.98909	-0.511237	0.25205	-0.577825	0.021167	0.0890265	-0.38502	0.265835	-0.025366	0.299326	-0.154775	0.536607	-0.522333	-0.098525	-0.785882	0.131699	0.640305	-0.178746	0.208548	0.754393	0.198269	-0.415295	-0.39043	0.358997	-0.0117572	0.689795	-0.0803716	-0.323071	0.57134	-1.52853	1.36063	1.22831	0.875672	-1.2938
A2RSJ4	BLT3B	-0.676834	0.203759	-0.00143594	0.336279	0.138233	-0.934325	-1.16435	0.289179	0.144536	-0.637244	0.477329	0.154245	-0.237051	0.186677	-0.178124	-0.0550603	-0.625759	-0.149817	-0.129075	0.0685628	0.426076	0.269944	-0.19226	-0.297631	-0.206129	-0.380458	0.369352	-0.0245378	-0.204371	-0.345159	0.808029	-0.029578	0.0356673	0.844867	0.250113	0.422992	-0.465053	-0.3075	0.384243	-0.282829	-1.31491	0.608241	0.754585	0.0809505	-0.128864	-0.787447	-0.25852	-0.755314
A2RSY6	TRM1L	-0.218021	-0.196357	-0.129863	0.580189	-0.035948	-1.99192	-2.55066	-0.751435	-0.796531	-1.18214	-0.563521	-0.735621	-0.685572	-0.675514	-1.37841	-1.92733	-1.63121	-1.41674	-1.18705	-1.77036	0.50787	-0.541398	-0.283855	-0.0371145	0.354497	-0.461112	-0.453558	0.206686	-0.643062	-0.163822	0.40604	0.470617	-0.400837	0.109571	-0.187947	-0.335576	-0.702641	0.59461	0.0300276	-0.384842	0.441574	-0.399648	0.0288878	0.133979	-0.204793	1.16989	0.915668	0.670873
A2RTL5	RSRC2	-1.04238	0.125355	-0.47447	1.0722	0.319294	0.214055	-1.00567	-0.11187	-0.0950519	-0.541254	-0.379222	-0.336578	-1.07738	-0.511998	-1.53781	0.949554	0.445959	0.591019	0.313288	0.506486	0.467978	-0.0809124	0.108717	-0.554559	0.0587757	-1.44976	-1.6455	-1.02141	-2.60678	-1.01852	-0.730228	-0.632687	-1.11001	-0.890486	-1.63054	-1.0845	-1.30656	-1.20825	-1.10245	-1.2	-0.803047	0.147147	1.24539	-0.96364	0.37415	1.93485	1.428	0.739627
A3KFX0	5NT1A	0.0466431	0.271951	-0.0706989	0.319455	-0.567351	0.29353	-0.874614	-0.118254	-0.40326	-0.146051	0.153378	0.362296	-0.0702146	-0.0795745	-0.765548	0.329694	-0.283015	0.0885259	-0.195101	-1.40111	0.196728	0.307776	0.0761611	-0.217424	-0.36324	0.0694996	-1.11645	0.01089	-1.18023	-1.64756	0.0680023	-0.0914821	-0.110289	0.047031	-0.285276	0.161366	-1.60854	-0.0893497	-0.206278	-1.50691	-0.341308	0.00524928	0.0938659	-0.249207	0.4914	0.222839	0.161435	0.53194
A3KG59	P20D2	-0.312828	-0.451049	-0.127272	0.473811	0.417339	0.528491	-0.312902	1.21949	0.467412	0.44259	0.57589	-0.34281	-0.823415	-0.307363	-0.616831	0.428819	0.111984	0.17062	0.561772	0.0360389	-0.0345728	-0.250172	0.3876	-0.0870405	-0.015815	0.810451	1.04252	0.318866	0.22078	1.05902	3.18805	2.50171	2.99941	3.04603	2.79666	0.796648	0.251985	1.04592	1.15094	0.251156	-0.508335	-0.269753	1.36217	-0.280207	-0.303879	1.17114	0.76581	0.600562
A3KGF9	CCD9B	-0.643504	0.365444	0.0845544	0.037324	0.156181	-0.535598	-1.41859	-0.285492	-0.337245	-0.823379	-0.386636	-1.16393	-0.653236	-0.134689	0.53351	-1.08631	-0.55141	-0.814632	-0.792805	-1.00105	-0.370407	-0.251515	0.376812	0.27641	-0.0313003	0.727589	1.38489	0.561473	0.446275	0.745574	1.2629	0.00328176	-0.623572	0.582715	0.908548	1.50856	1.01146	1.2351	1.28032	1.02025	-0.0932251	-0.122024	0.993134	-0.494643	-0.283242	0.765913	0.558998	0.375269
A3KMP2	TTC38	0.982886	-0.100649	-0.497662	-2.05514	1.67056	-1.09581	-1.38156	-0.9394	-1.21951	-1.51281	-0.467065	-0.578394	-0.623908	-1.15971	-2.79499	-0.986966	-0.0508291	-2.06016	-2.21016	-0.292839	0.0752568	0.271273	0.316574	-0.452231	-0.210873	-1.99717	-1.1885	-1.98814	-1.64984	-1.94463	-0.702558	-0.150626	-0.8413	-0.629638	0.0985824	0.716091	-0.358903	-1.7001	-0.279228	-0.664034	0.962095	-1.57054	0.409439	0.31259	-0.113584	0.701079	-2.0452	-1.21449
A4UUI3	GBP4	-0.0241059	-0.177311	-0.159717	0.388638	-0.027505	-0.313189	-1.21466	-1.50263	0.289143	0.504668	-1.85082	-1.27277	-0.836677	-0.991866	-1.44827	-1.23092	-0.592633	-0.907754	-0.300161	-1.50681	-0.105463	-0.057816	0.45473	0.00141857	-0.292869	0.0456917	-0.158	0.755355	0.133659	0.63259	0.20183	0.740693	0.426506	-0.264797	0.464168	1.62613	0.897638	0.321881	0.899987	1.09679	-0.745474	0.669658	-0.274111	0.511615	-0.161689	0.904576	1.05845	1.20534
A6H584	CO6A5	-0.618929	-0.407367	0.223585	0.266647	0.536065	-0.765245	-1.12652	0.581825	-1.27399	-0.0153575	-0.964614	0.562112	-1.56729	-0.770331	-0.103508	-0.41598	1.14536	-1.08208	-0.670094	0.538192	-1.4803	-0.0618936	0.483521	0.434548	0.624123	0.0324736	0.779545	1.15738	0.230675	0.671683	-1.29231	0.509307	-0.37109	-2.0503	-1.24112	1.01131	1.09857	0.905378	0.727537	0.705742	0.293079	-0.291012	0.652689	-0.395246	-0.25951	0.503236	0.69931	0.374454
A6H5Y3	METH	0.111941	0.168901	-0.417586	0.55036	-0.413616	-0.132431	-0.669317	0.0922833	-0.501844	-0.141356	1.73144	1.46058	1.23788	1.55288	1.26904	-0.243592	0.0585805	-0.325178	-0.693022	0.0522232	-0.161423	-0.0655719	0.177754	0.114607	-0.0653667	0.306267	-0.184541	0.269907	-0.930346	-0.327127	-0.378255	0.139547	0.62056	0.608578	0.796236	-0.442841	-0.709496	0.617567	0.421601	0.54604	0.378206	0.326817	-0.248549	0.221008	-0.677481	-0.180173	1.24225	0.770959
A6H611	MIPEP	-0.348236	-0.0838832	0.384007	0.853256	-0.805144	-0.75179	-1.09168	-0.065858	-0.0763316	-0.496952	0.514539	-0.60883	0.357677	0.0828548	-0.42183	0.489517	-0.231577	0.830104	0.780752	-0.502933	-0.0787644	-0.197923	0.456792	0.415099	-0.595203	-1.02359	-0.953111	-0.218443	-0.988784	-0.336806	0.386466	-0.833727	-0.0260428	-0.0378651	0.246939	0.156142	0.0530634	0.671685	1.00937	-0.0133387	0.563447	0.577365	-0.00559811	-1.30163	0.166412	-0.158946	1.22314	1.26233
A6H8H2	DEN4C	0.26429	0.0460971	-0.396337	0.269945	-0.183995	0.457583	-0.0799311	0.678445	0.45301	0.046199	0.0147505	-0.335853	-0.61309	0.143051	0.678044	0.461746	0.250753	0.14911	-0.140488	-0.225	-0.190048	0.199668	0.372499	-0.433899	0.0517807	-0.294701	0.671749	0.384206	-0.506672	-0.330447	-1.13693	0.445853	-0.324258	-0.0446224	0.459689	-0.808553	-0.0107059	-0.215118	-0.578065	0.253645	-0.609432	0.0188083	1.37064	-0.477473	-0.302548	0.323276	0.993819	0.486502
A6X8Z5	RHG31	-0.431329	-0.0461967	-0.54143	0.732789	0.286167	-0.297448	-0.571582	0.395038	-0.330439	-1.31049	0.990502	-0.389444	-0.0617882	-0.764929	0.366232	-0.172385	0.150552	0.121147	-0.545049	-0.404191	0.237655	0.299733	-0.229729	-0.322744	0.0150843	-0.276891	0.724821	0.318743	-0.3458	-0.258435	0.27138	-0.0403753	-0.0365164	0.871909	0.716771	-0.362001	0.135165	-0.11651	0.459283	0.558414	0.0955833	-0.0722492	0.64878	-0.395916	-0.276199	0.368226	1.3542	0.90267
A6X935	ITIH4	-0.13092	0.178459	0.116462	-0.0876357	-0.076366	-0.408971	-1.03078	0.222998	-0.332976	-0.401601	-0.474492	-0.402592	-0.546088	0.537973	-0.493915	-0.403006	0.0350376	-0.245291	-0.17083	-0.707806	-0.12683	0.0448129	0.284852	-0.150088	-0.0527463	-0.591696	-0.525386	0.0390959	-0.585726	-0.54034	-0.313094	-1.51071	-0.425031	0.120156	-0.231876	-0.172365	-0.348668	-0.0804516	-0.73629	-0.886686	-0.593756	0.00064209	1.04887	-0.526206	0.070453	0.0276535	0.280375	-1.7111
B1AY13	UBP24	-0.215883	-0.321484	-0.126278	0.387952	0.275692	-0.490317	-0.790495	-0.26597	-0.888163	-1.04286	-0.516649	-0.86529	-1.80543	0.01446	-1.15102	-0.454363	-0.0817503	-0.388769	-0.0155582	-1.37813	-0.053441	-0.174825	0.157599	-0.503449	0.574116	-0.356839	0.334075	0.0269375	-0.284877	0.556814	-0.0410113	-0.0298044	0.23823	0.694846	0.487835	0.588487	-0.0346967	0.0171505	0.347705	-0.0771134	-0.205339	-0.288244	1.27077	-0.335416	-0.441772	0.495709	2.19734	1.84103
B1AZI6	THOC2	-0.255445	-0.112256	-0.0467948	0.378273	0.0362232	-1.44831	-1.51267	-1.44097	-0.159018	-0.549339	-1.2772	0.568455	-0.153984	0.353914	0.073353	-1.66216	-0.180566	-0.576678	-0.768487	-1.13447	0.0207855	-0.0327457	0.0683604	-0.185258	0.128858	-0.531623	1.2224	0.825125	-0.565061	-0.154066	-0.0415596	-0.230319	-0.412119	0.299869	0.0324965	-0.410196	-0.19152	-0.304579	-0.302122	0.458194	-0.296207	-0.350969	0.985243	0.194566	-0.532632	0.161914	1.06108	0.557385
B1AZP2	DLGP4	-0.411673	0.138754	-0.287811	0.427148	0.133581	-0.0366613	-0.705911	-0.601271	-0.411398	-0.707377	-0.0244271	0.0312809	-0.380154	0.465482	-0.507766	-0.655047	-0.262903	-0.362228	-0.166977	-0.37056	-0.192341	-0.435426	0.534313	-0.266424	0.359878	-0.580776	-0.278987	0.667678	0.132139	0.671835	0.697214	0.473667	-0.51901	0.121371	0.291966	-0.263667	-0.119803	0.585961	0.780037	-0.475431	-0.23748	-0.263948	0.330055	-0.353245	0.524618	-0.459893	-1.06593	-1.67138
B2RPV6	MMRN1	-0.222002	-0.0565922	0.317421	0.468568	-0.507395	-0.321896	-0.106583	-0.157293	0.376788	0.0849401	0.927967	-0.477976	0.904007	-0.597158	-0.791181	-0.468021	-0.370008	0.345529	-1.68844	-0.864526	-0.776594	0.35084	0.898374	-0.201756	-0.270864	-0.250872	1.06207	-0.503197	-0.191722	-0.393747	-0.6264	-1.58967	-1.07968	-0.997725	-0.420325	-1.38327	-0.343779	0.476407	-2.11357	0.408061	-0.0118941	0.0553253	0.527966	-0.518478	-0.0529188	-0.829162	-2.43307	-0.651754
B2RQC6	PYR1	-0.146704	0.0185823	-0.186774	0.218772	0.0961245	-0.194116	-0.597018	0.123439	-0.248177	-0.818948	-0.337633	-0.190584	-0.339032	0.096019	-0.110492	-0.0273159	-0.0681177	-0.379812	-0.0702724	-0.403296	0.147286	0.411824	0.240052	-1.2862	0.48704	-0.14317	0.609905	0.455404	-0.490098	-0.0208104	0.544285	-0.222561	0.232177	0.518804	0.77825	0.222811	0.180957	0.357376	0.467947	0.711286	0.121533	-0.642658	0.880015	-1.25328	0.894392	4.07633	4.39487	4.441
B2RRE7	OTUD4	-0.141694	-0.223818	-0.206733	0.34774	0.224505	-0.737621	-0.697104	0.028194	-0.357036	-0.690317	0.178712	-0.25553	-0.313022	-0.121946	0.396839	0.225172	-0.0394806	-0.37357	-0.468083	-0.887584	-0.214525	0.357604	-0.0325332	-0.0241035	-0.0864426	-0.00748367	0.302214	0.142549	-0.155199	-0.643577	0.065366	-0.537739	-0.152327	0.698248	-0.55968	0.650445	-0.0705155	0.417179	-0.412161	-0.556519	-0.33314	0.491646	-0.273608	-0.251825	0.366927	-0.335001	0.171244	-0.37635
B2RSH2	GNAI1	-0.154922	0.208333	0.0646247	-0.0638956	-0.054141	0.092171	-0.404968	0.342394	0.112634	-0.13586	0.0689678	0.111606	-0.2145	-0.0756836	0.0676072	1.10031	0.644476	0.80249	0.547435	0.949423	-0.111298	-0.245582	0.428198	0.195198	-0.266516	-0.547354	0.141771	-0.551208	0.109039	-0.529008	0.48531	-0.00194281	0.20447	-0.286252	-0.434673	0.0848703	-0.899167	0.527503	0.451892	0.133596	0.19257	0.282721	0.291763	-0.0173553	-0.749699	0.436817	1.0638	1.17752
B2RXR6	ANR44	-0.0928958	0.200942	-0.0700949	0.0111152	-0.049066	1.28349	0.90422	1.36348	1.37819	1.17309	-2.47921	-2.67708	-2.52283	-2.43272	-2.41022	-0.33438	-0.577381	-0.590952	-0.720481	-0.693564	-0.10361	0.0118135	0.234791	-0.0372188	-0.105776	0.748941	0.959868	1.13368	0.500685	0.897466	0.216502	-0.184865	-0.19452	0.344861	0.358101	0.585802	0.653467	0.873589	0.425717	0.617399	0.0553426	0.277227	0.912281	-0.462467	-0.782385	-0.573872	0.404592	0.351661
B2RY56	RBM25	-0.258092	0.052176	0.487597	-0.0104192	-0.271261	-0.814816	-0.472066	0.127221	-0.0845716	-0.0189989	-0.310915	-0.656975	0.299127	-0.107979	0.0679632	-0.118069	-0.0322379	0.181152	-0.203536	-0.311585	0.437158	0.196464	0.210886	-0.962142	0.117634	-0.750031	-0.157297	0.496717	-1.35367	0.295624	0.28642	-1.02199	0.25875	0.5273	-0.202274	0.856406	-0.0190459	0.57093	0.281909	0.149424	-0.329447	0.456529	0.821651	-0.38105	-0.567684	-0.0361886	1.11397	0.266108
B8JK39	ITA9	-0.300303	-0.275675	0.053676	0.00523487	0.517067	4.36496	3.89873	5.13091	4.90246	4.45443	5.20399	4.79759	5.20684	5.02843	4.69518	5.49361	5.46339	5.52537	5.59408	5.41116	-0.0420089	0.224791	0.226817	-0.185198	-0.224401	1.85411	2.31055	2.94333	2.03543	2.58457	0.220969	-0.0585453	0.530142	3.36348	0.351295	0.058513	-2.6321	0.128135	-0.539676	0.784489	-0.673546	0.118275	0.705018	-0.0766254	-0.0731213	-0.429497	-0.0779222	-0.426025
B9EJ86	OSBL8	-0.0123256	0.28307	-0.620018	-0.122616	0.47189	0.420462	-0.026757	1.03094	0.237751	-0.665974	-0.187759	0.0508287	-0.00741936	-0.234788	0.638286	0.128192	0.0485603	0.224718	0.069978	0.104508	0.234104	-0.104556	-0.230263	-0.467946	0.568661	0.149771	0.430908	0.938565	0.246856	0.238302	0.258809	0.110207	0.102494	0.440074	0.245076	-0.0443664	0.860887	-0.0181128	0.472951	1.65416	-0.558597	0.471191	-0.651395	0.253304	0.485497	-0.215781	0.16276	0.395641
B9EKI3	TMF1	-0.238136	-0.0402008	-0.0963632	0.624412	-0.249712	0.227732	-0.0715768	0.66257	0.901091	0.595478	0.452265	0.827901	0.0774739	-0.728283	0.90689	-0.384227	0.617149	0.44965	0.38466	0.086923	0.372925	0.0876536	0.211828	-0.303244	-0.369163	-0.0449988	0.902926	0.40967	-0.125106	0.0782145	0.365289	2.03281	1.36569	1.21558	1.71404	-0.757863	1.20988	0.995098	0.754357	1.18173	-1.61685	-0.179266	1.42764	0.0473333	0.321148	-0.193284	-0.113733	-0.606623
C0HKD8	MFA1A	-0.310818	-0.10242	0.454682	-0.0935322	0.0520878	-0.0900025	-1.10757	0.402449	0.705818	-0.625274	-0.216693	-0.345672	0.0420557	-0.305965	-0.764163	4.64632	4.48704	4.65909	4.44707	4.43847	0.205529	-0.138334	0.160498	-0.0913307	-0.136362	-4.4923	-3.46219	-3.70194	-3.75796	-3.72229	-3.94878	-3.58219	-3.74407	-4.00155	-3.79591	-3.84935	-3.97543	-4.15383	-3.74607	-4.00598	-0.896969	0.347105	0.362076	-0.14094	0.328728	-1.04333	0.193018	0.357606
D0QMC3	MNDAL	-0.218771	-0.281938	-0.075137	0.237062	0.338784	-0.208435	-0.198033	1.09349	0.783129	0.659901	1.16922	0.334627	0.881298	1.14997	0.962228	0.291489	1.22452	-1.08632	-0.737981	1.62476	0.0877543	-0.0356134	-0.349314	0.319387	-0.0222142	2.14865	2.64397	2.88853	1.74428	2.01564	1.96356	2.55472	2.01787	0.0106603	1.49215	2.23319	0.100966	1.36707	1.38698	1.24539	0.297313	-0.067221	0.316927	-0.252118	-0.294901	-1.34563	-1.28443	-0.646229
D3YVF0	AKAP5	-0.327046	-0.13228	0.0965303	0.633514	-0.270718	-0.385369	-0.891291	0.124216	0.501575	-0.0424051	0.0414686	-0.54393	0.102068	0.241348	0.111336	0.140523	0.498343	-0.0999261	-0.112362	-0.124966	-0.0555935	-0.322647	0.482681	0.134739	-0.239179	0.0537211	-0.108753	0.376535	-0.602127	-0.148469	0.769686	0.297794	0.0773932	0.491121	0.501986	-0.0208992	0.200668	0.596919	0.174968	0.576363	-0.0867223	-0.0194541	0.782493	-0.23043	-0.445887	-0.89252	0.0862673	-0.131924
D3YWJ0	SLIP	0.0323895	-0.0066915	-0.0744892	0.0762879	-0.0274968	-0.466269	-0.760886	-0.344916	-0.428181	-0.577574	-0.404215	-0.403045	-0.0273592	-0.337383	-0.440438	-4.55013	-4.16909	-4.20151	-4.69323	-4.42302	-0.00209351	0.0822988	0.00590474	-0.175996	0.0898864	-0.30211	0.382498	-0.207424	-0.715446	0.0705885	0.662484	-0.370273	0.440611	0.396999	0.0310116	-0.503099	-0.434209	-0.410149	-0.134584	-0.106593	0.498202	0.134271	0.136747	-0.63743	-0.13179	0.652631	0.859576	0.197576
D3YX43	VSI10	-0.000799328	-0.211212	0.172419	0.0683375	-0.0287445	-0.593582	-0.352438	0.384517	0.558721	-0.418369	-0.150097	-0.144561	0.301537	0.591815	-0.387144	-0.0889149	0.252912	0.271765	-0.554686	-0.208625	0.273724	-0.355722	-0.401505	0.185839	0.297664	1.3979	2.11255	2.19851	1.11564	1.37774	-0.651407	-0.125774	-0.119104	-0.575508	-0.396239	0.3158	0.0730728	-0.0258641	0.0346518	-0.393331	-0.357533	0.661598	0.572037	-0.572006	-0.304097	0.179655	0.10195	0.785017
D3YXK2	SAFB1	-0.0596978	-0.0402462	-0.318516	0.0992446	0.319215	0.44568	-0.0297738	0.463658	0.622874	-0.085141	-0.171295	0.529741	-0.391542	-0.0127714	0.753948	0.539874	0.227003	0.0499932	-0.173943	0.00526479	0.347685	0.0730733	0.136183	-0.969771	0.412829	0.163796	0.450432	0.304888	0.253098	0.395055	-0.453923	0.815629	0.255891	0.854684	0.735009	0.0972395	0.38602	0.315351	0.354738	0.743786	-1.07629	0.33814	0.833315	-0.266649	0.171485	-0.979374	-0.49824	-0.251163
D3YYU8	OBSL1	0.0880603	-0.0430623	-0.22515	-0.0516833	0.231835	0.663036	-0.0926679	0.531783	0.740436	-0.102455	-0.15435	0.426237	-0.0073967	-0.0456515	0.574252	0.156791	0.287619	-0.0904666	0.282837	-0.0499651	0.460206	0.0547477	-0.0701328	-0.749282	0.304461	0.354161	0.369958	0.350527	0.417584	0.103114	0.00509627	0.487342	0.082567	0.406174	0.543956	0.259463	-0.514015	0.542293	0.286875	0.230824	-0.289438	0.127067	0.837303	-0.55936	-0.115571	1.96278	3.07643	1.63787
D3YZP9	CCDC6	-0.434678	0.0109444	-0.116477	0.591829	-0.0516184	-0.957076	-1.00641	-0.158818	-0.156938	-0.574448	0.872127	0.44323	0.404274	-0.474175	0.641675	-0.183643	-5.27976e-05	-0.2364	0.0766363	-0.511299	-0.441927	1.02624	-0.343703	-0.546907	0.306297	-0.978745	-0.140363	-0.450633	-1.12155	-0.911951	0.319886	-0.230694	0.0990001	-0.469663	-0.0262669	0.0497086	-1.47306	0.0394827	0.0407234	-0.884766	0.205525	-0.0972797	0.0519724	-0.294543	0.134326	2.56994	1.96475	2.20331
D3Z6P0	PDIA2	-0.0951843	0.250649	-0.314234	0.124273	0.0344958	-0.187878	-0.687745	0.0260267	-0.0624413	-0.105603	0.22271	-0.347348	0.195655	-0.31	-0.625829	-0.28891	0.0348523	0.000796846	0.195751	0.643515	-0.136042	0.15139	-0.358307	-0.2149	0.55786	0.707396	-1.08972	-0.773256	0.487831	-1.13205	-0.0507857	-0.674807	0.529748	-0.397574	-0.255301	0.307188	0.321491	0.337029	0.429418	-1.17797	-0.299935	-0.0480578	0.518956	-0.257555	0.0865912	0.514743	-0.0822962	-0.104947
D3Z6Q9	BIN2	-0.589716	-0.309858	0.529439	0.347671	0.0224637	2.05981	1.70658	2.30535	2.06339	1.95149	-0.541901	0.00937895	-0.0755674	0.149746	-0.824404	0.289223	-0.2065	0.255914	-0.269874	-0.499195	-0.132553	-0.425865	0.440637	0.142544	-0.024763	0.611864	-0.418809	0.477856	0.365109	0.455745	0.308122	-0.292956	0.804635	0.171346	0.61239	2.51045	2.09286	2.20922	2.41914	2.04029	-2.12854	0.066986	1.41644	0.423223	0.221888	0.202615	0.73958	0.1497
D3Z7H8	CILP2	0.0175156	-0.123838	0.167957	-0.800336	0.738701	-0.0394829	-0.286153	1.06858	0.163549	0.369228	-0.437821	3.20841	-0.674305	-0.831805	1.67113	-0.304967	0.666491	0.696767	1.10485	0.697166	-0.54542	0.212656	0.263891	-0.386317	0.45519	-0.504178	-2.20681	0.177451	1.03398	0.464073	-0.991862	-1.19781	-0.720394	0.00322855	0.950572	-1.03236	0.221902	1.69066	1.78511	0.327146	0.0381181	0.093581	0.633764	-0.522579	-0.242884	4.859	5.55833	5.71354
D3Z7Q2	SIM20	0.503559	-0.315541	-0.0123238	-0.142609	-0.0330849	1.00968	0.567214	-0.840632	0.586947	0.565165	-0.346174	1.08089	-0.806048	0.1998	0.475429	0.688237	-0.320451	0.751079	-0.536066	0.636698	-0.126305	0.34239	0.111707	-0.00539143	-0.3224	1.12982	0.784809	-0.27776	0.658837	1.04075	0.687246	1.29285	0.625927	-0.147673	0.192514	-0.0259806	-0.416562	-0.0661695	0.0348697	0.474393	0.800671	-0.0411075	-0.930021	0.225756	-0.0552987	-0.059917	0.363898	0.218247
E0CYV9	CD054	-0.0380455	0.182897	-0.211493	-0.348744	0.415386	0.438801	0.0145998	0.202497	0.478891	0.0421492	-0.432559	0.607474	-0.264138	-0.252182	0.88821	0.277267	0.272391	-0.0129029	-0.255271	0.285348	-0.302147	0.335577	-0.57453	0.110281	0.430818	0.345132	0.812072	0.212781	0.330864	-0.0553865	-0.24614	0.829791	-0.0655416	0.754716	1.05051	-0.0434069	0.922232	0.482284	0.660367	0.815776	-1.10814	0.634698	0.863728	-1.00283	0.612549	4.44083	4.20708	4.04979
E9PZQ0	RYR1	-0.363122	0.0213791	0.167608	1.12247	-0.948338	-2.95935	-4.1605	-3.05531	-2.46514	-2.6798	0.633561	0.175355	0.212615	0.0332803	0.0380984	-0.432949	-1.29736	0.20113	-0.141934	-0.128254	-0.197943	-0.00334123	0.251725	0.455277	-0.505717	-0.317972	0.18792	-0.26587	0.0408802	-0.401803	-0.0957235	0.315701	0.518771	0.801269	-0.0348795	0.211122	0.382009	0.157064	-0.329217	-0.0455029	0.646253	-0.228192	-0.015546	0.10627	-0.508785	-0.369165	1.23677	1.38341
E9Q0S6	TENS1	-0.0714261	-0.0115859	-0.270299	-0.0740611	0.427373	0.167928	-0.121702	0.562882	0.363862	-0.116637	-0.388558	0.182728	-0.526723	0.200579	0.695009	0.206581	0.0471358	0.0155491	-0.163851	-0.0555111	-0.2069	-0.0482168	-0.211442	-0.091771	0.558329	-0.248707	0.261295	0.326505	-0.364933	0.0862063	-0.0375415	-0.320262	-0.537708	0.650751	0.568022	-0.117841	0.244765	0.119816	0.132302	0.063546	0.160466	-0.0731978	0.489255	0.27143	-0.847954	-0.800724	-0.316908	-0.329008
E9Q394	AKP13	0.0497886	-0.141498	-0.00340651	-0.00236418	0.0974796	0.676086	-0.335967	0.0374066	0.132353	-0.140004	-0.137708	0.319833	-0.33825	0.302651	0.201004	0.347959	0.115491	0.151195	-0.320811	0.208607	-0.0530754	-0.506535	0.311481	0.184291	0.0638384	0.479622	0.236411	0.147576	-0.017124	0.16733	0.246068	0.0681045	-0.477805	0.38755	0.176239	-0.0476047	-0.491203	0.25114	-0.17035	-0.190223	2.22925	-0.646376	-0.562622	-0.253294	-0.766961	2.78969	-0.802357	0.48153
E9Q401	RYR2	-0.019913	-0.0589269	-0.198608	0.0442354	0.233212	0.275679	-0.020136	-0.00679217	-0.0403619	-0.734708	-0.340421	-0.0534713	-0.463987	-0.016468	-0.11671	0.0735468	-0.0920162	-0.219602	-0.184606	0.194845	-0.126873	0.0520033	0.0248967	-0.184227	0.2342	0.731596	0.0525693	0.349412	0.378675	-0.0813923	-0.101539	0.296056	-0.0733695	0.843737	0.286017	0.281814	-0.312598	-0.0487739	-0.191712	-0.590958	0.0394462	0.0492584	-0.46429	0.189292	0.186293	0.587542	1.35252	0.841505
E9Q555	RN213	0.0803535	0.0202645	0.00165762	-0.0740986	-0.028177	-4.88098	-5.7651	-4.96203	-4.04524	-4.28058	-0.545487	-0.474746	-0.360335	-0.34172	-0.722336	-0.138791	-0.225308	-0.393239	-0.593389	-0.663213	1.22527	0.534568	0.874524	-3.33981	0.705443	-4.08324	-4.92046	-4.65135	-5.33915	-3.82445	-1.36046	-1.78867	1.16854	-2.85613	-2.3313	-2.82199	-2.06759	-2.26341	-2.48855	-1.9656	-1.54013	0.812996	1.44365	-0.476315	-0.240204	-0.72828	0.579684	0.985742
E9Q557	DESP	-0.00497481	0.104295	-0.466797	0.0424286	0.325048	0.705195	0.502239	0.291211	0.540258	0.207544	-0.249738	0.557612	-0.481658	0.264441	0.451802	0.315655	0.213279	0.0955978	0.0899006	0.332612	0.126835	0.129874	-0.0890766	-0.8113	0.643667	0.147165	0.950115	0.285441	-0.0266976	0.499451	0.158774	0.838834	-0.105047	0.449083	0.927005	0.318932	0.142929	0.388252	0.538529	0.760615	-1.16521	0.282269	1.19385	-0.94112	0.630209	-0.343205	1.12295	0.0258631
E9Q5C9	NOLC1	-0.331455	0.0207096	0.391758	0.579263	-0.660277	-1.15889	-1.26471	0.751339	-0.748577	-0.633816	0.46739	0.228592	0.0880552	-0.560669	-0.00758699	0.776814	-1.32881	-1.19285	-1.05831	-1.3865	-0.619843	0.0279224	0.71121	0.235496	-0.354785	0.0837463	0.0228964	0.939298	0.204839	-1.29228	0.999703	-0.446319	0.0804014	0.447794	-0.613378	-0.0687877	-0.141951	-0.219655	0.259598	0.360583	-0.261854	0.337869	0.500935	-0.0769392	-0.500011	0.35491	0.532474	-0.0488296
E9Q5K4	CP2CN	0.041679	-0.249783	-0.0510282	-0.134365	0.393498	-0.660812	-1.15386	0.435988	-0.476952	-0.574013	-0.428083	0.0989934	-0.44914	0.523023	-0.551629	-0.63639	0.0292367	-0.643491	-0.149765	-0.566668	0.423306	-0.55152	0.382555	0.0477455	-0.302087	-0.132104	-0.526238	0.360465	-0.379419	0.0993221	0.348519	-0.332774	-0.716821	0.540333	0.733699	0.526102	-0.0893844	-0.548064	0.23678	0.0186174	0.315684	-0.0161474	-0.11841	-0.119651	-0.0614749	-1.38142	-0.719501	-1.52657
E9Q634	MYO1E	-0.626929	0.689358	-0.110005	0.267103	-0.219527	1.11251	0.786443	0.722571	1.07458	1.23639	1.28268	0.895408	2.01807	0.907895	1.25298	0.0394634	-0.136097	0.882968	0.712079	-0.139893	0.469317	-0.344928	0.487496	-0.814645	0.20276	0.949891	0.50437	0.246396	1.47209	0.616906	-0.285887	-0.511493	0.102981	-0.00944158	-0.281695	-0.0577492	0.348993	0.187181	-0.0254713	0.856185	-1.18134	0.217668	1.36128	-0.570184	0.172571	0.677831	1.31583	1.19447
E9Q6J5	BD1L1	-0.410341	0.25529	-0.0718792	0.120734	0.106196	-0.613824	-0.82199	0.0993741	-0.383615	-0.0345088	0.0539656	-0.102363	-0.405697	0.485476	-0.125268	-0.551314	1.1962	0.833158	0.837768	1.03057	0.079161	-0.123889	0.138396	-0.638372	0.544704	0.787432	0.320042	1.02948	0.890831	0.621045	0.32942	0.117614	0.743048	1.49073	0.769582	0.380515	0.541883	1.32042	0.319677	0.88685	1.06302	-0.258228	0.287987	-0.159335	-0.933448	-1.81929	-1.41993	-0.777984
E9Q7M2	T22D2	-0.0858262	-0.137949	-0.129125	0.0994364	0.253464	0.231533	-0.380373	0.261253	0.425696	0.167264	-0.180483	-0.155766	-0.0302332	-0.345253	-1.95585	0.328946	-0.147761	0.546585	-0.102901	-0.185429	-0.129956	0.00972178	-0.309174	0.782929	-0.353521	-1.05838	-0.831085	-0.510381	-1.60307	-0.55109	-1.05902	-0.833921	-0.503395	-0.996178	-1.27073	0.268417	-0.772399	0.749859	0.650146	0.138149	-0.438477	-0.102719	0.605054	-0.456311	0.392453	-3.0779	-0.0489524	-1.37156
E9Q8Q6	CC141	-0.0513762	-0.0221766	-0.266868	0.004321	0.336099	0.405441	0.140067	0.130922	0.330416	-0.0460148	-0.60347	0.292712	-0.612673	0.043669	0.0478773	-0.0126783	-0.0478502	-0.14832	-0.136396	0.30935	-0.102764	-0.148073	-0.112921	-0.275507	0.639264	-0.0118866	1.02419	0.406461	0.0865902	0.800507	-0.0381247	0.338768	-0.367992	0.750958	0.928049	-0.0463055	0.067353	0.00305089	0.525234	0.750335	-0.0155231	-0.160373	0.228832	0.0928137	-0.145749	-2.76674	-3.10602	-2.95183
E9Q912	GDS1	-0.251323	-0.161505	0.290938	0.166165	-0.0442752	-2.31274	-2.52047	-1.6128	-1.72938	-2.55887	0.265552	-0.248282	0.112981	-0.521241	-0.688767	0.00054713	0.654377	0.705984	0.956901	0.215862	0.0219295	0.0864366	0.862361	0.334268	-1.305	-0.120529	0.319945	-0.416282	0.0187239	-0.152842	0.778136	-0.0206685	0.0505641	0.00895981	-0.451281	-1.21386	-0.426546	-0.892464	-1.04583	-0.121756	0.386526	0.290698	0.212856	-1.24749	0.357411	1.89994	2.58965	2.3355
E9QA62	LMOD3	0.152705	0.439	-0.544693	0.0389524	-0.0859648	0.221635	-0.429856	0.464681	0.272462	0.024721	-0.479259	0.177008	-0.153972	0.228132	0.752639	0.398992	0.236907	0.221928	-0.123465	-0.39157	-0.12862	0.260506	0.0149709	-0.314528	0.167672	-0.342912	0.420982	0.41025	-0.817083	-0.109934	0.490446	0.151084	0.229379	0.654152	0.645589	0.261342	0.189328	0.446935	0.115368	0.858204	-0.594871	0.814161	-0.236104	-0.871334	0.888149	0.408983	0.140332	0.921965
F6ZDS4	TPR	-0.0659022	0.016293	-0.159129	0.16883	0.0399088	0.00945592	-0.501077	0.339258	0.0117246	-0.144956	0.0568086	-0.368866	-0.180489	-0.00430277	0.0122057	0.163179	-0.141761	-0.292747	-0.618195	-0.44273	-0.0336262	0.00461512	0.0390388	-0.136917	0.126889	-0.41391	0.22047	0.37051	-0.431288	-0.0490174	0.160675	0.126774	-0.166799	0.547359	0.245793	0.410721	0.0926918	0.0179815	-0.412192	0.136859	-1.08306	0.166752	0.944957	-0.340072	0.311423	-0.0784482	1.03711	0.0671409
F8VPU2	FARP1	-0.0541505	-0.00501926	-0.0795341	-0.0134748	0.152179	0.185193	0.0897504	1.37834	0.79185	0.292659	0.562329	1.17149	0.728259	0.926205	0.53018	-4.15523	0.439889	0.402413	0.430214	0.231058	-0.0323986	0.123612	0.0916164	-0.25888	0.0760501	-3.0058	-2.15886	-2.64913	-3.43212	-2.95992	0.432078	-0.471225	0.102233	0.253043	0.256455	-0.44049	0.412954	-0.424521	-0.0397082	0.517459	-0.0688239	-0.375909	0.0780314	0.709517	-0.342815	0.779107	0.266021	-0.540041
G3X8U3	QNG1	-0.0179636	0.0388328	-0.181306	0.186242	-0.0258044	-1.23675	-1.58063	-0.890972	-1.22549	-1.30464	-0.121009	1.11808	-0.367731	0.719298	1.1378	0.165629	0.384506	0.328183	0.460246	0.24341	-0.890372	-0.142999	0.643983	0.607274	-0.217887	-0.849217	-0.342382	-0.450511	-1.02956	-0.251208	0.763332	-0.174686	0.556241	-1.10847	0.298757	0.870068	1.2699	-1.30013	-1.20228	1.22629	0.245266	0.336104	1.12916	-1.0578	-0.652727	0.17416	0.984066	0.792628
G3X982	AOXC	-0.0848977	-0.244514	0.0524233	0.274251	0.00273685	0.127576	0.0629015	0.15277	0.110242	0.433274	-0.499762	-0.0989241	-0.308055	0.220158	-0.338107	-0.102138	1.26461	-0.144723	-0.0767623	0.752789	0.206155	0.00816296	-0.0835836	-0.659798	0.529064	-5.1375	-5.37464	-5.59868	-4.89546	-5.26507	-0.615489	-1.42333	-0.922257	-1.23583	-1.29861	-4.58777	-5.62029	-5.65706	-5.20017	-5.45142	0.788966	0.494134	-1.14107	-0.373679	0.231653	0.687512	-0.511569	0.127387
G3X9K3	BIG1	-0.310337	-0.332547	0.127291	0.436924	0.0786681	-1.36925	-1.49843	-1.23242	-1.05915	-1.50734	-0.987001	-1.63028	-0.763791	0.175922	-2.11034	-0.784486	-0.0780384	-0.571843	-0.117532	-0.954771	0.137104	-0.0564884	-0.0228322	-0.0302057	-0.0275779	-1.22046	-0.716375	-0.682362	-1.36937	-0.650233	-0.0659815	-0.932858	-0.836635	0.0426421	0.0882584	-0.672392	-0.753598	-1.26838	-0.853642	-1.03091	0.717521	0.0108187	-0.042491	-1.02771	0.341859	0.300032	0.325045	0.0251766
G5E829	AT2B1	0.240374	-0.269698	0.414452	-0.312327	-0.0728009	0.169587	-0.00539422	0.206094	0.00902481	0.042619	-0.101951	-0.0933413	-0.0345152	-0.200365	-0.204599	0.0220219	-0.124393	-0.240653	-0.322303	-0.0937171	0.0951117	0.151713	0.388099	-0.581327	-0.0535969	-0.161547	-0.124968	0.619538	-0.6036	0.603694	0.433052	-0.221967	0.17677	0.271778	0.059814	-0.0127637	-0.145032	0.206631	-0.191502	0.243775	0.360301	-0.382711	0.317705	-0.38394	0.0886457	-1.63576	-1.74142	-1.81227
G5E870	TRIPC	-0.205155	-0.215256	-0.102651	0.547607	-0.0245451	-0.0201699	-0.401345	0.810126	0.349547	-0.154688	0.0570718	0.164287	0.355821	0.518159	0.748113	0.696514	0.103279	0.383374	0.335218	-0.041907	0.125869	-0.0329137	-0.102377	0.138108	-0.128687	-0.538525	-0.502585	-0.0423507	-0.676162	-1.08719	-0.112272	-1.10649	-0.0379602	0.218576	0.336966	-0.0308611	-0.789188	0.0915318	0.585893	-0.244203	0.42145	-0.30945	0.173583	-0.304706	0.019122	0.169204	2.70074	-0.187583
G5E8K5	ANK3	0.0181639	-0.11404	-0.190584	0.24296	0.0435005	0.118796	-0.457564	0.302948	0.0991335	-0.316783	0.0810128	-0.132071	-0.144348	0.0709733	0.256948	0.320431	0.118803	-0.0992733	-0.0641644	-0.280604	-0.00777817	0.153353	0.0365426	-0.290798	0.108681	-0.247244	0.160019	0.252922	-0.247808	-0.170017	0.0131682	-0.256513	-0.217561	0.554328	0.29654	0.117017	-0.024264	0.116082	0.0721074	-0.57873	-1.34415	0.328031	1.42951	-0.331665	-0.0817222	-1.05687	-0.329132	0.0768818
O00762	NA	-0.0600475	-0.10797	-0.209287	0.299141	0.078163	-0.396833	-0.724051	0.173611	-0.204468	-0.841483	-0.106124	-0.631734	-0.795616	0.00332217	-0.234821	-0.528404	0.113437	-0.806012	-0.48979	-0.440542	0.120923	-0.215716	0.621856	-0.690917	0.163855	-0.148906	-0.533618	0.410795	-0.0967611	0.212722	-0.355709	-0.360512	-0.212984	-0.0528438	-0.328396	0.046966	-0.400757	0.382124	-0.202401	-0.522646	-0.755333	0.808036	-0.429853	0.0825364	0.294614	-0.663512	0.0451976	0.719202
O08528	HXK2	0.0178165	0.221354	-0.119296	-0.0865433	-0.0333314	0.539374	0.127768	-0.34982	0.153586	0.0461872	-0.536339	0.425999	-0.0907015	0.237309	-0.0648427	-0.176823	0.0141652	0.29319	0.316299	0.228268	0.445573	0.214894	0.0133479	-0.895866	0.222051	0.211957	0.73566	-0.0252036	-0.31921	0.761056	-0.13713	0.0681351	0.147807	0.00620739	0.483466	0.0176799	-0.02555	0.124894	0.662329	0.046191	0.353805	-0.319234	0.689736	-0.125244	-0.599064	-0.521447	0.412484	0.811537
O08529	CAN2	-0.169059	-0.0122622	0.0986139	0.331608	-0.2489	-0.508561	-0.821047	-0.185074	-0.31903	-0.382142	0.00160144	-0.369724	-0.311575	-0.294863	-0.706994	-0.221792	-0.0636677	-0.109552	-0.109032	-0.331029	0.0257556	-0.344221	0.0469044	0.344458	-0.0728972	-1.0238	-0.0822147	-0.0815384	-1.11669	-0.109579	0.242502	-0.997531	-0.159718	-0.636013	-0.339005	-0.0638991	-0.646655	-0.233757	0.00230981	-0.18419	0.227539	-0.343604	0.789126	-0.361759	-0.311302	0.566849	1.08429	0.447563
O08539	BIN1	1.60189	0.649683	-2.40004	-0.940487	1.08896	-5.49325	-5.16584	-4.44028	-5.17979	-4.84742	2.12341	3.57924	1.78943	1.56515	3.39583	-0.684367	-2.36119	-0.0448422	0.502053	-1.10429	0.0499041	-0.037963	0.248231	-0.286054	0.0258815	-3.63088	-3.021	-2.80886	-3.87277	-3.54696	1.67312	1.05556	1.48684	1.37497	1.40454	-0.214959	-0.0927301	-0.320965	0.155657	0.0341146	-1.06833	0.317423	0.916292	-0.305195	0.139809	-0.276147	0.976239	0.482366
O08573	LEG9	-0.0138376	0.00686847	-0.519315	0.280805	0.245479	-0.24479	-0.647478	0.209852	-0.433798	-0.305121	0.031227	-0.278526	-0.0689809	-0.241206	0.00720221	-0.0265767	0.475406	-0.102888	0.119832	-0.116242	0.163821	0.0848686	-0.375729	-0.0705181	0.197558	-0.252044	-0.0837648	0.263834	-1.02473	-0.0212198	0.176573	-0.378588	0.175066	0.0776993	0.417701	0.235128	0.0661858	-0.561548	0.701759	0.17578	0.823033	0.195473	-0.609572	-0.106391	-0.302543	0.0782552	-0.953893	-1.87634
O08585	CLCA	0.470545	-0.744187	0.120606	0.0643595	0.0886761	-0.328384	-0.587143	0.226652	-0.0752257	-0.27548	0.578279	-0.190968	0.167021	-0.0212486	-0.116278	0.231258	0.336267	0.52253	0.43776	0.191806	-0.401838	-0.177516	0.487568	0.220101	-0.128314	-4.24926	-3.12567	-4.06094	-3.89319	-3.84726	2.47753	1.73771	2.17702	2.06816	2.14154	-3.07008	-3.36229	-3.68655	-2.98	-3.90904	-2.40542	0.368665	2.31573	-0.120449	-0.158527	-0.937634	1.66211	0.444458
O08601	MTP	-0.221312	0.14562	0.00511529	0.327248	-0.256672	-0.612835	-1.02289	-0.307547	0.341121	-0.136419	0.561256	0.115679	-0.32113	0.638987	-0.0933106	-0.140209	0.350114	-0.465022	0.00584893	-0.271972	-0.0949915	-0.0122591	0.334129	-0.288938	0.0620594	0.0495311	0.651519	0.446924	0.0910037	0.623808	0.504891	0.410842	0.595032	0.816313	0.557224	0.0956159	0.0312321	-0.050673	0.605798	-0.123534	1.16449	-0.123917	-1.02443	0.134574	-0.150715	0.928763	-1.42598	-1.59524
O08609	MLX	-0.311136	0.0639037	0.00462846	0.193104	0.0494997	0.00160698	-0.777626	0.515876	0.603082	-0.560805	0.285947	-0.0451411	-0.102848	0.365085	-0.522054	-0.271313	0.127	0.430715	-0.380356	0.454846	-0.437347	-0.292976	-0.126164	0.452985	0.403502	-0.0166915	0.0386602	0.552826	-0.195487	0.508786	-0.300321	0.395557	0.438437	0.602242	0.332228	-0.355546	-0.515505	0.445036	0.576461	-0.151619	-0.688099	0.0909002	0.357383	0.0189052	0.22091	-0.657918	-0.26881	-0.168022
O08638	MYH11	0.650882	-1.304	0.899025	-1.56846	1.32255	-0.879498	-1.27814	2.2702	0.99853	1.35908	0.670515	1.69581	-0.66611	-0.844917	-0.0817773	-1.31865	1.47122	-0.863237	-0.736345	1.43991	0.357721	-1.03364	0.861546	-1.73145	1.54583	-1.12949	-0.674216	2.29039	0.319565	1.53267	0.696692	-0.883362	-0.49381	-0.576429	-0.0105224	-0.824381	1.28825	-0.305823	-0.278397	1.36253	1.00674	0.0783047	-1.56898	0.863538	-0.379602	0.749216	-1.85929	-1.85604
O08664	BCL7C	-0.0810649	-0.101561	-0.00226182	0.117332	0.0675562	-0.650405	-1.0371	-0.558619	-0.245815	-0.308703	-1.38091	-1.31915	-1.41189	-1.66999	-2.59545	-2.31443	-1.58575	-1.3911	-2.0953	-1.72279	0.198904	0.177251	0.125445	-0.187545	-0.314054	0.324401	-0.265594	0.0550475	0.0245717	-0.00525959	0.0413355	0.377889	-0.668703	0.067607	0.460672	0.154997	0.153325	-0.529707	0.241079	-0.306519	0.692145	-0.00647948	-0.197401	-0.105339	-0.382925	0.278725	0.183304	0.389902
O08677	KNG1	-0.317117	0.591762	-0.266962	0.215719	-0.223402	-1.32254	-1.69474	0.204879	-0.924223	-1.60866	-0.103649	-1.88852	-0.653361	-0.0951851	-0.702428	-0.162331	-0.0759651	-0.483306	-0.722278	-1.98193	-0.149179	0.425062	0.0315228	0.0393531	-0.346759	-1.70639	-0.571665	0.084826	-1.03758	-1.08572	-0.0808285	-1.62321	-0.488488	0.0531669	-0.503158	-0.163548	0.0641096	-0.301269	-0.986242	-1.06131	-1.57757	0.0209638	2.07453	-0.637356	0.119435	-0.900997	1.5669	0.00194539
O08715	AKAP1	0.0479885	0.0864178	-0.17714	0.0503561	-0.0076227	0.328954	-0.0616021	0.509338	0.410053	0.0189291	-0.328865	0.207823	-0.235894	0.0807817	1.11139	0.507822	-0.106989	0.21528	-0.0771289	-0.294497	-0.0177799	-0.0466474	-0.394224	0.329774	0.128877	-0.0588575	0.464441	0.353693	-0.871055	-0.569054	-0.260075	-0.0975764	-0.126772	0.742231	0.577288	0.119111	0.117538	0.52785	0.312018	-0.52459	-0.98728	0.114548	0.762887	0.123852	-0.0140072	-0.926954	0.214712	-0.0361142
O08734	BAK	-0.0339086	-0.00111523	-0.0627501	0.308422	-0.210648	0.0126926	-0.861978	-0.00324528	-0.0640537	-0.432388	0.0603608	-1.06423	0.0367281	0.548317	0.0608251	0.306789	-0.797032	-0.234686	-0.881459	-0.451009	-0.618781	0.252894	-0.187153	0.162947	0.390093	-0.418168	0.0664874	-0.594671	-0.897391	-0.223322	-0.997825	-0.681407	-1.1521	0.533963	-0.329732	-0.922275	-0.265552	-0.611419	-0.0500556	0.38474	-0.247869	0.405279	0.00565724	-0.804251	0.641183	0.76935	-0.290606	0.968135
O08740	RPB11	-0.0298809	-0.111462	-0.125111	0.141741	0.124714	-0.32124	-0.507169	0.0151074	-0.242794	-0.0738534	0.293895	-0.19166	0.481753	0.0625249	0.0799388	-0.49873	-0.216215	-0.141315	-0.491848	-0.0128772	-0.385656	-0.370472	-0.108066	0.410104	0.454091	-0.387015	0.744699	0.2601	0.0402271	0.100185	0.238743	0.0852528	0.494841	0.433126	-0.0211634	-0.115797	-0.240229	-0.306143	0.677688	0.493209	0.374447	-0.169087	-0.171166	-0.0431744	0.00898008	1.51501	2.59653	2.08494
O08742	GPV	-0.163202	-0.142453	-0.289955	-0.7432	1.33881	-2.91265	-3.78054	-2.79546	-2.62867	-2.59811	-0.648187	-0.342585	-0.0793269	-0.211016	-0.611067	0.457166	0.346953	0.0867224	0.0189344	-0.117818	-0.188778	0.245014	0.4935	-0.0560682	-0.493669	-0.284136	0.550688	0.722473	-0.343971	-0.554905	-0.184113	0.442434	0.368144	0.697287	0.349294	-0.441886	0.28614	-0.0175207	0.427358	-0.111243	-1.13636	0.0499933	0.372507	-0.0810092	0.794869	2.57013	1.97168	1.18201
O08759	UBE3A	-0.301442	-0.132999	0.499643	0.750869	-0.816071	0.129665	-0.322015	-0.0206279	-0.141053	-0.568018	0.487536	-0.777825	0.434168	-0.437779	-0.750587	0.866232	-0.235682	-0.202751	-0.179573	-0.259893	0.101663	0.045664	0.0095973	0.343731	-0.500655	-0.0124016	0.278077	0.170282	-0.502091	-0.953112	0.827035	0.167691	0.333999	0.418774	-0.343299	1.02556	0.347615	0.20395	-0.227797	0.0227887	-0.240041	-0.32582	1.42333	0.604149	-1.46161	-0.422188	-0.463336	0.360973
O08784	TCOF	0.309542	0.16275	-0.33625	0.0840404	-0.220083	1.42677	1.32954	0.835578	0.101643	0.0883171	0.617413	-0.703686	-0.101847	-0.0908408	0.629342	0.73523	-0.790527	-0.475695	-0.881785	-0.621191	-0.296542	-0.0336968	0.0294043	0.528522	-0.227688	-0.940521	0.372047	0.341367	-1.26815	-0.106023	-0.112834	0.269572	-0.303254	0.416244	0.031787	0.525295	-0.251888	-0.0214948	-0.933163	-0.988026	-0.51835	0.551652	0.539062	-0.59111	0.0187456	-0.870549	0.77893	-0.421826
O08795	GLU2B	-0.654202	0.0957005	0.140435	0.626798	-0.208731	-0.114308	-1.39261	0.354963	-0.315363	-0.369784	-0.114361	-0.0263387	-0.316718	0.225451	0.134912	3.27648	3.37377	3.06469	3.19301	3.74234	-0.420151	-0.393559	0.771058	0.174825	-0.132173	-0.0775768	0.561621	0.7886	-0.751302	-0.342626	-0.122803	0.261484	0.0906453	0.812885	0.450727	0.439038	-0.673761	0.592146	0.388846	0.000503551	-1.62664	-0.236344	2.51917	-0.136182	-0.519997	-0.939876	0.962539	-0.0626562
O08796	EF2K	-0.122405	-0.0746755	0.205008	0.244111	-0.252038	-2.51567	-3.03135	-1.50952	-2.3109	-2.13591	2.41774	1.33559	2.12387	1.74542	1.02486	-1.15352	-0.0243499	0.0275205	-0.138871	-0.587279	-0.346451	0.216556	0.207884	0.257044	-0.335033	1.11747	1.98694	1.59119	0.886569	1.18679	0.71014	-0.704639	0.281984	-0.236121	0.321228	-0.340596	-0.288621	0.584371	0.634649	-0.551233	-0.390641	0.370119	-0.367264	-0.268707	0.656492	-0.218352	0.107977	1.0132
O08807	PRDX4	0.743785	0.214369	-0.206825	-0.0555978	-0.695732	0.322761	-0.00869098	0.527397	0.414887	0.252508	-2.43022	-3.21555	-3.1585	-2.99408	-3.61388	0.597234	1.18879	0.922182	0.988889	1.40753	-0.52089	0.0529369	0.341498	-0.0895984	0.216054	-0.717713	-0.063126	0.382543	-0.0280946	-0.102805	-0.118015	0.240338	0.0846917	-0.480567	0.0239676	-0.189758	0.154257	0.157778	0.591685	-0.228801	-0.62066	0.692651	-0.554612	0.0787214	0.4039	-0.0783229	-0.627601	0.346826
O08808	DIAP1	0.613501	-2.53223	0.631805	0.903036	0.383884	-0.683259	-1.14617	1.06801	-0.747927	-0.354246	0.249865	0.533754	0.0467349	0.296475	0.608286	0.702609	0.979537	0.302899	0.234644	0.0201997	0.0561009	0.148042	0.372136	-0.259423	-0.316855	0.68408	1.15339	0.495726	0.213612	0.160448	0.552306	0.331368	0.441575	0.483149	0.478335	-3.05127	-3.26382	-2.85844	-2.43648	-1.97719	-0.545584	0.237429	0.0996535	-0.318569	0.52707	0.19655	-0.0995011	0.514864
O08811	ERCC2	-0.513221	0.0588908	0.446119	0.375845	-0.367634	-1.06393	-1.13219	-0.755853	0.304521	-0.544748	-0.274349	-0.817617	0.149823	-0.296806	-0.302813	-0.398203	-0.18582	-0.401247	-0.13289	-0.778834	-0.318254	0.0560577	0.0873057	-0.191723	0.366614	-0.742438	0.0481614	0.626651	-0.827155	0.384038	0.199409	-0.573035	0.240036	0.766719	0.329415	0.019732	0.339987	-0.378259	0.437399	0.50829	0.0890101	1.19215	-3.6258	0.995017	1.34963	0.279661	-0.292718	1.27312
O08911	MK12	-0.436781	-0.0942818	0.111821	0.518358	-0.099116	-1.86882	-2.74851	-2.61775	-1.68216	-2.26967	0.145803	-0.40276	-0.349148	-0.173766	-0.195014	-2.46184	-1.92691	-2.65619	-1.86439	-2.01776	0.790777	-0.286309	-0.22773	-0.124997	-0.15174	4.11512	4.60412	4.448	3.92498	4.89135	4.51953	2.7367	3.9952	2.98727	2.75824	3.90823	3.99328	3.95634	3.91525	4.26885	-0.226733	-0.159754	0.289037	0.524627	-0.427177	0.0761043	0.894773	1.02769
O08912	GALT1	-0.315208	0.202706	0.405917	0.141782	-0.435197	-0.699676	-0.663893	0.467372	-0.112559	-0.51366	0.296419	-0.2544	-0.681431	-0.0229458	-0.923539	1.95826	1.85477	1.50026	1.47596	1.30311	-0.196367	0.305252	0.318316	-0.430978	0.00377669	-0.115561	0.819584	0.658355	0.498456	0.228336	0.895549	-0.45925	0.726893	0.304756	0.553124	0.6462	-0.633498	0.794938	0.466687	0.506863	0.530489	-0.0413281	0.20816	0.0469787	-0.7443	-1.66288	-0.888839	-0.484847
O08915	AIP	-0.0418984	0.17605	-0.230314	-0.037538	0.133701	-0.258058	-0.689146	0.250727	-0.141817	-0.164343	0.203338	0.0648314	-0.254055	0.503662	-0.182077	0.534053	-0.415755	0.377387	0.255257	-0.163592	-0.280745	0.323865	0.159582	-0.635161	0.432459	-0.521058	0.410387	0.340469	-1.22417	-0.479435	0.153314	-1.36121	0.0327567	0.31046	0.0376029	0.349469	-0.304628	0.229788	0.910002	0.0603201	-1.01121	0.526945	0.582061	-0.120241	0.0224473	-1.17311	0.935085	0.227528
O08917	FLOT1	0.229466	0.202294	0.270843	-0.743474	0.0408718	0.643906	0.139655	0.0700617	0.374748	0.441223	-0.0394541	0.4675	0.136166	0.0671696	0.395014	0.078358	0.095343	0.427381	0.210058	0.499819	0.571887	0.261936	0.298484	-1.44531	0.313	0.246909	0.0645272	0.160295	-0.37878	0.643633	0.102542	0.24025	0.308879	0.193652	0.346314	0.0999462	0.0873634	0.322407	0.480806	0.401603	-0.49119	-0.185854	1.43375	-1.0512	0.294485	-1.40012	-0.248009	-1.41048
O08966	S22A1	0.554385	-1.30884	0.311262	-0.346403	0.789599	-0.135651	-0.575601	-0.14702	0.223115	-0.53209	0.625398	-0.459198	0.686193	0.273856	-0.484397	0.138297	-0.273319	0.0074101	-0.153372	-1.23377	0.310611	-0.374982	0.153352	-0.486956	0.397975	-0.0599001	0.195535	-0.340596	0.198529	0.15484	4.25021	4.13955	4.10049	4.48764	4.6028	4.32407	3.73598	4.18134	3.87279	3.49092	0.104795	0.387891	0.1096	0.0866806	-0.688967	0.190363	0.13416	-0.108801
O09043	NAPSA	-0.103399	-4.98441e-05	0.253782	0.158304	-0.308638	-0.434546	-0.942321	0.518313	0.0958017	-0.226575	-0.0312693	-0.222853	-0.316553	-0.19662	-0.293147	-0.430836	0.109397	-0.360412	-0.18344	-0.409161	0.319719	-0.0664622	0.591331	-0.43954	-0.405048	0.216686	-0.397073	0.394598	0.143441	0.268609	0.673713	-0.411072	-0.345822	-0.0937633	-0.235023	0.363536	-0.399612	0.344871	0.395646	0.315837	0.458445	0.496918	1.22039	-1.43417	-0.741583	-0.713805	1.16651	0.0289429
O09044	SNP23	-0.133812	-0.12353	0.256492	0.0950184	-0.0941683	-0.173271	-0.595771	-0.0329861	0.0251616	-0.632276	0.0262893	-0.0981875	-0.0301687	-0.196986	0.108151	0.259273	-0.295313	-0.254826	-0.362683	-0.350164	0.156775	0.144506	0.27779	-0.866312	0.28724	-0.160093	-0.422963	0.672594	-0.283943	0.0581727	0.270199	-0.364316	0.260188	0.389536	0.394361	0.802537	-0.0195768	0.48583	0.250905	0.687394	-1.45578	0.344388	1.98479	-0.682999	-0.190402	-0.917277	0.221141	-0.342162
O09046	OXLA	-0.335739	-0.516443	0.196471	0.211847	0.443863	-0.845948	-1.5072	-0.18841	-0.329766	-0.450427	-0.635603	-0.250783	-0.460231	0.188522	-0.863251	0.130002	-0.0769378	-0.562598	-0.444531	0.0897348	0.316264	-0.228743	0.531078	-0.295394	-0.323204	0.482824	0.537378	0.702386	0.316904	0.392515	3.51462	3.30301	3.35682	3.48001	3.40683	-0.451699	-0.725444	0.267403	0.447888	0.633066	-0.340228	0.468485	0.171383	-0.540273	0.240634	0.471815	0.626481	1.06739
O09053	WRN	-0.795689	0.240366	-0.106802	0.34907	0.313056	-1.04658	-1.18307	-0.162858	0.0934172	-0.695986	0.267435	0.492013	-0.713782	-0.559581	-0.120188	-0.658517	0.0601543	0.218403	-0.474103	-0.522492	0.364682	0.095834	-0.0315682	-0.372669	-0.056279	-0.370213	0.895494	-0.0220236	-0.04605	0.871118	0.813726	0.702115	0.917045	0.30447	0.343552	0.333542	-0.352123	0.211995	-0.0923765	0.739448	-0.347061	0.903721	0.331462	-1.47805	0.589924	-0.264048	0.60453	0.725607
O09061	PSB1	0.263629	-0.118647	0.584211	0.436704	-1.1659	-2.21628	-2.54052	-1.63374	-1.71158	-2.39687	-0.0652221	0.0581845	0.717048	0.617277	0.00707212	2.82251	0.439419	0.377356	0.820056	0.432754	-0.0596054	-0.451947	0.625335	-0.241072	0.12729	-1.09394	-0.713998	-0.528017	-1.14008	-0.597698	0.803978	-0.912455	0.0413416	-0.206241	-0.392094	-1.40356	-0.0172717	0.579242	0.480011	-0.0348114	1.05844	0.627891	-1.61022	0.647018	-0.72313	1.04619	-0.826959	-0.698356
O09110	MP2K3	0.180518	0.199569	-0.287263	-0.119063	0.026239	-1.58274	-1.4543	-0.242123	-0.645417	-1.95062	-0.578091	-1.50234	-0.133492	0.0450569	-0.73542	-0.273167	-0.0879155	-0.0426066	-0.331194	-1.15482	0.0763924	-0.456077	0.0765883	-0.146992	0.450089	-0.496162	-0.22251	0.449528	-0.62838	0.213536	0.397064	-2.83869	-0.0159136	0.748451	0.49878	-0.0398806	0.185527	0.0791298	0.330061	-2.18282	-0.164138	0.544545	-0.914865	-0.122653	0.657111	-1.45615	-0.516359	-1.33621
O09117	SYPL1	0.301129	-0.0637186	0.0484106	-0.415673	0.129852	0.214353	-0.496376	-0.43227	-0.203542	-0.107732	-0.349153	0.13254	0.084105	0.107814	-0.160997	-0.244254	0.604859	0.177305	0.762818	0.619531	1.06114	0.652351	0.195685	-2.23675	0.32757	0.45437	0.240303	0.542964	0.365011	1.31591	0.526354	0.76375	0.635945	0.604916	-0.576761	-0.248501	-0.443291	0.801367	0.735803	-0.293738	-0.704801	-0.00769889	0.777233	0.541569	-0.606302	2.80853	3.17251	2.78661
O09130	NF2IP	-0.368566	-0.563091	-0.119157	0.394699	0.656114	0.103035	-0.275972	0.96885	0.626668	0.494539	0.723883	0.355148	0.485576	0.597975	0.20021	0.983507	1.03645	1.09751	0.625898	1.05063	-0.373719	0.0706338	0.311298	0.0861712	-0.0943839	-0.486301	-0.553285	0.637156	-0.456352	-0.487856	-0.332339	0.15306	-0.542618	0.267352	-0.0690061	-0.173795	-0.413976	0.254458	0.031853	-0.3029	0.634259	0.0259246	-0.18105	-0.163226	-0.315907	0.468283	-0.157297	-0.491381
O09131	GSTO1	-0.0438965	-0.461684	0.263797	-0.740369	0.982153	-0.106734	-0.346444	-0.856562	0.469208	0.057081	-0.632123	-0.158398	-0.910898	-0.453422	0.196512	-0.497131	0.0689003	0.832963	1.02245	-0.388522	-0.36065	-0.0222266	0.56054	-0.337903	0.160239	6.11225	6.41104	7.16119	6.2893	6.70281	-0.288781	0.428486	0.244349	0.340032	0.26524	6.91877	6.61046	6.81546	7.20456	6.65801	0.149375	-0.105951	-0.388952	0.396785	-0.0512573	0.339642	0.131204	-0.940003
O09161	CASQ2	0.136497	0.0312451	-0.0129162	-0.0305369	-0.124289	-0.264563	-0.662137	-0.660883	-0.915818	-0.724191	-0.773452	-0.813347	0.444823	0.140093	-1.41587	-0.587064	-0.180979	0.131828	0.656773	-0.174545	1.32357	0.16873	0.553068	-2.41889	0.373518	-0.0220151	0.935738	0.649968	-0.519626	1.34971	0.545696	-0.132284	0.992762	0.384795	-0.0813544	0.336463	-0.338444	1.13106	1.08683	-0.606484	-0.125516	-0.00521554	-0.148151	-0.182738	0.461621	0.166797	-0.051956	0.82545
O09172	GSH0	-0.333713	0.273334	0.268746	0.176305	-0.384672	-0.448008	-0.00657486	-0.217976	-0.676978	-0.769493	-0.630817	-0.90653	-0.924565	-0.336632	-0.355275	0.081503	0.439578	0.270039	0.298213	-0.496487	0.103165	0.51756	0.638273	-1.10488	-0.154117	-0.891276	1.01319	0.11244	-1.45516	-0.387631	0.268154	-1.49065	-0.399054	0.364042	0.354205	0.221604	0.455915	0.543464	0.513341	-1.38905	1.44512	0.0195762	-1.3281	-0.0155535	-0.121049	-1.98438	-2.87725	-3.76355
O09173	HGD	-0.615058	0.291297	-0.0808522	0.133925	0.270688	-0.190854	-0.722091	0.375789	-0.462441	-0.783441	6.88832	6.94991	6.90966	7.17752	6.86013	-0.774212	-0.17785	-0.345159	-0.30301	0.201484	0.248634	-0.0671887	0.297932	-0.35966	-0.119717	-6.46668	-6.0188	-6.12447	-7.01179	-6.01678	-5.83729	-6.44547	-6.40228	-6.34669	-6.11687	-6.8463	-7.12264	-6.01621	-5.83288	-6.07153	0.816572	0.455677	-1.89169	1.11922	-0.499775	0.983531	-1.91295	-0.620153
O35071	KIF1C	-0.0817204	0.216201	-0.32044	0.0525402	0.13342	-1.14269	-1.37521	-0.0141706	-0.455519	-1.01451	-0.124742	-0.977981	-0.630679	-0.00226804	0.251433	0.154174	-0.60677	-0.501538	-0.456487	-1.92689	0.0955577	0.0506071	-0.0835763	-0.16738	0.104791	-1.31046	0.488914	0.0230004	0.39013	0.374745	0.0457709	-0.988569	-0.345168	0.941883	0.374909	0.0593816	-0.249952	-0.612398	0.219767	-1.17525	0.511213	0.185072	-0.555232	-0.877487	0.736434	0.679922	0.592213	0.441738
O35074	PTGIS	-0.545303	-0.289517	0.240458	0.120744	0.473617	-0.498514	-0.575604	0.943792	-0.292012	-0.0998513	-0.1907	-0.101999	-1.09035	-0.824841	-0.759727	-1.42877	0.350666	-1.26215	-1.0297	0.0371181	0.133532	-0.874557	0.61858	-0.246562	0.369007	1.08222	0.907983	0.710463	-0.317865	0.306393	0.660791	-0.617347	-0.457857	-0.265398	-0.00313519	-0.931724	-0.0863967	-0.954743	-0.611855	0.785604	0.208254	0.735604	0.591444	-0.39208	-1.14322	-0.443713	0.408511	-0.173341
O35075	VP26C	-0.0026082	-0.949655	0.741101	0.205887	0.00527573	-0.968598	-0.976929	-1.18114	-0.926381	-1.53203	0.0883603	-0.30857	-0.122086	0.166314	0.0104653	0.185841	0.336526	0.054713	-0.0941701	0.220454	-0.384397	-0.330231	0.518893	0.190249	0.00548571	0.24764	-0.792131	-0.691924	-0.726659	0.366758	0.133376	0.504084	0.0101067	0.266189	-0.0378445	0.735624	0.204366	-1.03675	-0.274252	-0.144592	-0.716837	0.560063	-0.072624	-0.00376183	0.23316	1.12282	1.17446	1.09748
O35083	PLCA	-0.114974	0.00498234	0.271659	-0.0433892	-0.118278	-1.16233	-1.86677	-1.21809	-0.733511	-1.05603	-0.260562	-0.955423	-0.870125	-0.575252	-0.967557	-0.368586	-0.324584	-0.219302	0.38036	0.0108082	0.344669	0.0630901	0.587263	-0.427054	-0.567968	-0.219912	-0.47746	0.125626	-0.605611	-0.41552	1.66985	1.79393	2.20772	1.519	2.02948	0.730584	-0.318351	0.181227	-0.12279	-0.237042	-0.548215	0.855646	0.837605	-0.751746	-0.39329	0.993896	0.464742	0.229213
O35098	DPYL4	-0.222881	0.0271815	-0.079949	-0.117065	0.392713	-0.243606	-0.833901	0.102546	0.138742	-0.268033	-0.308108	0.49938	-0.203462	-0.516355	-0.965478	-0.729492	-1.17466	-0.698598	-0.96645	-1.14572	-0.123396	0.0905437	0.201489	-0.0422305	-0.126406	-0.16191	0.541707	0.152709	-0.0814193	0.140236	0.164153	-0.324711	-0.00657256	0.396444	-0.0462687	0.721787	0.0358624	-0.229693	0.416163	-0.216771	0.173062	0.338265	1.03669	-1.50474	-0.043277	0.124807	0.0772578	0.38536
O35127	C10	0.123305	-0.12593	0.158975	-0.258001	0.101651	-3.74643	-5.38184	-4.37993	-4.27186	-4.15729	-4.27269	-3.84914	-4.15925	-3.45725	-4.95116	-4.22755	-4.44701	-4.39651	-4.61318	-4.14726	0.147746	0.0118721	0.0998487	0.569874	-0.829341	-0.609091	0.0204827	-0.223495	-0.536454	-0.212969	-0.203755	-0.938489	-0.708862	-0.0790403	0.175775	-0.324056	-0.8063	-0.762075	-0.0153456	-0.000659998	-1.15964	0.249942	1.18858	-0.623454	0.344572	0.413039	0.213394	0.249735
O35166	GOSR2	-0.0323095	0.0634819	-0.232521	0.0799988	0.12135	-3.55985	-3.77825	-2.99072	-2.83672	-3.18847	-3.19333	-2.99115	-3.53413	-3.42105	-3.7459	-0.0877323	-0.101568	0.0351848	0.571288	0.10708	-0.194486	-0.806545	0.629536	0.219321	0.152174	2.05396	2.49073	2.36622	1.65956	2.05459	0.516229	-0.143847	-0.489077	0.289928	0.328406	0.285672	-0.116022	-0.5898	0.277922	-0.427116	0.0275656	0.114358	0.751462	-0.832951	-0.0604346	0.0486274	0.600669	0.547271
O35177	CASL	0.238914	-0.354643	0.187845	0.25793	-0.330045	0.218519	-1.1237	0.557041	0.377866	-0.536906	-0.134614	-0.52347	0.294497	-0.315036	-0.564212	0.301285	0.448486	-0.223445	-0.0410418	-0.349045	0.0546557	-0.0471394	0.22112	-0.12692	-0.101717	-3.71228	-4.22578	-3.30181	-4.02621	-4.12366	-3.99437	-4.56062	-3.86251	-4.08868	-3.4093	-4.36271	-3.67316	-3.5116	-3.48008	-4.01903	-0.2301	0.547127	0.421718	-0.132181	-0.606564	-0.616903	0.774826	0.908528
O35206	COFA1	0.418598	0.145755	-0.184238	-0.801493	0.421377	-0.00486216	-0.306295	0.608525	0.267947	0.614359	-0.92981	0.118869	-0.624993	-0.14203	-0.564429	-0.654171	0.773725	0.0696197	0.124422	0.467337	0.786071	0.0691172	-0.0795611	-1.40038	0.624756	-0.784307	0.174527	0.774088	-0.826523	1.00202	-0.455121	-0.327465	-0.625284	-0.652086	0.270604	-0.642994	-0.11985	-0.22379	0.164377	0.389081	0.00120953	-0.128622	0.0922954	0.0200695	0.0150472	-4.38875	-3.55206	-3.82949
O35215	DOPD	-0.0996587	-0.272309	0.261835	-0.0663877	0.176521	-0.417587	-0.697951	-0.217854	0.511572	-0.922998	-0.340477	-0.260711	-0.157722	-0.370964	-0.730222	-0.434766	-0.506654	-0.195964	0.139069	0.368991	-0.379927	-0.3105	0.520549	0.300439	-0.130562	2.41985	2.78758	3.03751	2.46118	3.06232	0.539869	-0.330701	0.180807	0.384514	0.34149	0.279679	-0.295242	-0.307628	0.391174	0.460862	-1.83163	0.756768	1.99908	-0.663517	-0.260707	-1.12139	1.89401	0.791231
O35218	CPSF2	0.0707935	0.524662	-1.20217	0.661374	-0.0546544	-1.59316	-1.74012	-0.641382	0.0801893	-1.96525	1.19883	1.33179	-0.420577	0.16893	0.928252	-0.393631	-0.0915432	0.118588	0.741187	-0.941633	0.828009	-0.117526	0.706015	-0.993264	-0.423235	-0.276203	-1.10413	0.599504	0.0883145	-0.0515151	0.574276	0.297	0.219053	0.530748	0.205672	0.365705	-1.36387	-0.137486	0.165195	-0.224473	-0.317753	-0.482429	0.247393	-0.271687	0.824476	0.772043	0.506765	0.368171
O35257	PR6A1	-0.0770264	-0.0602608	0.0347717	0.390518	-0.288003	-0.0850372	-0.452774	-0.160417	-0.172909	-0.406817	0.493158	-0.820425	0.283277	0.00611643	-0.0506361	-0.805665	-0.593015	-0.159547	0.169174	-0.400431	0.111812	-0.106878	-0.129342	-0.0882906	0.212698	-3.86023	-3.06476	-2.80229	-3.86151	-3.58005	0.00829454	-0.555701	-0.11437	-0.202223	-0.22348	-2.5893	-2.87068	-3.42111	-2.88869	-3.489	-0.132782	-0.37321	0.931447	-0.302844	-0.122611	0.59827	0.529199	0.0469812
O35286	DHX15	-0.148079	-0.050959	-0.115881	0.598431	-0.283512	-0.512101	-0.604708	0.147388	-0.33635	-1.18886	0.129613	-0.449002	-0.250738	-0.00554264	-0.340313	0.163934	-0.301778	-0.330165	-0.41943	-0.691501	0.448816	0.45341	0.478673	-1.8934	0.512497	0.173177	0.38514	0.635523	0.0337885	0.0224268	0.804651	-0.319019	0.351606	0.564239	0.368849	0.733486	0.12615	0.417974	0.241537	0.0419503	-0.58392	0.484583	-0.295013	0.157172	0.237178	-0.742682	0.722174	0.0364351
O35290	ECP3	0.0883015	0.0225317	-0.216736	0.572961	-0.467058	-0.608844	-0.903024	0.0945569	0.261136	-0.885548	-0.414635	0.36473	-0.021009	0.0904985	-0.225184	-0.486053	-0.204577	-0.609852	-0.163063	-0.31809	0.296878	-0.273352	-0.0789059	0.241267	-0.185887	-0.372831	-0.412703	0.583809	-0.593975	0.326554	0.79671	0.00333734	0.629645	0.100731	0.40809	0.523055	-0.00195491	0.27976	-0.145878	0.716644	-0.822181	-0.108968	0.789002	-0.399174	0.541322	0.255377	0.327134	0.645909
O35309	NMI	-0.357903	0.0821887	-0.177201	0.935151	-0.482237	-1.18235	-2.21967	-1.58288	-1.50606	-1.99535	-1.61298	-1.27229	-1.37346	-1.48692	-2.01556	1.57125	1.36632	1.19005	1.0572	1.04666	-0.0765983	-0.552459	0.814869	0.179849	-0.365661	-0.239683	0.82179	0.72977	0.200095	0.78214	0.427962	0.254709	0.0536524	-0.0390853	-0.0505026	-0.361256	0.0585536	0.0389821	0.079478	0.758016	-0.775515	0.613533	0.896725	-0.207148	-0.527596	0.453469	1.21873	0.800161
O35343	IMA3	-0.181409	0.0948593	-0.0555803	0.651499	-0.509369	-1.32292	-1.89616	-0.819312	-1.10593	-2.75077	-0.529471	-1.61729	-0.622929	0.0462426	-1.70353	-0.546921	-0.348725	-0.439653	-0.0120016	-0.822534	-0.0489823	0.320413	-0.0194131	-0.203277	-0.0487405	1.21644	0.454775	0.377433	0.714703	0.0245871	0.745448	-0.676036	-1.47278	0.0712314	0.366105	1.52054	-0.100191	-1.46087	0.187923	0.136349	-0.654054	0.0975721	0.659465	-0.458643	0.35566	-0.42869	-1.56962	-1.69566
O35345	IMA7	0.00185635	0.0922948	-0.261653	0.428196	-0.260694	-1.15047	-1.00061	-0.0615762	-0.286588	-1.08239	-0.0197368	-0.7733	-0.568648	-0.326904	-0.37224	0.150805	-0.126291	-0.0292937	-0.133518	-0.839617	0.081731	0.192099	0.0580537	-0.378921	0.0470374	-0.259186	-0.0101587	0.573721	0.0782648	0.137153	-0.147888	-0.501659	-0.1064	1.13686	0.303553	0.414912	0.659062	-0.0437244	0.172175	-0.161814	0.431913	-0.252506	1.33973	-1.10843	-0.410708	4.93528	4.83033	4.69708
O35368	IFI3	-0.404634	-0.232451	0.12792	0.1832	0.325965	-0.714803	-1.12847	0.499529	-0.44265	-0.0836061	0.364772	-0.554352	-0.247588	-0.0874969	-0.227509	-0.584461	-0.0737623	0.182204	-0.208438	0.137288	-0.207511	-0.0772336	0.139595	0.0060251	0.139124	-2.71293	-2.47529	-2.54211	-3.55751	-2.50231	-2.80496	-2.8108	-2.65297	-2.37064	-2.45668	0.300164	0.281429	0.271398	0.480488	0.428872	-0.83016	-0.304989	0.806982	0.0374097	0.290758	-0.186323	0.494414	0.085292
O35381	AN32A	-0.77539	-0.69085	-0.382304	-0.14183	1.99037	-1.92947	-2.29891	-1.60834	-1.89055	-1.92176	-0.501246	-1.6874	-0.51017	-0.353488	-1.93489	-0.321421	-1.07621	-0.531887	-0.541245	1.16837	1.08077	-0.938541	-0.271857	-0.462488	0.59212	1.26807	0.574137	1.1705	0.799956	1.12229	0.758262	-0.716612	0.199995	-0.457401	-1.07159	0.764939	-3.33975	0.679772	0.124679	-0.768762	-1.89592	0.134106	2.33973	-0.540611	-0.0373043	-0.777929	1.42378	0.375448
O35387	HAX1	0.446423	-0.345112	0.273548	-0.622663	0.247804	0.682046	0.614307	0.285531	0.506865	0.267287	0.563294	0.678389	-0.093462	0.203969	0.59012	0.496077	0.0537114	0.199369	0.063208	0.152773	0.185394	0.282296	0.333606	-0.456462	-0.344835	0.618349	-0.0393353	-0.317143	0.21041	-0.0924499	0.129125	0.535567	0.515553	0.11298	0.574079	0.0270138	-0.763979	-0.37469	0.871434	0.18659	0.290784	-0.0869264	-0.148904	-0.371077	0.316122	-0.916218	0.375568	-0.286951
O35393	EFNB3	0.624896	-0.51859	-0.114437	-0.546104	0.554236	-0.733953	-0.896973	0.506187	0.765935	0.543864	0.677556	0.304106	-0.356661	0.396511	0.71285	-0.0717044	0.164937	0.0324748	0.127115	0.652016	-0.0490507	0.208815	0.00695244	-0.519209	0.352492	-0.990185	-0.0175305	0.224123	0.100666	0.0956544	0.850354	0.164193	-0.584474	-0.0363042	-0.0151313	0.629241	-0.0141401	0.166452	-0.555258	0.715033	-0.943854	0.472337	0.0780627	0.350813	0.0426416	0.417215	1.03941	-0.114791
O35403	ST3A1	-0.0142574	-0.139282	0.0975774	0.097226	-0.0412637	-3.85633	-3.4605	-3.04934	-3.52045	-3.21307	-2.9811	-3.54229	-2.96092	-2.79806	-3.15577	-3.07699	-3.3435	-3.73981	-3.49822	-3.76831	-0.094151	0.00737121	0.499667	-0.268758	-0.144128	-3.4082	-3.32128	-3.45623	-3.15318	-3.37775	-3.28459	-4.09595	-3.63998	-3.67431	-3.55441	-3.53064	-4.17822	-3.20278	-3.2715	-2.89475	0.487468	-0.09211	-0.387094	0.114831	-0.123095	0.723396	0.927056	0.422029
O35405	PLD3	0.074395	-0.161015	0.0270019	-0.050859	0.110477	-0.466744	-0.819415	0.427284	0.0455937	0.0275966	3.30089	3.29043	3.19986	4.12075	3.04883	-0.156783	-0.372357	0.261127	-0.418209	-0.397626	-1.4277	-0.257606	-0.160146	-0.111227	1.95668	-3.18766	-3.10809	-3.40669	-4.13349	-3.4861	1.62648	-0.960113	1.37658	1.44715	1.17572	-0.266465	-1.0453	-0.757826	-0.987018	-1.30248	-0.748509	0.383565	1.00642	-0.79754	0.156068	-1.5192	-2.14737	-1.4899
O35423	AGT1	0.140458	0.217129	-0.206542	-0.220043	0.0689984	-0.934899	-1.00995	0.400093	0.257323	-0.853819	-0.229787	0.0712003	0.346225	0.0430603	0.135066	-0.581393	0.072932	-0.476136	-0.548668	0.179017	0.762483	-0.481612	0.51144	-0.21286	-0.579452	0.0666117	0.0426162	0.17854	-0.272659	0.672254	0.410779	0.487977	0.116373	-0.395238	0.659249	0.151031	0.341992	0.274996	0.563615	0.216134	-0.977128	0.375271	-0.333896	0.468052	0.467701	-0.813309	-1.59984	-0.0763569
O35435	PYRD	0.469231	-0.488415	0.0795263	0.397716	-0.458059	0.0588302	-0.288866	-0.462593	0.138425	0.634647	-1.33941	-1.26568	-0.473694	0.0913779	-1.09638	0.0123106	-0.307127	0.0979493	0.447034	0.571482	0.703661	-0.398758	-0.0323271	-0.398577	0.126001	-1.3127	-0.748513	-0.738556	-1.30344	1.38123	-0.0756656	-0.423627	-0.0749757	-0.648231	-0.210571	-1.20519	0.371382	-1.10596	0.981207	1.58283	-0.612781	0.313654	1.16647	-0.371137	-0.496207	1.82232	2.55149	0.520364
O35445	RNF5	-0.624491	-0.621977	0.339991	0.501476	0.405001	0.0392936	-1.2619	0.527659	0.207589	0.0299823	0.448438	-0.665921	0.0180717	-0.103941	-0.0591146	-1.02097	0.989319	0.681194	0.387812	0.8766	0.355945	-0.0980924	0.18957	-0.130335	-0.317087	-0.0634543	-0.0459762	-0.357961	0.220714	-0.326036	0.234685	0.721102	0.554945	-0.0678214	0.495717	0.0505283	0.163857	0.839108	-0.0202096	-0.04459	-0.837797	0.19688	0.474701	-0.0570835	0.2233	-2.52691	-2.26084	-2.08576
O35465	FKBP8	0.153568	-0.217048	-0.0788948	-0.0189772	0.161352	0.0892932	-0.195129	0.252156	-0.0455118	-0.408685	0.316051	-0.510921	-0.121775	-0.044304	0.0713171	0.157244	-0.109958	0.371413	-0.0358904	-0.520552	-0.109611	0.208979	0.219488	-0.446666	0.127811	0.806854	0.726645	-0.348919	-0.705098	0.469735	0.185562	0.717685	0.0373877	0.477839	0.747203	0.360805	0.324941	-0.34641	0.565683	0.449474	0.95978	0.495957	-1.2925	0.221982	-0.385224	-1.82476	-0.00362918	-0.780092
O35490	BHMT1	0.42565	0.137065	0.600549	-1.45069	0.28743	0.340682	0.253223	0.811117	0.703518	0.909241	0.532243	0.329335	0.589173	0.753204	0.399344	0.599541	0.835934	0.832923	0.713375	1.07271	0.677725	0.414935	0.384416	-1.90629	0.429219	0.633369	1.46005	0.761364	0.275959	0.547734	-0.15716	1.4355	0.0278105	-0.0222833	-0.0902677	-1.08399	0.683975	-0.561929	-0.273444	0.240423	0.397092	0.710444	-2.56985	0.997526	0.464786	0.198831	-2.00451	0.187074
O35516	NOTC2	-0.179921	-0.216886	-0.0683707	-0.0167383	0.481916	-0.804444	-1.20617	-0.191994	0.508137	-0.308945	-0.289825	0.45524	-0.0512876	-0.193854	-0.325027	-0.365798	0.187191	-0.536661	-0.603009	0.109156	-0.42637	0.0625418	0.201182	-0.144756	0.307401	-0.435135	-0.644416	-0.769076	-0.0621542	0.0833255	-0.320109	-0.320669	-0.458138	0.486281	-0.309609	0.326462	-0.557466	0.0711539	-0.426735	-0.294961	0.261271	-0.0313459	-0.151637	0.0367511	-0.115039	-3.3289	-3.15183	-3.01479
O35598	ADA10	0.122533	-0.895485	0.442605	0.202044	0.128303	-1.73215	-1.6415	-0.0268817	-0.229935	-1.00584	-0.276041	0.983722	-0.510823	-0.526077	-0.278659	-0.134657	-0.183669	-0.542878	-0.662769	0.34468	-0.00783016	0.136727	0.13434	-0.0690573	-0.19418	-0.422081	-0.331224	-0.653409	-0.954614	0.327992	0.549961	-0.228816	0.189114	-0.467367	-0.390429	-0.409326	-0.582847	-0.253501	-0.373498	-0.366969	-0.715683	0.35195	0.8368	-0.802385	0.329318	-0.822349	-0.0106808	-0.870088
O35601	FYB1	-0.322496	-0.531592	0.501558	0.54181	-0.189281	0.0503952	-1.36372	-0.623698	-0.0444957	-1.04247	-0.508157	-0.643933	-0.696514	-0.00708256	-0.550567	-0.0286704	0.0723152	-0.602591	-0.317809	-0.552393	0.265381	-0.575529	0.10287	-0.199061	0.406339	0.456783	-0.257106	0.143994	-0.857467	0.34621	0.328698	-0.35232	0.470277	-0.295801	-0.319161	0.790572	-0.469381	0.315752	0.0114362	0.503585	-0.327017	0.184191	0.26433	-0.241503	0.119999	-4.41412	-2.94843	-3.84042
O35604	NPC1	-0.0364173	-0.486503	0.0959116	0.00180648	0.425202	-0.166375	-0.465765	-1.79131	-1.24888	-0.403922	-0.203569	0.664209	-1.09715	-0.122668	-0.602128	-0.47593	0.036909	-0.187758	-0.523889	-0.262894	-0.016014	0.0289273	0.0340257	-0.165287	0.118348	-3.44962	-2.89399	-3.45489	-3.60265	-3.05265	0.0780083	-0.497731	-0.0936596	-0.140647	-0.073823	0.0475704	-0.159515	-0.0357032	0.202299	-0.045099	-1.37129	0.331428	2.3611	-0.801878	-0.519357	2.61448	3.01618	3.22161
O35609	SCAM3	-0.736837	-0.304823	0.571262	0.401953	0.0684447	0.207416	0.329177	0.534134	0.33097	-0.511485	0.381377	0.647442	0.521201	0.0921931	-0.299234	0.615201	0.695123	0.361698	-0.598249	-0.151483	-0.434403	0.42916	0.345534	-0.155633	-0.184659	-0.14873	-0.137953	0.291159	-0.723366	-0.682484	0.158954	-0.295736	-0.733809	0.089774	-0.184718	-0.392482	-0.418507	-0.0756527	-0.518669	-0.364824	-1.33603	0.464302	0.212855	0.874762	-0.215888	-2.27176	0.372618	-1.01344
O35638	STAG2	-0.518134	0.147291	0.0934596	0.698853	-0.42147	-0.135355	-0.115354	1.01651	0.720981	0.585163	-1.80243	-1.03732	-1.11139	-0.870707	-1.33074	-1.7642	-1.47161	-1.71862	-1.25135	-1.63145	0.251726	-0.709112	0.726091	0.187763	-0.456468	-0.796685	0.244365	0.663445	-0.212272	-0.318089	0.615949	0.170793	-0.095664	0.592039	-0.201625	-0.328914	0.217417	0.37076	0.470382	0.252615	-0.38676	-0.0103012	1.30229	-0.477642	-0.427589	-0.0734216	-0.0496669	0.489376
O35639	ANXA3	-0.07038	-0.0648055	0.406274	-0.0403306	-0.230758	-0.861673	-1.03684	0.0934132	-0.139844	-0.844815	0.563156	0.467047	-0.25071	0.233191	-0.0738031	1.90928	2.0852	1.71662	1.34831	1.50235	-0.0267757	-0.106934	-0.115343	0.18191	0.0671425	3.66063	3.54669	4.16556	3.7437	3.73398	-2.8646	-2.60477	-2.64745	-1.54961	-1.98964	0.240897	0.906103	0.48658	0.967681	0.953851	1.05332	-0.202416	-0.972961	0.341457	-0.219403	-1.98894	-1.1908	-1.33969
O35654	DPOD2	-0.55225	-0.43356	0.70609	-0.0710766	0.350797	-0.71733	-0.948378	-0.484771	-0.427023	-0.940072	0.24708	0.0464831	0.0822313	-0.0112831	-0.54362	1.97562	1.82349	1.7595	1.56691	1.45677	0.083749	0.0637809	-0.126078	0.417291	-0.438742	0.163114	-0.41239	0.30423	-0.661518	0.280614	0.644414	0.544934	0.292001	-0.0579854	-0.0821446	0.136689	0.356625	-0.168782	0.00354428	0.389717	-1.00136	0.752838	1.09929	-0.450013	-0.400753	0.150965	0.226781	0.551878
O35660	GSTM6	-0.371747	0.304966	-0.614164	1.71622	-1.03528	-1.03878	-1.43589	-0.375199	-1.09199	-0.594178	1.36157	-1.2606	0.302633	-0.125964	-0.224529	0.909983	-0.257677	-0.879732	-1.16673	-0.503387	-0.410733	0.140228	0.740431	0.498951	-0.968878	-1.21341	-1.05587	-0.937302	-1.8682	-0.947818	1.70254	2.07346	1.29378	1.72768	1.77065	-0.504046	-1.29197	-1.0315	-0.363411	-1.02651	-0.495388	0.620655	-0.364248	-0.174103	0.413084	-0.911893	0.0224854	0.416643
O35678	MGLL	-0.0218125	0.0112835	0.102369	-0.250915	0.159075	0.180634	0.277943	0.193963	0.527042	0.320487	0.306764	0.0536114	0.175496	-0.103174	0.0886095	-0.0729905	-0.272519	0.383398	0.472042	0.215799	0.269836	-0.480026	0.185439	0.44106	-0.416309	-0.151177	0.362039	-0.0365699	-0.295918	0.519641	0.264302	-0.423497	0.234977	-0.315394	0.148691	0.0702848	-0.868665	-0.661015	0.172504	0.365029	-0.221155	-0.661706	1.05337	-0.716202	0.545695	2.67468	3.32728	3.00546
O35682	MYADM	-0.0733928	0.319096	-0.297693	0.140948	-0.0889584	0.0556877	-0.549889	-0.381689	-0.884685	-0.870869	-0.924383	0.180547	-1.19752	-0.583141	-0.621879	-1.09001	0.79586	-0.418416	0.442283	0.432668	-0.0512513	0.243152	-0.661629	0.0770887	0.392639	-0.165079	0.918077	0.302759	-0.221083	0.0756929	0.0117715	0.599797	0.510988	0.327995	0.294239	-0.532979	0.423779	0.26647	-0.342986	-0.442124	0.518298	-0.117182	0.313136	-0.306455	-0.407796	0.528645	0.47908	0.576265
O35683	NDUA1	0.0552191	0.13314	-0.167213	0.0367278	-0.0578739	0.426058	0.176396	-0.222436	-0.296781	-0.225454	-0.106258	-0.736754	0.0116173	0.0207737	-0.525164	-0.609076	-0.157843	0.12591	-0.0338662	0.298022	0.676435	0.77134	0.368159	-1.6954	-0.120537	1.03628	-1.01428	-0.492926	0.883828	0.874252	0.55036	1.64984	1.51698	0.585416	-0.709461	-1.02316	-1.6039	0.855748	0.236476	-2.5187	0.504855	0.328651	-1.796	0.559634	0.402863	-5.62486	-4.20855	-4.83892
O35691	PININ	-0.546912	-0.0761238	0.048221	0.612573	-0.0377583	0.217088	-0.672724	0.392286	0.377686	-0.138121	0.187746	0.19529	0.23893	-0.142302	-1.52144	1.14723	0.922271	0.952477	0.624091	0.638968	-0.112763	-0.0278246	0.245023	-0.0153122	-0.0891232	-1.79774	-1.48451	-2.26185	-1.83365	-1.22617	-1.61212	-2.19214	-1.28182	-1.04318	-1.24395	-1.98508	-1.77048	-1.27961	-1.44084	-1.89792	-1.07401	0.217745	0.271776	0.801862	-0.217378	0.387118	0.627381	0.743407
O35711	LIPB2	-0.221115	-0.0990469	0.132548	-0.0669706	0.254585	-0.365083	-0.793251	0.239392	-0.0206672	-0.446028	-0.598072	0.21511	-0.599359	-0.274771	-0.217774	-0.117261	0.23842	-0.0863688	-0.384162	-0.441393	-0.524993	-0.228127	0.3328	0.52155	-0.10123	-0.219379	0.2272	0.0340746	-0.652598	0.468504	-0.397218	-0.140497	-0.508946	-0.207765	-0.0356564	-0.487166	-0.7777	-0.260895	0.00939762	-0.212965	0.306308	-0.137628	0.0111174	-0.00790976	-0.171888	-0.487235	-0.940314	-0.497351
O35744	CHIL3	0.000428704	-0.133551	0.010883	0.0827619	0.0394772	-3.58643	-3.77623	-3.4914	-2.99464	-3.14696	-3.13152	-3.15626	-2.89835	-2.71227	-2.99805	0.175308	0.346573	0.154564	-0.17565	0.621703	-0.277329	-0.485569	-0.211973	0.41604	0.558831	0.32192	0.754634	-0.448221	0.362006	-0.284405	0.0156416	0.65109	0.437762	0.47238	-0.275344	-0.128741	-0.519283	-0.195013	0.1067	-0.0313359	-1.75878	0.264312	0.15357	1.3797	-0.0388052	1.08365	2.11744	0.74859
O35864	CSN5	0.223639	-0.968076	0.208108	0.81219	-0.27586	-0.816899	-1.69426	-1.08105	-0.837563	-0.754283	0.186617	0.707353	0.0680751	0.400731	0.667782	-1.21202	-1.66985	-1.23889	-1.59121	-1.5342	0.329089	-0.0253968	0.428806	-0.583937	-0.148561	-0.75578	-0.462748	-0.608377	-0.630213	-0.057605	2.92018	2.56739	2.61656	2.71285	2.78492	1.68692	-0.513871	-0.243802	-0.62361	0.514029	0.586754	-0.352496	0.347811	-0.420521	-0.161548	-1.91983	-1.69498	-2.56199
O35887	CALU	0.652427	-0.28958	0.301854	-0.370765	-0.293936	-0.144967	-0.533289	0.194626	-0.106429	0.00186051	0.247386	-0.441422	0.331338	0.13179	-0.292362	-0.188889	0.367919	0.996422	0.305965	-0.282856	1.33326	0.289723	0.892621	-2.23076	-0.284851	-0.0694141	-0.0486966	0.594612	-0.187943	0.0131991	0.499542	0.0827782	1.0253	-0.041897	-0.00362846	0.325821	0.0201142	0.322929	1.35247	0.42749	-0.910985	0.266482	1.88099	-0.750673	-0.485816	-1.25678	0.464208	-0.610352
O35892	SP100	0.336909	-0.521512	0.344382	-0.291937	0.132158	0.484176	0.0889725	0.768451	-0.0355236	0.107833	-0.0806658	-0.0369138	-0.429699	-0.448797	0.523352	0.424078	-0.421965	-0.823113	-1.90869	-0.552348	0.681585	-0.463051	1.02939	-0.679309	-0.56862	0.418038	0.600074	0.620992	0.0628677	0.765513	0.824412	0.20403	0.545806	1.0684	0.568166	1.06765	0.363915	0.531878	0.775603	0.0911349	0.875622	-0.490127	0.294062	-0.193032	-0.486526	-1.80034	-1.09483	-2.13937
O35900	LSM2	-0.0900231	-0.160376	-0.123401	1.10981	-0.736013	-0.438811	-0.877335	-0.313127	-0.449695	-0.665876	-0.535654	0.0563897	-0.728395	-0.163349	0.192274	0.28956	-0.472433	-0.838672	-0.327167	-1.04533	-0.67677	-0.156615	0.405312	0.817547	-0.389474	-0.486897	0.223298	-0.323888	-0.671886	-0.101528	0.179866	0.098446	-0.538954	-0.397399	0.156908	-0.887951	-1.07774	-0.854078	-3.16514	-1.30065	0.63484	0.261309	-1.67314	0.978926	-0.201938	0.476717	-1.42412	-0.408831
O35930	GP1BA	0.183046	-0.0342377	-0.0294266	-0.176607	0.0572256	-4.79144	-4.99329	-4.47655	-3.91654	-5.22017	-2.71398	-2.31375	-2.8132	-3.06723	-3.30687	-4.88369	-4.10463	-4.23301	-3.94361	-4.5966	0.0363673	0.116159	0.0499385	-0.188425	-0.0140398	0.635512	0.295723	1.00306	0.34976	0.780293	-1.8584	-1.81219	-1.56534	-1.35632	-1.19394	-1.53574	-2.36316	-1.54926	-1.38821	-2.01551	-0.829365	0.204024	1.35396	-0.65173	-0.0768865	0.0125573	0.63143	-0.104974
O35945	AL1A7	0.0599373	0.0755364	-0.153871	-0.0430543	0.0614512	-5.45624	-5.82014	-4.07798	-4.48222	-5.24303	-4.73814	-4.43863	-4.4013	-4.77035	-4.685	-0.734946	0.534647	-0.594822	-0.456687	0.0213657	-0.259637	0.399236	0.266438	-0.0892759	-0.316762	-0.00316136	-0.461906	0.51766	-0.674196	0.826725	0.831695	0.220637	0.536901	-0.083733	0.436703	-0.325161	0.203771	0.778071	0.11826	0.159097	1.03954	-0.0486967	-1.16662	0.650934	-0.475167	0.326766	-0.740545	-1.70408
O35955	PSB10	-0.203423	-0.358541	0.277698	0.506647	-0.22238	0.0408181	-0.337552	0.179038	-0.0042589	-0.131241	-2.20668	-1.92219	-2.56813	-2.37534	-2.09595	0.757755	0.980964	0.697132	0.743037	0.658942	-0.356795	-0.471558	0.427757	0.411691	-0.011095	-0.777688	-1.11043	-0.232761	-1.06457	-0.355974	0.145327	-0.208949	0.0527842	0.278019	-0.0406448	0.963095	-1.34392	0.896956	0.715806	0.371551	0.542533	0.513717	-0.322895	0.0595839	-0.792939	-0.103683	-2.26397	-1.27604
O35969	GAMT	-0.179534	-0.566205	0.428752	0.0966399	0.220347	-0.541877	-1.31504	-0.177204	-0.200443	-0.179202	0.0472817	0.166031	-0.281966	-0.5141	-0.677127	-0.478853	0.0432559	-0.675718	-0.508717	0.0155881	0.118428	0.0018312	0.0190119	-0.172519	0.0332476	-2.04394	-1.75295	-1.13302	-2.45454	-1.2462	0.0217593	0.00242236	0.0658389	0.0105596	0.305302	0.562696	-1.81789	-0.603205	-0.839656	-0.650568	0.478711	-0.268249	-0.409592	0.549652	-0.350522	0.209848	-0.309983	0.0950353
O35972	RM23	-0.333921	-0.0256587	0.410645	-0.152699	0.101634	0.217793	0.284723	-0.252238	0.387063	0.351554	0.25884	-0.0231811	0.18157	0.00651296	0.0151591	0.528961	-0.11009	0.0660665	-0.0492046	-0.435038	0.0565319	-0.50738	0.513264	0.0901546	-0.152571	0.341392	-0.287655	-0.170381	-0.206832	0.447548	0.677763	-0.165645	0.526709	0.375549	-0.57519	-0.113799	-0.702031	-0.0300445	0.269753	-0.463389	-0.283701	0.0153593	1.00069	-1.16612	0.433772	0.267496	1.21164	0.783823
O35988	SDC4	-0.417488	-0.207328	0.241297	0.283188	0.100331	-0.0396951	-0.770215	-0.494189	-0.584799	-0.60935	-0.362459	0.139412	-0.267748	-0.163757	-0.19914	-0.573949	-0.396945	-0.27878	-0.741332	-0.694827	0.139229	-0.141708	-0.143489	-0.172314	0.318281	0.341345	0.606198	-0.424139	-0.486948	0.196126	0.785232	0.694626	-0.200062	0.895741	0.951854	-0.211747	-0.395701	0.461952	0.491756	-0.393401	-0.47735	0.183372	1.43275	-1.04542	-0.0933548	-2.25187	-0.0037208	-0.924628
O54724	CAVN1	0.265762	0.062832	0.0920193	-0.0365059	-0.384108	-0.780491	-1.08118	0.203113	-0.442623	-0.556658	-0.134534	-1.17069	-0.00554362	0.166661	-0.714863	0.219859	-0.166158	0.0702446	-0.00688972	-0.616169	0.67727	-0.145287	0.54146	-0.992941	-0.0805018	-0.903542	-0.861168	0.452453	-0.895662	0.271154	0.560824	-1.28832	0.244889	0.218265	-0.534534	-0.363492	-1.37822	0.42037	0.0436491	-0.433548	-1.62524	-0.152923	1.58664	-0.6111	0.802624	-0.996145	0.742663	0.734217
O54734	OST48	0.257925	0.0661285	-0.165304	-0.527051	0.368301	0.478073	0.171229	-0.0326652	-0.280797	-0.298998	-0.60326	0.0818875	-0.291956	-0.0328562	-0.176952	-0.592831	0.264284	-0.0951949	-0.273123	0.200873	0.285433	0.120041	0.17428	-0.504936	-0.0748183	0.691361	-0.138279	0.0679816	-0.342134	0.456779	-0.116758	0.4151	0.206152	0.13744	0.192431	0.155025	-0.00201115	0.0409992	0.124958	0.42513	-0.52386	0.117209	0.801518	-0.549784	0.154917	0.135863	-0.0624571	-0.437434
O54774	AP3D1	0.35994	-0.13558	-0.0385317	0.274341	-0.460169	0.147719	-0.329806	0.374477	-0.0929553	-0.311113	-0.278532	0.142159	0.0970251	0.302677	0.520738	0.372647	-0.347557	-0.022737	-0.164898	-0.110217	0.271284	-0.28928	0.488375	-0.957807	0.487427	-0.14911	-0.970471	-0.864079	-1.25873	-1.40194	-0.78088	-0.898138	0.10631	0.719435	0.560414	0.62411	0.0749539	0.357024	0.108666	-0.170156	-0.503504	0.441166	0.468455	-0.448394	0.042276	-0.0307964	0.759727	0.0823156
O54781	SRPK2	-0.44191	-0.326961	-0.123104	0.823688	0.0682868	0.8645	0.29667	1.30774	0.769345	0.587005	0.284379	0.461106	-0.0226934	-0.221513	0.687407	1.27956	0.963031	1.00399	0.893192	0.859676	-0.412879	-0.241813	0.364377	0.365917	-0.0756024	0.841977	0.691683	0.154	0.494179	0.34535	0.656731	0.0926471	-0.212278	0.4455	0.00922857	0.798895	0.109507	0.203645	-1.06739	0.814729	-0.320663	-0.186631	0.0982731	-0.639951	1.04897	0.2143	1.33864	0.41031
O54786	DFFA	0.197173	-0.617739	0.104553	0.847955	-0.531942	0.138221	-0.478774	0.51532	0.253604	-0.0266713	0.0433036	-0.0842566	0.474329	0.278937	0.156007	0.41804	0.1333	0.671709	0.708488	0.450168	0.213624	0.104199	0.31038	-0.226937	-0.401267	0.493673	-0.0293268	0.394688	0.152194	0.324398	0.690347	-0.0715782	0.203035	0.26837	0.137907	0.451704	-0.105149	0.570911	0.743266	-0.567249	-1.09431	0.658932	1.28021	-1.2413	0.39648	1.90465	2.63317	2.20104
O54794	AQP7	0.00212807	0.190079	-0.283653	-0.584026	0.675472	1.10532	0.933382	-0.0669235	0.583882	0.585542	-1.03497	1.03092	-0.046022	0.477371	0.767463	0.143672	0.359367	0.374259	0.395952	0.77512	0.0104859	0.0569366	-0.334009	-0.114238	0.380824	0.271115	0.945957	-0.149489	-0.812151	0.160457	-0.280303	0.278629	-0.573751	0.0858533	0.863607	-0.227218	-0.442634	0.151657	0.29306	0.495067	-0.67657	0.0521078	1.08319	-1.263	0.804267	0.312357	0.529683	0.631654
O54824	IL16	-0.769791	-0.154503	0.00997386	0.995048	-0.0807278	2.19785	1.0557	-0.450005	2.85587	2.27098	1.88999	1.58747	1.67663	1.96319	1.84383	-1.67312	-1.10601	-1.56048	-1.46101	-1.44381	-0.499733	0.219549	-1.20056	0.136787	1.34396	-2.22367	-1.74112	-0.649158	-2.3703	-1.69633	-0.339361	-0.877294	-0.663367	-0.611644	0.497691	-0.243745	1.75105	1.03952	1.2957	2.34428	0.812092	-0.209811	-0.0636152	-0.21563	-0.323036	-1.02637	0.110097	-0.252012
O54825	BYST	-0.254588	-0.248581	0.114736	0.040073	0.34836	-1.18753	-1.72315	0.731537	0.00152779	-0.699008	-4.32266	-3.60505	-3.87114	-4.05379	-4.8875	1.98142	1.84821	-0.225469	1.13465	1.55799	-1.69628	0.207332	0.338762	0.527824	0.622366	0.223289	0.240841	-0.178523	-0.380544	0.122466	-1.56126	-1.93498	-0.69447	-1.41603	-1.94628	-2.34173	-2.53219	-2.47979	-2.15977	-2.42497	0.574078	-0.644144	-0.0093066	-0.974825	1.0542	0.935768	0.447817	0.688182
O54833	CSK22	-0.0471878	-0.128137	-0.136157	0.340609	-0.0291271	-1.76264	-2.18795	-1.69069	-1.88802	-1.19714	1.67921	1.45468	1.13921	1.06812	1.61161	1.78923	1.62403	1.92059	1.64491	1.49704	0.108339	0.0503067	0.0810248	-0.175625	-0.0640448	-1.14958	-0.251404	-0.504069	-1.20075	-1.02542	-1.34192	0.899328	0.294443	-0.126167	0.552723	-2.68361	-2.96601	-2.53442	-2.50947	-2.04936	-0.0245533	0.314322	0.660455	-1.17132	0.221101	-1.19315	-0.296526	0.462361
O54879	HMGB3	-1.06493	0.982724	0.424829	0.75587	-1.09849	-0.344512	-0.597719	0.403143	-0.178473	-0.397379	1.40135	0.961205	0.434815	0.918349	1.31314	1.39872	-0.180228	-0.0909595	-0.454603	-0.128548	0.0735891	0.147421	0.631076	-0.907438	0.0553524	-2.1318	-1.95975	-2.59925	-2.89793	-1.90378	0.847402	-0.605903	0.0731929	-1.28897	-0.390878	0.082646	0.524908	0.295105	0.857114	0.92592	-1.14332	0.272188	0.235958	0.14003	0.495144	-0.332774	0.0859736	0.147885
O54901	OX2G	0.145205	-0.417151	0.641756	-0.620794	0.250985	-0.327649	-1.87807	0.417017	0.333545	0.556899	-0.179921	0.378967	-0.30715	-0.860491	-0.460981	-0.525709	0.559814	-0.0603574	-0.154463	0.594682	0.48398	-0.486592	0.66767	-1.15048	0.485421	-0.494856	-0.619313	0.816937	-0.684897	0.729722	-0.00213293	-0.0471937	-0.343543	-0.607768	0.221576	-0.245383	0.715366	0.0131596	0.0899487	1.16359	0.361129	-0.263552	0.171803	-0.595346	0.325966	1.54257	2.12172	1.43911
O54910	IKBE	-0.343325	-0.111241	0.192562	-0.260833	0.522837	-0.0332949	-1.04587	-0.301562	-0.470519	-0.578301	-0.355108	0.403264	-0.526863	0.372359	-0.415253	-0.476064	-0.218571	-0.172455	-0.132686	-0.375346	0.335427	-0.490719	0.706423	-0.260118	-0.291013	-0.0211504	-0.619982	-0.0465169	0.162421	0.674048	0.153638	0.246447	0.296053	-0.105698	-0.0788221	-0.286777	-0.222827	-0.0885201	-0.183583	0.422434	0.355214	-0.169552	1.07077	-0.964508	-0.291922	-0.225468	0.436855	0.627721
O54916	REPS1	-0.270343	0.153476	0.329753	-0.106449	-0.106437	1.27169	0.626916	1.62843	1.32818	1.24884	0.849528	0.679945	1.04901	0.441615	-0.16467	1.60789	1.16922	0.994436	0.970514	1.14328	0.564846	-0.0577188	0.808334	-1.27562	-0.0398462	-2.33765	-1.47737	-1.29669	-1.78563	-1.60801	-0.964433	-0.994894	-1.39499	0.00111556	-0.157666	-1.38167	-2.59187	-1.32772	-1.65784	-1.82788	-0.37925	-0.572652	1.10844	-0.64048	0.483942	-0.86881	-0.0336138	0.615798
O54931	AKAP2	-0.0768286	0.156708	-0.216585	-0.118213	0.254918	0.482432	0.0190037	0.557118	0.40999	0.156757	-0.197588	0.299494	-0.738097	0.172491	0.676469	0.101812	0.481538	0.193453	-0.0321701	0.0046067	0.0071247	0.132888	-0.223521	-0.420336	0.503844	-0.107856	0.560018	0.371683	-0.456787	0.197625	-0.0472726	0.269218	-0.502791	0.448529	0.657092	-0.0778758	0.518504	0.373298	0.387199	0.40424	0.662264	-0.103671	-0.252502	-0.15281	-0.153281	-1.66917	-1.45386	-2.17254
O54950	AAKG1	0.0403498	0.381247	0.146595	-0.146268	-0.421923	-1.22362	-2.02285	-1.12796	-0.896977	-1.59284	-0.731995	-1.48122	0.114095	-0.0824323	-1.7846	-0.893113	-0.118435	0.057915	0.42848	-0.99239	-0.269124	0.184157	0.3863	-0.127872	-0.173461	-1.18834	-0.607944	-0.114899	-0.499323	-0.547087	-0.0466251	-1.65862	-0.0437306	-0.0330252	-0.190589	0.192862	0.25297	-0.13827	-0.0682926	-0.571439	-1.29968	0.498854	1.21892	-0.914721	0.496632	-0.535118	-0.755854	-0.32484
O54962	BAF	-0.154468	-0.811973	0.300541	1.00544	-0.339542	-0.240691	-0.675223	0.191111	-2.14263	-0.696723	0.522526	0.893853	0.309869	0.035523	1.10446	1.49012	0.214535	0.0333034	0.019792	-0.219664	-0.157011	-0.351088	0.415541	0.206068	-0.113511	-0.256163	0.139131	0.856087	0.485447	0.673112	0.670799	0.474072	-0.331688	1.1144	0.454405	0.521447	0.805963	-0.627869	0.197667	0.442638	0.112327	-0.0468387	-0.0772782	-0.212737	0.224528	0.124928	-0.492967	0.386781
O54984	GET3	-0.403194	-0.40144	0.434903	0.639999	-0.270269	-0.930219	-1.20875	-0.396951	0.730868	-0.932146	0.464193	0.0954703	0.118884	-0.255827	0.100303	-0.0366508	-0.427289	-0.280295	-0.242894	-0.107063	0.243656	-0.124218	0.19504	-0.190431	-0.124047	-0.50698	-0.105878	-0.1368	-0.661978	0.112374	-0.0421832	0.59019	0.355142	0.195957	-0.845148	-0.153271	-0.40231	1.00314	-0.00757216	-0.208281	-0.713693	0.17158	0.576933	-0.258091	0.223272	-3.52747	-4.11948	-4.13293
O54988	SLK	-0.341772	0.108723	-0.383852	0.327225	0.289676	-0.0541529	-0.761221	0.154109	-0.0451724	-0.428813	-0.183088	-0.232571	0.0131664	-0.196404	0.468416	0.437552	-0.0346017	-0.0191251	0.0735922	-0.466378	0.263119	0.167331	-0.0587725	-0.522875	0.151198	-0.169922	0.0677781	0.151598	-0.198011	-0.173539	0.218553	-0.358589	-0.0110408	0.307714	0.0448928	0.156956	-0.375216	0.489421	0.263775	0.211091	-0.956116	0.468845	0.564517	0.0431925	-0.120439	-0.73456	0.0596153	-0.222497
O55003	BNIP3	0.0357807	0.194261	-0.215055	0.0203646	-0.0353516	-0.7315	-0.715666	-0.0422765	0.172883	-1.04669	-0.364023	-1.20661	-0.096305	-0.0295584	0.25062	0.291449	0.291462	0.41277	0.165176	-0.918642	0.953783	0.743565	0.451703	-2.06018	-0.0888726	-0.480077	0.187973	0.288731	-0.308505	-0.23054	0.0551691	-0.657236	0.429755	0.363973	0.711711	0.845739	0.773357	0.751197	0.290702	-0.247237	-1.16477	0.325178	0.78147	-0.427993	0.486116	-0.947415	0.79604	0.194364
O55013	TPPC3	0.520959	-0.197628	0.0845785	-0.395486	-0.0124247	-0.493994	-0.749839	0.185611	-0.0860838	-0.227543	0.0373533	-0.869861	-0.18572	0.262966	-0.790725	0.0611366	-0.0297794	0.352136	-0.0109776	-0.687807	0.654581	-0.470747	0.442623	-0.160456	-0.466002	-1.21107	0.0428885	-0.0525019	-1.09365	0.333802	-0.00202569	-0.505487	-0.141212	-0.371873	-0.0918377	0.379736	-0.711221	-0.285923	-0.115833	0.239556	-0.333403	0.766432	-0.0524147	0.0629976	-0.443612	-0.0523281	0.110683	0.163945
O55023	IMPA1	0.0242355	1.9721	-0.368435	-1.97698	0.349082	-3.91512	-4.2855	-3.40731	-3.78085	-4.73443	0.344386	0.27553	0.451499	0.363303	0.602298	-0.264303	-0.579829	-0.562971	-0.678364	-0.75375	0.603703	-0.615029	0.7296	-0.591755	-0.126519	-0.657407	-0.205193	-0.762295	-1.16917	-0.513735	0.388731	-0.579313	-0.373769	0.300776	0.336243	-0.00454922	0.486553	-0.236217	0.800544	1.2632	-0.454462	0.891463	-1.654	0.386005	0.830996	0.111356	1.11117	1.56993
O55028	BCKD	-0.335308	0.397634	-0.324077	-0.542077	0.803828	-1.38996	-2.42204	-2.45724	-0.229734	-0.444918	-0.131086	-0.742185	-0.508982	-1.17001	-0.520018	-2.32848	0.753477	0.439524	0.962921	1.1021	0.635714	-0.7142	0.343746	-0.546968	0.281709	0.0190261	0.667979	0.491687	-0.270579	0.21383	0.0716504	-0.250079	0.145713	0.229474	0.256353	0.347623	-0.503186	0.31049	0.681807	-0.486937	0.972975	-0.140419	-0.0920019	0.160388	-0.900942	0.281772	0.821242	0.252746
O55033	NCK2	-0.117523	-0.0680022	0.318596	-0.00982599	-0.123244	0.0975748	-0.697242	0.177482	0.0658761	-0.121586	0.0533725	0.346844	-0.00263392	-0.199256	-0.0876415	0.211238	0.146715	0.0372298	0.0306158	0.107573	0.206635	-0.0614506	-0.0802395	0.0310198	-0.0959647	-0.830932	-0.539374	-1.11682	-1.78457	-1.58748	-0.759575	-1.72503	-0.899904	-1.33598	-1.42691	2.08493	1.33663	-0.0650075	1.27262	0.700969	0.249466	0.259114	-0.321119	-0.378191	0.190729	-1.34683	-1.33329	-0.486035
O55042	SYUA	0.127808	0.222073	-0.371211	-0.240054	0.261383	-0.170404	-1.46804	0.138141	-0.616886	-1.16913	-0.604431	0.116669	-0.405871	-0.401191	-0.387214	-0.575247	-0.325927	-0.371358	-0.0655315	-0.660129	-0.0353801	0.0527785	0.178831	0.0455102	-0.241739	-4.12891	-4.96486	-4.43664	-4.2532	-4.27256	-2.88286	0.67788	-1.5033	-1.20627	-0.705352	-3.95475	-4.25422	-4.36951	-4.34588	-4.33614	-1.69074	0.496128	0.049802	0.253711	0.8911	0.69253	2.43715	1.31129
O55057	PDE6D	0.00379222	-0.250507	0.131501	0.345792	-0.230578	-3.86802	-3.65065	-2.41465	-3.29228	-3.33814	0.432327	-0.104544	0.428378	0.435727	-0.0892157	-3.49376	-2.94441	-3.44116	-2.78299	-3.17073	-0.143488	0.147059	0.195557	0.166666	-0.365795	-0.695251	0.10089	0.577464	-0.926981	0.188858	-0.598116	-0.329336	-0.661661	-0.161823	-0.148404	0.315268	-0.0276793	0.468539	0.140596	-0.652854	-0.922539	0.559071	1.414	-1.00825	-0.0422781	0.625701	0.273993	0.811794
O55098	STK10	0.0421233	-0.143377	-0.219082	-0.196958	0.517294	-0.546975	-0.893838	0.114207	-0.237061	-0.162927	-0.452243	-0.712065	-0.669784	-0.435493	-0.793141	0.219483	0.725743	0.899229	-0.135565	0.325626	0.406843	0.18495	-0.155983	-0.503542	0.0677326	-2.86444	-2.09966	-2.52493	-2.46118	-2.05515	-0.460572	-0.951041	-0.753908	-0.497624	-0.492168	0.586863	0.959438	0.527478	0.0269747	1.85734	0.680203	0.524968	-1.47466	0.289614	-0.0201242	0.865054	-1.29373	-2.55413
O55100	SNG1	0.0766891	0.00681707	-0.127821	-0.418846	0.463161	0.521718	0.179874	-0.0342444	0.142846	0.406194	-0.277801	-0.477302	-0.207293	0.0398183	0.183668	-0.175291	0.165419	-0.0203329	-0.018307	0.0751415	-0.263616	0.125298	0.261009	-0.211458	0.0887668	0.439198	0.168258	-0.367603	0.366836	-0.0964373	0.0763834	-0.320466	-0.00340364	0.759014	0.395763	0.0817998	-0.0562921	-0.167953	0.109736	0.404595	-0.418001	-0.208194	1.19337	0.293908	-0.861083	-0.098513	0.433943	-0.352076
O55106	STRN	-0.0718028	-0.029938	-0.0902077	0.363149	-0.1712	-0.127313	-0.587271	0.0928107	0.485016	-0.27375	0.53035	0.736582	0.806164	-0.334169	0.30849	-0.329135	-0.287689	-0.200839	-0.0831054	-0.531506	-0.932785	0.11455	0.455231	0.0529356	0.310068	0.00306497	0.206184	0.865114	0.231812	0.43224	-0.203946	-0.289269	-0.322878	-0.55493	0.33763	0.336689	0.292869	0.642391	0.464166	-0.101259	-0.574635	0.563297	1.30934	-0.761381	-0.536616	0.115385	0.136249	-0.560676
O55111	DSG2	-0.0160977	-0.259795	-0.0364208	-0.11393	0.426243	0.453189	0.258366	0.369978	0.523053	0.405931	-0.0484677	-0.0288191	-0.585512	0.440479	0.295897	0.304233	0.131688	-0.266206	-0.0572967	0.239672	0.109596	-0.252213	-0.0421915	-0.574725	0.759534	0.068594	0.654234	0.479136	0.0496323	0.976017	0.255049	0.159876	-0.589285	0.748878	0.983922	0.0595986	0.28441	-0.244048	0.353892	1.01202	-1.52311	-0.161246	1.8721	-0.626902	0.439162	-0.289728	0.456913	-0.382557
O55125	NIPS1	-0.0237522	0.232878	-0.281885	-0.306049	0.378808	-0.20405	-1.30814	-0.73011	0.45246	-1.09346	-0.411565	-0.300799	-0.0724647	-0.22898	-0.944981	-0.00965098	0.228899	-0.569108	-0.65679	-0.285024	0.436291	-0.693336	-0.0855922	0.0262593	0.316378	-0.0392484	-0.0931945	-0.0131416	-0.824184	-0.0443734	0.252291	-0.345171	-0.296483	0.461806	0.151396	-0.634322	-0.120144	-0.306175	-0.0481786	-0.132115	1.03237	-0.31227	0.0516357	-0.237202	-0.534533	1.31741	-0.63958	-1.41904
O55126	NIPS2	0.510466	-0.730264	-0.148165	0.238162	0.1298	-0.568859	-1.18189	-0.663412	0.0950805	-0.214392	0.295766	-0.718059	0.167081	-0.168315	-0.551202	-0.168706	0.222392	0.401664	0.578936	0.0421186	0.908436	-0.755869	0.412011	-0.889676	0.325097	-0.894626	0.124306	0.0399257	-0.279543	0.193744	0.710388	-1.27858	0.560578	-0.349624	0.627391	0.459797	-0.194748	0.222745	0.711631	-0.286251	-0.0180029	0.252213	-0.484303	0.150767	0.0993261	-2.33468	-2.91793	-3.25487
O55135	IF6	-0.0554917	-0.100852	0.177934	0.118661	-0.140251	-2.22108	-2.1914	-0.782153	-1.34696	-1.57411	0.0406921	-0.367647	0.211659	-1.21595	-0.347382	-0.283875	-0.086435	-0.477649	-0.386538	-0.236176	-0.398395	-0.142679	0.0259784	0.236854	0.278242	0.134236	0.311262	0.554645	0.530679	0.0830904	0.613222	-0.456465	-0.0427057	-0.504335	-0.111892	-0.910949	-0.0477528	-0.285382	0.338568	0.388021	1.21695	-0.759786	-0.734486	0.132302	0.14502	0.840906	0.605514	-0.0851266
O55142	RL35A	-0.150435	-0.172571	0.208673	0.0777311	0.0366023	-0.42094	-0.482398	-0.252247	-1.28833	-0.249617	0.645025	-1.63257	0.224439	0.0411365	-0.480506	-0.34709	-0.116991	-0.0425723	-0.648354	-0.0578291	0.850684	0.0768958	0.0226397	-0.307374	-0.642845	-0.210644	0.00857031	0.433461	-0.257088	-0.613981	0.682439	-0.647272	-1.04171	-0.160656	0.402487	-1.38283	-0.426411	0.0342797	-0.749888	-0.814696	-0.101253	0.0184717	0.113237	0.0740656	-0.104521	0.287418	-0.825135	-1.1656
O55143	AT2A2	0.163429	0.440718	-0.055393	-0.732214	0.18346	0.470126	0.429407	-0.349794	-0.289684	-0.308014	-0.456987	0.0560533	-0.150815	0.279891	-0.197949	-0.207127	0.127095	0.0971018	0.305974	0.492296	0.383224	0.467433	0.255387	-1.48748	0.381439	0.354582	0.403687	0.233845	-0.0619779	0.564823	-0.0724597	0.285338	0.080596	0.445909	0.598838	0.481261	-0.202007	0.0457624	0.591843	0.0825036	-0.710559	0.521625	-0.481594	0.559075	0.111453	-4.59628	-3.18493	-3.55635
O55201	SPT5H	-0.586692	1.78571	-0.210017	-0.159879	-0.829124	0.97833	0.643764	1.10178	1.30679	1.06144	0.189821	0.705806	-0.426319	-0.472279	1.09634	-0.724846	0.689935	-0.146993	0.182462	0.683601	-0.391351	-0.177494	0.0970548	0.368154	0.103635	-0.398054	0.0443599	0.0975088	-0.480513	0.18812	0.136531	-0.167542	-0.0277855	0.60349	0.425356	0.294891	-0.864772	-0.904266	-0.423621	-1.15914	-0.514915	0.236659	0.294231	-0.362492	0.346517	-1.10912	0.102979	0.337317
O55229	CHKB	0.143899	-0.382168	-0.0778142	0.31803	-0.00194708	1.89627	1.79092	2.59962	2.20189	2.26795	1.65437	1.79751	1.24606	1.36446	2.12198	2.65259	2.25882	2.41136	2.31395	2.01763	-0.144091	-0.707472	-0.234679	-0.278931	1.36517	-0.101896	1.6157	-1.282	0.0128621	0.780245	0.0890872	-0.327181	-0.272627	0.150095	0.236056	0.137747	1.99499	-0.311072	1.02641	0.940461	-0.58334	0.31147	-0.0757559	-0.00127681	0.348903	-0.124425	0.277515	0.0747724
O55234	PSB5	-1.27048	0.751064	0.0557856	0.712846	-0.249217	-3.77687	-4.43067	-3.76659	-3.20425	-4.10335	0.482254	-0.240269	0.210116	0.126255	-0.151993	-0.388591	0.127828	0.565855	2.40807	3.97606	0.0714333	0.413997	0.384854	-0.282425	-0.58786	-1.03952	-0.328076	0.0123891	-0.825214	-0.68256	0.326603	-0.639515	0.132064	-0.633488	-0.378761	1.28557	-1.0534	1.54157	1.69926	0.342765	0.831284	-0.419983	-0.350331	0.143915	-0.204884	0.68335	-1.16871	-1.63959
O55236	MCE1	-0.432013	0.113235	0.0158878	0.309938	-0.00704827	-0.649167	-1.17039	-0.142908	-0.201538	0.199264	-0.230874	0.563282	0.338532	0.410268	0.329169	0.38415	-0.0429671	-0.227372	-0.39007	-0.179493	-0.59361	-0.00877801	0.216466	0.204451	0.181471	-0.720826	-0.24161	-0.451099	0.0566096	-0.317749	0.33452	0.363128	-0.457386	-0.52521	0.16381	0.146073	-1.04784	0.17039	-0.333287	-0.599506	0.361913	-0.0635671	-0.431321	0.354557	-0.221582	-2.429	-1.63598	-1.59505
O70131	NINJ1	-0.0208592	0.052657	-0.0752336	0.0611773	-0.0177416	-4.73266	-4.55841	-4.48099	-3.97184	-4.76775	-4.32726	-3.88936	-3.90632	-4.34201	-4.88512	-0.304762	-0.882551	-0.698175	-0.829886	-1.16047	-0.114268	-0.0372601	0.382652	-0.100593	-0.130531	-4.29786	-3.9178	-3.83888	-3.76748	-3.68445	0.806024	-0.0703572	0.460624	0.23322	0.433771	-4.22445	-4.16997	-4.15725	-4.32899	-3.86024	0.141887	0.395769	-0.389748	-0.350009	0.202102	0.0538079	0.774976	-0.153328
O70139	IPKG	-0.281097	-0.32146	0.128213	0.494888	-0.0205439	0.00276803	-0.138255	-0.0351047	0.0883164	-0.677628	0.0274873	-0.360396	-0.509103	-0.246601	-0.227443	2.23051	2.05696	1.89808	1.80396	1.82287	1.31298	0.0130885	-0.0855372	-0.263911	-0.976618	-0.686846	-0.799244	-0.203737	-1.07104	-0.579126	1.05894	-0.587219	0.475389	0.128092	-1.10738	-0.0224876	-1.10099	-0.876845	-0.85125	-1.55628	-0.59595	-0.226329	1.02319	-0.396072	0.195166	-1.50171	-0.190649	-0.938493
O70145	NCF2	-0.36182	-0.455436	0.0918193	0.298044	0.427392	-0.100363	-1.26765	-0.376604	-0.13926	-0.885465	-0.412525	-0.213883	0.0538391	-0.0220624	-0.989704	3.38385	3.49558	3.18286	3.19702	3.28219	0.397663	-0.0417308	0.298473	-0.795172	0.140766	1.13489	0.772931	1.40769	-0.00924254	1.8675	-0.494476	0.174852	-0.143386	-0.085484	-0.0830821	-0.60159	-0.543379	-0.038676	-0.418548	0.315574	-1.41395	0.286928	2.55805	-0.699627	-0.731407	-1.7179	-0.213144	-1.16714
O70152	DPM1	-0.461436	0.0902119	0.427699	0.388874	-0.445349	-0.794433	-0.484918	0.468516	0.159152	-0.0612097	0.157104	-0.666599	-0.580831	-0.501086	-0.850203	0.171361	-0.249541	-0.251923	-0.797957	0.144017	0.481254	-0.335807	-0.307636	-0.147187	0.309376	0.20516	-0.0222231	-0.497835	-0.172189	-0.265399	-0.371813	-0.576658	-0.235238	0.643249	-0.0419177	0.299118	-0.869038	0.190224	-0.0512374	-0.329014	-0.392027	-0.0109773	0.515093	-0.978637	0.866548	0.805288	0.144431	1.04225
O70172	PI42A	0.284492	-0.242308	-0.197196	-0.202701	0.357713	-0.875445	-1.02738	-0.4069	-1.11106	-0.867171	-0.245592	-1.22256	-0.983915	-0.637029	0.033928	-0.348865	-0.649354	-0.201836	-0.592964	-1.04508	0.566627	-0.423917	0.088624	-0.00800597	-0.223328	-1.48487	-1.71315	-0.242049	-0.741435	-0.874195	-0.1663	-1.14881	-0.224469	-0.340272	-0.715235	0.174041	-0.0554848	0.221522	-0.232973	-0.389502	-0.519368	0.532317	0.389036	-0.124585	-0.2774	0.39501	1.54578	1.003
O70200	AIF1	-0.21174	-0.303526	0.10613	-0.171209	0.580346	-0.742293	-0.775238	0.640411	-0.503264	-0.240901	0.104867	0.256556	0.219535	0.497418	-0.424071	-0.553003	-0.340536	0.390035	-0.302685	0.296012	-0.259599	0.0825516	0.107973	0.41525	-0.346176	0.726063	-0.0339408	0.249339	0.206774	0.732277	0.742367	-0.322928	-0.178779	0.840531	0.848747	0.824781	0.117756	0.0160419	0.194698	0.494858	-0.508706	-0.631142	1.84674	-0.456942	-0.249945	-1.09793	0.480189	-0.694785
O70201	BIRC5	-0.335176	-0.0391346	0.410895	-0.163568	0.126984	-0.842758	-0.776465	0.296351	0.145631	-0.526049	0.448215	-0.539179	0.35643	-0.172388	-0.0339161	-0.502611	0.214038	-0.529054	-0.618195	0.0455734	0.198117	0.417305	-0.00580365	-0.159127	-0.450491	-0.0606076	0.106491	0.563282	0.032048	0.294086	0.796652	-0.193079	0.201532	0.845722	0.227996	-0.258829	-0.262487	0.0698559	0.798132	0.303966	0.145558	-0.32599	0.562168	-0.394759	0.0130232	0.248935	0.219251	0.585152
O70209	PDLI3	-0.0697384	-0.022633	0.323254	-0.0168465	-0.214036	-0.480016	-0.699121	1.01393	0.141738	-0.349569	0.510793	0.0600691	-0.282702	-0.27601	0.0380263	0.407823	-0.103669	-0.553703	-0.675926	-0.249096	-0.316807	0.201122	0.103541	-0.604807	0.616951	-0.678126	-0.234756	1.05373	-0.616647	-0.0447128	0.411125	-0.406152	-0.0303781	0.436831	-1.28905	-0.551955	0.370139	0.264337	-0.2362	-0.0877016	-0.0103772	-0.574548	0.101065	-0.233555	0.717415	0.0607507	0.843838	-1.04595
O70250	PGAM2	-0.193813	0.359727	0.489998	-0.0518104	-0.604102	-1.39624	-2.10954	-0.0756681	-0.78056	-1.4258	0.377443	-1.14688	0.202771	-0.375744	-0.932801	0.237857	-0.521723	-0.255429	-0.632174	-1.27784	0.289695	0.707016	0.983374	-1.41115	-0.56893	-1.13686	-1.59473	-0.0296728	-1.26834	-1.86711	0.494942	-2.40795	0.444634	-0.0771126	-0.783217	0.290467	-0.884477	0.359099	-0.776687	-1.78842	-0.350931	0.123915	0.681926	-0.157463	-0.297447	-1.35004	-0.423737	-0.653944
O70251	EF1B	0.16129	-0.0601713	0.58275	-0.00703326	-0.676836	-0.873734	-0.105005	0.0286879	-0.293869	-0.227536	0.685646	-1.23319	0.342851	-0.0559439	-0.479305	0.479643	-0.0499343	-0.373299	-0.626852	-0.364373	-0.45014	-0.415092	0.819076	0.88589	-0.839735	-1.29956	-0.422447	-0.101263	-0.987452	-0.307032	0.857189	-1.6042	-0.262004	-0.747392	-1.19581	0.155912	-0.251315	-0.348807	-0.473079	0.219259	-1.54802	0.145984	3.56001	-1.67416	-0.483814	-1.38889	1.73643	-0.0859
O70258	SGCE	-0.274489	-0.232305	0.161724	0.408713	-0.0636426	-1.70795	-1.80334	-0.840807	-1.14176	-1.4861	0.539528	-0.540961	0.227208	-1.27433	-0.817877	-0.145367	-0.084562	-0.0523889	-0.121443	-0.451461	-0.0310689	-0.664684	0.556767	0.486363	-0.347378	-0.186311	0.407975	-0.000224197	0.231677	0.0993341	0.0289805	-0.398766	-0.0189355	-0.388197	0.461815	0.0988617	-0.777141	0.0340349	0.609936	-0.209217	0.0904687	0.374367	-0.357348	0.0952989	-0.202786	0.115525	-0.420345	-0.364363
O70293	GRK6	1.10029	-0.576553	0.01441	-0.119732	-0.41841	-0.241861	-0.766493	-0.379637	-0.214674	-1.27185	0.285868	-0.700525	-0.176483	-0.599074	-0.805612	-0.105073	-0.254723	-0.727765	-0.622918	-0.230501	-0.686202	-0.0250578	0.242524	0.462608	0.00612759	-0.655015	-0.455638	-0.468674	-0.891196	-0.417772	0.0534493	-1.04501	-0.394821	-0.531186	-0.738464	-2.80528	0.639905	0.218647	0.151493	0.484585	-0.737819	0.162646	1.03256	0.144353	-0.601743	1.57187	1.67831	1.14313
O70305	ATX2	0.0392465	-0.407855	-0.156652	0.20469	0.32057	0.171414	-0.333421	0.353527	0.491077	-0.217737	-0.0932924	0.167815	-0.077129	-0.332766	0.881334	0.329438	0.129622	-0.0710585	-0.169934	-0.137464	-0.517166	0.3188	0.0912357	-0.671239	0.778369	-0.236458	0.658927	0.510308	0.0230757	-0.224199	-0.0213293	0.0822254	0.146504	0.920763	0.694424	0.152208	0.33327	0.390546	0.623868	0.348625	-0.968209	0.287138	0.519439	-0.16523	0.326861	-0.760359	-0.386474	-0.150381
O70318	E41L2	-0.0233669	0.0529671	-0.283104	-0.0262376	0.279741	0.194011	0.154978	0.503247	0.0712744	0.030026	-0.517655	0.154777	-0.522953	-0.0772214	0.288229	-0.190544	0.492625	0.0585519	0.0891137	-0.114736	0.213123	-0.170748	-0.0968838	-0.174907	0.229416	-0.334069	0.12467	0.346628	-0.588534	0.431985	-0.211017	-0.170414	-0.430638	-0.282641	0.212331	-0.48852	-0.138647	-0.0886984	0.509	0.222047	-1.20569	0.407306	1.01158	-0.402685	0.189488	-0.890088	0.388573	0.0680429
O70325	GPX4	-0.189006	-0.116854	-0.0717405	0.198031	0.17957	0.246764	-0.151935	-0.0690825	0.287012	0.541665	-0.268797	0.224017	-0.0059882	0.444555	-0.016309	-0.0429838	0.301873	0.235482	0.288436	0.0910407	0.273413	-0.226763	0.228505	-0.151249	-0.123906	-0.155336	0.133595	-0.0721436	-0.25715	0.27228	-0.0325801	-0.75853	-0.110091	-0.0403795	0.468993	-0.168373	-0.255879	0.0760283	0.142849	-0.545579	0.285861	0.372098	-0.514728	0.0868212	-0.230051	-3.48296	-3.77556	-4.1655
O70370	CATS	-0.495851	-0.0377207	0.209152	0.393511	-0.0690904	-0.0320459	-0.717369	-0.409201	0.513399	-0.890825	-0.394152	-0.411057	0.436988	-0.362088	0.099115	0.0945668	0.150086	0.0469452	0.176831	0.147748	-0.0885757	-0.416865	0.231716	-0.0970432	0.370768	0.196074	0.136966	0.805097	0.179958	0.548303	0.325415	0.382038	0.303434	0.524362	0.00618794	0.549297	0.294975	-0.0113249	-0.00024707	0.202527	-0.71731	0.318664	1.28324	-0.341034	-0.543564	-0.612189	-0.327276	0.220846
O70373	XIRP1	0.0116049	0.328769	-0.420782	-0.155381	0.235789	0.289917	-0.029591	0.47233	0.394449	-0.166167	-0.271497	0.192174	-0.157852	-0.0233738	0.632228	0.234403	0.323257	0.398225	0.139857	-0.104064	-0.134836	0.0868211	-0.255496	0.0320765	0.271434	-0.243548	0.347077	0.29284	-0.274611	-0.145885	-0.471349	0.147889	-0.288017	0.545773	0.281533	-0.314603	0.148426	0.332527	0.398756	0.22368	0.125633	-0.0402186	-0.230184	0.0661895	0.0785801	-4.95293	-4.60993	-4.91067
O70378	EMC8	0.0996974	0.298101	-0.00207244	-0.218426	-0.1773	0.330166	0.479498	-0.0391416	0.00134422	0.0339974	0.220146	0.148253	-0.311676	-0.174504	0.444501	-0.33182	0.193981	0.244083	0.0636677	0.257666	0.0311451	0.528711	0.0565816	-0.74166	0.125222	0.239781	0.788721	0.463158	0.134002	0.456325	0.288792	0.542508	0.345212	0.516486	0.0537902	-0.297839	-0.00523835	-0.0701641	0.0651008	0.558377	-0.161311	-0.108932	0.11809	-0.271194	0.423347	-2.2193	-0.868711	-1.68318
O70404	VAMP8	-0.0752505	-0.143053	0.322386	-0.232719	0.128637	0.155938	-0.315519	-0.338689	-0.22635	-0.0568763	0.637923	0.463001	0.401867	-0.183362	0.630438	0.521775	-0.405126	-0.036722	-0.3618	-0.370897	0.573922	-0.26006	1.22399	-1.5085	-0.0293529	0.511521	0.306053	0.369509	0.0319357	-0.514614	-0.475239	0.19885	0.379017	0.877098	-0.0468148	0.105106	0.0574772	0.270531	1.01267	-0.216506	-0.22008	-0.226984	0.65843	-0.473969	0.262603	0.0160648	-0.822063	-0.187496
O70433	FHL2	-0.0867912	-0.265644	-0.0156766	0.246955	0.121157	-0.51862	-0.885955	-0.464066	0.197616	-0.242375	-0.311618	0.674348	-0.535834	-0.428984	-0.577233	0.364866	-0.428435	-0.213483	-0.196425	-0.240127	0.324845	-0.301779	0.354539	-0.736736	0.359131	-0.809567	0.12687	-0.119263	0.146559	0.691063	0.11043	0.587326	-0.162714	0.0699387	0.411495	0.308807	-0.392667	-0.498978	0.198561	0.307312	-0.76555	0.132709	0.417569	-0.378125	0.593397	-2.35051	-2.08482	-3.37326
O70468	MYPC3	-0.102138	0.17968	-0.227859	0.242043	-0.0917253	-0.0561824	-0.162737	-0.538412	-0.297045	-0.258311	-0.316153	-0.0868187	0.0256153	-0.173531	-0.197829	0.0435809	-0.0226731	0.156249	0.324341	0.321589	0.238809	0.392349	0.0640712	-0.812162	0.116932	0.241371	-0.130134	-0.147279	-0.0655573	0.47884	0.157062	0.201413	0.397597	0.146817	0.237287	0.377241	-0.373566	0.329829	0.394152	0.0214911	0.258191	-0.101378	-0.559441	-0.161823	0.564451	-4.84445	-4.66853	-4.66194
O70475	UGDH	-0.299384	-0.185131	0.0814371	-0.149617	0.552694	-0.130893	-0.913869	0.0638873	-0.326389	0.00442333	0.0767991	-0.045752	0.389454	0.560023	-0.12184	0.183778	-0.229327	0.169369	-0.51456	-0.448623	0.200814	-0.226929	0.416957	-0.251029	-0.139812	0.325261	-0.334233	-0.0103706	0.575084	0.739586	0.644973	0.452685	-0.251835	0.0544785	0.382264	0.811507	0.523415	0.344696	0.76817	0.908315	0.893209	-0.0894946	-0.0439301	-0.285695	-0.474089	0.541028	-0.637558	-1.17185
O70494	SP3	-0.299808	0.0909524	0.26801	-0.0590414	-0.000113027	-0.690514	-0.834086	0.0785446	0.527525	-0.55142	0.239942	-0.472501	-0.272886	0.27236	0.211197	0.300494	-0.0461624	-0.482593	0.29298	-0.0694927	-0.41693	0.403318	0.0999058	0.170303	-0.256597	-0.520055	-0.271393	0.254328	-0.410589	0.438771	0.253078	-0.585885	0.0839882	0.608366	-0.0571204	0.0628707	0.392498	0.25883	0.752041	0.457732	-0.594015	-0.297389	0.608466	-0.28542	0.568358	-0.426613	0.45106	-0.563448
O70548	TELT	-0.27375	0.203143	-0.477139	-0.294057	0.841802	1.19367	0.758763	0.353767	0.759846	0.17686	-0.744355	0.749665	-0.642781	0.0732762	1.0058	0.294478	0.25933	0.229556	0.0449552	0.704385	-0.88568	0.266127	-0.563337	0.111039	1.07185	1.13329	1.11224	0.140876	0.444445	0.218237	-0.610435	0.955166	-0.679932	0.571459	0.680611	-0.144249	0.0857535	-0.103146	0.588212	0.269312	0.210009	0.44313	-0.845949	-0.0221418	0.214952	-3.61745	-2.2853	-2.13271
O70566	DIAP2	-0.173939	0.216596	-0.145839	-0.265863	0.369045	2.0787	1.70023	2.23365	2.09697	2.02355	0.479551	-0.0964323	0.372314	0.281777	-0.138386	2.54151	2.43622	2.57083	2.57069	2.64109	0.361399	-0.502093	0.513028	0.0556699	-0.428003	1.07239	1.62612	1.41071	0.496803	1.18382	0.104926	0.0416669	-0.822622	0.300654	-0.210912	2.72552	2.82836	2.68153	2.87645	3.1167	0.0318081	-0.0494142	0.182015	-0.0888547	-0.0755545	-0.266142	0.163287	0.175086
O70570	PIGR	0.209882	-0.342363	-0.0354251	0.142926	0.0249807	0.285178	-0.73651	0.558461	-0.275649	-0.103465	0.19485	-0.550957	-0.581127	0.361411	-0.898789	0.317921	-0.00316604	0.139113	-0.50246	-0.225362	0.501858	-0.679471	0.0067987	0.145378	0.0254365	-0.643241	-0.142824	0.16837	0.295206	-0.237969	0.77266	-0.632918	-0.528785	0.405758	0.831589	-0.480946	-0.578143	0.413775	0.027769	-0.471062	-0.578035	-1.03069	2.6901	-0.550628	-0.530744	0.456687	0.164295	-0.0400591
O70571	PDK4	0.152557	-0.0317429	0.583046	-0.923412	0.219552	-1.28467	-2.30783	-0.251573	0.165672	-0.641874	-0.0407766	-1.57928	-0.472541	0.543985	-0.642128	0.333737	0.904531	0.373168	0.300704	-1.27157	-0.205139	-0.299233	0.740143	0.00850491	-0.244276	-1.89126	-0.571769	-0.122179	-1.22193	-1.45553	0.100294	-1.6879	-0.696694	-0.793216	-0.0633029	-0.34554	-0.851721	-0.430355	-0.0322834	-0.655998	-0.280047	-0.147719	0.695745	-0.579578	0.311599	-2.12995	-1.60401	-1.65344
O70572	NSMA	0.372789	0.0657309	0.0419341	-0.35484	-0.125614	0.229123	-0.153968	-0.485504	-0.414234	-0.356614	-0.653018	0.0371348	-0.0530391	0.0747875	-0.539687	-0.0957866	-0.174167	-0.211654	0.168382	0.180065	0.143328	-0.0549595	0.198928	-0.471338	0.184042	0.191964	0.258331	0.147754	-0.342544	0.107413	0.217743	-0.193922	0.511456	0.658039	0.490904	0.434689	0.490321	0.266382	0.529174	-0.420957	-0.891541	0.951102	0.789396	-0.100965	-0.747992	0.341181	2.14357	0.257007
O70591	PFD2	-0.0322221	0.208111	-0.0957911	-0.24068	0.160582	-0.339306	-0.527976	0.139051	-0.190307	-0.349688	0.0936493	-0.699694	0.0791879	-0.415099	-0.778212	0.381258	-0.690496	-0.423638	-0.979301	-1.41408	0.0511152	0.411206	0.170855	0.210157	-0.843333	-0.978462	-0.563823	-0.237343	-0.962641	-0.755072	-0.151766	-1.25674	0.235558	-0.118454	-0.773684	0.293701	-0.182001	-0.188657	-0.86019	-1.06001	-1.22426	0.321513	1.50193	-0.788476	0.189296	-0.87166	0.523088	0.353463
O77727	NA	-0.380974	0.131807	-1.06208	1.7211	-0.409854	0.6389	0.679609	-0.131343	-1.53929	-1.18372	0.0022946	0.33766	-0.306732	0.753886	0.560015	0.611497	-0.0361044	0.286856	0.948948	-1.31476	0.0591768	-0.174677	-0.0350171	-0.0244921	0.175009	-0.960279	-0.17623	0.202567	0.0167568	-0.4666	3.44934	2.99935	3.00575	3.16605	3.00407	2.96447	2.63344	2.86516	3.088	2.82304	0.176805	0.323564	0.276606	-1.0545	0.27753	0.0410469	0.922097	-0.287256
O88186	GPIX	-0.0871709	0.297539	0.174639	-0.162825	-0.222182	0.0475397	-1.19305	-0.644001	0.0668731	-0.77575	-0.479447	-0.692789	-0.387288	-0.0496321	-0.262616	0.0781338	-0.286485	-0.320565	-0.535018	-0.163012	0.203376	0.184246	-0.615778	-0.0117255	0.239882	-0.480268	-0.217499	-0.0420177	-0.841094	-0.141048	-2.33361	-2.821	-2.09557	-1.97934	-2.6416	-0.113595	-0.924639	-0.461144	-0.520762	-0.953707	0.245365	0.699702	-0.443295	-0.634587	0.132816	-0.0782731	0.56583	0.0238302
O88199	CHST3	-0.412636	0.0237512	-0.147188	0.368165	0.167908	-0.0348951	-0.623465	-0.0884211	0.0274915	-0.0333208	0.116754	-0.439546	-0.456186	0.359786	-0.268358	-0.661963	0.204549	-0.185166	-0.0321046	-0.740996	0.231475	0.229027	0.0703051	-0.0969569	-0.43385	0.145848	-0.148234	-0.188277	0.166605	0.394414	0.44335	0.532499	-0.6319	0.498707	-0.396537	0.392707	0.0417314	0.64308	0.570366	0.350436	-0.628453	-0.0029835	0.437823	0.290693	-0.0970795	0.942657	0.397376	0.505282
O88207	CO5A1	0.000129903	-1.00619	0.882455	-0.612899	0.736503	0.127908	-0.325752	1.58445	-0.619114	0.125692	-0.528693	1.15992	-0.983945	-0.634921	0.395457	-0.648066	-0.51952	-0.720756	-2.20049	-0.275243	0.514795	-0.530945	0.658196	-1.80742	1.16537	-0.523747	-0.688324	1.04294	-0.384282	1.1181	-0.387859	-0.533332	-0.649234	0.127319	0.29362	-1.06844	0.241607	-0.658545	-0.110855	-0.749803	0.547547	0.575908	0.889219	-1.60925	-0.403426	-0.32724	-0.012021	0.799359
O88271	CFDP1	-0.469347	-0.132176	0.240046	0.0927149	0.268763	1.78787	1.5138	2.53206	1.96107	1.71724	2.04235	2.37718	1.92984	2.12667	2.30213	-0.0494718	-0.526783	-0.263411	-0.611099	-0.566208	-0.369906	-0.229949	0.142677	0.218067	0.239111	-0.590437	0.365944	0.461121	-0.661155	0.0716593	1.89035	1.35189	1.49063	1.84911	2.01917	1.82104	1.07986	1.56165	1.47193	1.03324	-1.10518	-0.0808805	1.33772	-0.677149	0.525485	-0.911009	-0.455273	-0.855291
O88291	ZN326	0.241224	-0.014458	-0.041092	-0.298732	0.113059	0.473657	0.0508095	1.06293	0.778659	0.699367	0.239315	-0.0158678	-0.258975	-0.224134	1.0688	0.259049	0.405116	0.909673	0.966042	0.886708	-0.118808	-0.029941	0.231901	-0.32721	0.244058	0.0902271	0.612289	0.341922	-0.429468	0.247705	0.345003	-0.00902405	0.122618	0.43	0.550571	-0.0498991	0.347305	-0.0292146	0.259938	0.940726	-0.177091	-0.174638	0.470598	-0.309993	0.191124	-2.58434	-0.0718926	-0.824763
O88342	WDR1	-0.441536	-0.888201	0.527171	1.32182	-0.519258	-1.30658	-1.7871	-1.05573	-1.25498	-1.47689	0.768192	-0.696319	0.806581	-0.409592	-0.563552	0.163003	0.25155	0.645816	0.666858	-2.00808	-0.474203	-0.138967	0.72891	1.56966	-1.6854	-0.374292	-0.5957	-0.465654	1.96668	1.40098	1.04459	-0.696754	0.755633	-0.561247	-0.291479	0.825204	-1.3415	1.12098	1.0037	-0.0581192	0.165883	-0.157987	-0.0360661	-0.0685086	0.0966781	-0.659523	-1.05961	-1.7835
O88428	PAPS2	0.0778315	-0.104027	0.0182724	0.148243	-0.14032	-4.94496	-4.97724	-3.99716	-3.7055	-4.56605	-4.4798	-4.44702	-4.5679	-4.24685	-4.59393	-4.47316	-4.23947	-4.04062	-4.42701	-4.52699	-0.490851	0.00670316	0.524137	0.00535567	-0.0453445	-3.47581	-3.27806	-2.75251	-3.43507	-3.96221	-3.30276	-4.01285	-3.6872	-2.86848	-3.74005	-0.360231	-0.174236	-0.282469	-0.00906955	0.191466	0.582887	-0.266532	-0.552397	-0.104923	0.340965	-0.0809286	-1.00334	-1.03413
O88441	MTX2	-0.102128	0.446213	-0.266857	-0.0730385	-0.00418903	-0.3557	-0.466971	-0.799853	-0.0773441	-0.141832	0.0134108	-0.144045	-0.183437	0.0412364	-0.830326	-0.107532	0.633336	0.455925	0.821589	0.38053	0.907863	0.435905	-0.0488834	-1.35257	0.0576831	0.306199	-0.508083	0.00403144	0.842587	1.1189	0.246295	0.669373	1.03824	0.266454	1.10555	0.26896	-0.15724	0.769244	1.08379	0.466474	0.207145	-1.16967	0.322972	-0.501136	1.14069	-2.63473	-2.71446	-2.70315
O88447	KLC1	0.463946	-0.0598099	-0.471758	0.0860378	-0.018416	-0.136971	-1.51836	0.383976	-0.0421193	-0.348645	-0.490952	-0.250215	-0.0793175	0.0787606	0.152658	0.0564915	0.013532	0.404927	0.283104	-0.241579	0.372194	-0.490595	-0.866838	0.795441	0.189799	-0.979428	-0.535977	-0.329314	-0.920687	-0.744059	-0.215188	-0.28353	-0.326361	-0.029895	0.162642	0.611577	0.179061	0.476736	0.69441	0.408204	-0.339179	0.107836	1.05136	-1.13041	0.310391	0.995939	1.18142	1.26842
O88451	RDH7	0.00433646	0.0167267	0.0104858	0.146655	-0.178204	-5.40783	-5.10955	-4.83809	-5.07457	-5.61853	-4.44957	-4.66187	-4.61747	-4.32022	-5.26882	-4.71433	-4.73353	-5.18836	-5.40713	-4.74857	0.273072	-0.146575	0.346032	-0.293601	-0.178927	0.340998	-0.0917177	0.464086	0.351047	-0.402462	0.871126	-0.0293265	0.391851	-0.0240629	0.0497051	0.620828	0.374915	0.166408	0.87787	0.0146433	0.533977	-0.0954651	0.548232	-0.660002	-0.326742	0.5937	-0.192235	-1.74167
O88455	DHCR7	-0.228243	-0.271699	0.066816	0.0678434	0.365283	-0.00662318	0.00501229	1.35579	0.913844	0.810714	-1.57386	-1.67619	-1.32707	-1.21447	-1.73197	0.957515	0.360737	0.517862	0.471101	0.417533	0.264795	-0.641273	-0.155905	-0.00679604	0.539178	-0.405217	0.305321	0.0342936	0.230216	0.115521	0.867617	-0.710534	-0.210375	0.509054	1.17178	0.490018	-0.556169	0.443642	0.287478	-0.0636152	-0.0388521	-0.218899	0.557255	-0.315335	0.0158307	-0.248869	-0.425941	-0.247775
O88492	PLIN4	0.0347454	-0.0130085	-0.697743	-0.0911362	0.767142	1.24557	0.970346	0.596896	0.73371	0.523515	-0.383939	1.05826	-0.523611	0.366427	1.10852	0.0875281	0.335226	0.257854	0.219273	0.746614	0.0459807	0.41316	-0.0377587	-1.63626	1.21488	0.97703	1.0071	0.860323	0.746519	1.06414	-0.0132931	0.457831	-0.118277	1.08446	1.45326	0.181723	0.771599	0.374269	0.906002	1.17068	0.277929	0.707754	-0.488584	1.99453	-2.49163	-4.48129	-4.01557	-4.73408
O88512	AP1G2	-0.00469055	-0.00374422	-0.0307489	0.212892	-0.173708	-4.17456	-3.90481	-3.81756	-3.57313	-3.36801	-2.86127	-3.13005	-3.31869	-3.86577	-4.3518	-3.57907	-3.6882	-3.88461	-3.98847	-3.87299	0.0142368	-0.156308	-0.0098926	-0.206918	0.358882	0.555065	0.22596	-0.174741	0.377412	0.159869	0.823762	0.623799	-0.0190638	-0.232215	0.46147	1.92052	1.5381	1.60589	1.32199	1.95314	0.276667	0.989821	-0.178734	-0.471252	-0.616502	0.771811	0.633834	-0.161332
O88513	GEMI	-0.25921	0.0773423	0.118111	0.211361	-0.147605	0.244592	-1.24908	-0.0499888	0.371585	-0.901029	-0.378098	-0.122086	0.19599	0.0964001	-0.800491	-0.916473	-2.14102	-0.8995	-0.0936299	-0.640663	-0.179666	0.0067058	0.276194	0.160756	-0.263991	0.0941613	-0.861365	0.173093	-0.91667	-0.360194	0.873914	-0.383834	0.0789897	0.0621642	0.718386	0.39009	0.464371	0.560805	0.951974	0.698656	-0.95805	-0.586089	1.67566	-0.0698784	-0.0616434	2.15983	2.49229	2.08974
O88522	NEMO	-0.0863937	-0.0215366	-0.0224834	0.135715	-0.00530109	0.19793	0.144663	0.0732197	0.412072	0.159785	0.0973599	-0.0837316	-0.510656	0.0500187	0.0835215	0.281856	0.419339	0.476399	-0.164968	0.282635	0.181396	0.303941	0.308146	-0.945098	0.151614	-1.56544	-1.15464	-0.457056	-1.62642	-1.36048	0.328309	-0.00680533	-0.549416	-0.254417	0.233387	-0.224554	0.0281686	-0.292499	0.774552	-0.922065	-1.54995	0.392031	1.56816	-0.594796	0.184558	0.5246	0.130848	-0.231126
O88531	PPT1	-0.0376971	-0.485929	0.187819	-0.113759	0.449566	0.353289	-0.0403781	-0.243683	0.303518	-0.00531291	0.199543	-0.338768	-0.615543	-0.0917768	-0.0942012	0.365474	0.0630316	0.0513756	0.0436985	0.0513508	0.304723	-0.320067	-0.0151754	-0.268303	0.298822	-0.132994	0.659324	-0.113839	-0.21876	0.736024	0.532316	-0.828583	-0.199289	-0.371053	-0.259752	0.127841	0.350456	-0.0417181	-0.0350084	0.621463	-0.59259	0.456625	0.198682	-0.575409	0.512692	-0.101525	0.353913	-0.0380267
O88532	ZFR	-0.475405	0.236317	0.554186	-0.798878	0.48378	0.175842	-0.0102383	0.1499	0.238674	0.103408	0.0424627	0.290027	-0.305194	-1.01468	-0.0944972	-1.0937	-0.680178	-0.688106	-1.48827	0.290981	0.35076	0.541849	0.427494	-2.14884	0.82874	0.175846	0.667341	-0.0595291	-0.176968	0.282533	0.0602123	1.29583	0.359992	-0.174621	0.958474	0.136918	0.852254	0.201074	-0.00391497	0.939958	-1.79431	0.596877	1.18921	-0.557925	0.566143	-0.0989281	0.512497	0.317626
O88533	DDC	-0.104111	-0.333288	0.10556	0.517912	-0.186073	0.0610712	-1.21957	0.185795	0.0584912	-0.498826	2.47901	2.28287	2.3256	2.20949	2.31489	0.0745524	-0.450516	-0.698359	-0.305305	-0.345854	-0.0908475	0.00101952	0.117765	0.0892931	-0.11723	-1.72623	-1.47999	-2.49108	-2.93492	-1.67864	1.67918	0.922405	0.288387	1.03089	1.17694	2.18596	1.74008	1.8747	2.0008	1.88269	1.45177	-0.372718	-0.349629	0.424056	-1.15348	0.238727	-0.754653	-1.47951
O88544	CSN4	-0.00101041	-0.325778	0.481782	0.482417	-0.63741	-0.808419	-1.60189	-0.544042	-1.34453	-0.454154	0.587823	-0.43808	0.512748	-0.203831	-0.718164	0.174505	-0.438969	-0.22296	0.000757405	-0.593003	0.417836	-0.274349	0.407784	-0.0652057	-0.486065	-2.15593	-0.639562	-0.242152	-1.87134	-0.354331	0.568326	-2.10778	0.472307	-0.748601	-0.473506	0.242316	-0.638516	-0.153552	-0.367086	-0.613078	0.294679	-0.0289113	-0.189349	-0.0971071	0.0206882	0.0812565	0.427192	0.0292455
O88545	CSN6	-0.0859067	-0.132577	0.44284	0.283774	-0.50813	-1.71089	-1.7156	-0.554706	-0.849331	-1.02688	0.244297	-0.446959	0.310556	-0.236026	-0.430764	-0.295916	0.0480139	-0.175407	0.0619032	-0.700335	-0.193109	0.173783	-0.136807	-0.250137	0.406269	-0.55492	-0.466719	0.335193	-0.53855	-0.34799	-0.428152	-0.475224	-0.604369	-0.159671	-0.112529	-0.690411	-1.01809	-0.7033	-0.98194	-0.758968	0.250989	0.048958	-0.237206	0.109351	-0.172092	0.305379	-0.267069	-0.249383
O88653	LTOR3	0.47324	0.485352	0.421616	-1.48167	0.101461	-0.0228432	-0.375627	0.107213	-0.0460768	-0.22528	-1.46777	-1.1276	-1.45336	-1.31371	-1.12892	-1.777	-1.96107	-1.9951	-1.96559	-2.37922	0.055674	-0.25182	0.0759942	0.132841	-0.0126889	-0.544566	-0.508336	-0.382245	-0.391037	-0.660578	-0.771083	0.271904	-0.802723	-0.063857	-0.545379	0.122887	-0.553805	-0.493368	0.173603	-0.758182	0.304157	-0.865909	0.890516	-0.748634	0.41987	1.16939	1.71325	1.56627
O88667	RAD	0.0840443	-0.108126	-0.0656353	0.0543079	0.0354093	-0.487162	-0.712122	0.287627	0.366527	-0.736653	0.15035	-0.938521	-0.173525	0.198539	0.346819	0.623012	-0.184378	-0.0136166	-0.327289	-0.718019	0.0018151	-0.0761408	-0.0370687	-0.0364697	0.147864	-0.739613	-0.710582	0.188763	-0.424951	-0.72476	0.0707507	-1.12369	-0.2922	0.346094	0.209888	-0.0454513	0.183559	-0.183234	0.151708	-0.450277	0.446056	0.182521	0.13722	-0.378061	-0.387737	0.12872	0.975924	1.184
O88696	CLPP	0.237181	-0.350931	-0.378899	0.921819	-0.429169	-0.21009	-0.283314	1.07935	0.7772	1.7447	0.445596	1.06864	0.87342	1.1372	1.37224	0.328567	-0.165011	0.163325	1.38148	1.97717	-0.475776	-0.235962	0.460891	0.694305	-0.443458	1.31163	1.11777	0.746368	0.373556	0.923863	-0.829114	0.023513	-0.195449	-0.291681	-0.299979	-1.13759	-2.06354	-1.83297	-1.81723	-2.39738	0.346575	0.0932874	0.238354	-0.493473	-0.184744	0.0178386	-0.841823	0.58808
O88700	BLM	0.102586	0.105502	-0.15725	-0.123451	0.0726137	-7.49183	-7.72083	-7.54359	-7.80285	-7.90093	-1.28753	-1.10835	-1.14715	-0.904824	-1.07167	-7.61123	-7.73938	-7.66511	-7.42451	-7.39624	0.17962	-0.519759	0.796439	0.223671	-0.679971	-1.47106	-1.03803	-1.20459	-1.70658	-1.29763	0.517902	-0.040313	0.455489	0.88704	0.492529	1.20668	-2.41404	0.868168	0.77226	-0.752778	-0.236411	-0.368493	0.526569	-0.831243	0.909578	-0.174317	0.705953	0.0271161
O88736	DHB7	-0.362188	0.0204796	0.347545	0.17772	-0.183556	-0.0694024	-0.982725	0.169983	0.0221859	0.263802	-0.201514	0.215609	0.071719	0.444115	0.151177	-0.01628	0.515827	-0.171412	0.154945	0.221595	0.677332	-0.477166	0.363721	-0.193267	-0.37062	-0.0363624	-0.555591	0.804058	0.368092	-0.523858	-0.0347502	0.414106	0.0137336	0.715093	0.536411	-0.260809	-0.144252	0.291333	-0.0324994	0.606613	0.0283214	-0.831058	1.24344	-0.338425	-0.102282	0.253386	0.208444	0.837624
O88746	TOM1	-0.144597	0.0204699	0.0126973	0.329765	-0.218336	-0.955757	-1.40584	0.214961	-0.0682384	-1.08805	0.0226428	-1.13414	-0.106884	-0.226605	-0.243341	0.462969	-0.157671	0.0129815	-0.500805	-1.37985	0.17877	0.0635816	0.235761	-0.0161431	-0.461969	-0.893716	-0.425741	-0.0649484	-0.418913	-0.94351	0.315102	-1.15736	0.186548	0.37316	0.160539	0.0234908	0.108649	0.100053	-0.0539405	-0.821716	-1.31426	0.672866	0.240383	-0.352383	0.753395	-0.131691	-0.753646	-0.294832
O88783	FA5	0.24427	0.851866	-0.629412	-0.613304	0.14658	-2.55442	-3.9018	-2.54888	-2.98249	-3.52404	-2.72643	-3.09191	-2.83616	-2.39493	-3.14165	-2.33614	-2.15189	-2.56823	-2.29191	-2.34582	0.0404343	-0.0342705	0.107078	-0.0973541	-0.0158878	-2.04863	-1.75873	-2.40669	-2.45089	-1.96137	-2.6845	-1.94436	-2.79718	-2.17283	-2.62648	-2.12382	-3.02021	-2.41947	-2.38003	-2.73653	-0.355148	-0.386084	0.122773	0.505784	0.112675	-0.51909	1.36881	0.866216
O88792	JAM1	-0.177102	0.243723	-0.161862	0.213425	-0.118183	-3.37201	-4.29978	-2.70746	-3.09278	-3.41559	0.346824	-0.109431	0.222634	0.480238	0.649976	0.396841	1.21295	0.44564	1.2173	1.102	-0.249632	-0.218311	-0.117197	0.0639976	0.521142	0.304551	-0.380977	0.344115	-0.667818	-0.160527	3.56509	3.3106	3.3894	3.42356	3.62078	0.341819	-0.639938	0.516582	-0.104043	-0.42646	0.0370346	0.30291	-0.126784	-0.390945	0.177784	1.38794	1.17317	1.48598
O88811	STAM2	-0.0260196	-0.483646	0.173473	0.385068	-0.0488753	0.537548	0.239632	0.60118	0.584216	0.291343	-0.14837	0.306999	-0.370881	-0.223751	0.333024	0.182702	-0.172146	-0.0218575	-0.0460953	-0.163386	0.0459251	-0.144199	-0.0925676	-0.137451	0.328293	-1.07955	-0.513973	0.514304	-1.17247	-0.346382	0.700118	-0.265782	0.554628	0.715448	-0.349402	1.05323	-0.28418	1.14506	-0.366121	-0.93918	-0.514392	0.081495	0.246119	-0.088514	0.275292	-1.79019	-0.195219	-0.937816
O88842	FGD3	0.274206	-0.44178	-0.0366731	-0.162666	0.366914	-0.722171	-0.808459	-0.423626	-0.221275	-0.676822	-0.328968	0.453264	-0.417009	0.31036	-0.407315	-0.260323	0.503394	-0.174265	0.354014	-0.0342594	0.303606	0.143134	-0.108395	-0.256451	-0.0818944	0.450891	0.33815	0.0538794	0.465461	-0.212838	0.234783	0.654084	-0.319413	-0.0736887	0.191959	0.335556	0.225724	0.54803	0.166397	-0.00183571	0.511274	-0.351955	0.589401	-0.327632	-0.421088	0.159841	0.420678	0.912889
O88844	IDHC	-0.152205	-0.860154	0.573829	1.18918	-0.75065	-1.9612	-2.54861	-0.326118	-1.34865	-2.95186	0.497637	-0.586851	0.779184	-0.422134	-0.616706	0.651832	-0.331661	-0.136847	-0.300057	-1.02175	-0.182217	-1.47395	0.4676	1.0301	0.158468	-2.09513	-2.14651	-1.17906	-1.87227	-2.20121	0.426449	-0.613208	0.294303	0.182491	-0.416831	0.603617	0.489678	-0.441206	-1.24364	1.52547	1.298	-0.608258	-0.691775	0.26496	-0.262929	0.623649	-0.0636326	-1.32972
O88879	APAF	-0.714174	0.0681321	-0.333443	0.224711	0.754773	1.3816	0.810872	1.57558	1.24487	0.740445	0.240812	0.637689	-0.33832	-0.436237	0.346865	0.432958	-0.0483901	0.304258	-0.31335	0.0818845	0.505415	-0.399593	-0.206943	0.00535992	0.0957608	1.19978	0.678611	1.09988	0.271912	1.38489	0.273766	0.268427	-0.346225	-0.429069	0.44557	0.271128	-0.64954	-0.0860588	-0.576174	-0.0054135	0.5269	0.771285	0.18313	-1.51025	0.0289388	-0.597492	0.53912	1.01049
O88939	ZBT7A	-0.418904	0.0525527	0.559799	0.058401	-0.251848	-0.354681	-1.11266	0.359814	0.258883	0.00533351	0.340019	-0.239453	0.0121646	0.524603	-0.948267	5.52451	4.83141	4.99975	4.75004	4.37843	-0.00123197	0.0452344	0.010593	-0.216889	0.162294	0.609511	0.565395	0.0933313	0.0363482	0.422516	0.753778	0.349053	0.937882	0.844256	0.964429	0.501503	0.531421	-0.0706769	0.137702	0.555434	-0.570984	0.217437	0.328416	0.0982869	-0.0731552	-0.295755	-0.489293	0.122149
O88947	FA10	0.122219	-0.0309889	0.108373	0.0921513	-0.291754	0.223277	0.128961	-0.304073	-0.120546	0.0472503	0.337416	-1.00536	-0.420465	-1.07392	-0.906682	1.02197	0.10168	-0.899468	-0.243818	-1.14721	0.159769	0.910002	0.12776	-0.912339	-0.285193	0.820476	0.123478	0.655345	1.38948	0.799426	0.0158033	1.00206	1.24434	0.926709	1.25119	0.722883	-0.176574	0.720507	0.192087	0.118606	-1.805	-0.0041452	0.915333	-0.308961	1.20277	0.632134	-0.0509203	-0.332479
O88958	GNPI1	0.215558	0.357299	-0.44048	-0.380697	0.24832	-2.07372	-2.47607	-1.62267	-1.78911	-2.41426	-0.987626	-0.642561	-1.35906	0.237852	-0.664766	-0.850145	-1.06549	-1.13364	-0.999547	-1.21494	0.113988	-0.0900371	0.252911	-0.00209005	-0.274772	-3.78201	-3.37504	-3.50217	-4.57081	-3.64717	-0.559005	-0.763216	-0.464733	-0.558358	-0.333155	-0.172647	-0.467912	0.0511231	0.22854	-1.1709	1.02348	0.548917	-2.67927	1.05908	0.0477956	1.02438	-1.40319	-1.76318
O88986	KBL	-0.169125	-0.521307	0.0539638	0.356752	0.279717	-0.267206	-0.708467	-0.120608	-0.0793836	-0.229999	-0.0119624	-0.517281	-0.273306	-0.483752	-1.09188	0.4231	-0.445405	-1.16878	-0.371284	-0.937864	0.630176	-1.37385	-0.0593268	0.862429	-0.0594263	-1.93432	-1.23634	-1.22791	-1.72812	-1.19306	0.112987	-0.975967	-0.173639	0.289382	-0.713161	0.702042	0.357317	0.683187	0.444454	0.202066	1.15859	0.152104	-1.05452	-0.071758	-0.184413	0.555755	-0.597548	-0.73704
O88990	ACTN3	-0.211176	0.401593	0.0438188	0.159127	-0.393364	-0.566373	-0.733846	-0.447533	-0.421762	-0.757557	-0.227273	-0.0472935	0.141259	0.390525	-1.23513	0.664745	0.235114	0.538689	0.46899	-0.163213	0.431723	-0.209239	0.129444	-0.23988	-0.112048	-0.65216	-0.194887	0.0619463	-0.868436	0.025659	0.361161	-0.844228	0.302608	-0.134751	0.150102	0.546823	-0.870856	0.65776	-0.332061	-1.19277	-0.428855	-0.0724716	1.4151	-0.794385	-0.119385	-0.00717718	1.45695	1.18429
O89017	LGMN	-0.0869114	0.227923	0.0846961	0.545699	-0.771406	-0.617049	-1.5898	-0.627312	-1.14766	-1.87915	-0.603729	-0.606859	-0.507961	-0.862897	-2.32178	-1.70281	-1.11615	-1.94777	-2.02611	-1.7256	0.111565	0.0215595	-0.065198	0.113135	-0.181061	0.329331	0.880339	0.488883	-0.299791	0.685982	-0.304052	-0.10331	0.0333689	0.0572453	1.18264	0.306357	-0.447278	-0.0591718	0.0832584	-0.0770518	-1.27983	0.166231	2.07937	-0.800427	-0.16534	1.0834	1.34794	1.07755
O89020	AFAM	-0.401628	0.10906	-0.105741	0.187653	0.210656	-0.0092324	-0.507985	-0.153065	-0.288965	-0.138447	0.397286	0.489492	0.358842	0.527903	-0.0270171	5.39645	4.887	5.00702	4.92236	4.53119	0.0796672	-0.562433	0.325446	0.0517053	0.105615	0.576933	0.66283	-0.321396	-0.720815	0.0509203	4.60413	4.13973	4.44936	4.3505	4.32561	-0.138813	-0.305247	0.234876	0.171941	-0.437241	0.683677	-0.749918	-0.359932	-0.833689	1.25986	1.88783	0.156013	2.05128
O89023	TPP1	-0.0690684	0.0214452	-0.611964	0.0933491	0.566239	-0.588698	-0.957827	0.390933	-0.14178	-0.684591	-0.564997	0.000758795	-0.240339	-0.109409	-0.105043	-0.623125	0.0606673	-0.108458	0.0987381	-0.332758	0.530055	0.0637	0.160049	-0.279299	-0.474505	-0.606042	-0.937729	0.122995	-0.703266	-0.00723161	0.249687	-0.455832	-0.588199	-0.855661	-0.968953	-0.385413	-0.758548	-0.578157	0.236557	-0.6333	0.446956	-0.0190446	-0.103693	-0.343796	0.019577	1.27231	1.13171	1.97476
O89032	SPD2A	0.0926435	0.160154	-0.353784	0.0410719	0.0599148	0.528305	0.550936	-0.185544	-0.362837	-0.272015	-0.351796	-0.268879	-0.904715	0.399387	0.507023	-0.849395	-0.432198	0.106135	-0.328819	-0.192853	0.0898198	-0.309598	-0.0448627	0.321337	-0.0566963	-0.492607	-0.571018	-0.285086	-0.266293	0.42527	-0.282365	0.0805111	-0.328744	-0.389269	0.179213	-0.303863	0.152898	-0.503442	-0.261157	0.483065	-1.06193	0.370358	0.814919	-0.274527	0.151176	-0.825841	-0.735282	-1.00362
O89050	MKLN1	0.0436238	0.0721863	-0.0799139	-0.284059	0.248163	-3.44825	-4.16486	-2.65727	-3.75542	-3.81897	-0.422574	-0.638953	-0.589282	-1.38974	-0.622924	-0.655384	-0.520808	-0.349392	-0.518479	-0.673485	-0.40297	-0.264497	0.317406	-0.117975	0.468036	-0.485915	-0.173168	-0.225144	0.17436	0.500547	0.0385132	0.0822023	-0.578254	0.62936	0.833468	1.65107	1.23916	1.67204	1.4932	1.48552	-0.1562	-0.137609	0.290401	-0.266259	0.269667	-2.53312	-2.15335	-2.3729
O89051	ITM2B	0.148945	-0.091199	-0.135304	-0.00566399	0.0832218	-3.13957	-3.84859	-2.62367	-2.32436	-2.86939	-2.79986	-3.25626	-3.31462	-2.25814	-3.10826	0.0975307	-0.122932	-0.252163	-0.37139	-0.592819	-0.00262837	0.0358417	0.219267	0.016881	-0.269361	-0.227041	0.294863	-0.0401881	-0.558838	0.184258	-4.84493	-4.31611	-3.85935	-3.86915	-4.39357	-3.73497	-2.34877	-3.23406	-2.38768	-1.83288	-0.299186	0.53274	1.04036	-0.472014	-0.8019	-0.223296	0.962152	0.223233
O89084	PDE4A	-0.0670797	-0.132753	-0.558521	0.45852	0.299833	0.546931	-0.100492	0.382515	0.534506	0.419503	-0.19351	0.523419	-0.353524	-0.000748709	0.322986	-0.0332925	0.121795	-0.212016	-0.23564	0.195722	-0.178739	0.0523592	-0.540456	-0.161322	0.828158	0.671461	0.884032	0.24629	0.734904	0.883138	0.115052	0.973082	-0.552596	1.12416	0.878616	0.404946	0.0388428	0.239311	1.07501	1.1217	0.0799523	0.369054	0.143166	0.0995056	-0.691677	0.588873	-0.329364	-0.0282009
O89086	RBM3	0.0314599	-1.08423	0.465404	0.61971	-0.0323461	-1.26946	-1.34546	1.07723	-1.23826	-1.28176	0.689244	0.700125	-0.0390559	0.547581	0.757946	0.204774	0.695431	-0.00713599	1.62923	0.919146	-0.0301068	0.0663969	0.0656348	0.0287414	-0.130666	-5.39651	-5.11635	-4.49978	-5.6687	-5.14267	-0.140564	-1.13484	-0.277612	-0.494582	-1.01542	0.131261	-0.569405	-0.173999	-0.081228	-0.448407	-0.986139	1.33487	1.70643	-1.80049	-0.254662	-0.652724	1.09161	0.224995
O89090	SP1	-0.5462	0.248002	0.0736105	0.459111	-0.234524	2.14564	1.68842	2.39594	2.21536	1.78322	2.41451	2.27059	2.12593	2.37438	2.35369	-0.00762676	0.427106	-0.0402409	-0.140076	0.171043	-0.146329	-0.0633651	0.115628	0.0807563	0.0133093	-0.460124	0.442524	0.458859	-0.54447	-0.12115	0.668075	0.0634488	0.387393	0.386336	0.404637	0.183904	0.0445513	0.0401845	0.0326318	0.0172586	-1.75433	0.631338	1.21472	-0.230127	0.138404	-0.0936643	1.25363	-0.0366492
O89110	CASP8	-0.259166	0.141436	0.218368	0.274708	-0.375346	0.218108	-1.42454	0.536325	0.0562309	-0.136805	-0.0900028	0.328204	-0.655478	0.452217	-0.198092	1.93944	1.37511	1.58989	1.47279	1.49536	-0.296207	-0.612961	0.476024	0.56177	-0.128626	-0.0402826	-0.500135	0.203273	-0.0362535	0.75285	-0.0642129	0.719276	0.251044	0.649094	0.833068	0.263271	-0.253507	0.194475	0.0990814	0.407544	-0.345483	0.167623	0.855029	-0.491746	-0.185422	-0.285383	-0.917482	-0.621839
O89116	VTI1A	-0.00775555	0.00837796	-0.134181	0.0765257	0.0570331	-0.430686	-0.975378	-0.586584	-0.238045	-0.349428	-2.63697	-2.49923	-2.47419	-3.14379	-3.53685	-0.878194	-1.27484	-1.29718	-1.38252	-1.43943	-0.168417	0.299943	-0.0537972	0.444087	-0.521816	-0.614565	0.0239148	0.214837	0.375046	0.325842	3.41511	2.9822	3.0841	3.03131	3.43821	0.102413	-0.547335	0.339186	0.512681	0.25591	-0.411114	-0.739904	0.774417	-0.736192	1.11279	-0.259002	1.09127	0.417249
P00015	CYC2	0.0584719	-0.124091	-0.0441232	0.00681467	0.102927	-1.6353	-3.18774	-1.23982	-2.34942	-2.37286	-1.18228	-0.175677	-1.34488	-1.10501	-0.11667	0.402121	0.509519	0.5819	0.62539	0.34026	-0.122617	0.0994661	0.175767	-0.034071	-0.118545	-1.34336	-1.86242	-1.59966	-2.37281	-1.76498	-1.22884	-2.22105	-2.00068	-1.99618	-1.95383	0.00679966	-0.481708	-0.583433	-0.834908	0.135583	-0.254238	0.0630744	0.114998	0.00717628	0.0689888	-0.15273	0.37592	0.973663
P00158	CYB	-0.118336	-0.230854	-0.0449475	0.508604	-0.114467	-0.695689	-1.28517	-1.51982	-1.87972	-2.06276	-1.60809	-1.38867	-1.03306	-0.137264	-1.92364	-1.71779	0.353021	-0.781549	0.105853	0.191037	0.0774365	0.000109097	0.267099	-0.577531	0.232887	1.02241	0.954139	-0.163828	1.051	0.0421728	-0.09919	0.777489	0.654803	2.06731	1.34942	0.885153	0.750771	-0.179034	0.555769	0.592087	-0.54369	0.171612	0.64368	-0.278467	0.0068639	-3.14753	-2.74501	-2.5198
P00329	ADH1	-1.24007	-1.22254	2.50722	1.21594	-1.26054	3.65022	3.76124	0.713614	1.48204	1.82535	1.82633	-0.0230348	1.58342	-0.189706	-0.510251	1.42875	-0.720823	-0.383613	-0.819829	-1.3906	-1.38496	0.133871	1.86763	-0.0203963	-0.596141	3.0894	-0.31721	-1.33766	3.76276	-0.105394	1.34282	-0.981954	0.455567	-0.979262	-0.634922	0.763201	2.63813	-0.0974189	-0.414245	3.8708	0.131727	0.615166	-1.22789	0.646744	-0.165744	0.175325	-0.616947	-0.273726
P00366	NA	-0.43881	0.142512	-0.050996	-0.0477438	0.395038	-0.101806	-0.327763	-0.381692	-0.115338	-0.454471	-0.559476	0.19596	0.0950633	-0.0766716	-0.777022	-0.486204	-0.203226	0.185512	-0.683422	0.0336342	-1.7427	0.230284	0.103087	0.656697	0.75263	-2.6236	-2.90686	-2.30078	-3.30066	-2.84601	-1.89842	-2.55983	-2.12936	-2.79224	-2.48932	-1.39969	-1.74999	-1.46242	-1.25239	-1.67673	1.85171	-0.547265	-1.35296	0.713583	-0.665062	1.42605	-1.9626	-2.82725
P00375	DYR	-0.0785739	-0.0340342	-0.00265434	0.235592	-0.120329	-1.79833	-2.32265	-1.98868	-1.0907	-1.57245	-2.19091	-1.62551	-2.24189	-1.86485	-2.39115	-1.42366	-1.74312	-1.73466	-2.22072	-1.54681	0.132283	0.118043	0.243641	-0.479169	-0.0147983	-2.80416	-1.91729	-2.12946	-2.64125	-2.03739	-1.80131	-2.95118	-3.03049	-2.73335	-2.39689	-2.89865	-2.8979	-2.02365	-2.40261	-2.39368	1.13358	-0.167923	0.16957	-0.453024	-0.682206	1.07026	-0.304267	-1.05309
P00493	HPRT	-0.188187	-0.644735	0.571726	0.0888835	0.172312	-0.814623	-0.612186	0.506079	0.136048	-0.100873	-0.495773	-0.5322	0.010664	-0.266833	-0.680641	3.20987	3.10038	3.09613	3.13549	2.98896	0.355615	-0.181395	0.15519	-0.14756	-0.181849	-0.0405395	0.349314	0.495395	0.421356	0.80095	0.827885	0.174718	0.289808	0.743545	0.254939	-0.21303	0.461205	0.367129	0.16374	0.563972	-0.12161	0.575952	-1.06354	0.579909	0.0292879	0.425487	-0.241719	1.14521
P00683	RNAS1	-0.062723	0.00513594	-0.180374	0.0739843	0.163976	-3.38767	-3.65336	-2.72371	-2.93053	-3.14208	0.100174	-0.952181	-0.136977	-0.333953	-0.50944	0.673183	-0.261523	0.195654	0.106597	-0.288558	0.097809	-0.514783	0.309563	0.031512	0.0758999	0.058977	-0.201346	-0.347987	-0.754633	-0.926256	0.366985	-0.518305	0.321069	0.0275098	-0.654247	-0.571724	-0.60855	0.100153	0.154965	0.1467	-0.254463	-0.367626	0.529682	-0.346148	0.438555	0.195625	-0.199565	0.494849
P00688	AM2A5	-0.705519	-0.0243783	0.0646074	0.441653	0.223638	-0.811651	-1.51123	0.168463	0.344928	-0.958804	0.184874	-0.166512	-0.0140726	0.342179	-1.07258	-0.0879607	-0.125503	-0.107038	0.0840587	-0.453277	-0.201005	0.227106	0.521935	-0.323721	-0.224315	0.482022	0.495512	0.391384	-0.435637	0.0936259	0.738077	0.47553	0.379215	-0.219032	0.682319	0.247837	-0.290831	-0.257767	-0.417857	-0.469701	-0.747364	-0.377077	0.293478	0.0174533	0.81351	0.407381	0.884384	-0.161661
P00767	NA	0.198073	0.305678	0.148902	-0.467168	-0.185485	-0.025198	0.552232	0.0352112	0.116815	0.00556238	-0.421611	0.401119	-0.0245052	0.143785	0.182818	-0.212689	0.100835	0.433617	0.476636	0.495535	0.51574	0.0972107	0.407283	-1.51245	0.492215	-0.153557	0.754268	-0.249286	-0.268004	0.470017	-0.778413	-0.0670728	0.122503	0.432881	0.422946	-0.0167062	-0.187031	0.0397666	0.330551	-0.0835233	-0.863263	0.782916	0.722463	-0.90163	0.259515	-0.355824	0.375013	0.613608
P00920	CAH2	-0.230205	0.390014	0.0503742	0.373026	-0.58321	-0.225584	-0.375594	-0.98486	-1.26816	-1.72183	0.0992432	-0.530831	-0.516698	-1.25474	-0.539607	-0.411061	0.567202	-0.575943	-1.56772	-1.18776	-0.107772	0.231638	0.043125	0.0688291	-0.235821	0.644926	-0.173093	0.527914	-0.63318	0.470054	0.339559	-0.419341	0.276504	0.493006	0.605012	2.34155	2.06806	2.2049	2.35738	1.97762	-0.316158	-0.302941	1.96688	0.0554869	-1.40326	0.612825	2.06507	0.588869
P01592	IGJ	0.273414	-0.526121	0.713291	-0.972726	0.512142	0.827051	0.404187	0.686918	0.85481	1.47026	-0.600556	-1.1793	-0.356902	-0.394191	-1.29301	0.312546	-0.761532	-0.303157	-0.871273	-0.421753	0.0375473	0.192565	-0.215515	-0.167723	0.153126	-0.732395	-0.843282	-0.971554	-1.14957	0.190138	-0.708306	-1.70573	-1.44601	-0.659479	-0.545527	-1.94809	-1.81732	-1.73727	-1.44767	0.0426209	-1.4466	-0.201931	1.66581	-0.488768	0.471494	-0.956063	0.789628	0.474548
P01630	KV2A6	0.015476	-0.109356	-0.608669	-0.235184	0.937732	-4.47701	-5.82733	-5.18728	-5.26208	-5.02947	-4.54435	-5.21261	-4.88165	-5.08604	-5.53443	-4.82252	-5.18417	-4.71333	-4.5434	-5.22289	0.0625773	-0.338972	0.0595373	0.439125	-0.222267	-0.0496935	-0.148337	0.251467	-0.629898	0.771524	0.136184	0.752544	0.40827	0.532002	0.544046	0.298264	-0.487651	0.320565	0.833202	0.991707	-0.274402	-0.258305	0.617245	-0.146232	0.0616941	0.0513363	1.06974	0.199772
P01631	KV2A7	-0.21402	-0.119167	0.215868	0.475108	-0.357789	-0.121564	-0.286929	0.309663	0.307197	0.165537	-3.8181	-3.41984	-4.06885	-3.54851	-4.15815	0.745739	0.683417	0.799391	0.776433	0.742476	0.109572	0.0222577	0.106994	-0.0495967	-0.189226	0.622951	0.614993	1.07239	0.688023	0.961683	-3.67433	-4.36011	-3.76828	-4.16718	-2.9867	-0.865995	-0.651758	-0.767705	-0.358916	-0.352316	-0.564828	0.0649408	0.928138	-0.298853	-0.129397	-0.781714	0.123468	-0.410439
P01633	KV5A1	-0.191869	-0.324457	0.0701161	0.0985214	0.347689	0.382751	-1.15741	0.365884	0.516927	-0.682268	-0.229733	0.333154	-0.323595	0.728718	0.121544	-0.453025	-0.331031	-0.0891873	0.47326	-0.212268	-0.0824694	-0.240489	0.44064	0.225105	-0.342786	-0.458196	0.564765	-0.104089	-0.238237	-0.391609	-0.104431	0.428578	-0.400648	-0.319427	0.502514	-0.30704	0.174148	0.273384	0.509038	-0.228767	-0.735697	0.144404	0.941426	-0.422132	0.071999	-3.56155	-2.6895	-3.35178
P01635	KV5A3	-0.0894261	-0.263839	0.353901	0.177569	-0.178205	-0.556888	-0.988449	-0.343816	-0.907858	-0.250836	0.174498	-0.924473	-0.00145964	0.0491589	-1.25883	1.03891	0.0581115	0.507325	0.335065	0.397246	-0.417175	-0.218914	0.354008	-0.455362	0.737444	1.01578	1.16688	0.640388	0.152886	1.3304	0.0699066	0.548063	0.707145	0.530765	0.30767	0.820253	0.575643	0.693141	0.738631	0.722915	-0.201808	0.057338	0.233427	-0.0708291	-0.0181275	-3.49526	-2.85255	-3.606
P01636	KV5A4	-0.207094	0.038711	0.0644679	0.433973	-0.330058	-0.654356	-0.88684	-0.355565	0.15008	-0.095124	-0.101813	0.0174873	0.238986	-0.440639	-0.791237	-0.136229	-0.664117	0.0900584	-0.311013	0.016505	0.124968	0.161649	-0.15934	0.347161	-0.474438	0.404849	-0.0949963	0.459089	-0.241722	-0.451442	-0.18382	0.297042	-0.52491	0.68093	0.0268335	-0.60341	0.109691	-0.352649	0.538992	0.314451	-0.339877	-0.00933876	-0.264542	0.363557	0.250201	-0.175231	-0.0955238	0.106278
P01637	KV5A5	-0.101161	0.109286	0.219745	-0.327546	0.0996763	-0.428668	-0.822395	0.330079	0.402601	-0.135106	-0.376578	0.0411412	-0.548017	-0.591694	-0.802149	-0.478585	-0.388947	0.122263	-0.55397	-0.495626	0.374628	-0.590572	-0.114562	0.539906	-0.2094	-0.358595	0.120038	0.111207	-0.552976	-0.522733	-0.303762	-0.554743	-0.321074	0.465015	0.541835	-0.390144	-0.664641	-0.0626956	0.851556	0.524215	-0.665208	-0.357437	1.22879	-0.668764	0.462619	1.06069	1.54388	0.174547
P01639	KV5A7	0.0465071	0.00901299	0.17091	-0.130194	-0.0962362	-0.323706	-0.980776	-0.404646	0.0310596	-0.89875	0.16945	-0.806623	0.145876	0.248256	-0.853013	-0.0481055	0.0350091	-0.373784	-0.418829	0.0867665	0.221043	-0.447516	0.385209	-0.439074	0.280338	0.485761	-0.484845	0.0943944	-0.456104	-0.291689	0.11419	-0.147025	-0.4261	0.763859	0.396789	0.298457	0.124992	-0.0735393	0.24676	0.134497	-0.168163	-0.0707984	0.51087	-0.310388	0.0384791	0.728876	-0.363756	0.24997
P01643	KV5AA	0.0859205	-0.369672	-0.289761	0.195934	0.377578	-0.125232	-1.21402	0.0234646	0.467088	-0.164537	0.126158	0.402668	-0.563752	0.152014	-0.375565	0.23285	-0.011345	-0.122328	-0.370165	-0.441802	0.278909	-0.214221	-0.220141	0.28674	-0.131287	0.118583	0.461715	-0.609863	-0.62498	-0.485649	-0.0755372	0.162553	-0.129741	-0.137781	0.623972	-0.0700508	-0.0520975	-0.69566	-0.156432	0.435424	-0.301904	0.287981	0.635358	-0.300565	-0.320869	0.309134	0.339407	0.408156
P01657	KV3A5	-0.167374	-0.0555529	0.265933	-0.0952602	0.0522536	1.07846	1.16564	2.11133	1.88763	1.66248	2.17231	2.11534	2.01448	2.02162	1.55608	1.53898	1.8167	1.7537	1.76202	1.02403	0.111032	0.107433	-0.145106	0.0499471	-0.123307	0.667858	0.0996173	0.757722	-0.36649	-0.265252	3.22036	2.88789	2.92973	2.72861	3.26435	3.46216	2.58924	2.7974	2.76732	1.56951	-0.0904768	0.209804	-0.281233	0.048863	0.113043	-2.85664	-2.11542	-2.26702
P01660	KV3A8	-0.648551	-0.0573564	0.108616	0.264775	0.332517	-0.672717	-0.657201	-0.0972582	-0.0279459	-0.849719	1.21319	1.56768	1.25627	1.16396	0.774475	-0.416256	0.23672	-0.221009	-0.042463	0.168824	0.0597323	-0.0328449	-0.465293	0.454911	-0.0165052	0.0211871	0.93812	1.06687	0.359545	0.90706	1.18382	0.311881	0.095152	0.159513	1.29924	-0.0269372	-0.276391	0.630144	0.0264217	0.246744	0.307919	-0.563459	1.17861	-0.363694	-0.559377	1.29361	2.01831	0.314661
P01662	KV3AA	-0.133019	-0.399377	0.28527	0.567489	-0.320363	-0.555559	-1.04614	0.216383	-0.366865	-0.57437	0.527711	-0.0062701	0.364048	-0.251144	0.135286	0.114753	-0.345418	-0.0827587	0.245781	-0.0853355	0.0424671	0.157633	-0.061116	0.0738932	-0.212877	-0.662641	0.387828	0.0143936	-0.409632	0.654833	0.0214266	-0.269596	-0.586809	0.660522	0.65447	0.503849	0.276676	-0.0326532	-0.462497	0.558601	-0.790665	0.219936	-0.0552904	-0.316203	0.942223	3.14007	3.13094	3.08119
P01786	HVM17	-0.509709	0.210157	0.201316	0.174152	-0.0759167	1.0152	-0.0643592	1.03038	0.986143	0.441677	1.29675	1.82932	1.20925	1.06687	0.573846	2.3455	1.20727	1.59699	1.31579	1.27604	0.162533	-0.353465	0.221841	-0.205923	0.175014	1.97018	2.49186	2.81534	2.17923	2.61266	-0.717068	-0.619116	-0.722838	-0.189846	0.04302	1.03869	1.04427	1.12508	0.835709	1.5365	-0.491053	0.483422	1.2106	-0.963004	-0.239968	-0.647879	1.04367	-0.49759
P01796	HVM27	0.154387	0.173692	-0.0725308	0.0935166	-0.349065	-3.01542	-3.09391	-2.69261	-2.51656	-3.0227	-2.43352	-3.0466	-2.77868	-2.97257	-2.82408	-3.39191	-2.88097	-2.79607	-3.16382	-3.03019	0.115114	-0.499924	-0.0721317	0.529686	-0.0727446	0.0981646	0.695834	0.718058	-0.364214	-0.0904621	0.729573	-0.235181	0.505554	-0.231357	0.399949	-0.300269	-0.562947	-0.464418	0.236616	0.175403	-0.189844	-0.081329	1.14171	-1.58561	0.715074	2.12433	2.37818	2.26751
P01806	HVM36	0.242211	-0.12381	0.144952	0.635508	-0.89886	-0.882982	-1.17281	-0.117673	-1.12281	-0.921374	-0.494934	-0.494819	-0.299472	-0.190829	-0.5713	-2.82348	-2.72674	-2.75013	-3.04204	-2.77266	0.290807	-0.0600507	-0.679728	0.32666	0.122312	0.05049	0.514693	0.672527	0.0131619	0.73141	-1.64343	-2.89767	-2.47013	-2.53774	-2.71781	-1.31556	-1.47816	-1.03884	-0.867818	-1.00425	-0.147106	-0.208229	0.574478	-0.402149	0.183005	-2.29846	-1.96028	-2.08481
P01831	THY1	-0.0475848	-0.164386	0.144733	0.302132	-0.234894	-0.498601	-1.13775	-0.0826109	-1.03396	-1.04975	-0.185845	-0.761137	-0.84846	-0.249153	-0.814341	0.434477	0.437432	0.279848	0.257993	0.268282	0.124445	-0.0518333	0.0013739	0.0237166	-0.097702	2.68396	2.84466	2.45144	2.15501	2.72488	2.0645	1.78089	1.74101	1.84996	2.06598	1.61986	1.64627	1.53268	1.7459	2.2944	0.064696	0.183498	-0.532851	0.159272	0.125385	-0.00248612	-2.12733	-1.26544
P01844	LAC2	-0.589546	0.205805	0.542873	-0.320048	0.160916	-0.0529836	-1.44686	-0.0528218	0.284294	-0.887863	-0.256575	-0.55436	-0.3909	-0.0435001	-0.344531	-0.411556	-0.323583	-0.110141	-0.787978	-0.676859	-0.407701	-0.173907	0.4098	0.180236	-0.008428	-0.18229	-0.499067	0.117181	-0.189168	-0.415617	0.362477	0.0639688	0.29795	-0.528306	0.10599	0.369405	-1.13416	-0.199815	0.154179	-0.570544	-0.152002	0.111049	-0.0626943	-0.900984	1.00463	0.00334056	0.822119	0.728415
P01863	GCAA	-0.600907	-0.268723	1.19582	0.122306	-0.448494	-0.749237	-0.652413	-0.282531	0.0539012	0.489955	-1.58654	-0.411221	0.71992	1.49617	-1.6339	-0.470604	-0.0209639	-0.674637	-1.41546	0.438011	0.424651	0.14234	1.31824	-0.732001	-1.15323	-1.91943	-1.23487	-0.898354	-1.56151	-1.1772	-0.105004	-0.548883	-0.323546	0.573738	0.0585579	0.721781	0.356558	0.451653	0.368796	-0.116828	1.05584	0.0939608	-1.23268	0.105016	-0.0221448	-1.87957	-1.58202	-1.88097
P01867	IGG2B	0.014685	-1.86304	0.425317	0.934062	0.488979	-0.277635	-0.772996	0.50788	0.0332901	0.118284	1.27002	-0.895191	0.531823	0.472547	-1.08839	1.25804	-0.48967	-1.34852	-0.951024	-0.254959	-0.0610767	-2.18344	0.514614	0.952369	0.777534	-0.968807	-0.849644	0.70562	-0.502064	0.252728	1.33213	-0.178545	0.0859224	0.657814	-0.166738	1.16071	-2.09263	-1.95723	-0.821284	-0.56559	-0.564722	0.253817	1.0209	-0.702358	-0.00763264	0.816014	-0.824466	0.692849
P01872	IGHM	0.104928	-0.177466	-0.147876	-0.142856	0.363271	0.0734064	-0.0135312	0.636838	0.98326	1.0856	0.337664	0.327475	0.240212	0.2092	0.129939	1.69057	0.784216	1.27253	1.34156	1.15244	0.197747	-0.070279	0.0447659	-0.765053	0.592819	-0.45784	1.51257	1.27571	0.232044	1.55201	0.371449	-0.683296	-0.628812	-0.39485	-0.74817	-1.00711	0.605473	-0.178336	0.188198	1.57215	-0.348797	-0.0490065	0.609914	-0.297112	0.0850024	4.00695	3.01582	3.10147
P01902	HA1D	-0.16976	-0.265211	0.285787	0.210539	-0.0613544	-0.834764	-2.19867	-1.06387	-0.386557	0.387747	-3.68779	-3.09648	-3.48025	-3.08294	-4.20346	0.705148	0.416194	0.806938	0.140714	0.279694	0.162694	0.373239	0.451599	0.0766923	-1.06422	0.752506	1.16059	1.42489	0.586938	1.36717	-2.75482	-2.19114	-2.57559	-2.17175	-1.55034	1.03303	-0.511253	0.825719	0.476976	0.376816	0.145968	-0.0160319	0.0388853	-0.0885861	-0.0802354	-1.79353	-0.389385	-1.17177
P01942	HBA	-0.208146	0.0831801	0.388486	-0.0997672	-0.163753	-0.351919	-0.680312	-0.442373	-0.3189	0.232228	0.0723996	-0.688431	-0.0965122	-0.183457	-0.559126	0.461184	0.169102	-0.184986	-0.0990274	0.481893	0.140031	0.0732094	0.443012	-0.222617	-0.433636	-0.498883	-0.155973	-0.255794	-1.67568	0.113953	0.519369	-0.589095	-0.216203	-0.639748	0.00651028	0.562565	0.178564	0.524283	-0.143609	0.790341	-0.21412	0.344947	-0.999561	0.864418	0.00431628	1.32696	1.55257	0.365375
P02104	HBE	0.19149	-0.359553	0.0225396	0.00735921	0.138165	0.279572	-1.23508	0.197427	0.47137	-0.457584	0.596501	0.161386	-0.507044	0.392313	-0.607301	-0.170438	-0.212938	0.31033	-0.323008	0.459234	-0.0948478	-0.170027	0.135777	0.51297	-0.383872	-5.36063	-5.26225	-4.83538	-5.6402	-4.76226	-4.88102	-5.19313	-4.5616	-5.18565	-4.88369	-4.2358	-4.66518	-4.14505	-4.90957	-4.70881	0.910885	-0.499383	-0.5306	0.26732	-0.148223	1.22315	-0.486833	-0.883935
P02301	H3C	-0.0844889	-0.012027	0.177032	-0.26742	0.186904	-0.544464	-3.01625	-0.896382	0.100275	-0.0157888	0.450878	0.662757	-0.548566	-0.649461	-1.37108	-1.52048	0.330866	0.257903	0.325132	0.740006	0.183982	-0.158681	0.231711	-0.154571	-0.102441	-0.812115	-0.676128	-0.442638	-1.02472	-0.804797	-1.35344	1.81287	-1.11286	1.52222	-0.0952925	-0.0185304	-0.402959	-0.0906429	-0.311296	-0.455761	1.59214	-0.552797	1.13355	-3.92849	1.7556	2.78775	1.46266	0.977692
P02463	CO4A1	-0.394568	0.034693	0.246911	-0.773665	0.886629	0.930422	0.433906	1.01874	-0.635143	-0.917678	-1.37484	1.76749	-0.588983	0.0274054	0.741117	0.467534	-1.38924	-0.613413	-0.984165	-0.604885	0.0234132	0.00764334	0.169135	-0.861833	0.661642	1.05559	0.39002	0.795473	-0.793726	0.114444	0.391676	0.847846	-0.0336876	1.8899	0.681601	0.315485	0.24106	-0.557011	0.00506862	-0.331427	-0.571883	0.0367059	0.571451	0.250502	-0.286776	0.386651	0.30156	0.273845
P02468	LAMC1	0.220297	0.256812	-0.246749	-0.771269	0.540909	0.457364	0.073722	0.473536	0.664643	0.878692	-0.484992	0.862536	-0.505183	0.113643	0.487111	-0.170377	0.609387	0.309527	0.0960957	0.716218	0.497788	0.148767	-0.0924528	-1.29777	0.743669	-0.241404	0.234194	0.312164	-0.557715	0.933187	-0.35672	-0.526012	-0.486694	-0.437195	0.641073	-0.397989	0.554434	0.0490433	0.284083	1.30292	0.116958	0.026582	-0.104866	-0.232472	0.193798	-0.926151	-1.59526	-1.31001
P02469	LAMB1	0.230726	0.27955	-0.366345	-0.647497	0.503566	0.58536	0.248705	0.328426	0.832725	0.767605	-0.699346	0.705894	-0.550212	0.205586	0.0291646	-0.196633	0.497251	0.30098	0.309423	0.683476	0.602171	-0.00765167	-0.272045	-0.763158	0.440683	-0.176358	-0.230168	0.248181	-0.476983	0.713588	-0.339941	-0.612478	-0.661707	-0.401209	0.229491	-0.472636	0.0212104	0.099952	0.232202	0.835492	-0.227276	-0.392455	0.00846222	-0.128444	0.739713	-0.458021	0.362996	-0.994923
P02534	NA	-0.0472968	-0.0265657	-0.0138943	-0.00922324	0.0969801	-0.187437	-0.755886	-0.0305301	0.01145	-0.659027	2.54058	0.259168	2.50621	2.41294	1.54025	0.0581072	0.092888	0.150255	0.0904232	0.220249	0.0244386	0.0114663	0.0516293	-0.150691	0.0631569	-0.485759	-0.284734	-0.183223	-0.769551	-0.170522	-2.84141	-2.713	-2.64797	-3.29357	-3.63323	-3.38462	-3.75017	-3.36655	-2.6256	-3.65318	-0.610184	0.384323	0.970172	-0.675122	-0.0691892	-1.45089	-1.67168	-0.955863
P02662	NA	-0.0316504	-0.0845578	0.453119	0.848381	-1.18529	0.316142	0.204936	0.480553	0.612995	0.468011	-3.15234	-4.24834	-3.92061	-3.80681	-4.35712	0.710538	0.863508	-0.39265	-0.358374	-0.848391	-0.0892598	0.250622	0.165398	-0.243352	-0.0834092	0.628241	0.0790693	0.738367	0.220019	0.0698033	-0.389225	0.469126	-0.215404	0.227719	-0.221156	0.661321	0.422581	0.15683	0.436836	-0.125765	0.0646279	-0.156313	0.849839	-0.305237	-0.452916	-0.167203	0.5052	-0.155364
P02666	NA	-0.119225	-0.375232	0.0471341	0.2235	0.223824	-0.817217	-0.933602	-0.61502	-0.729093	-0.930301	-0.736558	-1.25006	-1.39301	-1.05459	-1.4086	0.596458	0.0444064	0.422262	0.397678	0.196932	0.426537	-0.755361	0.342963	-0.280638	0.266499	0.136749	-0.420561	0.514986	-0.891074	-0.164736	0.30156	-0.207297	0.248828	0.265793	0.212201	0.115505	-0.675037	0.263323	0.141657	-0.300043	-0.335646	-0.163616	1.09411	-0.739592	0.144747	-0.75218	0.988732	0.41666
P02768	NA	0.088081	-0.435227	0.0652443	0.0540438	0.227858	0.143527	-1.29823	0.243769	0.532785	-0.641252	0.167671	-0.200558	-0.465082	-0.0456961	0.197281	-0.463232	0.43415	0.0259668	-0.493049	0.231864	0.0531777	0.33469	-0.224124	0.204265	-0.368009	4.11808	4.67669	4.75283	4.09134	4.39526	-0.509075	-0.421401	-0.497648	-0.363203	0.704325	0.443148	0.202752	0.0451242	0.626672	0.0270632	-0.721765	-0.390066	0.978462	-0.338004	0.471373	4.01234	4.39493	3.98262
P02769	NA	-0.0317876	0.210723	-0.465194	-0.131551	0.41781	0.332727	0.00947128	-0.292851	0.741772	0.195206	-0.539733	0.356028	1.86947	0.142958	0.268458	-0.16811	0.132176	0.0157184	0.0997584	-0.0188521	0.288535	0.00678217	-0.270298	-0.665246	0.640227	-0.443499	1.30612	0.221278	-0.437356	0.0186823	-0.248479	-0.574658	-0.590526	-0.282119	0.669864	-0.478963	0.0990759	-0.428295	0.402731	0.405065	0.645526	0.600838	0.247394	-0.812657	-0.681101	-0.151977	0.0141663	0.975304
P02802	MT1	-0.024525	-0.235706	0.295556	0.00284798	-0.0381734	-0.352289	-1.29396	-0.775429	-0.293533	-0.230227	-0.767532	-0.877266	-0.437666	0.0621042	-0.54164	-0.785858	-0.336057	-0.732409	-1.00118	-0.623187	-0.365117	0.254328	0.217327	0.323869	-0.430408	-0.680856	-0.211315	-0.438225	-0.577109	0.0637854	-1.13006	1.44824	1.55241	0.736856	-0.62104	0.487608	-0.539709	-0.273248	-0.199733	-0.398533	-1.5459	-1.82345	4.09277	-1.04935	0.325927	-3.13055	-0.333971	-0.119516
P03888	NU1M	-0.21721	-0.108471	-0.284083	0.658823	-0.0490587	-0.0351575	-0.344689	-0.98683	-1.38471	-1.54244	-1.34673	-0.812115	-0.564449	0.364305	-1.39834	-1.15574	0.079143	-0.704823	0.264913	0.318304	0.447333	-0.03815	0.0114605	-0.548077	0.127434	1.10351	0.316934	-0.334711	0.638234	-0.38292	1.01175	0.613289	0.626249	1.71082	-0.435376	-0.892085	-0.0546836	1.39956	0.022409	-0.378914	-0.0139595	-0.288931	0.427451	-0.401044	0.276483	-2.91171	-1.2616	-2.30317
P03893	NU2M	-0.515578	-0.126121	-0.183735	0.537705	0.28773	0.0773303	-0.916841	-0.93325	-0.604724	-1.46977	-0.744311	-0.0473831	-0.563215	-0.179304	-1.32247	-1.29795	0.179257	0.0897486	0.49136	0.198424	-0.371984	0.414658	-0.205955	-0.50883	0.672111	1.08299	1.16452	0.996554	0.492472	0.448167	1.77707	2.32837	1.37723	1.68808	2.17407	2.09067	0.937517	1.0224	2.9132	-0.337097	0.589362	-1.44473	-0.616529	-0.293637	1.76553	-3.44635	-1.6415	-3.40707
P03899	NU3M	0.00916962	0.25358	-0.029808	0.375608	-0.608551	0.691359	0.357753	-0.0282589	0.208893	-0.115263	-0.489894	0.028447	-0.700632	-0.774483	0.929292	-0.689478	0.349566	-0.720755	-0.553666	0.319216	-0.199191	-0.484717	0.388781	0.0657987	0.229328	0.101546	1.07645	0.263322	0.0586553	-0.458831	0.567231	-2.18807	0.120285	1.65356	0.879833	0.0994582	0.0901732	-0.4956	0.00661144	-1.01493	0.232962	-0.51913	1.57395	-0.792086	-0.495693	-0.320707	1.56949	-0.0105297
P03911	NU4M	-0.523415	0.0748271	-0.245802	0.38482	0.30957	0.11823	-0.344754	-1.11863	-0.564863	-1.21834	-0.547586	-0.422875	-0.777603	-0.0856663	-1.24327	-1.76476	0.18541	-0.382223	-0.0639625	-0.083953	-1.08866	1.05665	1.20689	-1.28483	0.109951	0.875119	1.64664	0.780492	1.86357	0.0482502	1.29556	-0.270052	0.865621	0.439022	1.62882	0.538974	1.54778	0.638461	0.904848	1.47685	0.132317	-0.453056	-0.180763	-0.559191	1.06069	-6.1678	-5.71172	-6.51583
P03921	NU5M	-0.384635	0.033924	-0.335072	0.213084	0.472699	0.0234829	-0.21585	-1.39192	-0.825018	-0.940997	-0.657553	-0.559735	-0.281709	0.0853023	-0.850727	-2.03608	0.0222244	-0.35105	0.124307	0.174907	-0.21993	0.0845698	0.0779588	0.357547	-0.300146	4.51983	4.48781	3.89555	1.98503	4.03469	6.41281	4.84214	8.18168	3.67257	4.82234	-0.182557	0.396073	-0.120322	0.118458	0.267333	2.43082	0.0911507	-2.84573	0.823541	-0.499785	-7.12605	-6.88789	-7.72521
P03958	ADA	0.0318113	0.0780589	-0.132507	0.118719	-0.0960826	0.532253	0.187515	1.45434	0.661107	0.561161	0.803039	0.0526498	0.550302	0.592991	0.452398	-3.47151	-3.49064	-3.36245	-3.61618	-3.73628	-0.0171017	-0.139176	0.307589	-0.0612789	-0.090032	1.12314	1.56647	1.41191	0.71048	1.20426	0.54498	-0.745399	0.126971	-0.148119	-0.0371051	-0.423532	1.37595	-0.070281	0.280526	1.96211	-0.521516	-0.249063	1.5321	0.106025	-0.867544	-0.425339	0.085206	-0.704074
P03976	KV2A5	-0.103418	0.055986	0.223587	-0.298481	0.122326	-0.567265	-0.895033	0.00989499	-0.55544	-0.651344	-0.0367137	-0.27795	-0.00502278	0.473062	-0.77606	0.252953	0.233877	-0.496518	-0.364972	-0.0768339	0.177812	-0.0100782	0.414368	-0.380285	-0.201817	-2.25497	-2.99425	-2.02693	-3.2476	-1.75316	-1.69497	-3.10864	-2.9983	-2.66955	-1.86361	0.0473208	0.066821	-0.476565	0.1754	0.32606	-0.0526529	0.394903	0.0802089	-0.375232	-0.0472268	0.228232	1.54049	0.385581
P03977	KV3A4	-0.00425632	-0.461988	0.163714	0.160555	0.141976	-0.756354	-1.29079	0.110266	-0.0164047	-0.412028	-0.288095	-0.470766	-0.879113	-0.262634	-0.937457	-0.490879	-0.499984	-0.300894	-0.873412	-0.523221	0.771936	-0.469186	-0.0631578	-0.101691	-0.137902	0.0814764	0.418673	0.349992	-0.701113	-0.36528	0.123169	-0.205554	0.325535	0.691704	0.417042	0.569815	0.51794	0.448867	0.195318	0.445441	0.765095	-0.198659	0.086003	-0.311187	-0.341252	2.53328	0.227959	1.43334
P03987	IGHG3	-0.333244	-0.322687	0.529352	-0.0804991	0.207077	-0.650722	2.03081	1.31181	-0.626519	-0.213532	0.10351	1.18781	-0.0613285	-0.690257	0.66418	-0.805447	-1.03184	-0.649386	-0.588224	-0.50428	0.388248	0.043608	0.312417	-1.03306	0.288785	-0.436117	0.567252	1.46163	0.199633	-0.032602	-0.593148	1.07138	0.0799561	-0.269514	0.255486	-0.570442	-0.0512161	-0.247397	0.0106186	-0.0474699	0.360522	-0.0708663	-0.134747	0.0921634	-0.247072	-3.60562	-2.5301	-2.99174
P04040	NA	-0.0106223	-0.162983	-0.100169	-0.00545011	0.279225	1.14315	0.601473	1.18155	1.004	0.792847	-1.36575	-1.07006	-1.49537	-0.819005	-1.11289	-1.02071	-1.34211	-1.6524	-1.34251	-0.890919	-0.0671449	0.186646	0.284647	-0.240028	-0.16412	-1.52268	-1.35718	-1.14384	-2.42378	-1.76897	-1.12706	-1.19006	-1.64899	-1.71552	-1.36005	-1.457	-1.93089	-1.57533	-1.36179	-1.14137	0.775653	-0.0388831	-0.544495	-0.179229	-0.013046	0.765875	-1.48336	-2.41612
P04117	FABP4	-0.263329	-0.504362	0.297639	0.794018	-0.323967	-0.367918	-1.28781	-0.320006	-1.14361	-1.34929	0.00786279	-0.761367	0.189019	-0.295355	-1.27981	0.2087	-0.471388	-0.364038	-0.434782	-0.36294	-0.00548377	-0.44717	0.407581	0.0501404	-0.00506753	0.657775	-0.00893365	-0.028226	-0.553658	-0.467901	0.636598	-0.842627	0.317378	0.147992	-0.272307	0.561002	0.331577	-0.00772027	-0.337123	-0.505249	0.453544	0.222964	-1.0246	0.557807	-0.209712	1.1567	-0.508599	-1.32801
P04184	KITH	0.0520126	-0.637356	0.174965	0.417896	-0.00751743	-0.608546	-1.1535	0.512723	-0.524035	-0.101403	-0.394307	-0.420583	-0.411626	0.461165	-0.126956	-0.32467	-0.0187027	-0.233066	0.0125249	0.160699	0.173821	-0.256591	0.542118	-0.338142	-0.121207	-0.591825	0.406452	0.00504357	-0.195845	-0.304222	0.124838	0.226131	-0.302525	0.0574558	0.694222	0.548316	-0.232548	0.110306	0.632489	-0.207139	-0.2242	-0.345783	1.31946	-0.336768	-0.412711	0.758055	1.13879	1.55305
P04223	HA1K	-0.00293331	-0.0948614	-0.0772271	-0.189488	0.364509	-0.304795	-1.13617	0.456946	0.221601	-0.711414	-0.408997	-0.118337	-0.090253	0.187222	0.112541	-0.580717	-0.218207	-0.517582	-0.573088	-0.490624	-0.177471	-0.111104	-0.114741	0.0333495	0.369966	-0.530694	0.0853826	-0.0806038	-1.01854	-0.57488	0.587161	-0.292505	0.107301	0.556542	-0.356703	0.638187	-0.501881	0.043634	0.674447	0.300005	0.0343163	-0.0114956	0.158805	-0.188322	0.00669589	-0.166609	0.877378	0.877412
P04227	HA2Q	0.172208	-0.464675	0.060483	-0.228502	0.460486	-0.193008	-1.29851	-0.447886	0.170707	-0.583518	0.117045	-0.56989	-0.360052	0.521901	0.0607065	-0.712067	0.112766	-0.267481	-0.554951	-0.201848	0.435779	0.0429117	-0.214283	-0.305383	0.040976	-1.5167	-1.58284	-1.27495	-1.19153	-1.06065	-1.2818	-0.880509	-0.717185	-0.574856	-1.07885	-1.55444	-1.72965	-1.19345	-0.505232	-1.55022	-0.701159	0.15375	1.51768	-1.1216	0.151324	0.504597	1.01459	0.524162
P04247	MYG	-0.16131	-0.816725	1.37195	1.11006	-1.50397	-1.33976	-1.28389	-0.881581	-1.22212	-1.26004	1.59318	-0.649829	1.86751	0.0938949	-1.5658	1.58793	-0.903068	-0.103011	-0.480233	-1.14406	-0.214295	0.463096	1.31067	-0.350783	-1.20869	-1.50406	-0.419546	-0.314948	-2.01126	-1.06682	1.30419	-1.16474	0.430887	-0.349618	-0.384164	1.59522	-0.996144	-0.392196	0.111423	-1.37725	-0.681262	0.157873	0.470324	-0.329874	0.382939	3.40183	-0.739342	-0.847215
P04264	NA	-0.638115	-0.150019	-0.547548	1.08069	0.254988	0.441888	0.33791	-0.276229	-1.75693	-1.36615	-0.917406	-0.0114688	-0.605176	0.413502	0.459836	0.643397	-0.185023	-0.255425	0.488714	-0.898413	-0.243317	-0.0113322	0.331931	-0.341412	0.264131	-0.603337	1.15007	0.999571	-0.500709	-0.351729	2.07726	0.681856	-0.268511	-0.167129	-0.129598	-0.730071	-0.208395	3.34387	-0.250522	0.306581	0.788798	0.08466	-1.43262	0.306287	0.252872	-1.78829	-0.852934	-1.24854
P04443	HBB0	-0.0212793	0.0263445	-0.0200341	0.356197	-0.341228	-0.298686	-1.57527	-0.410672	0.362119	-0.509454	0.183315	-0.344842	-0.357642	-0.53575	-0.476287	-0.60501	0.174937	-0.511663	-0.792007	-0.043864	0.209563	0.151588	0.577942	-0.535623	-0.40347	-0.798634	-0.518527	-0.585126	-0.562311	0.382787	0.715253	-0.130703	0.600098	-0.451755	0.212327	0.490537	-0.405974	0.477039	0.661971	-0.227869	-1.03053	0.608089	0.850919	-1.0982	0.669721	2.77041	3.82308	2.94231
P04925	PRIO	0.134105	0.148382	-0.546946	-0.182462	0.446921	0.272062	0.818064	0.0308397	0.0117579	-0.07722	0.0348875	-0.0989055	-0.519652	-0.236966	-0.181742	-0.10401	0.250421	0.709065	0.4629	0.641924	0.204053	0.948708	0.323948	-2.23544	0.758735	1.04265	0.208911	0.131527	0.294355	0.617447	0.151356	0.354372	0.657481	0.967408	0.913859	0.758033	0.330335	1.22413	0.865191	0.875548	0.235479	-0.735527	0.547092	0.149684	-0.196727	-0.380725	-0.122288	0.139738
P04945	KV6AB	-0.0981015	-0.505093	0.363932	0.609548	-0.370286	-0.127228	-0.528238	0.314991	0.0180047	-0.246824	-0.281213	0.386563	-0.0351586	-0.386822	-0.167119	-0.19415	-0.267176	-0.177707	-0.654859	0.1581	-0.183454	0.23288	0.546706	-0.748625	0.152493	-0.798603	0.0293228	0.464555	-0.0638988	-0.529719	0.304222	0.230369	-0.211215	-0.549484	0.640406	-0.167363	-0.317584	-0.371626	0.0661441	-0.67602	0.520735	-0.141397	-0.129522	0.396389	-0.646204	-0.352058	1.15352	0.379695
P05125	ANF	-0.249245	0.524714	2.02494	0.849648	-3.15005	1.15322	1.13195	-0.0421766	-3.33361	1.74728	1.59759	1.75886	0.930229	1.19546	-1.96932	1.67685	1.28165	-1.64044	-1.95164	2.1187	0.0113422	-0.413522	2.26367	0.827479	-2.68897	0.479498	1.19672	0.427955	0.341825	1.99772	1.68267	0.769712	0.320835	0.935597	-2.03644	0.881379	1.50611	-1.19964	-3.5568	1.41117	-0.0531474	0.592527	0.273192	-0.936024	0.123453	0.627421	0.492079	0.819173
P05132	KAPCA	0.132826	0.0493054	0.0414987	0.300158	-0.523788	-0.470873	-0.469462	0.109796	-0.323338	-0.199866	0.0515511	-0.565023	0.168627	0.160001	-0.693171	0.460759	-0.431503	0.0872423	-0.0496146	0.0278226	0.580914	-0.3062	0.723207	-0.787404	-0.210518	-0.154217	0.0956414	0.0487441	-0.829333	-0.0698278	1.09054	-0.144965	0.572776	0.232975	-0.177511	0.608496	-0.420843	0.429972	0.329864	0.388626	-0.882185	0.095005	0.471928	-0.120967	0.436219	1.03952	1.59245	1.47053
P05208	CEL2A	-0.382658	0.0952258	-0.0608536	0.327848	0.0204379	-0.295414	-0.688967	-0.592504	0.261621	-0.631036	0.0359326	-0.140122	0.070754	0.584249	-0.785816	-0.0883118	0.338841	-0.432587	0.0774744	-0.550176	0.197703	-0.134646	0.0923455	-0.175802	0.0203995	-0.824113	-0.712522	0.250381	-0.395045	-0.632588	0.352891	-0.384882	0.347158	0.659399	0.614988	-0.0385341	-0.720168	0.0541293	-0.440177	0.369892	0.646325	0.221128	0.156089	-0.637992	-0.38555	-0.257332	0.550327	0.47398
P05214	TBA3	-0.166974	0.546988	-0.60613	0.122821	0.103295	-0.750345	-0.674971	-0.476649	-0.943099	-1.05879	-0.600448	-0.73213	-0.43429	-0.0474986	-1.36083	-0.869501	-0.311968	-0.406578	0.398566	-0.583545	0.0380393	-0.00132625	0.148787	0.0547829	-0.240282	0.175843	-0.272847	-0.166197	-0.0719111	0.0455474	-0.617967	-0.246833	-0.539264	-0.578866	-0.29199	-2.52686	-1.79142	-2.58509	-2.59056	-2.06839	0.240918	-0.00558276	-0.144763	-0.0221704	-0.0684016	-4.533	-3.98289	-4.33683
P05480	SRC	0.104199	-0.0790343	-0.118686	0.0574073	0.0361144	1.88827	1.66308	2.34358	2.17384	1.94646	2.45242	1.54089	2.45868	2.67373	2.10764	2.38801	2.49759	2.3382	2.27448	2.31629	-0.0730451	-0.0152708	0.191752	-0.235304	0.131868	-1.62052	-0.193486	-0.631594	-1.41564	-1.42213	-3.01049	-3.29345	-2.86357	-2.37004	-3.09991	0.57543	0.672962	0.958459	1.68186	0.0276846	-0.126283	-0.345246	-0.186321	0.117463	0.540387	0.266035	1.07245	0.186835
P05555	ITAM	0.0725984	-0.271587	0.17971	0.496575	-0.477296	-0.0146976	-1.37428	0.0800745	-0.12872	-0.0506441	-0.680636	-0.327984	0.0866747	-0.551727	-0.260393	-0.00561223	-0.287958	-0.0763681	-0.880614	0.165403	-0.0816664	0.117309	0.0175283	-0.292008	0.238837	-0.22479	0.441416	-0.453623	-0.283815	0.0270794	0.424034	0.0364047	-0.190161	-0.610259	-0.603655	-0.497285	-0.645401	-0.0125075	0.278212	-0.0332524	-0.744065	0.271877	0.913546	-0.374587	-0.066771	-4.3851	-3.88519	-4.22271
P05784	K1C18	0.0206971	-0.253967	0.105903	0.0828206	0.0445458	-1.48618	-1.30979	-0.260858	-0.375203	-0.877696	-0.535087	-1.07972	-1.08854	-0.872678	-1.60803	-0.963294	-1.2846	-0.584179	-1.01535	-0.798191	-0.386139	-0.00188503	0.354264	0.244582	-0.210822	-0.545886	4.99184	0.922214	1.20059	1.68648	-0.0806562	-0.0542715	0.467485	-0.4455	-0.138088	4.33478	4.83015	4.18657	4.17265	3.75481	0.968552	0.0736126	0.615112	-0.447616	-1.20966	0.183287	0.250037	-0.718853
P05977	MYL1	0.460389	2.03284	-0.329818	-1.17848	-0.984923	-0.509925	-1.19413	0.307776	-0.413664	1.06937	-0.295877	-0.197246	-0.22509	-0.000742424	0.689033	-0.504274	-0.414646	0.59166	-1.04365	0.828456	1.03857	0.221167	1.04741	-1.74784	-0.559311	-1.06043	-0.0857641	0.547875	-0.356846	0.814808	0.431144	-0.112442	0.6384	0.00179907	0.54265	-0.208411	-0.595853	1.93957	-0.00448296	1.11423	-0.661796	0.246648	0.681902	-0.190576	-0.0761786	-2.19518	-0.962482	-1.62793
P06330	HVM51	-0.0410866	-0.125948	0.0129349	0.0805708	0.0735284	-4.15522	-3.75975	-3.64355	-3.74285	-3.58598	-0.902015	-0.910759	-1.14594	-1.27811	-0.548315	-3.90257	-2.94774	-3.74397	-3.13593	-3.59697	0.0407972	0.0779375	-0.320891	-0.135447	0.337604	-2.9284	-2.66377	-2.57434	-2.86381	-2.54583	-0.188307	0.0292898	-0.337921	0.101117	0.428297	0.775082	0.462378	0.553812	0.650982	0.247168	-0.993272	0.573211	1.346	-1.37166	0.445727	1.16527	0.901804	0.662071
P06336	IGHE	-0.397658	0.217349	0.061992	0.0337927	0.0845243	-0.773955	-1.11036	0.202623	-0.765947	-0.237105	-0.0343557	0.290757	-0.70343	0.401133	-0.546122	-0.354112	-0.563252	-0.288131	-0.580998	-0.270321	0.155963	-0.229646	0.589579	-0.174399	-0.341497	1.52391	2.16527	2.51277	1.08897	1.71593	-0.275217	-0.320781	-0.429349	-0.0969243	-0.0126894	-0.148923	0.289996	0.439444	0.462155	0.519036	-0.233787	0.774292	0.370606	-1.24021	0.329102	-0.542771	-0.158787	0.543921
P06342	HB2Q	-0.340476	-0.254086	0.242133	0.496585	-0.144156	-0.514679	-0.860679	-0.151616	0.467095	0.028173	0.478723	0.0246583	0.123193	-0.234627	-0.464933	1.59726	1.72299	1.71813	1.58831	1.30872	0.836731	-0.422781	0.108305	-0.498172	-0.0240835	-0.649334	0.153596	0.087565	-0.301569	-0.22868	0.181097	0.12781	-0.252309	0.613901	0.87406	0.81661	-0.242189	0.788044	-0.190427	0.501091	-0.221075	-0.0290767	0.352811	-0.234541	0.131883	1.29495	0.772745	1.22073
P06396	NA	-0.104528	-0.0331617	0.00544105	0.278456	-0.146208	-1.97133	-2.57077	-1.7985	-1.61333	-1.58045	-2.15985	-2.27074	-2.22499	-2.01575	-1.72702	-1.684	-2.1844	-1.90888	-1.94259	-2.0063	0.216822	0.190202	-0.141878	-0.183524	-0.081622	0.261521	0.105731	-0.657977	-0.543568	-0.7871	-0.321797	-0.207837	0.105053	0.641441	0.291126	-0.292778	-0.263816	-0.416551	-0.428271	-0.685198	0.499576	0.356026	0.0680999	-0.607049	-0.316654	-0.632452	0.828607	-0.254307
P06537	GCR	0.0920596	0.250983	-0.415188	-0.513546	0.585692	0.444261	0.391363	0.690901	0.640511	0.551549	-0.0355286	0.669668	0.275689	0.420032	0.882559	-0.131853	0.569228	0.268899	0.171424	0.0501224	0.0799333	0.0891873	-0.471907	-0.317575	0.620362	0.213569	0.409754	0.536538	-0.0671945	0.402635	-0.485659	0.456671	-0.300443	0.470624	1.29103	-0.0756786	0.549089	0.200789	1.0189	0.667091	-0.851038	0.452401	1.64761	-0.465756	-0.783212	-1.16697	0.449026	-1.00245
P06728	APOA4	-0.210758	0.768675	-0.468621	-0.00561319	-0.0836827	-1.15812	-1.22619	0.864342	-0.443721	-1.43883	-0.897131	-1.05945	-0.247272	0.560946	-0.105329	-0.751276	0.163509	-0.450172	-0.489988	-1.82093	0.0938845	1.02926	0.146726	-1.32863	0.0587549	-1.065	-0.572651	0.754876	-0.93782	-1.68912	-0.537978	-1.35317	-0.377668	0.591912	-0.252521	-0.328811	-0.0130723	0.628073	-0.361379	-2.11519	-1.124	0.60857	0.779648	-0.0410083	-0.223206	0.308656	1.62533	0.0201626
P06732	NA	-0.025471	0.287425	-0.23747	-0.0651009	0.0406167	0.420039	0.00555937	0.678731	0.51168	0.405224	0.229338	-0.0900888	0.1121	0.244854	0.149546	0.931326	1.1315	1.12661	1.10381	1.19153	0.0355116	0.290074	0.0703304	-0.264304	-0.131612	0.473449	0.516332	0.716309	0.206438	0.404322	1.11755	-0.357754	0.97731	0.900211	-0.0128347	-0.0662018	1.77265	1.31981	1.73926	2.32443	-0.925771	0.420316	0.750503	0.127721	-0.372769	-0.73242	0.816841	0.304478
P06745	G6PI	0.68557	-0.263808	0.363069	0.0166139	-0.801445	0.832789	0.417563	-0.503751	-0.0117168	-0.10533	-0.0673765	-1.21112	-0.177637	-0.316894	-0.879511	-1.57105	3.20184	-0.22833	-2.36501	0.730699	-0.0143143	1.26459	0.645927	-0.413871	-1.48233	-7.62014	-8.29976	-7.40895	-8.05982	-8.1342	0.628304	0.193024	0.742848	0.782429	0.747893	-0.882721	-1.6876	-1.13873	-1.51369	-1.97303	-0.696751	0.350541	0.233165	-0.13837	0.251414	0.853434	1.72234	1.47511
P06800	PTPRC	-0.389599	-0.136248	0.22315	0.186338	0.116359	0.232391	-1.29685	-0.111594	-0.502334	-0.215709	0.0161659	-0.0850377	0.194984	-0.00883988	-0.380688	-0.183464	-0.444148	0.0339418	-0.289256	0.0971902	0.0918259	0.0341615	0.33371	-0.0136813	-0.446016	-0.13134	-0.896814	-0.809246	-0.984275	-0.36795	-0.502209	0.136537	0.00654289	0.339235	0.392364	0.279295	-0.686565	-0.0669363	0.356983	0.0709348	-0.161343	0.0149714	0.387108	-0.142528	-0.0982083	1.0845	-0.843571	-0.776116
P06801	MAOX	0.0626122	0.12438	-0.131169	-0.0686774	0.0128537	-7.41215	-8.00162	-7.0606	-6.79828	-7.97301	-2.63128	-3.1927	-2.73099	-2.69785	-2.77402	-7.47129	-7.07469	-7.3005	-7.7401	-7.43324	0.263722	0.147783	0.222073	-0.597341	-0.0362366	-4.59367	-4.86007	-5.40962	-4.78127	-5.2251	-4.5831	-5.49703	-5.20486	-4.44409	-5.41598	-5.0883	-4.78937	-5.00048	-4.78602	-4.97419	0.860806	0.608221	-1.83587	0.394474	-0.0276301	0.255831	-0.424128	-0.6193
P06909	CFAH	0.242611	-0.36507	0.191694	-0.192989	0.123755	-0.235753	-0.561465	0.649201	0.355931	-0.0776309	-0.166752	-0.0941831	-0.0315863	-0.275524	-0.205291	-0.2618	0.599389	-0.095236	0.099631	0.546235	0.527347	-0.444863	0.162547	-0.553688	0.308657	-1.04754	-0.954925	0.352572	-0.788267	0.288388	-0.0289924	-1.74251	-0.282033	-0.539145	-0.249636	-0.393376	0.731934	-0.050537	-0.149354	0.51915	-0.941043	0.0345121	2.23666	-0.856017	-0.474116	0.998811	1.50559	1.24062
P07091	S10A4	0.395707	-0.312234	0.402724	-0.513421	0.0272244	-0.832403	-1.82397	1.1989	-0.0650757	-0.036611	0.353455	0.761258	0.165649	-0.119448	-0.457431	-0.814393	0.456375	-0.761252	-0.668138	0.129174	-0.00901567	-0.0277855	0.0858203	-0.0285214	-0.0204978	0.466157	0.947202	1.57624	0.806353	-0.0385231	-2.52808	-2.88055	-2.66406	-2.58461	-2.46129	-1.75846	-2.30979	-2.56646	-2.31718	-2.73163	0.127406	0.382908	-0.683981	-0.00316908	0.176836	0.9604	-0.0298578	-0.540497
P07146	TRY2	0.0441061	-0.533466	0.323174	0.272865	-0.106679	-0.804149	-0.67158	-0.0306079	0.423015	-0.63538	-0.306813	-0.612325	-0.444872	-0.0212985	-0.898582	-0.516074	-0.652794	-0.463349	0.0326497	-0.648972	0.327144	-0.122174	0.167496	-0.150182	-0.222284	0.822076	-0.00611249	0.633998	-0.37369	0.795063	0.558483	0.842329	0.161097	1.14454	0.173606	0.24559	-0.452705	0.552145	0.683652	0.818916	0.179723	0.475992	-0.146654	-0.99709	0.488029	0.962641	0.482349	0.661372
P07214	SPRC	-0.476611	-0.152364	0.439447	-0.0737264	0.263254	-0.0790418	-1.03582	0.122503	0.0834509	-0.309189	-0.369812	-0.368146	-0.100266	0.135121	-0.350025	-0.721314	-0.0157658	-0.377408	0.0245976	-0.12002	0.0919334	0.0711572	-0.350523	0.107516	0.079916	1.62546	1.8977	2.07304	1.34052	1.5228	-0.201353	-0.0110583	0.307489	0.394077	-0.312731	-0.322041	-0.861386	-0.00631882	-0.374853	0.20056	-0.985347	0.239013	0.798888	-0.228142	0.175589	-3.06381	-3.63568	-3.90417
P07309	TTHY	-0.113446	0.0263495	-0.215386	0.134283	0.168199	0.593446	0.0854569	1.25282	1.21211	0.717857	-2.48176	-2.61211	-2.15204	-2.61535	-2.48196	0.214104	0.365169	0.397896	0.472102	0.406876	-0.241493	-0.114662	0.228095	0.103526	0.0245343	-0.762651	0.0623181	-0.931325	-1.06681	-0.699918	-0.674361	-1.26022	-0.967952	-0.72277	-0.525058	-0.690341	-1.05489	-0.895292	-0.813249	-1.09824	-1.08645	-0.90069	2.47812	-0.849805	0.358829	-2.09016	-0.24066	0.0219623
P07310	KCRM	0.731473	0.229575	-0.117329	-0.391847	-0.451872	0.109795	-0.105816	-0.0483291	0.428531	1.31993	-0.359438	-0.161917	0.612248	0.404439	0.395125	0.0809218	-0.0487114	2.91123	3.0955	1.02201	1.10642	-0.537641	0.0278536	-0.196533	-0.400104	-0.904761	-0.261329	0.14287	-0.683737	1.39362	-0.163719	-0.689126	0.528481	-0.246827	0.242409	-0.693945	-0.422248	2.89296	3.01879	1.1835	0.0437608	-0.141631	0.343745	-0.206901	-0.0389732	-4.20634	-2.96655	-3.65892
P07339	NA	0.172803	-0.109322	-0.0610089	0.0004581	-0.00293006	0.0176641	-0.37653	0.209019	0.0676707	-0.0500028	-3.43052	-4.31211	-4.15308	-4.04003	-4.29717	-0.162414	-0.436502	-0.470763	-0.116408	-0.479076	0.157741	-0.124717	0.230772	-0.175295	-0.0885005	0.815721	1.70775	0.958654	0.538956	0.790278	1.63086	0.38612	1.38198	1.54364	1.16245	-3.92508	-4.64964	-3.96565	-4.70865	-4.0476	0.684826	0.242179	-0.32575	-0.927661	0.326406	-0.359551	0.939469	-0.128126
P07742	RIR1	-0.403281	0.0430579	-0.795027	0.497382	0.657868	0.278635	-1.41769	1.01373	-0.125177	-0.390867	0.261918	-0.477899	0.179608	0.0950453	-0.0537284	-0.00874596	0.262024	0.144139	0.2269	0.29093	0.873599	0.412599	-0.689286	-0.914491	0.317578	1.17291	1.45195	1.13328	0.940016	1.49565	0.20617	-0.577642	-0.0425974	-0.504317	0.0742185	0.498448	0.270366	-0.12017	0.935165	0.0117508	0.347388	0.591178	-1.7072	1.0561	-0.287457	0.587535	1.98533	0.731075
P07758	A1AT1	0.108807	0.17747	0.0690985	-0.0814113	-0.273964	-0.934847	-1.13101	0.0960856	-0.625207	-0.76663	0.0599778	-1.335	-0.267151	0.292901	-1.81315	-0.905909	-0.157203	-0.464985	-0.323146	-1.12286	0.450968	-0.0301752	0.189914	-0.667573	0.0568669	-1.23081	0.250854	0.93537	-1.27027	-0.0945307	0.408952	-1.56998	-0.354736	0.362175	-0.436609	-0.119115	-1.10205	-0.646388	-0.186171	-0.733213	0.878403	-0.216757	-0.785176	-0.0937822	0.217313	-0.439334	0.852981	0.0700396
P07759	SPA3K	0.54444	0.458723	0.334955	-0.738485	-0.599632	-0.859138	-1.22397	0.802327	-0.539424	-1.67923	0.614106	-1.06767	0.749853	1.20627	-0.94101	0.605301	0.0218597	-0.220781	-0.34578	-1.05203	0.793706	0.0086392	0.360383	-0.347643	-0.815086	-1.68828	-0.171801	1.03293	-1.14254	-2.01821	0.853741	-2.02172	0.571479	0.868755	-1.14276	0.247223	-1.04213	-0.0228075	-0.501725	-2.15424	-0.282191	-0.823352	0.414601	-0.176801	0.867743	0.605312	1.27187	-0.0410987
P08003	PDIA4	-0.115484	0.0397095	-0.0279548	0.0871984	0.0165308	-3.18928	-3.7179	-1.86796	-2.04843	-2.68741	-0.561686	-0.68842	-0.512769	-0.321995	-0.582934	-2.75965	-2.12935	-2.25408	-2.45817	-2.76375	-0.546642	-0.340719	-0.243985	1.09939	0.0319581	-1.15806	-1.58757	-0.976118	-2.23828	-0.365641	0.294997	-0.355946	0.192142	0.138068	-0.14661	1.07294	0.94754	0.981291	1.25405	1.08957	0.18753	-0.12071	0.819659	-0.657998	-0.228481	0.80508	-0.225866	-0.862746
P08030	APT	-0.0536082	0.03872	-0.0654207	0.123465	-0.0431566	-4.18165	-4.66445	-4.0693	-3.93105	-4.28553	-4.2462	-4.41284	-4.89337	-4.70657	-4.53791	-1.60494	-1.75313	-1.83146	-1.78283	-1.88449	0.132896	-0.151039	0.536603	-0.210577	-0.307883	-0.568323	0.456919	0.481038	-0.683721	-0.816351	4.61664	5.48542	4.55076	4.49808	4.68046	0.0993234	0.0925364	0.0830232	-0.0861515	-0.157813	0.892721	-0.43627	0.356433	-0.176108	-0.636776	-1.41363	-0.718053	-1.2587
P08032	SPTA1	0.175527	0.269349	0.107152	-0.338812	-0.213216	0.0451692	-0.244167	0.543095	0.118137	0.234269	0.060198	-0.707744	-0.46619	0.642966	-0.102806	0.0918561	0.546222	0.21948	-0.15667	-0.0196219	0.275906	0.35087	0.181252	-0.424735	-0.383292	-0.57564	0.688529	0.528579	-1.105	0.100174	-0.317879	-1.35743	-0.650783	-0.111906	0.175627	-0.123397	0.225276	0.111038	-0.272237	0.323884	-0.569428	0.122303	0.140747	-0.377304	0.683682	4.61832	3.00582	3.90952
P08074	CBR2	-0.353763	0.113869	0.129738	0.532627	-0.422472	0.724817	0.403799	0.954163	0.659987	0.402563	0.633542	0.918636	0.366328	0.619341	0.958598	-0.561781	0.57149	-1.76285	-0.721573	0.172662	-0.0146237	0.195609	0.127872	-0.0814122	-0.227445	-1.90457	-2.20592	-1.90797	-2.06129	-1.22819	-1.44607	-1.25599	-1.10102	-1.4178	-1.48336	-1.45429	-1.71383	-1.62689	-1.23686	-1.0502	0.26588	0.723136	0.00674522	-0.80681	-0.188951	0.424234	0.762115	0.889793
P08101	FCGR2	-0.242058	-0.659937	0.389273	0.277326	0.235395	0.126258	-0.839002	-0.0185584	0.288753	-0.598188	-0.446934	0.153069	0.394798	-0.558137	-1.02721	-0.456756	-9.19452e-05	-0.22425	0.200286	-0.211713	0.449852	0.103261	-0.182547	-0.491867	0.121302	-2.04904	-1.84391	-1.66276	-1.91805	-1.70703	-0.988641	-1.50551	-1.42725	-1.4833	-1.01195	-0.671293	-1.93453	-1.79188	-1.62187	-1.76784	0.0959666	0.43191	1.26675	-1.38247	-0.412157	0.347485	1.2348	0.114664
P08122	CO4A2	0.0194096	0.380289	-0.245601	-0.310006	0.155908	0.561572	0.0174972	0.476705	0.244226	-0.11245	-0.465603	0.938152	-0.977927	-0.223937	0.671432	-0.246774	-0.162307	-0.168754	-0.489254	0.196682	-0.257238	0.418027	-0.229106	-0.190743	0.25906	0.796908	-0.252375	0.164874	-0.238181	-0.218632	-0.366676	0.12289	0.153613	1.05666	0.202302	0.112294	0.125184	0.30285	-0.160188	-0.586307	-0.205604	-0.526894	1.23299	-0.593133	0.0926418	-1.18772	-1.10443	-1.21515
P08152	EGR2	-0.260801	-0.165632	0.0568668	0.304774	0.0647918	0.0985273	-0.89797	0.457164	0.334198	-0.505954	0.449943	0.0661064	0.214157	0.841902	-0.445399	3.10993	3.03708	2.91865	2.95442	2.49791	-0.0322916	-0.514129	-0.0446364	0.141198	0.449859	0.275472	0.896706	-0.224847	-0.360916	0.424569	0.72399	-0.440322	0.0513276	0.986261	-0.00943919	-0.134196	0.147215	0.657555	0.359819	0.438307	0.101171	0.00327746	-1.61322	1.9636	-0.454827	0.958011	1.53672	-0.00169361
P08207	S10AA	0.459935	0.0248418	-0.217452	0.246769	-0.514094	0.645776	0.104969	0.216242	0.721306	0.96104	0.912275	0.100439	1.13693	0.346001	0.622205	-0.0152131	0.575344	0.288618	0.492571	0.974512	0.493887	-0.0489688	0.274616	-0.444797	-0.274736	-0.15573	0.181736	0.165265	-0.254161	-0.034435	0.296764	-1.31779	0.00793441	0.100522	-0.800783	-1.19499	-0.227978	-0.160887	0.131861	-0.0455562	0.319369	-0.0974086	0.371327	-0.720406	0.127119	2.1131	3.26683	2.57444
P08228	SODC	0.1184	0.411852	-0.716724	-0.413208	0.599679	0.0976964	-0.266613	0.527736	0.241779	0.345835	-4.05871	-3.80929	-4.51975	-4.14603	-4.42885	0.839115	1.23736	0.942265	0.890987	1.63118	-0.0438403	-0.338025	0.785121	-0.280246	-0.12301	0.576787	1.32122	1.29593	0.35748	1.09264	0.157608	-0.174238	0.237337	0.161232	0.410281	-0.766028	-1.42327	-0.865948	-0.66503	-1.03065	-1.31368	0.357932	1.81966	-0.172075	-0.691837	-0.508224	1.42423	0.558355
P08551	NFL	-0.360168	-0.0292552	0.0602236	0.0866823	0.242518	-1.60829	-1.94174	0.391383	-0.336392	0.279406	-1.65319	-1.45608	-2.21302	-1.91482	-1.45087	-2.44157	-0.241254	-2.9833	-3.22221	-0.385515	-0.129984	-0.338728	0.383424	-0.241829	0.327117	-1.26356	-0.181993	0.443142	-0.889742	0.227517	-1.3088	-1.89438	-1.65011	-1.30644	-1.99363	-2.37478	0.113858	-2.27358	-1.90252	0.143184	0.663407	-0.705351	0.484099	-0.774459	0.332304	0.327378	0.171652	0.0868615
P08553	NFM	0.0509609	-0.209912	0.1723	0.0822697	-0.0956186	0.0431828	-0.115893	0.934549	0.17168	0.882423	-1.17125	-1.38527	-1.59037	-1.63914	-1.65739	0.600884	0.654422	0.517344	0.348854	0.0462166	-0.0838951	0.0128708	0.217072	-0.368899	0.222852	0.291674	0.457072	0.308962	0.058319	0.43993	-1.36988	0.343991	-2.32907	-1.62796	-0.649947	-1.30071	0.299811	-1.53549	-1.64225	0.184898	-0.453267	0.22247	0.728619	-0.85727	0.359448	0.397474	0.663351	0.00389956
P08556	RASN	0.0334119	0.0185544	-0.0932347	-0.0644657	0.105734	0.491226	0.360182	-0.308188	-0.250497	0.203692	-0.210783	0.187667	0.0316407	-0.111707	0.294781	-0.277735	0.183576	0.262872	0.0389212	0.425228	0.249518	0.0642398	0.402166	-0.723781	0.00785777	0.331381	0.255377	0.182852	-0.0805909	0.340106	0.0180692	0.260639	0.32365	0.00184415	0.251982	0.192822	0.382337	0.300702	0.282882	1.13053	-0.765291	0.0427266	0.67484	-0.300176	0.3479	-0.353783	-0.561457	-1.13486
P08775	RPB1	0.469699	-0.0965827	-0.0329323	0.0794476	-0.419632	0.803135	0.289998	-0.0199051	-0.489065	0.610105	0.144671	-0.134005	0.456503	0.571485	0.385764	-0.329529	0.422505	-0.0219878	-0.544407	0.736064	0.000923919	0.146026	0.23875	-0.533836	0.148136	2.51963	-0.849676	-0.322819	2.33688	-0.109406	-0.235152	1.95025	0.0971097	0.425619	-0.930822	-0.236526	-1.01217	-0.246755	-0.133957	-0.263053	-2.00082	0.585194	0.609871	-0.156671	0.962427	-1.0873	0.42352	0.218237
P08905	LYZ2	-0.373817	0.0628779	-0.190948	0.165275	0.336612	-0.407808	-1.528	-0.520385	0.155609	-0.49676	0.282743	-0.564211	-0.392562	0.0243509	-0.395861	2.71837	2.68163	2.65024	2.65322	2.21712	0.262493	-0.552119	0.556843	-0.199386	-0.0678312	0.383404	0.0980518	0.0696185	-0.489301	0.148296	0.447643	0.435889	-0.177947	-0.157081	0.629669	0.278966	-0.500518	0.354076	0.625705	-0.254786	0.296071	0.0818309	0.0439186	-0.927617	0.505797	0.787418	1.638	0.153994
P09041	PGK2	-0.377211	-0.376379	0.153502	0.796432	-0.196344	-0.142098	-0.966386	0.169044	0.457226	0.0813288	0.503106	0.380548	-0.366586	0.368675	-0.563157	0.254983	-0.309132	0.231873	0.121386	-0.18898	-0.182779	0.1041	0.271882	-0.292114	0.0989117	0.629337	0.300026	-0.288645	0.0967134	-0.193455	0.645801	0.4922	0.86703	-0.210878	0.391306	0.607287	-0.567628	0.286219	0.881163	0.744897	0.254489	-0.313108	0.761898	-0.656834	-0.0464454	0.20762	-0.268404	1.30628
P09541	MYL4	0.0866287	-0.461266	1.47175	-0.303447	-0.79367	-0.664701	-0.846714	0.723513	-0.610169	1.14038	0.532585	-0.274764	-0.162698	0.745743	-1.06928	0.382723	0.468418	-0.973072	-1.19862	0.920672	0.248536	-0.416942	0.65031	0.655539	-1.13744	-0.698227	-0.240525	0.377416	-1.33912	0.750113	0.352842	0.316275	0.0312098	0.0873816	-1.07484	0.113644	-1.03962	-0.602031	-1.68395	0.714617	0.601716	-0.213477	-0.0407162	0.240531	-0.588054	-0.701445	0.752469	-0.0828659
P09542	MYL3	0.934071	-0.0805409	-0.0479391	-0.309836	-0.495755	-0.126583	-0.360514	0.555829	0.254625	1.59552	0.490622	-0.306838	0.694442	1.14099	0.488822	0.650957	0.196962	1.3954	0.842725	0.897508	1.1614	-0.479606	-0.172952	0.267085	-0.775925	-0.991783	0.010268	0.135871	-0.873843	1.26844	-0.0746581	-1.2049	0.427458	-0.0232973	0.248547	-0.0488292	-0.560517	0.613114	0.724768	0.515947	0.388731	0.169444	-0.708182	0.708759	-0.558752	-0.629131	0.0343603	-0.240038
P09581	CSF1R	-0.0318433	-0.478811	0.679013	0.184628	-0.352987	-0.872594	-1.30491	-0.464578	-0.2788	-0.456241	0.11961	-0.0368706	-0.250241	0.395408	0.198217	-0.465636	-0.209136	-0.157133	0.299818	-0.324255	-0.414602	0.0780295	0.600755	0.340071	-0.604254	0.231265	0.655637	0.193776	0.0792535	0.675523	-0.397972	-0.602985	-0.437386	-0.310766	-0.352093	0.515624	-0.174964	0.602694	0.488918	-0.208578	-1.10616	0.894986	0.783841	0.0642295	-0.636892	0.68555	0.954083	0.0438245
P09813	APOA2	-0.501412	0.177317	-0.00214175	0.123245	0.202992	-0.812517	-1.50918	-0.320225	-0.484314	-0.568227	-0.264928	0.205947	-0.515333	-0.544118	-0.381432	0.152792	-0.413815	-0.0324638	-0.297659	-0.482134	0.699958	-0.0638624	0.529268	0.0201273	-1.18549	-1.33797	-0.242667	-0.247063	-1.23431	-1.25847	0.205382	-2.1402	-1.03381	-1.90952	-2.43955	-0.166396	-0.593051	0.100713	0.331382	0.138826	0.697721	0.634664	0.264473	-0.240694	-1.35616	-0.924366	0.973925	-1.02764
P09925	SURF1	0.0661931	0.397713	-0.250939	-0.354596	0.141629	0.38631	0.544899	-0.331674	-0.265508	-0.117745	-0.337896	-0.237789	0.160168	0.0299748	0.050826	0.0728384	-0.521268	-0.104806	0.0964071	0.219258	0.315316	-0.268968	0.366575	-0.633694	0.220771	0.137558	-0.107456	-0.318023	-0.933962	-0.106115	0.2209	-0.141737	-0.42535	0.215482	0.149437	0.199037	0.0364172	0.142223	0.204806	0.107693	-0.540738	-0.0500796	-0.208309	-0.15578	0.954907	0.792315	1.37593	-0.0233726
P0C0A3	CHMP6	0.116119	0.0179378	-0.380871	0.312356	-0.065542	-0.481207	-0.818671	0.309902	-0.162748	-0.370551	0.422041	0.0318787	0.254869	-0.261682	-0.150749	-0.300588	-0.489384	-1.49085	-0.746809	0.169403	-0.019203	0.517372	0.823811	0.166556	-1.48854	-0.0167893	-0.0428515	0.163359	-0.711126	0.315073	0.873757	-0.262831	0.356289	0.497365	-0.188478	-0.159501	-0.269895	0.39373	0.0633243	-0.0824448	-0.856266	0.277152	1.46882	-0.647444	-0.242262	-1.28324	-0.383642	-1.09925
P0C8B4	GON7	-0.508222	-0.38589	0.676374	0.357307	-0.139569	-0.832091	-0.286189	0.476824	-0.476485	-0.270581	-0.465422	0.0836978	0.44108	-0.477675	-0.220174	-0.112187	0.275022	0.356141	-0.0712387	-0.301864	0.117865	-0.0468037	0.0353504	-0.133106	0.0266941	-1.02719	-1.66782	-1.59548	-1.43637	-1.5456	0.111604	1.00872	1.29643	0.90973	0.666201	0.55837	0.124139	0.150336	-0.141926	0.302833	-1.2277	0.390682	1.13985	-0.688152	0.385316	-0.888958	0.176972	-0.290535
P0C8K7	SMIM1	-0.135167	-0.151857	-0.112173	0.119753	0.279443	-1.86252	-1.406	-1.46212	-1.35034	-1.24465	1.32161	1.4776	0.965119	-0.475097	1.25455	0.348887	-0.0757379	0.167299	-0.0414729	-0.117763	-0.186883	0.0782646	0.215304	-0.0259357	-0.0807501	-2.46467	-1.74416	-1.09696	-1.95108	-1.7492	-1.83011	-1.45362	-1.22014	-0.963248	-1.87063	-0.174599	-0.464782	-0.261476	-0.535586	0.0891941	-0.786198	0.347752	0.579224	-0.246502	0.105723	0.780058	1.2096	0.173901
P0DN34	NDUB1	0.296611	0.299977	-0.270385	-0.291023	-0.0351796	0.64982	0.149216	0.0364593	0.322446	0.383637	-0.00365323	0.306237	0.318088	0.186229	0.76449	0.475172	0.0876412	0.0596854	0.112899	0.49613	1.42794	1.41993	1.30814	-5.38952	1.23351	1.61513	1.70339	1.26575	0.531442	1.65003	1.30471	1.91343	1.41685	1.30242	2.10942	2.54677	0.768018	1.74721	1.45743	2.14568	-0.864122	0.528665	0.722425	-0.357938	-0.029031	0.357116	0.843768	0.886314
P0DP26	CALM1	0.305532	-0.89836	-0.59125	-0.606517	1.79059	0.0334053	-0.237553	0.217264	0.189723	0.236457	1.66955	1.18816	1.51725	1.50789	0.983779	0.927864	1.17233	1.26755	1.31596	1.35279	0.545372	0.0116381	0.357367	-0.504076	-0.410301	0.151442	0.588368	0.0814863	-1.79134	1.16705	-1.37086	-0.836944	-0.0407084	-0.86391	-0.227619	-0.364088	0.242632	-0.330602	0.437969	1.56914	-1.24182	0.152008	0.999926	-0.182911	0.272798	-0.700301	0.57488	0.688512
P10493	NID1	0.214993	0.206708	-0.252539	-0.721202	0.552041	0.197452	-0.107771	0.378173	0.409228	0.401763	-0.863284	0.0769178	-0.741943	-0.0990627	-0.0571571	-0.526432	0.552837	0.145194	0.283557	0.663033	0.531848	0.191386	-0.00448503	-1.4018	0.683048	-0.277635	0.205746	0.570143	-0.453013	0.787801	-0.467356	-0.411358	-0.482189	-0.24154	0.663371	-0.226558	0.139157	0.08495	0.416829	0.853465	-0.0963015	0.180901	-0.561719	0.099081	0.378038	-4.84645	-4.38951	-3.51732
P10518	HEM2	0.128506	0.28354	0.590235	0.531916	-1.5342	-0.75518	0.395654	-0.113067	-0.723042	-0.403384	0.866238	1.0578	0.519619	-0.2085	-0.466546	0.54322	-0.208621	0.123237	-0.162496	0.961085	0.342935	-0.203333	0.462478	-0.081939	-0.520141	0.656225	-0.251081	0.202834	0.827768	1.07477	0.431122	0.906365	0.470338	0.0705426	0.0166553	0.237048	1.01146	0.0974082	-0.53173	1.02141	-0.887627	0.459221	0.211508	-0.389921	0.606819	-0.128151	1.10194	0.87461
P10637	TAU	-0.157132	0.259837	-0.352281	0.121542	0.128035	-0.21289	-0.676258	0.397876	0.144778	-0.930491	0.218621	-0.471643	-0.0519775	-0.0464805	0.903673	0.496515	-0.0965453	-0.107888	-0.430616	-1.37723	-0.481052	0.0924391	-0.146867	0.425765	0.109714	-0.474257	-0.0406389	0.00339039	-0.325722	-1.20037	-0.226	-0.765031	-0.326832	0.365121	0.216351	-0.200924	0.353988	-0.257274	-0.189442	-1.17332	-0.849034	-0.120351	1.07345	-0.873181	0.769121	-0.0584035	0.626572	0.449651
P10711	TCEA1	-0.0282127	-0.0698594	0.0788283	0.443098	-0.423855	-5.20682	-5.91454	-5.1283	-5.95825	-6.14393	-2.39031	-2.05483	-2.41847	-2.0972	-2.21354	-3.00359	-3.36715	-3.51909	-3.55601	-3.70118	0.053107	-0.201318	0.201365	0.242913	-0.296066	-5.37667	-5.09662	-6.14437	-6.52443	-5.61061	-3.23168	-3.90562	-3.71211	-3.40002	-3.33107	-3.63074	-4.21986	-3.87446	-4.03709	-4.4884	-1.13709	0.346825	1.00119	-0.427025	0.216092	-0.760133	0.370938	0.0527437
P10810	CD14	-0.0439428	-0.277941	0.0976971	0.0605111	0.163676	-1.00197	-1.47042	0.20572	0.219508	-0.349894	0.179962	-0.147158	-0.254698	-0.420537	-0.121067	-0.00869885	-0.122058	-0.717167	-0.124662	-0.849011	-0.0325304	-0.149134	0.191602	0.326905	-0.336843	-0.472529	0.409302	0.202071	0.124536	0.087244	1.08319	0.333451	0.0562417	0.0646385	1.10047	0.408452	-0.420669	0.217705	0.535288	0.132836	-0.900255	0.415191	1.32154	-0.235877	-0.600598	-0.356826	-0.0332186	0.248119
P10852	4F2	-0.505468	-0.6562	0.200539	1.35408	-0.392953	-0.394018	1.16486	-0.248954	-0.523526	0.213671	-0.277222	0.641981	-0.00429829	-0.393221	-0.665083	-0.0483467	-0.131457	-0.6949	-0.124342	-0.312399	-0.127533	0.302867	0.0310535	-0.192085	-0.0143031	-0.165045	0.449622	0.00261048	-0.306241	-0.215008	-0.775976	-1.06763	-0.290685	-0.631431	-0.308865	0.18445	0.171241	-0.337909	0.434923	0.865131	-0.659928	0.133395	0.670666	-0.412645	0.268511	-3.19005	-3.02684	-2.21958
P10853	H2B1F	0.177844	0.475892	-0.0377945	-0.746999	0.131057	0.319755	0.468179	0.171574	-0.0263628	0.182976	-0.0559404	-0.114148	-0.318927	0.0530779	-0.197459	-0.158757	0.0313224	-0.213121	-0.229658	0.373634	-0.146427	0.461436	0.318571	-0.971675	0.338096	0.762855	-0.141329	0.258437	-0.744068	0.358297	-0.0108623	0.354496	-0.119167	-0.153178	0.686219	0.917437	0.290905	0.0035489	0.625789	1.37234	-0.686852	0.305102	1.01315	-0.348003	-0.283392	1.23399	0.72811	0.170409
P11152	LIPL	0.528928	0.227206	-0.152855	-0.318564	-0.284715	-0.409024	-0.564868	0.101662	0.0509938	-0.231842	0.0670002	-0.47137	-0.167836	0.350854	0.320275	0.420719	0.269578	0.027247	-0.201893	-0.426963	0.357781	0.154504	-0.093296	-0.310366	-0.108622	-0.964069	-0.0210889	0.056041	-0.695982	-0.199388	-0.235172	-1.03102	-0.530275	0.0646516	0.414024	0.0985883	-1.20011	-0.312707	-0.244443	0.0448107	-0.366053	0.768256	1.22716	-1.05028	-0.579088	-0.408924	0.953776	0.476814
P11157	RIR2	-0.289501	-0.217083	-0.0678019	0.353117	0.221269	-0.626074	-0.56725	-0.269455	-0.189152	-0.704324	0.651558	0.467273	0.102783	-0.255443	0.253944	-0.107208	0.0882224	-0.359348	0.437186	-0.189629	-0.103635	0.37829	-0.151455	-0.625362	0.502162	-0.242876	-0.509182	-0.230431	-0.942585	0.41332	0.261698	-0.338491	-0.103302	-0.258734	-0.072992	0.529236	0.152771	0.349883	-0.147494	-0.278357	0.0550953	-0.00998487	0.129466	-0.136051	-0.0385257	-4.17235	-2.81472	-3.06391
P11247	PERM	-0.166127	-0.177371	-0.0906858	0.0941569	0.340027	-1.24281	-1.77095	-1.56966	-0.702115	-1.71386	-1.58103	-0.98804	-1.04045	-1.33244	-1.39175	-1.03677	-1.17061	-1.15339	-1.15292	-1.67197	-0.362016	-0.0179764	0.25065	-0.306422	0.435763	0.403027	0.180994	0.0184022	-0.267013	-0.361637	0.218141	0.379564	-0.515196	-0.148925	0.436664	-0.218569	-0.425868	0.57752	0.24917	-0.183738	-0.51891	0.0736996	0.633256	-1.00604	0.818	0.462941	0.28734	-0.45014
P11404	FABPH	0.142879	-0.374368	-0.27082	-0.773765	1.27607	0.230345	-0.471738	-0.164981	0.397605	0.17808	0.0763225	-0.606201	-0.0676478	-0.60397	0.0774124	0.24478	0.278841	0.693893	0.518753	1.01802	-0.354799	-0.0404185	-0.13846	-0.333619	0.867296	0.146973	0.399451	-0.228371	-0.792906	-0.759251	0.102419	-0.288749	0.0692462	-0.417576	0.730999	0.497329	1.29775	2.62094	0.54737	1.41684	-0.417165	0.655517	0.164481	-0.0410703	-0.361763	2.51849	2.81672	2.72437
P11438	LAMP1	0.137159	-0.222359	-0.213052	-0.159246	0.457498	0.826532	0.817657	0.366966	0.594865	0.493221	0.111023	0.076766	0.234352	0.202257	-0.978606	-0.183727	0.283488	0.0836046	0.434582	0.238687	0.807099	-1.10256	0.750213	-0.721927	0.26718	0.124102	0.310203	0.0584012	-0.872494	0.798523	-0.126938	0.394662	-0.413555	0.177649	0.808853	-0.223928	0.59627	-0.662252	-0.0179082	0.761333	-1.54933	0.431643	2.75632	-1.23871	-0.399923	-1.70228	1.82861	1.00938
P11440	CDK1	-0.0702192	-0.507837	0.186888	0.547903	-0.156735	-0.246043	-1.22234	-0.115971	0.404396	-0.486266	8.57642	7.88673	8.72588	8.37439	8.29002	0.169973	-0.488953	-0.242244	-0.220782	-0.311844	-0.217409	0.184945	-0.0157151	0.0141412	0.0340386	0.103022	0.151732	0.41336	-0.28269	0.800585	0.030798	-0.371597	-0.279696	-0.206668	0.0830776	-0.0442933	-0.600289	0.0637163	-0.272593	0.715562	0.276376	-0.621527	0.173031	-0.610195	0.782315	0.126755	-0.0397004	0.927631
P11609	CD1D1	0.23481	-0.0305386	0.132234	-0.331728	-0.00477751	-0.737692	-0.368129	0.429911	-0.508741	-0.00777704	0.40433	-0.359191	0.104594	-0.0470245	-0.295896	-0.160913	-0.680479	0.0702506	-0.238559	0.0872115	-0.174438	0.286204	0.346914	-0.203908	-0.254773	0.0117666	0.370784	0.316547	0.472674	-0.0794508	0.354086	-0.280374	0.111751	0.452237	0.725663	0.597144	0.145451	-0.216473	-0.029144	0.786364	0.141028	0.130564	0.108226	-0.872239	0.492421	-0.849032	0.0216912	-1.04913
P11679	K2C8	-0.170227	0.190512	-0.307182	-0.322068	0.608965	-1.68071	-4.00811	-0.261591	-2.77531	-1.36022	0.628002	0.116416	0.611737	0.869247	0.408221	0.57442	-1.05214	-0.0142694	-0.0241187	-2.72053	0.272662	-0.643532	-0.0931022	-0.0781548	0.542128	4.44468	4.82351	5.0688	4.41831	4.8541	4.74989	4.87194	4.68641	4.84585	4.96599	0.588242	0.300209	0.215833	-0.115076	0.295456	-0.295351	-0.0943757	1.56682	-0.3415	-0.835596	-0.0549331	1.00405	-0.926771
P11688	ITA5	0.142968	-0.0579485	-0.34141	-0.0172046	0.273596	-0.144225	-1.32947	0.673931	0.285349	0.455846	-0.365616	-0.00803521	-0.802463	-0.582747	-0.8415	-0.120158	0.560038	0.218241	0.243204	0.157709	0.163641	-0.268124	0.251232	-0.252472	0.105723	-1.3414	-0.349432	0.184102	-1.63685	0.429298	-0.391494	-0.56043	-0.800814	-0.890225	-0.0102242	-0.787042	0.296471	-0.231665	-0.120677	0.963952	0.584384	1.55464	-1.07871	0.65103	-1.71135	-2.52174	-1.71215	-1.69849
P11725	OTC	0.249304	-0.546791	0.241207	0.139353	-0.0830731	5.8586	5.48322	8.03089	7.39538	7.4375	6.90821	7.03149	7.35281	7.85748	7.09361	0.199708	0.249211	-0.264839	-0.254501	0.160687	-2.21001	0.568825	-0.87701	0.198956	2.31924	-5.85728	-5.96348	-6.2348	-6.25397	-5.63468	0.577083	-0.153999	0.509558	0.891005	0.572923	-5.55487	-6.20583	-5.75926	-5.35446	-5.33832	1.39683	0.395455	-1.74163	0.719635	-0.770282	0.772707	-1.48452	-2.21691
P11798	KCC2A	-0.133808	0.284624	-0.526245	0.125873	0.249557	0.654923	0.111621	0.311298	-0.193614	0.239509	-0.371283	-0.117171	-1.08801	0.0448929	0.384736	0.338042	-6.29574e-05	0.0399416	0.0494595	0.58265	0.834146	0.619829	-0.828608	-0.854159	0.228793	-0.254633	-0.145714	-1.17442	0.169453	-1.48714	-0.631214	-1.90584	-0.789733	-0.758731	-1.36605	-0.309081	-0.688207	-0.622386	0.528803	0.128229	0.145812	-0.0354401	-0.0883534	-0.306684	0.284666	-0.278319	-0.644016	-0.829626
P11859	ANGT	-0.284274	-0.128399	0.230807	-0.0239944	0.205861	-1.03606	-0.994278	0.238809	0.184882	-1.07753	0.263597	-0.0506185	0.112355	-0.702708	-0.707235	-0.550746	-0.477589	-0.20006	-0.147621	-0.386155	0.441231	-0.739949	0.637363	-0.127722	-0.210922	-0.667711	0.37373	-0.230231	-0.488382	0.26141	0.514178	-0.330906	-0.017735	0.583354	0.700884	-0.210862	0.156092	-0.246779	0.341463	-0.180648	-1.15067	0.0717148	2.18444	-0.745204	-0.360272	0.930031	1.17011	1.1094
P11881	ITPR1	-0.113931	0.0395529	0.274498	0.123572	-0.323692	-0.328045	-0.648773	0.326621	-0.128309	-0.268785	-0.0217966	1.27883	-0.607692	0.287692	0.674827	-0.309926	0.113665	-0.370639	-0.847362	-0.599781	0.103727	0.0641988	0.272515	-0.313611	-0.126829	-0.133113	-0.122191	-0.110972	-0.347261	-0.24169	-0.0484537	-0.227052	-0.137629	0.276566	-0.0909322	-0.604343	-2.44952	-1.64647	-1.56099	-1.9281	0.17954	-0.0997475	1.00287	-0.899705	-0.182957	-0.230839	0.474964	0.320199
P11911	CD79A	0.00131846	-0.0845065	0.00564361	0.160828	-0.0832841	-4.78116	-4.98224	-4.29452	-4.52736	-4.3818	-3.3894	-4.059	-4.14265	-4.101	-4.39769	-4.21749	-3.77018	-4.0704	-4.31513	-4.34831	0.326169	-0.0825913	-0.0436413	-0.148579	-0.0513576	0.343294	0.168535	0.654464	-0.5906	-0.166451	0.537246	-0.184441	0.565153	0.120913	0.836509	4.83258	4.22077	4.59399	4.57895	4.21763	0.624257	-0.0444882	-0.397206	-0.00715564	-0.175407	-3.58848	-2.88944	-4.07621
P12242	UCP1	-0.33626	0.226258	-0.460013	0.521324	0.0486899	-0.193844	-0.92971	-0.240249	0.387769	0.149591	0.597071	0.208858	0.423048	0.241523	0.130776	-0.0231731	0.00335018	0.0619316	0.114007	0.134813	0.201091	-0.0447646	0.147998	0.0374977	-0.341822	0.04749	-0.334094	0.0422879	-0.841468	0.63783	0.298875	0.736909	-0.346727	0.207454	-0.00225969	0.0666691	-0.598535	-0.087304	0.45784	-0.0231336	0.121594	-1.08203	0.714463	-0.25749	0.503464	-0.973327	0.171349	-0.0125068
P12265	BGLR	-0.550695	0.12679	0.204261	0.302143	-0.0824974	-0.523044	-0.14572	-0.175968	-0.374454	0.186218	0.396753	-0.172779	0.13276	-0.371828	-0.504832	4.87792	4.82963	4.94483	5.05246	4.8536	0.481856	-0.389362	0.187832	-0.0548163	-0.225509	0.301035	-0.711581	-0.112953	-0.233751	-0.046207	-0.217906	-0.335353	-0.56495	0.507525	-0.487497	-0.63304	-0.467185	-0.530709	0.211896	-0.497227	0.465791	0.877386	-0.55821	-0.461306	-0.32366	0.224078	0.528308	-0.550348
P12399	CTL2A	0.0326381	-0.558813	0.374637	0.403913	-0.252375	-0.198501	-0.565048	-0.359331	-0.663001	-0.672777	-0.690444	-0.236556	-0.39599	-0.639478	-0.830629	-0.716359	-0.635122	-0.606012	-0.330241	-0.333373	0.157138	-0.0902439	0.39742	-0.121583	-0.342731	-0.25023	0.267147	-0.331417	-1.22491	0.0585902	0.066692	0.233841	0.254654	0.0267815	0.0119376	-0.151527	-0.0673564	-0.846762	-0.376668	-0.0725965	0.132018	0.234592	0.0195128	-0.171457	-0.214666	-2.9318	-1.92301	-1.64448
P12710	FABPL	-0.226422	-0.146112	0.294422	-0.143605	0.221717	-0.339979	-0.862567	0.521519	-0.54557	-1.05147	3.85727	3.35334	3.52176	3.59366	3.36142	3.11675	3.16371	3.05914	2.9684	3.1478	-0.0733426	0.557773	0.044704	-0.631085	0.101951	1.33928	1.34397	1.40525	0.707048	1.31231	-3.75466	-3.45487	-3.54145	-3.51343	-4.15117	-3.17075	-3.62171	-3.776	-3.62478	-3.79613	-2.13414	0.856053	-0.451447	0.68996	1.03958	-1.02425	1.10557	1.42168
P12790	CP2B9	0.262345	-0.452067	0.455018	0.0720398	-0.337336	-0.10418	-1.06377	0.301897	-0.174795	-0.888898	-0.0159913	-0.295897	-0.114011	0.439843	-0.334416	-0.605858	-0.0626006	-0.0887299	-0.26827	0.0267735	0.194845	0.340315	-0.212506	-0.219813	-0.102841	-0.127204	-0.132052	0.125308	-0.399735	0.588242	-0.279776	-0.244944	0.0896963	0.79406	-0.188223	0.0344103	-0.70977	0.248737	0.264113	-0.0897092	-0.972765	0.482451	0.266005	-0.0287506	0.25306	-0.078228	1.00285	-0.57037
P12791	CP2BA	-0.165274	-0.235271	0.00872834	0.256977	0.134841	0.447706	0.0742958	0.522621	0.146704	0.158009	-1.87369	-2.1562	-2.54101	-2.14436	-2.10462	-1.38883	-1.93014	-1.48424	-1.85447	-1.72023	-0.311055	-0.220979	0.45742	0.18649	-0.111876	-1.11953	-0.894617	-0.795821	-1.28106	-1.0603	-2.95459	-3.15531	-2.98741	-2.78411	-2.85658	-1.57089	-2.07555	-1.71192	-1.79214	-2.16547	-0.824056	0.292067	0.595027	-0.464787	0.401748	0.567165	0.569649	1.29269
P12815	PDCD6	0.439331	-0.493246	0.0779999	-0.21132	0.187235	-0.76499	-1.09913	0.168892	-0.349878	-0.682956	-0.2046	0.00663026	-1.15351	-0.108308	0.290131	-0.683084	0.370573	-0.0359472	-0.406514	0.310581	-0.171166	-0.271243	0.346053	0.210109	-0.113753	0.764499	1.29933	0.883136	0.342465	0.863875	-0.77652	-0.738998	-0.488767	0.330312	0.368844	-0.259398	-0.666748	-0.0598009	-0.656427	-0.961651	-0.180771	0.256562	-0.528771	0.0376943	0.415286	0.407802	1.22592	1.16586
P13020	GELS	0.187556	0.709671	0.146697	-1.19265	0.148725	0.469733	0.366447	0.508753	0.482536	0.607544	-0.233529	0.353191	-0.128307	0.250071	0.0010237	-0.203315	0.738449	0.356297	0.455372	0.470638	0.525136	0.590351	0.185283	-1.46722	0.166447	-0.0195049	0.229113	0.574235	-0.786239	0.854595	0.0958341	0.0588134	-0.266376	-0.290003	0.432833	-0.384368	0.0830102	0.0439894	0.415647	0.685684	0.231704	0.294549	0.918335	-0.639103	-0.805486	0.132461	1.34781	1.46692
P13379	CD5	-0.377272	-0.631066	0.244163	0.466356	0.297819	4.35663	4.00809	4.89665	4.52943	4.51233	-0.110196	-0.596385	0.194539	-0.322245	-0.439915	-0.381727	0.132981	-0.455875	-0.30104	-0.6016	0.175231	-0.848419	0.472003	-0.0807596	0.281945	0.251114	-0.605573	-0.249725	-0.158265	-0.70671	-0.701073	-0.551823	-0.0213264	-0.500452	0.483534	3.20111	3.03777	3.06849	3.36869	3.32392	0.307826	0.610082	-0.0477257	-1.15029	0.280105	0.271379	0.687616	1.08975
P13516	ACOD1	-0.124803	0.390021	-0.0199163	-0.252538	0.00723602	-0.00147871	-1.08707	0.127175	0.644444	0.23401	0.523813	-0.244592	-0.186533	0.520571	-0.365774	-0.564797	0.383625	0.0295359	-0.228374	-0.303721	-0.21009	0.342967	0.0434588	-0.477612	0.301276	-0.120398	0.623125	-0.126791	-0.747506	0.772685	1.06213	0.309282	0.341329	1.16714	0.893275	0.0731343	0.301646	0.513139	0.0510321	0.012976	-0.230713	-0.30318	0.76426	-0.529933	0.299565	0.0197521	1.89522	-0.405529
P13541	MYH3	0.421469	0.30149	-0.156867	-0.588357	0.0222643	0.483987	0.462862	-0.0894934	0.469004	0.522769	0.0638146	0.641529	0.754627	0.351743	0.942399	0.572899	0.147468	0.443608	0.325844	0.48075	0.526256	0.226803	0.492112	-0.994474	-0.250697	0.538388	0.168815	0.0743915	-0.309395	0.720933	0.710289	1.08177	0.433092	-0.00879953	0.476832	0.361928	-3.85994	0.746773	0.416186	-0.14195	-0.117173	0.198589	-0.735223	0.10399	0.549817	-5.13494	-4.18933	-4.39044
P13542	MYH8	0.400081	0.253637	0.295472	-1.07652	0.127335	0.836238	0.437238	0.174254	-0.116432	-0.0178345	-0.346159	0.720939	-0.11335	0.363809	0.29167	0.592366	-0.634282	0.0312733	-1.31978	-0.133926	0.690904	-0.961099	0.807921	-1.40101	0.863285	0.823977	0.819297	0.24309	-0.700462	0.69958	0.549732	-0.828167	0.275596	0.54701	1.19633	0.794272	0.272727	0.386068	0.974088	0.549701	-0.631591	0.149366	0.614847	-0.247268	0.114645	-3.37146	-2.64823	-3.36537
P13595	NCAM1	-0.350845	0.0116882	-0.255045	0.000536349	0.593665	0.525069	0.200344	0.0332131	0.191516	0.0759797	-2.50575	-3.11293	-2.68911	-3.06566	-3.38048	-3.29393	-2.9566	-3.08859	-3.2831	-2.86508	0.0643389	0.0255649	0.242617	-0.332332	-0.000188619	-0.666083	-0.244268	-0.0874022	-0.614765	0.0104251	-0.893732	-1.25107	-1.00873	-0.901652	-1.09668	-0.327952	-1.1143	-0.413276	-0.297449	-0.0181669	-0.367254	1.39755	0.313553	-1.03998	-0.303872	0.710663	1.34186	0.981644
P13597	ICAM1	-0.207979	-0.128763	-0.0175467	0.242748	0.111539	-1.88589	-3.06911	-1.54182	-1.72017	-3.10975	-1.76722	-2.16556	-1.65903	-2.29602	-2.47142	0.307779	-0.020798	-0.235022	-0.129139	-0.34759	0.15436	-0.0390818	-0.033754	-0.0648865	-0.0166379	-0.888689	-1.11587	-0.489214	-1.23224	-1.7658	-0.786239	-0.66792	-1.54783	-1.55455	-1.32474	-0.763699	-1.01423	-0.885698	-0.534707	-0.690279	-0.954472	0.353089	0.779528	-0.381396	0.203251	-1.82273	-0.799586	-1.43834
P13634	CAH1	-0.36191	0.244711	0.121906	0.529477	-0.534183	-0.828822	-0.372891	0.194994	-0.152016	-0.575586	-0.57029	-0.688012	0.27012	-0.637882	-0.108123	-0.608755	-0.418145	-0.650505	-0.828395	-0.0405414	0.0743034	0.043838	0.479931	-0.792749	0.194676	-1.07545	0.136866	-0.223863	-0.0161425	-0.568284	0.305056	-0.715032	0.217464	-0.244049	-0.428651	0.159825	-0.473175	-0.190524	-0.425649	-0.129981	0.0411773	0.098053	-0.0936387	-0.243174	0.197583	0.332379	0.893007	0.74986
P13864	DNMT1	-0.150186	-0.143574	0.131865	0.312318	-0.150424	-0.141096	-0.629587	-0.291104	-0.379308	-0.725482	4.30217	3.69758	4.33505	4.0278	3.96527	-0.144398	-0.0214565	0.0229273	0.0888376	-0.130541	0.25101	-0.0736602	0.478423	-0.505816	-0.149957	-4.21054	-3.67612	-3.54408	-5.06981	-3.91095	-3.89705	-3.701	-4.73041	-4.06041	-4.16069	-4.2352	-4.02675	-3.93224	-4.78546	-4.12887	0.202854	0.264677	-0.611403	0.0457806	0.0980915	-1.93532	-1.15491	-1.48202
P14069	S10A6	-0.525212	-0.0682127	-0.883601	0.416742	1.06028	-1.46371	-2.44493	-0.920443	-0.982821	-2.05458	0.840671	0.696653	0.439278	0.758265	0.610601	0.823785	0.698308	-0.0863748	0.463399	2.03931	-0.322826	-0.0248626	0.49121	0.382845	-0.526366	1.20378	1.65286	2.13444	1.53526	1.85753	1.00399	0.592114	0.736953	1.01203	1.26461	0.0438867	0.422083	0.276262	-0.0807758	1.64437	-1.05073	0.107585	1.43475	-0.643076	0.151464	-1.91885	0.486175	-0.0721495
P14106	C1QB	-0.0345336	0.00753585	0.201624	0.287617	-0.462243	-1.18464	-0.646674	-0.00946428	-0.268002	-0.409353	1.04233	1.27962	1.08875	0.887346	0.617241	0.649096	-0.39708	-0.0278006	-0.551122	-0.0841799	1.12107	0.0243817	0.591939	-0.452733	-1.28465	0.486293	0.662558	0.934713	0.290297	0.916315	0.94465	-0.375385	-0.17879	0.454554	0.482382	0.11968	-1.05084	-0.682654	-0.506909	-0.468468	-0.440403	-0.615285	0.791108	-0.0397905	0.304371	0.311851	0.854276	-0.29643
P14142	GLUT4	-0.221146	-0.241791	0.15526	0.0831404	0.224536	0.474139	-0.000162255	-0.404013	-0.365563	-0.136699	-0.260818	-0.017062	-0.0941594	-0.160638	-0.19518	0.116724	-0.156767	-0.471886	-0.485336	-0.00245342	0.0704911	-0.106073	0.381117	-0.494869	0.149334	0.509075	0.30243	-0.230784	0.109632	0.262001	0.491048	-0.464461	0.176234	0.390219	0.269756	0.31402	-0.654663	-0.123114	-0.228971	-0.268851	0.386506	-0.0474615	-0.470211	-0.416902	0.548069	0.362306	1.03205	-0.15432
P14211	CALR	0.116839	-1.15397	-0.233834	-0.655929	1.92689	-1.52547	-1.85896	-1.72578	-1.63255	-1.71511	-0.385197	-0.508861	-0.663148	-0.181117	-0.63537	-1.17452	-0.30224	-0.568558	-0.404091	0.169745	-0.00960851	-0.327369	0.509691	-0.177985	0.00527081	-1.16856	-0.209972	-1.03108	-1.47474	-0.873074	0.422793	-1.55219	-0.155391	-1.2872	-2.19055	0.945327	-0.732541	0.280219	-0.304528	-1.83276	0.16347	-0.331293	1.09949	-1.0665	0.134837	0.756491	0.357169	-0.405965
P14429	HA17	-0.394328	-0.055416	0.451688	0.0488381	-0.0507817	-0.270941	-0.478369	0.0349372	-0.243927	-0.0729761	0.353262	-0.253983	-0.12997	-0.161673	-0.547616	-0.376657	-0.458958	0.145077	-0.573837	-0.723085	-0.438941	0.342031	0.754322	-0.152214	-0.505199	0.0809904	0.727716	0.628853	-0.626789	0.680745	-0.348973	0.39423	-0.104	0.397976	-0.360165	0.572957	0.285357	0.356449	-0.0138225	0.109405	-0.295595	0.0110394	0.615415	-0.502497	0.171638	-0.624505	0.751225	-0.740806
P14576	SRP54	0.467974	0.0533839	-0.145799	0.264116	-0.639675	-0.358141	-0.803655	-0.095868	0.00350074	-0.343184	-0.469249	0.168217	-0.223122	0.566081	-0.274695	0.0722115	-0.504033	-0.238232	-0.460267	-0.732251	0.717648	-0.174799	0.00332968	-1.01998	0.473804	-0.557847	-0.252049	0.254677	-0.819749	0.0182046	-0.173719	-0.690274	-0.346691	0.14065	-0.0546148	-3.04458	-3.95969	-3.53325	-3.1216	-3.81107	0.494704	-0.0746427	-0.383334	0.138571	-0.175299	2.22424	1.62563	-0.474078
P14602	HSPB1	-0.145024	0.245429	-0.173172	0.154393	-0.0816266	-0.507242	-0.669931	0.33833	-0.13699	-0.902666	-0.137187	-0.577446	0.0314175	0.0456673	-0.123392	0.365941	-0.182051	0.244218	0.134232	-0.745455	0.249813	-0.0873032	0.0472945	-0.00887199	-0.200932	-1.18263	-0.377789	0.418005	-0.965604	-0.851161	0.189842	-0.683978	-0.0578487	-0.0680725	-0.498856	-0.578865	0.0673045	0.231654	0.0028641	-0.644833	-0.409287	-0.352903	-0.115477	-0.310703	1.18837	-5.05349	-5.64572	-6.04404
P14824	ANXA6	-0.0136515	0.102053	0.367704	-0.0695042	-0.386601	-1.41573	-1.51184	0.207203	-0.481407	-1.33427	0.0306627	-1.32521	-0.095831	-0.435694	-1.15385	-0.10379	-0.167971	-0.268785	-0.569827	-0.730039	0.173394	0.221197	0.645455	-0.904187	-0.135858	-1.18325	-0.883707	0.587135	-0.729996	-0.406593	0.677786	-1.81261	0.106753	0.0209301	-0.341631	0.354025	0.0699774	0.216687	-0.576208	0.0257651	0.216044	0.29696	-0.0230746	-0.134957	-0.354973	0.863092	-0.365818	-0.700605
P14873	MAP1B	0.204257	-0.629343	0.735305	-0.690068	0.379849	-0.459218	-0.693297	1.52006	0.350347	0.294805	-0.0263669	-0.185098	-0.899455	-0.774887	-0.666613	-0.980071	0.743774	-0.697155	-0.374313	0.265124	0.218036	-0.621026	0.605976	-0.817836	0.614849	-1.28852	-0.377189	1.21402	-0.956351	0.329311	-0.00630127	-0.574265	-0.878996	-1.09859	-0.280263	-0.954236	0.497598	-0.90765	-0.565878	0.807946	0.267186	-0.338545	0.770097	-0.0564373	-0.6423	0.485371	0.307048	-0.120021
P14901	HMOX1	-0.22747	0.606781	-0.303116	-0.115722	0.0395265	-3.33996	-3.60538	-2.54579	-2.97156	-2.6313	-3.08144	-2.28627	-2.81509	-2.05189	-2.90893	-3.22221	-2.97542	-3.19041	-2.77059	-2.55867	-0.0892101	-0.230436	0.694273	-0.307523	-0.0671036	0.212705	-0.259691	0.298718	-0.558438	-0.550908	0.646851	-0.32452	0.659912	0.542294	0.726401	0.0451503	-0.500821	0.605158	-0.186137	0.0719584	0.123012	0.327159	0.098874	-1.35443	0.80539	-0.0217795	0.904448	-0.425895
P15089	CBPA3	-0.477113	1.22121	-0.791372	0.109709	-0.0624308	0.382008	0.252889	0.164438	-0.312743	-0.692778	-0.742968	0.686838	-0.596851	0.669892	0.353654	-1.11468	-0.304558	0.232552	0.160021	0.0955455	-0.631128	1.12188	-0.456667	-0.409054	0.374967	-0.405418	0.666673	0.267569	-0.929075	-0.690858	-0.725937	0.680035	-0.389539	0.348484	0.595792	-0.814091	-0.181084	-0.243352	0.208247	0.436976	-0.325698	0.120398	0.896999	-1.10638	0.414685	-0.69333	0.557677	-0.123555
P15116	CADH2	-0.0442646	0.337475	-0.127818	0.2664	-0.431792	-1.01097	-1.43441	0.073385	-0.0450159	-1.1687	0.0325933	-1.46384	-0.0339399	0.204185	-0.602295	0.613265	-0.211905	-0.0239525	-0.252719	-1.21089	0.047643	0.361892	-0.282727	-0.00417429	-0.122634	-1.3455	-0.551118	0.180445	-0.570662	-1.22396	0.0898815	-1.06894	0.190114	-0.00534274	-0.159617	0.579419	0.0673363	0.255768	-0.123852	0.0575865	-0.751433	-0.0372835	1.14335	-0.190923	-0.163714	-0.200716	0.0634867	-0.589243
P15208	INSR	-0.552623	0.519819	-0.0964201	0.447778	-0.318554	-0.0387369	-1.39132	-0.49583	-0.891832	-0.978455	0.379122	-0.288888	0.111615	-0.0655988	-0.434247	-0.0988423	0.647823	0.745297	0.896026	0.496944	0.0180373	0.413872	-0.746625	0.492104	-0.177388	-0.539982	-0.891174	-1.15815	-1.21714	0.188427	-0.420384	-0.184298	-0.49246	-0.068726	-0.175397	-0.776709	-0.673939	-0.868734	-0.337007	-1.58478	0.70281	-0.492789	-0.377022	0.12428	0.0427202	3.93367	5.03703	3.98209
P15306	TRBM	-0.335317	-0.319476	-0.107082	0.436909	0.324966	-0.29635	-1.28667	-0.238923	-0.14814	-0.276393	2.00009	1.36424	1.5689	1.76792	1.31753	0.102353	-0.634698	-1.30346	0.340064	0.199897	0.435395	0.129944	0.432427	-0.374766	-0.623	0.175268	0.600716	-0.157172	0.0459273	-0.565194	0.0136019	0.28899	0.369464	0.030509	0.088012	-0.248411	-0.528412	0.570333	-0.0975909	-0.514055	0.639111	-0.140861	-0.0273714	0.240081	-0.710959	-0.546786	0.305103	-0.0461158
P15307	REL	-0.378652	-0.287471	0.540538	0.422214	-0.29663	-0.40311	-0.577705	0.102303	-0.166088	-0.522882	-0.122598	0.0260923	-0.0417347	-0.432029	-0.553253	1.0755	0.0422366	-0.318467	-0.688195	0.734869	-0.41421	-0.524917	0.258929	0.126591	0.553607	1.8134	1.97781	2.10742	1.27944	1.96151	0.829892	0.982429	1.06926	1.33096	1.86974	1.98135	1.51699	1.74985	1.80294	1.63225	-0.262317	0.162828	0.491716	-0.573364	0.181137	-1.29516	-1.83066	-1.77209
P15327	PMGE	-0.161709	0.92212	-0.519949	-0.236258	-0.00420476	-5.17981	-6.17521	-5.09139	-5.07004	-4.81888	-4.66379	-5.45122	-5.3401	-4.45144	-5.60838	-5.0812	-5.41158	-5.32339	-5.15087	-4.77389	0.435468	0.0102749	-0.0727854	-0.426234	0.0532759	-0.723312	-0.0190071	-0.127289	-0.129048	-0.613846	-0.0509738	0.538537	-0.128939	-0.190927	-0.295747	0.464156	0.0888875	-0.429003	0.0199182	-0.288886	0.0284255	-0.684663	0.211105	0.518533	-0.0734018	1.22572	0.743729	-0.793154
P15331	PERI	1.01958	-1.81294	1.50404	-2.06241	1.35173	-0.224078	-0.609388	1.66664	0.958447	1.41981	-0.0323629	0.511602	-0.744431	-0.950157	-0.356797	-1.35316	1.28717	-0.814347	-1.1012	1.06878	1.13073	-1.67378	1.80045	-2.75088	1.49348	-0.907143	-0.960117	1.69746	-0.0519439	1.61905	0.0641215	-1.03558	-1.20482	-1.30462	-0.736145	-1.94205	1.36262	-1.64778	-0.772678	1.52363	-0.185927	0.28263	-0.485159	-0.521342	0.909797	0.862425	1.08108	0.694462
P15379	CD44	-0.0148471	-0.117087	0.0244313	0.54694	-0.439438	1.5275	1.17501	1.61244	1.49958	1.53287	1.98981	1.86976	1.80654	1.68785	1.49824	2.2458	2.3148	2.33555	2.31923	2.29615	-0.561713	-0.0277272	0.312979	-0.0128574	0.289318	2.16777	2.33122	2.17502	1.41164	2.58724	0.520501	-0.0384675	-0.777002	-0.41342	-0.295712	0.389224	-0.633001	0.388394	-0.111073	-0.0268505	-1.47662	0.533656	2.30191	-1.09771	-0.261234	0.708729	2.0101	1.79352
P15508	SPTB1	-0.0670785	0.217457	0.0629623	-0.029823	-0.183518	-0.155955	-0.369571	0.241112	0.0431623	-0.389393	-0.023827	-0.195317	-0.149821	0.284758	0.187534	0.325141	0.00969661	0.083281	-0.0465585	-0.136421	0.0570054	0.26902	0.179748	-0.483332	-0.022441	-0.518628	0.446468	0.230595	-0.405178	-0.135075	0.107618	-0.520097	-0.0543549	0.383827	0.429018	0.231072	-0.0320568	0.307317	0.216546	0.22894	-0.544239	1.02653	0.70749	-1.37668	0.1869	-0.0291851	0.417008	-0.280677
P15702	LEUK	-0.233435	0.00728735	0.492701	0.192854	-0.459407	-0.0527051	-1.09823	0.167796	-0.270972	-0.868242	-0.602317	-0.496676	-0.484933	-0.2167	-0.281421	3.72991	3.44896	3.34058	3.24196	3.16076	0.134438	-0.315235	0.540072	-0.309864	-0.0494118	-0.407748	-0.199541	0.506613	0.09881	0.0591214	4.41187	3.379	4.15496	4.05784	3.88716	-0.309239	-0.545652	-0.284693	-0.426816	0.298341	-0.865074	0.814219	0.918078	-1.11838	0.251158	-0.181714	0.781956	-0.31184
P16015	CAH3	-0.103277	-0.0225069	-0.153571	0.318175	-0.0388195	-3.85114	-3.66184	-2.67793	-3.51773	-3.4826	0.224558	-0.219809	-0.470906	-0.594654	-0.0385801	-0.720442	-1.00619	-1.24295	-1.56189	-1.37493	-0.675876	-0.153888	0.551707	0.425577	-0.14752	-4.20928	-3.00187	-3.53816	-3.40823	-2.77942	-0.414993	-0.249563	-0.313295	-0.213698	-0.0688633	-1.24191	-1.59677	-1.48553	-1.32514	-1.62857	0.257474	-0.338042	0.351813	-0.0500089	-0.221237	-0.0998589	0.403746	-0.310528
P16045	LEG1	0.269916	-0.466952	0.286179	-0.305285	0.216141	-0.592321	-0.67557	0.663823	-0.002092	0.46779	0.139154	-0.143319	-0.18449	-0.524842	-0.341881	0.12018	0.288014	0.298346	0.141468	0.625173	0.357572	-0.769711	0.565016	-0.381989	0.229112	-1.3535	-0.92822	0.607513	-1.2416	0.378924	0.26539	-1.01206	-0.38654	-0.506747	-0.502545	-0.58495	-0.530833	-0.317594	0.0733146	0.0525172	-1.52563	0.793109	1.17739	-0.05334	-0.391531	-0.095412	0.461399	0.709184
P16125	LDHB	-0.251338	-0.77943	0.993299	1.07358	-1.03611	-0.721369	-1.14261	-1.03428	-1.0906	-0.709249	0.993298	-0.613795	1.32221	-0.264953	-1.36369	1.17496	0.0086473	-0.437295	-0.605448	-0.814594	-0.0707141	-1.07899	1.25379	0.721331	-0.825418	-1.12794	-0.340907	-0.71533	-1.26758	0.0430861	1.58536	-1.74197	1.08843	-0.637077	-0.715716	1.11387	-0.316611	0.891594	-0.849989	-0.485256	-0.0821375	-0.120317	0.370505	-0.232744	0.0646922	-6.80627	-5.6325	-5.65173
P16254	SRP14	-0.012702	-0.460753	-0.279683	0.614388	0.13875	0.107853	-1.29813	0.230355	0.355086	-0.917008	2.15049	1.82423	1.91311	2.3415	1.94375	0.0983331	-0.280221	-0.201714	-0.726733	0.0565853	-0.185833	-0.0963323	0.229896	-0.502525	0.554795	0.372517	-0.306507	0.689167	-0.239092	0.386789	-0.0133725	0.163181	-0.32094	-0.141922	0.81828	0.35051	0.0186153	0.440681	-0.0729471	0.185036	0.371547	0.013737	-0.594732	0.257362	-0.0479149	0.0648984	0.321993	0.0672001
P16277	BLK	0.0859496	-0.0157955	-0.168897	-0.15287	0.251613	-1.73373	-1.59883	-1.57583	-0.595368	-2.01502	-1.14658	-1.46928	-1.30675	-1.06179	-1.30271	-1.43987	-1.53536	-1.7032	-1.60748	-1.05088	0.136482	0.0192013	0.108074	-0.0252592	-0.238498	-0.980722	-1.78226	-0.538963	-2.17541	-1.78652	-0.397039	-2.03344	-1.38904	-0.774136	-0.104067	-0.652087	-0.908352	-0.703459	-0.479654	-0.621143	-0.0125303	0.733535	0.523388	-1.69996	0.455565	0.523441	0.17985	-0.354953
P16294	FA9	0.0960439	-0.0149158	0.0523431	-0.389746	0.256275	-0.843567	-1.36944	-0.184357	0.0670433	-0.955827	0.208562	0.200471	-0.304857	0.10325	-0.346359	0.179332	0.131505	-0.273623	-0.696653	-0.62472	-0.260689	-0.403023	-0.0173054	0.561807	0.11921	-0.637473	0.591203	0.224592	-0.431654	-0.445673	0.152	-0.0681628	-0.381132	-0.286484	0.824603	-0.206118	0.245131	0.47267	-0.12991	0.430376	-0.954094	-0.382582	1.59378	-0.560908	0.303808	-1.29411	0.461208	-0.197011
P16331	PH4H	-0.0706044	-0.106555	0.139779	0.101131	-0.06375	-4.35017	-4.25462	-3.7412	-3.4484	-3.90229	0.128155	-0.20569	0.212673	0.285188	-0.179112	-3.9865	-4.18613	-3.87235	-3.62399	-3.74868	0.383348	-0.517972	0.408107	-0.074121	-0.199361	-3.75066	-3.87632	-3.00922	-3.2295	-3.76423	1.25266	0.707819	1.06161	0.936011	0.905823	-1.31744	-1.46951	-1.57586	-1.33085	-1.59571	0.794549	-0.184797	0.191538	-0.228298	-0.572992	0.352224	-0.126802	-1.1945
P16460	ASSY	0.228037	-0.189219	0.259755	-0.254679	-0.0438936	3.28041	3.02821	3.18174	3.33789	3.51912	-0.0945561	-0.722582	-0.998652	-2.41365	-1.15284	-0.203218	-0.702984	-0.567168	-0.661521	-0.836783	0.321563	-0.0202678	0.519061	-1.20396	0.383607	-3.93419	-4.56764	-3.72524	-3.80065	-3.36853	-0.297571	-0.736242	-0.797718	-0.544685	-0.680471	-4.26361	-4.12562	-3.71161	-4.30297	-3.36773	-0.302046	-0.0170458	0.438139	-0.0828709	-0.0361755	-0.00898105	-0.569222	-0.777715
P16675	PPGB	-0.365382	-0.259553	-0.139506	0.515241	0.249201	0.253561	-1.30269	0.0506162	0.0960451	0.0934414	0.198023	-0.492948	0.021764	-0.361248	-0.703198	-0.532249	0.10962	0.0858326	-0.0350355	0.166226	0.202036	-0.249681	0.617357	-0.423786	-0.145927	0.471848	-0.077459	0.558608	-0.57186	0.0398005	0.683542	0.446613	-0.356137	-0.396226	0.58391	-0.190194	0.194224	0.110637	0.0512547	-0.554833	-0.987044	-0.498173	0.636186	-0.00208601	0.851117	-0.228221	0.119199	-0.132091
P17047	LAMP2	0.291264	-0.152898	0.306725	0.2876	-0.732691	-0.255187	-0.0758245	-0.0770591	0.133908	1.07753	-0.232944	0.0514171	0.177172	0.357278	-0.473791	0.356248	0.799282	0.596833	0.326284	0.442457	0.10715	-0.150749	0.14265	-0.404451	0.3054	3.88132	3.43555	4.22618	4.97614	1.79846	0.797712	0.587375	-0.0737982	-0.00302123	0.366193	4.61482	3.88015	4.53752	4.95346	5.68037	-0.725624	0.275161	0.835324	-0.971777	0.586915	-0.376526	0.865214	1.40697
P17095	HMGA1	-0.12872	0.11187	0.221794	0.0489072	-0.25385	2.9402	2.6213	2.98316	2.33	2.80811	-0.0292114	0.462671	0.135692	0.627908	-0.670765	3.13873	2.94415	3.06162	2.89935	2.9306	0.525539	-0.256132	-0.206313	0.158525	-0.22162	-0.328091	-0.271693	-0.271462	-0.41223	0.586837	0.757596	-0.206799	-0.418556	0.433561	-0.00566832	4.66474	4.46388	4.82532	4.83759	4.38646	-0.0335805	-0.11859	0.285038	-0.134914	0.00204681	-0.50512	0.264913	0.383491
P17156	HSP72	-0.0916583	-0.476819	0.39076	-0.150933	0.328651	-0.202728	-1.12355	0.91738	0.1655	0.267584	0.319173	-0.524342	-0.356528	0.185988	-0.274773	-0.0838374	0.644882	0.484317	-0.16202	-0.14695	0.332142	-0.158692	0.0574453	-0.154811	-0.0760842	-1.36697	-0.25655	0.74431	0.834817	0.197504	-0.144711	-0.706156	-0.375923	-0.346479	-0.184339	-0.288966	0.853661	-0.770814	-0.245327	1.05285	-0.524496	0.169955	0.303625	0.256532	-0.205616	0.820081	1.54118	0.129862
P17426	AP2A1	0.147197	-0.354114	-0.237935	0.33583	0.109022	-0.389437	-1.02422	0.0164049	-0.0739936	0.188516	0.191335	-0.207112	-0.135977	-0.275916	-0.853628	-0.406397	0.143975	0.181997	-0.235484	-0.176196	-0.00780946	-0.0917573	-0.0759063	-0.0586744	0.234147	-0.757104	-0.600489	0.178375	-0.248467	-0.345248	-0.206329	-0.686591	-0.119525	0.0838225	-0.557268	-0.0287434	-0.293825	-0.68503	0.0559997	-0.189957	0.276178	-0.129393	0.375482	-0.424802	-0.0974639	-2.7539	-2.19178	-3.39276
P17433	SPI1	0.317846	-0.273441	-0.256374	0.0969585	0.115011	-0.417771	-1.13176	0.592779	0.517025	0.178337	2.22654	1.98595	1.86483	1.84832	1.78495	-0.628877	0.118581	-0.103775	-0.55659	0.375172	-0.205022	-0.191236	0.257839	-0.00499284	0.143412	-0.403025	-0.444327	-0.165364	-0.666663	-0.256078	-2.24462	-2.53227	-3.01304	-2.51411	-2.68052	-1.07499	-1.57067	-1.44724	-1.89594	-1.23518	-0.894914	0.873758	-0.0229947	0.521633	-0.477483	0.95305	0.401848	0.339193
P17439	GBA1	0.227699	-0.421506	0.335098	-0.242438	0.101147	1.44336	0.995878	2.24697	1.64892	1.58138	-0.451907	0.342551	-0.382241	-0.316125	-0.433939	0.0433697	-0.135378	-0.201483	0.109645	0.372957	-0.514776	0.230081	0.630563	-0.37921	0.0333418	-0.484726	-0.601239	0.314791	-0.147052	0.41499	-0.235671	0.0317338	-0.430133	-0.33654	0.561009	0.16836	-0.269155	-0.205592	0.0887186	-0.535832	-0.0191811	-0.0345211	0.588566	-0.498128	-0.036736	-2.65185	-1.26626	-2.06581
P17679	GATA1	-0.052595	0.0619767	-0.157129	0.166077	-0.0183299	-0.168545	-0.303868	0.352239	-0.345436	-0.928415	-0.381373	-0.584455	-0.637437	0.0045842	-0.624039	-0.641759	-0.526925	-0.00396171	0.183158	0.384705	0.171473	-0.357179	0.477968	0.0825363	-0.374798	-0.441497	-0.487845	0.402643	0.00881478	0.523334	0.347288	0.114049	-0.248038	-0.334791	-0.183645	0.564498	-0.286105	0.165233	0.676144	0.412096	0.345409	0.00693094	0.168134	-0.322088	-0.198386	-0.426958	1.52517	0.689076
P17717	UDB17	0.0671027	0.07419	0.233192	-0.333199	-0.0412861	-0.80888	-0.854926	-1.0243	-1.24196	-1.20568	-0.559117	-1.16168	-0.545812	-0.631169	-0.633937	-5.4024	-5.12252	-5.6737	-5.07817	-5.15526	0.327868	-0.33014	0.156836	0.0781535	-0.232718	0.0759173	-0.315848	-0.148503	-0.964233	-0.502001	-0.0460463	-0.172672	-0.486836	-0.381655	-0.274846	4.74901	4.37271	4.54066	4.56472	4.14986	0.198961	0.0189446	0.234052	-0.367534	-0.0844234	0.718074	0.859889	-0.178316
P17918	PCNA	0.13688	-0.432999	0.0406586	0.0828473	0.172613	-0.0654014	-0.676671	-0.0383953	-0.522756	-0.880181	-0.117913	-0.335565	0.4573	-0.423534	-0.858948	-0.488693	-0.358983	-0.482324	-0.62663	-0.383044	0.199924	0.175016	-0.131205	0.332543	-0.576279	0.0255201	-0.503768	0.0858109	-0.431271	-0.129378	0.707707	-0.547517	-0.0498539	0.251881	-0.0411119	-0.551675	-0.18169	0.176795	-0.139761	0.0162739	-0.421402	0.00652495	1.15561	-0.573838	-0.166899	-1.82623	-1.57017	-2.08793
P18337	LYAM1	-0.232336	0.158845	0.00243199	0.281146	-0.210087	-0.927928	-0.715734	-0.261486	-0.0171804	-0.623091	0.00128184	-0.278325	-0.738489	-0.423813	-0.0507465	-0.515858	0.084577	-0.416123	-0.862203	-0.280017	0.260659	0.00708153	0.230829	-0.306256	-0.192314	0.324496	0.654719	-0.378772	0.237523	0.264614	0.786347	0.311347	0.205091	0.0101345	0.174321	-0.263688	-0.126207	0.502264	0.0182896	0.439264	0.784563	-0.449532	0.363258	-0.854875	0.156587	0.914334	1.09166	1.12612
P18524	HVM53	0.128053	-0.597836	-0.0282845	0.246277	0.251791	-1.00974	-0.668305	-0.0364173	-0.551916	-0.498322	0.0128083	-0.0675599	-0.23031	0.147655	-0.476786	-0.174243	-0.626517	-0.130588	-0.133631	-0.408302	0.415639	-0.747624	-0.295433	0.145689	0.481729	0.187241	-0.552089	-0.334517	-0.24011	0.164084	0.35631	-0.591513	-0.166461	-0.468261	-0.291713	0.598581	-0.585403	-0.562052	-0.4044	0.013979	0.265121	0.610756	-0.543954	-0.793363	0.46144	-0.261809	0.822158	-0.181651
P18525	HVM54	-0.343558	0.300953	0.0978856	0.00259179	-0.0578725	-0.471697	-1.01376	-0.395592	0.217001	-0.532863	-0.365577	0.329117	0.189375	0.478694	-0.260273	-0.0411416	0.25143	-0.382543	-0.451046	-0.213947	0.54497	0.0610188	0.112242	-0.730533	0.0123029	-1.16003	-1.63882	-0.842775	-2.00994	-1.74727	-1.23623	-0.817018	-0.658508	-1.4517	-0.822786	-1.55082	-1.7975	-1.48159	-0.630799	-1.45717	-0.996717	0.308268	-0.336461	0.237199	0.787712	0.148094	1.26961	0.634968
P18608	HMGN1	-0.54657	-0.0579756	0.286161	0.294498	0.0238863	0.230123	-1.01342	-0.27746	0.18898	-0.98229	0.312515	-0.58829	0.42783	0.371399	0.0762413	-0.734418	0.276605	0.0115012	-0.0681772	0.197139	-0.345287	0.287842	-0.210595	0.226485	0.0415558	0.249624	-0.327188	0.32023	-0.927369	0.655508	0.610694	0.0544158	0.249916	-0.296255	-0.186813	-0.457145	-0.293781	0.306097	0.087291	0.659648	-1.03327	0.282976	1.05281	-0.290747	-0.011778	-2.54153	-2.04321	-2.52787
P18653	KS6A1	-0.484978	0.298956	-0.168319	0.671065	-0.316723	0.0832996	-0.626569	0.463162	-0.173754	-0.915312	0.0177603	0.094513	-0.417397	-0.289217	0.047365	0.0719506	-0.389866	0.353816	0.227	0.373612	0.210077	-0.102744	-0.0971891	-0.112397	0.102253	-1.15028	-1.47789	-0.526232	-1.71785	-0.830094	-0.625077	-1.04233	-1.61652	-1.26328	-0.898804	-0.95254	-2.01195	-1.1849	-0.931263	-0.988364	-0.0342388	0.280435	0.82511	-1.40067	0.329365	-1.11744	0.680692	0.21994
P18654	KS6A3	0.0702206	0.0523588	0.0482022	0.360576	-0.531358	-0.0763956	-0.879185	0.2698	-0.352046	-0.29733	-0.0980634	-0.432756	-0.197087	0.00263794	-0.0716398	0.293408	0.0360718	-0.13905	-0.097282	-0.756458	0.0735664	0.0999981	0.115199	-0.665157	0.376394	-0.658969	0.14458	0.48833	-0.0569303	-0.120237	0.0866687	-0.471931	0.00188678	0.649752	0.488333	0.25512	0.384737	0.00921782	0.306848	-0.299958	0.226229	-0.792388	-0.737817	-0.40581	1.70979	-0.664262	1.33428	0.619506
P18760	COF1	-0.123201	-0.550886	0.804118	0.555602	-0.685633	-0.726163	-0.923179	-0.104839	-0.629169	-0.603915	0.589018	-0.568469	0.305715	-0.119057	-0.976611	0.479108	-0.217018	-0.49979	-0.40964	-0.647108	0.531072	-0.45095	1.02574	-0.411179	-0.694685	-0.625861	-0.23642	0.355774	-0.75132	0.172574	0.847512	0.100279	0.628818	-0.0552009	-0.562187	0.546136	0.596841	-0.282703	0.0787423	-0.236265	-0.756916	0.327767	0.81414	-0.144374	-0.240617	-0.0866486	1.08438	0.972349
P18826	KPB1	-0.400356	0.141122	-0.0274094	0.122023	0.164621	0.171437	0.288032	-0.693524	0.361138	-0.34183	-0.281103	-0.325905	-0.286527	-0.230809	0.238196	-0.277177	0.439534	-0.0417267	-0.464774	-0.430471	-0.0924199	-0.0014373	0.523538	0.265393	-0.695073	-0.845783	-0.565972	0.13745	-0.866477	0.0741026	3.83031	3.22674	3.62339	3.85425	3.7425	0.258909	-1.06427	-0.44904	0.134421	0.0633373	0.00976671	0.787698	1.03878	-1.37743	-0.458823	-0.160378	0.318714	0.584834
P19001	K1C19	-0.297032	-0.221471	-0.194396	0.497304	0.215595	-0.21897	0.795387	-0.2106	-1.20053	-1.14741	0.39663	-0.652647	-0.3825	0.663027	0.165789	0.20845	-0.35848	0.0360719	0.869643	-0.688392	0.64895	-0.102532	-0.147163	0.153406	-0.55266	3.56055	3.6472	3.04135	3.23255	3.44741	4.98694	3.97274	4.77619	4.75904	4.46768	4.03668	2.86471	4.01202	3.07116	4.21119	0.398722	0.366988	0.65327	-1.55248	0.1335	0.644273	0.295782	0.0543623
P19070	CR2	-0.554867	0.0208682	0.52255	0.0560925	-0.0446442	0.15784	-0.513719	0.347872	0.201399	-0.0770753	-0.465496	0.320263	0.304927	0.648619	-0.218215	-0.316355	0.277874	-0.546098	-0.071331	0.112708	-0.282395	0.370991	0.709752	-0.565373	-0.232975	-0.135745	0.0790679	-0.487709	0.0523315	-0.0284308	-0.0537063	-0.38792	0.344641	-0.304139	-0.222085	-0.112575	-0.334723	0.512404	-0.014639	-0.544516	-0.78472	0.431431	0.844828	-0.931452	0.439913	-1.18257	-0.720969	-0.259689
P19157	GSTP1	0.0663337	0.0742565	0.00228024	0.0478216	-0.190692	-5.35912	-5.32709	-4.91886	-4.91474	-4.55211	-3.3389	0.175762	-3.34085	-2.04447	-0.0582363	-4.23007	-4.84495	-4.14904	-4.4491	-4.31566	-2.49802	1.69988	-0.376787	0.183274	0.991656	-0.0953977	-2.18534	-1.9493	-0.838158	-2.426	1.34108	1.22168	1.25052	0.481573	2.50533	-1.28872	-1.67168	-2.75974	1.38558	-1.75169	0.322613	0.0303374	0.298158	-0.365371	-0.285737	0.0444942	0.0952172	-0.117831
P19221	THRB	-0.500371	0.466302	0.0730812	-0.103177	0.0641646	-0.434389	-0.375105	-0.386648	0.415372	-0.772792	-0.184492	0.191446	-0.264174	0.617299	-0.267571	0.342291	-0.117466	0.314165	0.265437	0.000666324	-0.123693	0.240891	-0.102532	0.0874674	-0.102133	-1.6669	-1.17232	-1.50582	-2.46557	-1.54623	-1.24322	-1.0321	-1.19632	-1.39362	-1.50934	1.86034	1.72525	1.63967	1.67946	1.61486	-0.517888	-0.318461	0.460164	-0.168811	0.544996	-0.726732	0.530089	-0.0354911
P19246	NFH	0.169158	-0.04661	-0.0722935	0.0624935	-0.112748	0.206442	-0.219404	-0.155627	0.0562564	0.0243069	0.0528097	-0.0994968	-0.0165448	0.0465833	-0.407893	-0.28262	0.278314	0.387607	0.401013	0.496629	0.013209	0.289344	0.0701829	-0.189287	-0.183449	-0.666904	-0.160246	-0.0946266	-0.713661	0.250764	0.0141212	-0.298135	-0.318977	0.00327843	-0.0753966	0.0629254	-0.123618	-0.0173115	0.040679	-0.0850277	0.471955	-0.541751	0.630523	-0.360426	-0.200301	0.282349	0.12747	0.816749
P19258	MPV17	0.13267	-0.244894	0.119066	0.034754	-0.0415966	0.418824	-0.966853	-0.170785	-0.357588	-0.469825	-0.138117	0.191813	-0.11554	0.204215	-0.0255914	-0.571114	0.199984	0.04177	0.0241554	-0.233808	0.108822	-0.00443736	0.235345	-0.215045	-0.124684	1.30712	0.250508	-0.114623	1.30213	0.217009	0.614668	0.958486	0.829265	0.812879	3.68801	0.633749	1.74968	0.0511296	-0.0667111	2.73401	-0.0769986	0.389605	0.213383	0.147627	-0.673615	-5.72371	-4.74373	-4.38837
P19426	NELFE	-0.177716	-0.27634	0.529837	-0.00434761	-0.0714331	-0.562508	-0.404759	0.0400839	-0.194389	-0.270224	0.210484	-0.289516	0.0811673	0.190873	0.0811589	0.161776	-0.452796	-0.363506	-0.349015	-0.0466502	0.00785925	-0.104795	-0.0458517	0.370763	-0.227976	-0.483837	-0.222791	0.156397	0.44512	-0.405026	-0.136545	0.00629544	0.738406	-0.109253	0.970613	0.615771	0.0738478	-0.121605	0.876572	0.421353	-0.672823	0.0904199	1.19408	-1.27875	0.667065	-0.132341	0.27002	-0.016414
P19437	CD20	-0.262221	-0.37263	0.34923	0.0132019	0.272419	5.05938	4.95691	4.33307	4.00845	3.69182	-0.661585	-0.445448	-0.167791	-0.459474	-0.744125	-0.780824	0.0265783	-0.610907	-0.249051	0.0307648	-0.16767	-0.0486191	0.182083	-0.337559	0.371765	0.12978	-0.167004	0.614555	-0.474829	-0.345389	-0.109457	0.596433	0.464345	-0.436045	-0.429749	0.588888	0.169381	0.343232	0.426994	-0.264319	0.311003	0.131139	-0.124082	0.043278	-0.361339	0.872414	0.860391	0.696227
P19639	GSTM3	0.0446985	0.0855188	0.276867	0.273874	-0.680958	-1.17776	-1.93403	-1.2672	-0.869612	-1.3124	1.96192	0.0920864	1.55347	0.714191	0.514576	1.2649	0.814669	0.901846	0.843578	0.66655	0.382082	-0.0635829	0.0884448	-0.308058	-0.0988865	2.54325	2.61247	2.46251	2.19409	2.71504	4.24275	3.79492	3.93797	3.69519	3.47726	4.12739	3.86543	4.11147	4.0869	3.82585	1.30976	-0.262181	0.200659	0.0674556	-1.31569	1.08139	-0.26246	-0.0463168
P19788	MGP	-0.604762	-0.204353	0.195294	0.277132	0.336689	-0.677744	-0.970026	0.847706	-0.594065	-0.147824	-0.804586	0.153775	-0.693301	-0.564265	-0.868644	1.07396	0.763551	0.518243	0.539045	-0.0474291	-0.181742	-0.0671621	0.535292	9.84019e-06	-0.286398	0.12758	0.278185	0.203514	-0.453132	0.741364	-0.72931	-1.59773	-1.51767	-0.652039	-0.579082	0.331795	0.0657011	0.103529	0.268841	-0.0332197	0.434116	0.594457	0.255955	-0.348124	-0.936404	-0.641683	0.142345	-0.498092
P19973	LSP1	-0.0714701	0.0428587	-0.296233	-0.00672561	0.33157	-0.216161	-0.947015	0.28365	4.08334	3.1662	-1.29048	-1.5389	-1.24546	-2.13444	-1.60818	-0.985196	-0.567066	-0.543531	-0.763829	-0.952427	0.516728	0.121961	-0.319938	-0.560964	0.242213	-0.760738	0.112597	0.0174361	-0.509474	-0.536324	-1.13311	-1.84259	-1.22253	-1.23374	-0.972435	-0.791204	-0.589904	-0.995596	-1.01985	-0.353606	-0.706785	0.0939743	1.66548	-0.602027	-0.450638	-0.365459	0.0143696	0.137886
P20060	HEXB	0.213793	0.249962	0.0283282	-0.279385	-0.212698	1.33498	1.05333	1.00079	1.04886	0.881287	-0.699992	-1.13778	-0.64649	-0.65532	-1.13658	-1.20168	-2.0557	-1.9246	-2.22458	-2.16901	0.0192962	-0.178405	0.226518	-0.00534627	-0.0620621	3.57278	4.31131	3.50601	3.24782	3.81157	4.83514	3.56336	4.62726	3.41185	2.55928	3.29366	2.7274	3.19677	3.53307	3.26623	1.13034	-2.73638	-0.886878	1.13037	1.36255	0.779712	0.158164	-0.139961
P20065	TYB4	-0.286923	-0.199615	-0.00137609	0.320339	0.167576	-2.0279	-2.35773	-0.943088	-1.11573	-1.70455	-1.79462	-1.86682	-1.14748	-1.86719	-2.4255	-1.91234	-1.14187	-1.93679	-2.02292	-1.88616	0.504855	-0.338997	0.52438	-0.21125	-0.478988	-0.131533	0.667835	0.56308	-0.895409	-0.139745	-0.417196	0.362485	-0.502329	0.078084	-0.182	-0.382325	0.0769905	-0.447591	0.203377	-0.104911	-0.721908	0.467979	0.896674	0.251355	-0.894101	0.0411002	-0.337134	0.609173
P20444	KPCA	-0.174554	-0.206324	0.571425	0.506776	-0.697324	-1.73215	-1.74168	0.0534218	-1.00702	-1.0321	0.253139	-0.494242	-0.7543	-0.121882	-0.709172	0.4334	-0.362868	0.00319029	-0.693042	-0.416981	-0.321588	0.312135	0.671154	-0.0395514	-0.62215	-0.452092	0.150367	0.269026	-0.590455	0.0756658	-0.0454761	0.0814895	-0.681715	-0.385259	-0.150051	-0.840512	-0.553038	-0.804007	0.308785	-0.0268854	0.565083	0.283809	-0.18508	0.180306	-0.844119	-0.0079698	0.0807791	0.857287
P20491	FCERG	-0.10194	-0.370087	0.366643	0.155318	-0.0499333	0.252202	-0.828081	0.0545631	0.375799	-0.911764	0.552257	0.277525	-0.286697	0.562234	-0.0506834	0.342124	-0.29151	-0.0905539	0.210359	0.339164	0.0463192	-0.120178	0.456466	-0.200033	-0.182574	-2.45209	-2.36706	-2.05432	-2.87217	-2.12374	-2.36706	-2.71485	-2.62148	-1.69155	-1.69875	-2.80798	-3.01008	-2.18012	-1.77823	-2.19273	0.108972	0.454017	0.0734718	-0.312834	-0.323626	1.24509	0.683206	0.13892
P20801	TNNC2	-0.504613	0.107247	0.0851916	0.170501	0.141674	0.0360302	-1.12919	-0.369331	0.13391	-0.843466	0.104322	0.00491973	-0.0205344	0.314016	-0.28143	0.014233	-0.31942	0.22066	-0.0390481	-0.705815	0.112761	-0.147821	0.331579	-0.562878	0.26636	-0.422189	-0.207172	-0.238617	-0.120698	-0.451175	0.18862	-0.601397	-0.354767	0.0742784	0.054418	-0.104661	-0.403048	0.298471	-0.0203261	-0.359659	-0.339958	0.12736	0.286932	-0.137484	0.0631501	-3.36771	-3.50024	-4.04281
P20852	CP2A5	-0.071911	0.224841	-0.264889	-0.230607	0.342566	-0.541048	-0.678511	0.300432	-0.637368	-1.08379	0.359747	-0.14477	-0.0682929	0.0134247	-0.181556	-0.088434	-0.143993	0.134316	-0.743523	-0.201123	-0.0603915	0.354646	0.0844158	0.121461	-0.500131	-0.63571	0.510447	-0.187061	-0.0266898	0.29024	0.62496	-0.113839	-0.529396	0.00845692	0.460282	-0.178671	-0.743482	-0.828227	-0.309814	-0.76468	-0.288944	-0.512384	0.90829	-1.32607	1.21911	-0.911349	-0.468218	-0.435751
P21126	UBL4A	-0.115194	0.159355	-0.0273197	0.466975	-0.483817	-0.993167	-0.187342	0.166773	-0.293065	-1.20437	0.31779	-0.342624	-0.135295	0.0456989	0.264535	0.264521	-0.461447	-0.284317	-0.497537	-0.909423	0.0328136	0.245358	0.138019	-0.201424	-0.214767	-0.633788	-0.0858506	0.173002	-0.649918	-0.446235	0.225827	-0.77106	-0.0603456	0.181612	-0.161694	0.209689	-0.235772	-0.201755	-0.0395151	-0.536325	-1.15939	0.155202	1.18342	-0.503095	0.323865	-0.87095	0.254127	-0.0605115
P21278	GNA11	0.0474334	-0.273579	0.258859	0.240594	-0.273308	-0.736476	-1.17157	-0.167553	-0.197541	-0.33335	-0.00946746	-0.718015	-0.0232991	0.088941	-0.808234	0.0107237	-0.115765	-0.133067	0.197027	-0.563647	0.285913	-0.255296	0.517548	-0.414434	-0.133732	-0.885088	-0.697388	0.30629	-0.372688	-0.104677	0.803551	-0.69085	-0.0378374	-0.262926	-0.176092	0.232807	-1.06405	-0.0306351	0.35004	0.109307	-0.703608	0.190255	0.667999	-0.323129	0.168482	-2.45072	-2.66654	-2.61036
P21300	ALD1	-0.204023	0.0739011	0.334608	-0.0966769	-0.10781	-1.07002	-0.627544	-0.472206	0.122943	-1.33627	-0.484852	-0.797164	0.0424604	-0.453268	-0.445119	2.32384	1.79275	1.85192	1.55735	1.57256	0.541881	-0.503915	-0.309774	0.377344	-0.105536	-0.632291	-0.634071	-0.606152	-0.0195104	-0.177736	2.09779	1.75936	1.975	2.09511	2.10717	0.320096	-0.886862	0.164377	0.238758	0.0575306	0.269533	0.179169	-0.564419	0.192011	-0.0762949	-1.32154	-0.388719	-0.929319
P21447	MDR1A	-0.138297	-0.0393937	0.0192758	-0.028295	0.18671	-0.0490417	-0.150367	-0.125616	0.432307	0.461109	0.232367	-0.543415	-0.70957	-0.272806	-0.485414	0.742646	0.311449	0.378146	0.201072	-0.0222774	0.0372479	0.234548	-0.0260812	-0.304006	0.0582913	-1.1567	-0.747693	-0.743934	-1.9408	-0.969003	-0.798205	-0.964917	-0.782387	-0.684868	-0.669425	-0.107969	-0.548182	-0.287133	-0.231477	-0.531319	0.198734	0.036355	0.637496	-0.656975	-0.215611	0.0504319	1.16272	1.58392
P21460	CYTC	-0.478753	0.041733	0.276211	0.17901	-0.0182019	2.11866	2.04875	2.81348	1.76281	3.25086	0.891793	0.470546	0.867651	1.29881	0.910197	1.91987	2.24713	1.09464	1.54258	2.59588	-0.316807	0.0454735	0.168688	0.104932	-0.00228671	-3.74242	-3.66312	-3.04774	-3.65859	-3.25394	-3.51654	-3.4761	-2.78216	-3.3085	-3.35025	-0.186092	-0.542784	-0.231777	-0.157241	-0.222654	-0.0868993	0.517688	-0.536583	-0.138149	0.243943	-1.28437	-0.796169	0.373616
P21550	ENOB	0.828233	-0.62931	0.172679	0.374936	-0.746539	-0.185056	-0.0904073	0.354979	0.469955	1.42064	0.0755918	0.145576	0.835178	0.593144	0.168092	-0.112632	-0.0480401	1.2627	1.20138	1.09064	1.36983	-0.522024	0.228781	-1.4447	0.368111	-0.822764	0.694191	0.385427	0.0559802	1.70318	0.322349	0.0975056	1.46126	0.588465	0.701335	0.0854407	0.389814	1.32246	1.53189	1.49979	0.783189	0.149867	-1.17718	0.403036	-0.158907	-8.81618	-8.53327	-7.81298
P21812	MCPT4	-0.274959	1.0491	-0.852277	-0.13636	0.214497	0.832922	0.115286	0.692011	-0.47007	-0.085063	-1.00518	1.08635	-0.548081	0.511532	0.503579	-0.534562	0.232181	0.40594	0.62202	0.230783	-0.379597	0.96314	-0.547506	-0.16265	0.126613	0.500011	-0.423221	-0.47721	-0.972245	-0.144439	0.166015	0.257437	0.0105185	0.854584	-0.288937	-0.932053	-0.793933	0.0829491	-0.0760633	-1.05483	-0.344251	-0.08979	1.47477	-0.630788	-0.409945	-0.102542	0.866995	0.211482
P21844	CMA1	-0.421128	1.18098	-0.956829	0.0253761	0.171596	0.668557	0.284415	0.242834	-0.16767	-0.418123	-0.608927	1.33985	-0.167504	0.631075	0.585044	-0.775822	-0.087156	0.183359	0.139965	0.218661	-0.118218	1.5913	-0.338498	-1.95906	0.824476	0.670827	0.690316	0.887595	-0.461876	0.0160405	-0.029271	1.0874	0.0816837	0.743162	1.17347	-0.591484	0.266212	0.310499	0.83418	0.920294	0.118037	-0.452022	0.623829	-0.891123	0.601279	0.270622	1.0511	-0.468379
P21956	MFGM	0.157519	-0.919542	0.735724	-1.7347	1.761	-0.668638	-1.8376	1.55976	0.369988	0.490857	-0.0707981	1.24661	-0.717211	-0.561571	-2.13263	-1.35179	1.59236	-0.982602	-0.83878	0.927522	0.0808265	-0.938592	0.552878	-1.22433	1.52921	-0.0342066	-0.865873	1.70538	-0.271314	0.913098	0.18691	-1.06565	-1.0271	-0.967198	-0.83296	-1.22484	1.14783	-0.946818	-0.795119	1.26206	0.50617	-0.564904	0.958312	-0.440882	-0.458696	0.027974	0.171648	1.2491
P21958	TAP1	0.24042	-0.183242	0.394278	-0.239084	-0.212372	-0.569968	-1.06642	0.259867	0.119446	-0.574989	0.368982	-0.348543	0.326199	0.304724	-0.107699	0.675985	0.288113	0.740052	0.486071	0.155087	-0.30561	0.149528	0.347096	-0.368822	0.177809	-0.911263	-0.0750771	-0.292355	-0.93939	0.393335	-0.15154	-0.55764	-0.437338	-0.244185	-0.543519	1.38813	-0.276142	1.27498	-0.371587	-0.628759	0.417394	-0.222174	0.331989	-1.33831	0.811099	0.399854	1.01063	0.614178
P22091	TAL1	0.0789537	-0.00358462	-0.170151	-0.229772	0.324554	0.37716	0.058492	0.650697	0.569097	0.581571	-1.07532	-0.675851	-1.54676	-0.630067	-0.377831	-3.68513	-3.69283	-3.05334	-3.07547	-3.73065	-0.139522	-0.0437526	-0.0419507	-0.17128	0.396505	-3.92408	-3.22091	-3.61364	-3.48641	-3.28847	-2.66798	-2.79714	-3.38943	-2.69932	-3.14968	-2.69142	-3.24742	-3.52078	-2.45095	-2.54117	0.445988	0.330847	0.255646	-1.09644	0.0639557	0.58999	0.0207503	-0.289168
P22361	HNF1A	0.0471577	-0.459303	0.235935	0.095119	0.0810912	-1.01275	-0.932015	-0.33095	-0.00646454	-0.95355	0.28523	-0.82772	0.0084748	0.247587	-0.319038	-0.234818	-0.176817	-0.818017	-0.687012	-0.581398	-0.249801	-0.184505	0.484945	0.264033	-0.314672	-0.378008	-0.0274406	-0.467951	0.0542243	-0.0427998	0.490467	-0.565137	0.588311	-0.0460799	-0.0500033	0.0324896	-0.29442	-0.35996	-0.30396	-0.0830175	0.41717	0.0851771	0.0696793	-0.0643187	-0.507707	-0.723259	0.276951	-0.685951
P22366	MYD88	0.0438797	0.210312	-0.0854608	0.0570559	-0.225787	0.468764	0.126315	0.134364	0.129906	0.144831	-0.142063	-0.567299	-0.582997	-0.486219	-0.630151	0.0368882	-0.277316	-0.035802	-0.511607	-0.838479	0.0756202	0.0036263	0.0505007	-0.0880551	-0.0416922	-1.64637	-1.0844	-1.36243	-2.21455	-1.39107	-0.409409	-0.457155	-0.402894	0.210888	0.210229	0.925673	0.600804	0.748306	0.740142	0.469643	-0.150878	0.520399	0.362983	-0.975401	0.242896	0.582083	0.997379	0.112839
P22437	PGH1	-0.169318	-0.585023	0.0859018	0.447347	0.221092	-0.541117	-1.42525	-0.228187	-0.199906	-0.956769	-0.309241	-0.830355	-0.751634	-0.303122	-0.406073	-0.400165	-0.0835393	-0.54844	-0.621907	-0.439745	0.465551	-0.391785	0.536774	-0.730684	0.120145	-0.483125	-0.250569	0.421703	-0.82696	0.480824	-0.221397	-0.319098	0.0623094	-0.397293	-0.193756	-0.0922803	-0.0226534	0.231656	0.111383	-0.621589	0.329388	0.199389	0.180332	-1.46521	0.756101	0.244744	0.870587	0.952132
P22599	A1AT2	0.229137	-0.165198	0.501364	-0.0413703	-0.523933	-0.520972	-0.990226	0.257574	-0.668667	-0.546861	0.352209	-1.15962	-0.0442378	0.294878	-1.00299	0.236407	0.0479409	-0.422051	-0.358529	-0.665028	0.428716	0.0906908	0.206404	-0.410966	-0.314845	-1.19338	0.542995	0.738107	-1.09257	-0.6236	0.740236	-1.81748	0.165698	0.0816497	-0.577299	0.350434	-1.02248	-0.776113	-0.248257	-0.310878	0.0406017	-1.15449	0.589406	-0.163974	0.688453	0.615375	0.289248	-0.223261
P22682	CBL	-0.283171	-0.0364881	0.233697	0.364278	-0.278316	-0.746744	-1.42857	0.0739931	-0.322127	0.128621	0.404117	-0.173523	-0.000879277	-0.553886	-0.901164	0.0272131	0.211303	-0.333244	-0.535569	0.100098	0.201246	-0.0888289	0.216844	-0.339723	0.0104626	-3.53301	-3.16285	-2.7026	-3.45376	-3.30711	-2.82487	-3.24756	-2.86773	-2.93203	-2.58426	-3.42159	-3.43044	-3.00934	-2.72167	-3.66603	-0.349463	0.252044	0.671693	-0.619154	0.0448801	-2.38812	-1.80533	-1.4588
P22892	AP1G1	-0.0550868	0.0302206	0.0980939	0.621112	-0.694339	-0.975877	-1.32409	-0.631344	-1.06659	-1.14078	-0.439594	-0.442733	-2.07305	-0.294864	-0.000739103	-0.110799	-0.400956	-0.081008	-0.26564	-0.363292	-0.262418	0.363972	-0.11051	-0.242615	0.251571	2.9281	-0.0302756	-0.00779523	2.66118	0.662872	0.267288	0.389125	-0.09648	0.595321	0.656131	0.289746	-0.712168	-0.556035	-0.318058	-0.993479	0.541542	0.0445312	-0.0553116	0.164902	-0.695663	-1.93236	-0.945561	-1.23251
P22907	HEM3	-0.310759	-0.139502	0.0936196	-0.0426482	0.39929	-1.22201	-1.57504	-0.485552	-0.67215	-1.04768	-3.06375e-06	-0.219104	0.611874	0.46225	-0.333165	-0.0253257	-0.963217	-0.260691	-0.616748	-1.09071	0.551271	-0.43186	0.0429415	0.231562	-0.393915	4.45223	4.91597	5.01551	4.38228	4.46121	0.0494196	0.218327	0.0336384	0.201363	0.0350362	4.47487	4.39385	4.39177	4.87843	4.43857	0.332987	0.857346	-1.4087	-0.0159149	0.234284	0.282837	-0.569473	0.513049
P23242	CXA1	-0.0698997	0.0406783	-0.443309	-0.27558	0.74811	0.786971	0.286144	0.105352	0.837213	0.380793	-0.659608	0.155902	-0.954961	0.18959	0.630898	0.101782	0.133065	0.0135076	0.252301	0.403372	-0.0845698	-0.0500046	-0.334248	-0.758672	1.22749	0.707798	0.846827	0.499931	0.85026	0.862821	0.0263191	0.149476	-0.739673	1.16434	1.195	0.0788874	0.0384888	0.0847734	0.829273	0.229544	0.346638	-0.440377	0.867905	-0.482434	-0.291733	-0.488821	0.816447	-0.0859523
P23475	XRCC6	0.1338	-0.000164394	-0.0674689	0.0187989	-0.0849654	-0.667797	-0.757019	-0.417122	-0.104231	0.141115	0.640393	0.508749	0.373527	-0.192196	-0.026529	0.14936	-0.46903	0.182362	-0.243751	0.299205	-0.0232239	-0.548695	0.322978	0.122354	0.126587	3.13713	3.46656	3.83078	3.18661	3.31488	-0.00809584	0.071531	-0.721157	0.323474	-0.284007	0.149068	-0.0188493	0.0607977	-0.219739	-0.759621	-0.401822	0.156481	0.0179892	0.276237	-0.0488842	0.563217	0.959007	0.390452
P23492	PNPH	-0.501278	0.0709072	0.515183	0.222425	-0.307237	-0.105183	-0.608597	-0.114928	-0.493528	-0.105041	-0.151895	0.317944	-0.686125	0.0972136	-0.208075	3.38074	3.47969	3.06512	3.15683	3.45747	0.316688	-0.0407297	0.0420217	0.0688901	-0.38687	0.0728669	0.194075	0.611843	-0.547087	0.241574	1.0352	0.796503	0.848073	1.01504	0.604501	-0.218429	-0.598237	-0.0977689	0.398923	-0.18032	1.32571	0.366197	-1.55966	0.31412	-0.446359	1.11723	-0.945032	-1.23924
P23591	FCL	0.0306211	0.110716	-0.0856948	-0.370388	0.314746	-3.04474	-4.2269	-2.72841	-2.78166	-3.09826	-3.50674	-3.34806	-3.07909	-2.90721	-3.13813	-0.398732	-0.740406	-0.727206	-0.824724	-0.902556	-0.0273215	0.00721916	0.00764263	-0.159872	0.172331	-3.81636	-3.67254	-3.07951	-3.6872	-3.00643	0.382395	-0.804904	-0.123254	-0.831555	-0.480604	-0.474765	-0.726038	-0.292195	-0.606377	-0.866866	-1.0496	0.461017	1.9548	-1.142	-0.224224	0.486259	0.00904701	2.03711
P23708	NFYA	0.0410627	-0.790805	0.379231	0.0197967	0.350715	-0.854342	-0.634019	-0.655135	-0.405483	-0.950121	2.02393	1.93778	1.93185	2.0945	1.94414	-0.152525	-0.794172	-0.0038294	-0.24762	-0.848923	-0.248247	0.0565408	0.662584	-0.477478	0.0066009	0.507595	-0.506749	0.649532	-0.309905	-0.0765603	0.113866	-0.330763	-0.292033	0.58581	0.300893	0.145471	0.264195	-0.054711	0.145464	0.14229	0.391494	-0.120701	-0.165113	-0.0280565	-0.0776233	-4.10804	-4.37081	-3.71202
P23780	BGAL	-0.0539634	0.21463	-0.208932	0.072106	-0.0238403	-0.379756	-0.170419	-0.036415	-0.210667	-0.582289	-6.42064	-6.03953	-6.0148	-6.32084	-6.0072	-6.32688	-5.96024	-5.86994	-6.17486	-6.0497	0.503846	-0.139077	0.555228	-0.395096	-0.5249	-0.127673	-0.440103	0.238796	-1.04178	-0.381984	-0.644357	-0.574876	0.116015	-0.113646	0.467249	-0.237353	-0.168478	-0.444404	-0.320226	-0.331478	-0.514255	0.253482	0.835737	-0.113978	-0.460986	-0.441248	0.945675	-0.266392
P23927	CRYAB	0.214166	0.470488	-0.153775	-0.212126	-0.318753	-0.491937	-0.526115	0.124446	0.0741183	-1.14473	-0.0570653	-0.561058	0.0182135	0.293065	-0.0719973	0.0633276	0.0226877	0.41593	0.241683	-0.958532	0.547413	0.623281	0.308134	-1.36725	-0.111577	-0.731033	-0.651857	0.258961	-0.0787701	-0.49956	0.431168	-0.766941	0.571448	0.625949	0.464225	0.224018	-0.382548	0.735392	0.66986	-0.717249	0.647673	0.0298767	-0.579052	0.189975	-0.288473	-0.621894	1.19637	0.629978
P23950	TISB	-0.272536	-0.268592	-0.631532	0.586141	0.586519	1.64657	0.80458	1.91452	0.809328	-0.963667	0.494906	0.598022	1.66838	1.8485	1.19824	0.662014	0.751324	0.834057	0.596262	0.606315	-0.113493	0.391981	0.215362	-1.13731	0.643459	0.260215	1.26291	-1.1132	0.337867	0.890669	0.434326	0.757808	0.962435	0.522596	0.357132	1.11225	0.961741	1.06911	1.50106	1.2626	0.695412	-0.0131971	-0.457189	-0.108454	-0.116572	-0.00573776	0.351772	0.459632
P23953	EST1C	0.0345208	-0.14391	0.0107387	0.0338095	0.0648408	-0.846622	-1.18115	-0.786082	-0.994415	-1.23642	0.633643	0.0454397	0.403649	0.564806	0.482839	-4.08837	-3.39885	-3.74943	-4.17815	-4.02277	0.0625756	0.308755	0.0762537	-0.334107	-0.113477	-2.77852	-2.36452	-3.41734	-3.8627	-3.43682	3.36319	2.08868	3.1564	3.28052	2.87028	-0.541915	-1.29907	-0.931385	-0.946812	-1.3382	0.795168	-0.148542	-0.616193	-0.0213995	-0.00903221	0.976267	0.0598031	-1.15066
P24063	ITAL	-0.0148624	0.340222	-0.125933	0.0969913	-0.296418	-6.89422	-6.56683	-6.49195	-5.85205	-6.19624	-6.4885	-6.53533	-6.03908	-5.92232	-6.90208	-5.9837	-6.45614	-6.54348	-6.23663	-5.72665	-0.0795635	-0.127805	0.0776502	0.511961	-0.382242	-0.214425	-0.0152281	-0.344572	-0.235894	0.00243415	0.582495	-0.241519	0.475457	0.45171	-0.266097	0.206552	-0.415934	0.0751324	0.845585	-0.0498748	-1.01173	-0.322649	2.39002	-0.728685	-0.326955	-1.87222	-0.699424	-0.363172
P24452	CAPG	-0.203819	-0.834559	0.369452	0.586925	0.0820005	1.25478	0.793305	1.48594	1.1854	1.02581	0.761839	0.551998	0.538565	0.688128	0.273197	0.461188	0.364371	0.0216784	-0.218815	0.0185744	0.0609891	-0.368316	0.744231	-0.229672	-0.207232	-0.499939	-0.340571	0.779418	-0.386959	-0.109964	0.63694	0.237733	0.722556	0.807267	0.258666	0.220382	0.992062	0.478425	-0.915096	1.15372	-0.393782	0.600482	0.332187	-1.10378	0.564893	1.46554	2.1208	2.08097
P24472	GSTA4	0.127855	-0.639546	0.199055	0.060948	0.251689	-1.0022	-1.02615	0.121075	0.051056	-0.164735	2.95909	2.37231	2.67417	2.51763	2.3858	2.16366	1.88507	1.62958	1.35739	1.51113	0.073251	-0.248193	-0.000733709	0.278157	-0.102482	0.338849	-0.351452	0.0312513	0.311183	0.243606	-0.148892	-0.229047	-0.0175247	0.354167	-0.0300948	-0.179481	-0.312339	-0.230762	-0.025022	0.703265	0.55466	-0.286336	-0.0958818	-1.26966	1.09722	-0.483985	1.19726	1.06786
P24529	TY3H	0.441552	-0.00757141	-0.301191	-0.575703	0.442913	-1.5584	-1.85288	0.0875675	-0.0716927	-0.772638	-1.26536	-1.77293	0.0168296	-0.751006	-1.74161	0.65058	0.431646	0.431175	0.403699	-0.541756	-0.351388	-0.642414	0.128574	0.407574	0.457654	-0.725579	-0.57901	0.21169	-0.990649	-0.234049	0.135802	0.431328	-0.314514	0.81319	0.545083	0.0688539	-0.857879	0.218122	0.61419	-0.272621	0.0109547	0.545311	0.559574	-0.956883	-0.158956	2.51654	2.48059	2.5123
P24547	IMDH2	-0.265717	0.0751139	-0.122342	0.468214	-0.15527	-1.3645	-1.28716	0.168922	-0.459762	-1.50242	0.0683091	-1.32423	-0.797491	-0.251669	-0.599628	-0.0862104	-0.205709	-0.285162	-0.407055	-1.14126	0.213197	0.123566	0.257238	-0.252461	-0.34154	-1.89261	-0.640526	-0.0159682	-2.16518	-1.2345	0.159677	-1.37332	-0.138271	-0.228582	-0.371376	-0.187985	-1.53422	-0.345279	-0.39242	-0.782147	-0.410459	0.174801	0.395356	-0.138784	-0.0209147	-0.918509	-0.296537	0.214281
P24549	AL1A1	-0.496768	-0.427018	-0.165639	0.47012	0.619305	-0.105092	-0.34773	-0.187816	0.443765	-0.143332	0.0469315	-0.265917	0.0692593	-0.243304	-0.244262	0.226065	0.382324	-0.106954	-0.0229598	0.12842	-0.100875	-0.00885892	0.457188	0.0591547	-0.406609	-2.53416	-2.02892	-2.35595	-3.22875	-2.08442	-1.6201	-1.73277	-1.6488	-1.04318	-1.09625	-2.02586	-3.25973	-2.91464	-2.44739	-2.15079	1.0638	-0.172842	-1.36134	0.783589	-0.313198	1.01994	-0.340969	-1.70709
P24638	PPAL	-0.450026	-0.407848	0.456883	0.150752	0.250239	3.80591	3.49142	4.39195	4.07079	3.5695	-0.155836	0.376145	-0.0229554	-0.125925	0.0831452	-0.487079	0.255186	0.268379	0.329308	0.0492262	-0.0653283	-0.0930375	0.702873	-0.0623492	-0.482158	0.148718	0.513084	-0.277852	-0.744628	0.449955	5.68894	5.50645	5.57284	5.77584	5.70594	0.327301	0.439214	0.368573	0.105862	0.34243	0.502784	-0.135861	-0.146253	-0.152044	-0.0686257	0.122748	0.459141	0.171702
P24668	MPRD	-0.00383689	-0.0206825	0.183951	0.134737	-0.294169	-1.99084	-2.80882	-1.75662	-1.56661	-1.71029	0.619124	0.731838	0.557902	0.692384	0.605938	0.0631824	0.885328	0.017767	0.948762	0.529872	-0.0123797	0.20903	0.181079	-0.200998	-0.176731	0.575702	0.803068	0.731392	0.263103	0.487503	0.632333	1.42665	1.09599	1.09099	1.21493	-2.14281	-1.3631	-1.90061	-1.5593	-1.55035	0.242355	-0.605367	1.10958	-0.779031	0.0324643	-0.192258	0.118487	0.17285
P24788	CD11B	-0.112982	-0.22079	0.19521	0.249898	-0.111336	-2.9749	-3.54309	-2.54875	-2.28515	-2.95449	-2.08383	-2.31709	-2.06861	-2.41974	-2.83972	-2.8758	-2.17348	-2.62434	-2.53135	-2.47501	-0.152551	-0.294291	0.683784	-0.308805	0.0718625	-0.25992	0.714211	0.492452	-0.679474	0.969592	0.323437	-0.00898716	0.804592	0.173198	0.357249	0.967288	0.618597	0.54653	0.377723	0.853202	-0.501789	-0.206171	0.435984	0.139546	0.13243	0.166212	0.488906	0.0565308
P24860	CCNB1	0.420677	-0.278581	-0.145144	-0.0926816	0.0957305	0.325289	-0.0650608	-0.0294046	-0.0698785	-0.0621191	-5.14372	-4.13006	-4.89259	-4.22473	-4.92827	0.00152661	-0.0991627	-0.175923	-0.213126	-0.272451	-0.272249	0.0678729	0.516964	-0.371203	0.0586149	0.164023	-0.111026	0.499447	-0.826999	0.256177	-0.239163	0.476251	-0.19975	-0.234092	-0.294632	0.0896013	-0.399766	-0.311072	-0.461631	0.57527	0.361591	0.177651	0.0302557	-0.762845	0.193348	-0.140865	0.104358	0.255085
P25206	MCM3	-0.576828	0.0123548	0.1933	0.133524	0.237649	-0.86561	-1.57034	-0.705773	0.0219709	-0.0748613	0.413454	-0.22957	-0.664479	-0.117044	-0.695961	3.13248	3.69218	2.98279	3.11012	3.62736	0.0573619	0.22457	-0.0459717	-0.232883	-0.0030773	-1.17611	-0.828887	-0.0609202	-0.814743	-0.965224	-0.614833	-1.9932	-0.566459	-1.37647	-2.09477	-1.39499	-0.57636	-0.265855	0.113379	-0.360285	-0.0702981	0.837339	-0.249124	-0.541906	0.0239894	0.578191	0.324535	0.517818
P25799	NFKB1	-0.157927	0.157556	-0.107028	0.0818289	0.0255703	-0.351032	-0.729556	-0.474464	0.507005	-1.32322	-0.721608	-0.730224	-1.16687	-0.241513	-0.399696	0.140426	0.15184	-0.0231741	0.190527	-0.66839	0.0945101	0.113058	-0.00568544	-0.248744	0.0468612	-0.191215	0.0398103	0.53389	-0.153658	0.289081	-0.508486	-0.278428	-0.221686	0.793794	0.405276	-0.0448472	1.26807	-0.0746501	0.647062	1.15869	0.0656496	0.112525	0.348289	-0.638444	0.111981	-0.16899	0.349358	-0.417597
P25911	LYN	-0.0718327	-0.0320327	-0.135765	0.385476	-0.145846	-0.49493	-0.356199	-0.0334193	-0.227844	-0.425879	0.0151146	-0.250353	-0.447046	-0.241735	-0.233403	-0.400975	-0.322334	-0.14367	-0.132843	-0.792876	0.239325	0.267672	0.315976	-1.34646	0.523483	0.0056543	0.754412	0.396416	0.265027	0.116865	0.521005	-1.11291	0.149601	0.262899	0.357015	0.660846	0.341953	0.292903	0.437224	0.546779	0.221229	-0.150108	0.0928987	-0.242642	0.0786226	2.4808	2.78171	2.99811
P25918	CD19	0.132831	-0.177737	-0.255448	0.0977041	0.202649	-0.504195	-0.847118	0.490928	-0.421619	0.110641	-0.427925	-0.21523	0.383555	0.0466769	-0.385084	-0.579405	0.341923	-0.130436	0.160804	0.00554756	0.46779	-0.527437	-0.0250307	-0.368394	0.453071	-0.385091	0.0304057	-0.0591385	0.0578606	0.843615	0.326894	-0.256698	-0.265268	0.133778	0.319573	0.174865	-0.236689	0.0171337	0.16779	0.442148	0.114445	0.0807374	-0.424309	-0.488491	0.717617	0.560247	-0.214927	0.568226
P25976	UBF1	0.162936	-0.114233	-0.538493	0.263689	0.226101	-0.28667	0.186483	-0.126681	0.300988	-0.110588	-0.00449232	0.727515	0.326374	0.569122	0.121163	-0.0096375	0.0727939	0.486512	-0.0792223	-1.01451	0.390292	0.563455	-0.17495	-0.0805774	-0.698219	1.42879	0.616424	0.00265855	0.47872	0.0916235	-0.703197	0.751279	0.205082	0.510905	0.915162	0.836755	0.105006	0.656275	0.782528	-0.37038	-0.273911	-0.485462	0.255183	0.275891	0.228299	-0.953828	-0.505241	-0.998829
P26350	PTMA	-0.493107	-0.222266	0.305492	0.0596297	0.350251	0.100035	0.000345145	0.238113	-0.646315	-0.369237	0.199467	-0.670676	-0.382096	-0.606704	-0.084158	0.1184	-1.34004	-0.937087	-0.472909	0.0397143	-0.393608	-0.267353	0.123182	1.02842	-0.490644	-0.474587	-0.112921	-0.0617387	-0.695808	-1.17832	0.0840312	-1.55909	-0.30205	-0.120846	-0.854535	-0.0259307	-0.273546	-0.518678	-1.32585	-1.01776	-0.831182	0.0665341	0.871943	-0.127079	0.019784	-0.208397	0.269916	-0.125821
P26450	P85A	0.532274	1.06164	-1.18053	-0.365427	-0.047954	-1.19298	-2.27206	-1.32812	-0.515489	-0.469489	-0.89462	-0.380625	-0.655088	-0.926918	-1.13726	-1.23028	-0.0697961	-0.769949	-0.746856	-0.57094	-0.0393207	0.253347	-0.165529	0.102974	-0.151471	-1.6573	-1.52638	-1.40238	-2.33476	-1.48446	0.653897	0.210895	0.533121	0.578068	0.680862	0.212925	-0.156266	0.117752	-0.220419	0.0787234	0.857075	-0.439673	0.373012	-0.186648	-0.603765	-2.69208	-2.18484	-1.43551
P26516	PSMD7	0.0367535	0.127466	0.614862	0.44149	-1.22057	-2.48144	-1.1983	0.0504101	-0.214644	-0.260528	0.56947	-0.12661	0.486674	-0.0505784	-0.608412	0.372755	0.221945	-0.199818	-0.464992	-0.850327	0.0581491	-0.0895776	0.55108	-0.454542	-0.0651096	-1.38877	-1.10678	-0.499822	-1.29837	-1.19886	-0.232545	-0.453511	-0.264046	-0.267374	-0.407202	0.533138	-0.198806	0.181443	-0.475744	-1.05489	-0.144348	-0.00871038	0.871492	-0.606057	-0.112376	2.03126	2.33463	1.9586
P26638	SYSC	0.1025	-0.0167561	0.377637	-0.742619	0.279239	-0.073635	-0.460814	-0.00610902	-0.18249	0.162983	0.345833	0.185473	-0.0388488	-0.318582	0.101169	0.351256	0.569955	-0.587193	-0.0526877	-1.02351	0.11116	-0.0585572	0.0347391	-0.00445539	-0.0828863	-1.04787	-1.29161	-0.90199	-0.92657	-1.19247	-0.130855	-0.449507	-0.25601	-0.0262062	-0.0976083	1.05041	1.08932	0.912903	0.730211	1.09145	-0.443164	0.484234	2.31887	-0.826847	-1.53309	-2.84047	0.961992	1.42971
P26645	MARCS	0.270079	0.131154	-0.143792	-0.286077	0.0286354	-0.0339325	-0.380821	0.536663	0.541434	0.420709	-0.58413	0.0928006	-0.01261	0.0282761	0.0246609	0.4806	0.481361	-0.659893	0.722686	0.368461	0.618487	0.0351196	0.0681207	-0.920395	0.198668	-0.153039	-0.637132	0.00842824	-1.31415	-0.186891	-0.338558	-0.147416	-0.119146	0.140982	-0.0503081	-0.238793	0.860545	1.38532	-0.328047	0.703694	-0.996398	0.26751	0.910126	0.168858	-0.350096	-0.164449	-0.192497	0.657772
P27005	S10A8	-0.0726936	-0.313489	-0.181493	0.186027	0.381648	-0.836992	-0.423668	0.294804	0.113569	-0.596333	0.0776798	-0.0796347	-0.604029	-0.00674845	-0.805893	-0.339856	-0.369836	-0.437471	0.179154	0.0484065	0.341511	-0.5877	0.447749	0.275108	-0.476668	-0.0512948	-0.185197	0.496548	-0.827287	-0.0495583	-0.203507	0.303953	0.00844492	0.0186702	0.906842	0.458798	0.4665	0.711375	0.588276	-0.256039	-0.127731	0.555554	-0.00496723	-0.513543	0.0906868	-0.187696	0.259793	-0.151245
P27046	MA2A1	-0.745416	-0.206397	0.551387	0.0901153	0.31031	0.1746	-1.10165	-0.265678	0.40794	-0.443693	0.301745	-0.588312	0.234104	0.316529	-0.252741	-0.0174347	-0.346152	-0.658446	-0.60362	-0.543187	-0.342091	0.175124	0.805626	-0.0203547	-0.618304	0.274223	0.681717	0.101892	-0.285594	-0.587679	0.143938	0.0917773	-0.219763	0.648946	0.543947	-0.0774307	-0.395571	0.136727	-0.252968	0.506192	-0.626008	0.0498199	1.68436	-1.03045	-0.0777273	-0.400154	1.10426	0.175599
P27048	RSMB	0.0357715	0.0547725	0.132961	0.471296	-0.694801	-1.2307	-1.64681	-0.0554398	-0.637774	-1.67338	0.11556	-1.09336	-0.243189	0.12566	-1.08304	0.17922	-0.592369	-0.439617	-0.786497	-1.57545	0.108021	0.775469	-0.14755	-0.496315	-0.239625	-1.07284	-0.896609	0.859143	-1.17456	0.0311799	0.0299935	-1.2584	0.459191	-0.0323676	0.514155	2.47557	-0.494066	-0.054745	-0.180159	-0.442978	-0.133179	-0.136463	1.02537	-0.595111	-0.160621	-1.19956	-1.8433	-1.04794
P27546	MAP4	-0.27056	-0.0423159	-0.133592	0.180653	0.265815	0.27043	-0.2266	0.279797	0.0762443	-0.557927	-0.301825	0.251809	-0.118347	0.0440416	0.624342	0.245978	0.142001	-0.165086	-0.197393	-0.478681	-0.35339	0.0363895	0.0449292	0.0347765	0.237295	0.0651824	0.632138	0.158922	-0.308494	-0.342704	-0.396546	-0.0300184	-0.294233	0.516626	0.423416	-0.231461	0.199128	-0.203192	0.102	-0.423155	-1.41767	0.374259	0.880112	-0.111532	0.274825	-1.00026	0.116875	0.0203843
P27600	GNA12	-0.139144	-0.0368065	-0.0556235	0.235077	-0.00350309	-1.12917	-1.2726	-0.633872	-0.953062	-0.968133	0.00451161	0.200189	-0.350001	0.218493	0.199284	0.433016	0.381275	0.168966	0.304847	-0.841986	-0.280948	-0.492222	0.351702	0.129883	0.291585	-0.225715	-0.265793	-0.658976	-0.724196	-0.620149	0.195666	0.0426951	-0.15822	0.375151	-0.249508	0.409314	-0.539192	-0.0252072	0.649427	-0.150084	-0.616312	0.51538	0.263791	-0.0711996	-0.0916592	1.14204	1.08702	1.78925
P27601	GNA13	-0.0798604	-0.0324743	0.197719	0.30758	-0.392964	-0.817159	-1.5922	0.0410412	-0.31991	-0.81068	0.0520302	-0.933662	-0.202131	0.205647	-0.318982	0.161256	0.0637928	0.175492	-0.108309	-1.02415	0.10071	0.10683	0.352749	-0.305973	-0.254316	0.0991808	-0.0658379	-0.174677	-0.187737	0.277968	0.249401	-0.86121	-0.0365061	0.118414	0.492973	-0.0521198	-0.442682	0.378238	0.197776	-0.984268	-0.188	0.404193	-0.337865	0.263313	-0.14164	-0.464771	0.385526	0.4593
P27641	XRCC5	-0.212187	-0.189845	0.472769	0.142319	-0.213055	-2.69725	-2.91358	-2.21329	-1.64552	-1.88428	0.219518	1.14015	0.312587	0.545931	0.513869	-2.08123	-1.74024	-1.84041	-1.82286	-1.65444	0.126176	-0.736116	0.440139	-0.311906	0.481707	0.170068	-0.375714	0.676382	-0.915065	0.433901	1.33184	1.00316	1.09291	1.47705	1.6467	0.0894496	0.228496	0.456748	0.45446	-0.439338	-0.417443	0.660937	0.775017	-0.35841	-0.660102	0.719525	-0.0357132	0.807337
P27811	KLRBA	-0.0327768	0.0403023	0.0827084	0.386402	-0.476635	0.138312	-0.760155	0.197212	-0.0060038	-0.248828	0.111836	-0.546356	-0.363225	0.115579	-0.506293	-0.469622	0.0520168	0.0988314	-0.155003	-0.445677	0.214775	-0.602021	0.541981	0.244688	-0.399423	-0.666022	0.147819	-0.638274	-0.115129	-0.313592	-0.585539	-0.830702	0.430367	-0.642443	0.34206	-0.318055	-0.116492	-0.216903	0.158367	-0.352063	0.0854043	0.0486181	-0.187758	-0.241161	0.294896	-4.45343	-4.42047	-4.45086
P27870	VAV	-7.72676e-05	-0.109327	0.161556	0.17965	-0.231802	-0.636007	-0.857429	-0.411829	0.014321	-0.0708386	-0.458125	-0.396006	0.1129	-0.435877	-0.913553	-0.291424	0.136333	-0.558744	-0.353173	-0.21981	-0.160004	-0.303057	0.373769	-0.220914	0.310206	-0.0827303	0.151223	-0.188225	-0.129101	-0.549015	-0.264536	-0.569103	-0.425371	-0.261005	0.332808	0.308282	0.233468	0.516434	-0.0323884	-0.183693	0.0192641	-0.187926	0.24513	-0.303082	0.226614	0.945632	0.550549	0.162539
P28028	BRAF	-0.056316	-0.310585	0.0438284	-0.0224751	0.345548	-0.816309	-1.14647	0.0732708	0.452617	-0.349496	0.155546	-0.179072	-0.294062	-0.111406	-0.0567912	-0.286793	-0.222749	-0.0321712	-0.126373	0.124623	0.436455	-0.0647697	0.102393	-0.257741	-0.216338	0.687988	-0.145396	0.324721	-0.281056	0.2313	0.041037	0.750169	0.13964	0.00852416	0.638556	0.366159	-0.401687	0.794434	0.045417	-0.314713	-1.001	0.446143	1.37619	-1.16102	0.339681	-1.45008	-0.563256	-1.07964
P28076	PSB9	0.122625	-0.25369	-0.0502601	0.018573	0.162752	-2.54343	-2.45033	-1.40691	-1.33447	-2.68954	-1.6383	-1.79808	-1.7743	-1.4604	-2.19883	-1.63186	-2.00969	-1.46053	-1.74531	-2.05535	-0.0661453	0.0712975	0.0444082	-0.370479	0.320919	-3.85085	-4.45758	-3.92771	-4.68581	-4.22351	-3.88111	-4.58863	-4.60976	-3.66975	-3.55113	-4.49585	-4.136	-4.56314	-3.6892	-4.41383	0.924453	0.445904	-0.412582	0.146147	-1.10392	0.689787	-1.31685	-2.06957
P28271	ACOHC	0.161417	-0.0753676	0.0604789	0.0132902	-0.159819	-1.81832	-2.05412	-1.03134	-1.66437	-1.83547	0.255036	-0.530887	0.0557731	-0.191926	-0.235267	-0.180675	-0.486793	-0.721686	-0.836568	-0.745679	-0.0588404	-0.0505021	0.151784	0.295899	-0.33834	-0.413004	-0.0445277	-0.325945	-0.602908	-0.255756	0.0264448	0.126821	0.336008	0.177176	0.154533	-0.182717	1.61542	0.345073	0.415989	1.53685	0.845194	-0.209158	-1.03485	0.406103	-0.00728608	0.467479	-0.94084	-1.28699
P28293	CATG	-0.281706	-0.309122	0.000513636	-0.0195038	0.609818	-0.448617	-0.700493	0.581847	0.620899	0.046745	-0.12534	-0.204853	-0.089234	-0.302679	-0.14148	0.0413115	-0.196396	0.353702	-0.356348	-0.204107	-0.216799	-0.288931	0.738855	-0.26406	0.0309341	0.0435673	-0.323676	-0.3119	-0.219513	0.280226	-0.22833	0.74912	0.128091	0.894918	-0.133875	0.170404	0.0202027	0.171877	-0.2544	-0.218602	-0.0400434	0.67959	-0.581147	-0.597192	0.538792	-0.779488	0.680929	-0.598425
P28352	APEX1	-0.278708	0.410947	-0.0540056	0.00763684	-0.0858709	-2.1282	-1.9155	0.336768	-1.09203	-1.08724	0.608484	0.0341052	0.255083	0.328852	0.130208	0.534756	0.195883	0.13851	0.140875	0.0624078	0.0707411	-0.124842	-0.198271	0.0261863	0.226185	-3.22522	-1.96393	-2.49611	-2.59143	-2.82766	-0.141292	-0.606251	-0.416393	-0.156627	0.0356982	-2.07923	-2.1992	-2.51185	-1.92151	-2.96905	-1.20767	2.88193	-1.39511	0.0830025	-0.362151	-1.04436	-0.486202	2.32315
P28574	MAX	-0.238046	-0.160349	-0.137606	0.463241	0.0727593	-0.816074	-1.04684	-0.592281	0.178975	-0.589366	-0.297904	-0.100476	0.397107	0.0455935	0.115742	-0.419257	-0.0552585	0.0913997	0.225139	-0.247545	-0.0949522	-0.237166	0.457666	0.285185	-0.410733	0.210051	0.521221	0.255553	0.150513	-0.0772293	-0.141232	0.0969556	0.209073	0.429309	0.643859	-0.0909563	-0.45664	-0.166491	0.143636	-0.343523	0.829879	-0.29347	0.203261	-0.139305	-0.600365	-2.40272	-1.97551	-1.44975
P28652	KCC2B	-0.399559	-0.292363	-0.072893	0.588819	0.175996	4.30165	4.05649	4.64573	3.81569	3.99888	3.87589	3.80982	3.73311	3.65427	3.37097	-0.435992	0.0442943	0.472511	0.20352	0.287631	0.361914	-0.146336	-0.275044	-0.426433	0.485899	-0.62533	-0.62298	0.0415611	-0.552613	0.684066	1.94705	3.15764	2.51924	2.45029	2.90815	-0.429265	-0.00640866	-0.319343	-0.0111573	0.304723	0.908749	0.148569	-1.68745	0.596372	0.0337602	-2.79689	-2.72976	-2.34418
P28653	PGS1	0.923309	-0.489155	1.05854	-1.91622	0.42353	-0.440961	-0.804054	1.35445	0.189678	1.19599	0.308385	2.0713	-0.149734	-1.07265	0.13268	-1.31761	1.17011	0.242056	0.220172	1.22606	0.71877	-0.940068	0.726482	-0.610777	0.105593	-1.3209	-1.40458	0.675666	-0.738047	1.34248	0.279913	-0.557606	-0.300022	-1.42499	-0.260391	-1.30864	1.18235	-0.319095	0.0652208	1.08738	-0.882205	-0.0959178	0.795842	-0.17754	0.359821	-1.0733	0.862304	-0.0682567
P28654	PGS2	1.24668	-0.767575	1.43796	-3.08122	1.16415	-0.663531	-0.592558	1.38418	0.756051	1.76146	0.299465	0.491414	-0.602051	-1.06132	-1.12007	-1.24974	1.53067	-0.401284	-0.335831	1.4764	1.19785	-1.14988	1.14469	-2.10323	0.910558	-1.62914	-1.24206	1.27884	-0.808353	1.85195	-0.042689	-0.409955	-0.845007	-1.70226	-0.317791	-1.29889	1.11959	-0.866885	-0.377119	1.88419	-0.236299	0.220104	0.0890986	0.383468	-0.456372	-0.270187	1.01494	0.635314
P28656	NP1L1	-0.0792912	0.149533	0.376048	0.285345	-0.731635	-0.712849	-1.21193	0.0985965	-0.610177	-0.919244	0.409232	-1.29804	0.533474	-0.438401	-0.345441	0.365415	0.0105516	-0.0378606	-0.37665	-1.01332	-0.0795819	-0.612794	0.78704	0.854073	-0.948736	-0.57327	0.446576	1.27813	0.0521802	-0.509197	1.02705	-0.700402	0.244112	0.367961	-0.368909	-1.35442	-0.640146	0.117564	-0.909054	-0.669416	2.30964	0.302385	-3.25381	1.24123	-0.599448	-3.32572	-3.27372	-3.8033
P28660	NCKP1	0.1954	-0.324915	-0.395314	0.624557	-0.0997278	-2.87698	-2.84412	-2.27256	-2.33487	-2.4869	-1.94911	-2.75126	-1.9836	-2.21535	-2.2677	-2.09557	-2.63719	-2.50718	-2.84635	-1.82733	0.125944	0.216061	-0.1335	-0.201032	-0.00747213	-2.34116	-1.06764	-1.77714	-1.43695	-1.86481	0.876615	0.24702	0.49782	0.95836	0.554427	0.442921	-0.0436587	0.198918	0.166592	-0.257313	-0.601884	0.101256	0.608118	-1.1668	1.05931	1.02709	1.23355	0.677012
P28667	MRP	-0.177022	-0.460062	0.4977	0.568735	-0.429351	-0.404703	-1.02655	0.210954	0.136133	-0.58282	-0.516254	0.237402	-0.281857	0.245373	-0.323488	-0.514058	-0.0721617	-0.0867402	-0.337732	0.097298	-0.0284072	0.0347829	-0.150857	0.0614378	0.0830439	-0.637531	-0.101096	0.0927458	0.34342	0.422288	0.307593	0.585217	0.620373	0.120067	0.147378	-0.0396549	0.320555	0.544813	0.00982209	0.180306	-0.955041	0.170087	0.225197	0.0485453	0.511212	0.00107023	0.280979	0.590361
P28740	KIF2A	-0.189225	0.670324	0.141075	0.750117	-1.37229	-1.82945	-2.2492	0.123842	-1.07282	-1.96352	-0.641836	0.487662	-0.0496086	0.152616	0.778878	0.284306	-0.281377	-0.532188	-0.87303	-0.441642	0.0757858	0.104002	0.311973	-0.350707	-0.141054	-1.16053	-0.950186	0.122566	-1.0754	-0.67349	0.0804102	-0.734155	-0.171684	0.474192	-0.824927	0.328482	0.180447	0.212777	0.434728	0.444795	-0.986314	0.244902	1.16301	-0.507167	0.0855697	1.04844	0.714048	0.840251
P28798	GRN	0.184277	-0.075757	0.207358	-0.291337	-0.0245404	-0.432719	-0.310355	-0.297043	-0.233716	-0.212397	0.3321	0.270608	-0.639814	-0.449158	0.333197	0.8295	0.201845	0.53158	-1.12066	-0.408924	0.899369	0.0981732	0.224754	-1.90158	0.679289	0.460687	1.15631	1.02468	0.217494	0.866989	0.817037	0.317353	0.628301	0.62238	0.203792	0.320752	-0.186263	-0.949391	0.175631	0.542478	-1.26303	-0.448054	3.13181	-1.21047	-0.210257	-2.02076	0.804604	-0.514734
P28843	DPP4	-0.00787381	0.134361	0.258391	-0.491129	0.106251	1.15584	1.06096	1.58848	1.28715	1.09843	-0.64764	-0.436781	0.0736584	0.218775	-0.642445	-0.578777	-0.874586	-0.497452	-1.2996	-1.05053	-0.0186932	0.133875	0.248389	-0.129457	-0.234114	0.385508	-0.287169	0.279642	-0.0231781	0.0964201	0.957259	-0.126187	0.840393	0.869284	1.13882	0.764304	-0.386955	0.374861	0.973987	0.157005	-0.517092	0.177075	0.203538	-0.0290019	0.165481	-0.691643	0.406175	0.00130543
P28867	KPCD	-0.259326	-0.135255	0.0528638	0.224846	0.116871	-0.606892	-0.848353	-0.655252	-0.324875	-0.307115	-0.478239	0.202849	-0.413164	-0.703318	-1.04467	-2.22923	-1.63267	-1.50787	-2.01355	-1.72525	-0.0893831	-0.00410025	0.213206	-0.0273322	-0.0923907	-0.167991	-0.296119	0.528483	-0.464622	0.322961	0.610706	-0.008762	0.237938	0.483502	0.543546	0.131083	-0.127064	0.0632162	0.413468	-0.118135	-0.573354	-0.593945	0.792078	-0.245609	0.62083	-0.343783	-0.119317	0.320327
P29268	CCN2	-0.569962	-0.0578401	1.03718	-0.0195263	-0.389848	0.765845	0.504813	-0.337779	0.857154	1.27195	0.217777	0.986024	0.171644	-0.546166	1.05411	0.777447	1.05091	0.828792	0.815899	0.630656	0.200921	-0.61242	0.723414	0.696399	-1.00831	-1.64211	-0.134651	-0.448541	-0.521173	0.865472	-0.325104	-0.784697	-0.635136	-0.224881	-0.509971	-0.220359	0.726567	0.0788237	0.440089	0.946215	-0.342485	0.234097	0.513536	-0.977341	0.572193	-0.144543	0.714445	0.977475
P29351	PTN6	-0.111075	-0.188992	0.198723	0.369762	-0.268419	-1.17327	-1.11975	-0.0774099	-0.448159	-0.566641	-0.681668	-1.16535	-0.53684	-0.233945	-1.26226	-0.351412	-1.11873	-1.05344	-0.756428	-0.692853	0.099031	0.20135	-0.0229959	-0.723597	0.446212	-1.35865	-1.06471	-0.605755	-1.44477	-0.882343	0.412746	-0.355631	0.122777	0.227614	0.234185	-0.0183658	-1.96179	-0.315369	0.150063	-0.749412	0.382547	-0.0856819	-0.0804854	-0.0835688	-0.132811	2.84654	3.30812	0.738971
P29352	PTN22	-0.258336	0.179938	-0.502921	0.237972	0.343347	0.046124	-0.507782	-0.232267	-0.553882	-0.0154326	-0.133375	-0.00353629	0.0186456	-0.427102	-0.77488	-0.347349	-0.0484625	-0.401593	-0.595277	0.155685	0.216138	0.238382	-0.242657	-0.412042	0.20018	-0.36335	0.389402	-0.25521	-0.904761	0.00197888	-0.125376	-0.162417	-0.629087	0.439721	0.209036	0.54035	0.235584	0.288539	0.298575	0.442684	0.51697	0.336131	0.170433	-0.747367	-0.276166	0.234981	0.620352	-0.0530097
P29416	HEXA	-0.188419	0.33181	-0.0575252	-0.189885	0.104019	-0.720839	-0.346463	-0.417063	0.218222	-0.836761	-0.386341	-0.459632	-0.318707	0.520991	-0.188678	0.326098	0.0691536	0.0183443	-0.572237	0.389039	0.0330948	-0.492432	0.102858	0.219826	0.136653	0.194804	-0.635684	-0.438689	-0.589065	0.00891714	-0.593662	-0.485785	-0.210925	0.138525	0.390978	0.398998	-0.35127	-0.676788	-0.606409	0.0673089	-1.26671	0.12399	2.08565	-0.728543	-0.214386	2.31237	-0.9536	4.85715
P29452	CASP1	-0.216771	0.031353	-0.238327	-0.069908	0.493653	-0.130703	-0.481002	-0.0804467	0.0325614	-0.523378	0.0977828	-0.384264	-0.0543582	-0.114425	-0.762595	2.11414	1.95311	1.85622	1.73117	1.49068	0.568738	-0.168795	0.152677	-0.175416	-0.377205	0.682073	0.615725	0.19567	-0.729396	-0.292476	0.288931	0.433	0.619314	-0.049392	0.158443	0.684818	-0.519665	0.669767	0.514688	0.740896	0.50617	-0.680764	0.635977	-0.194598	-0.266785	-0.258705	0.368402	0.602998
P29533	VCAM1	-0.0247298	-0.0797059	-0.1272	0.00709577	0.22454	-4.48813	-6.03543	-4.98149	-4.42317	-4.60469	0.114293	-0.423659	-0.099474	-0.346332	-0.34714	0.231507	-0.331275	-0.245194	-0.779586	-1.14619	0.209976	0.0534457	0.0524066	-0.55594	0.240112	-0.793768	-0.172522	0.607938	-0.608326	-0.946637	0.910847	-1.01508	0.448828	-0.435735	-0.826903	1.03321	0.183165	0.617298	-0.382899	-0.123111	0.0435604	0.0299243	0.816004	-1.19029	0.300801	5.69102	5.18423	5.27188
P29699	FETUA	-0.0693279	0.563668	-0.561742	-0.193061	0.260463	-2.34898	-3.52477	0.237298	0.176931	-2.29122	-0.0814213	-2.7957	-0.810074	0.156838	-0.951874	0.22436	0.331999	-0.203213	-0.385073	-2.47143	0.809789	0.705215	-0.00662525	-2.20731	0.698927	-1.93401	-1.30965	0.945722	-0.291927	-2.19542	0.759504	-1.41582	-0.050705	0.280128	-0.619455	0.717144	0.018322	0.623658	-0.511045	-2.3375	-1.56609	0.351488	0.984954	-0.290725	0.520376	-0.0369073	1.39193	0.526532
P30115	GSTA3	0.835769	0.571944	-1.09343	-0.735564	0.421282	-5.27001	-5.0426	-4.70633	-4.83862	-4.63139	-0.85444	-1.13019	-1.10924	-0.811508	-0.985264	-0.0522968	0.0950277	-0.106299	-0.0924546	-0.356314	-0.486519	-0.148214	-0.430365	0.0028334	1.06226	1.09645	1.48752	1.57717	0.956486	1.15704	0.229491	0.100843	0.261885	0.530155	0.479307	-2.87211	-3.31555	-2.97312	-3.60794	-2.87914	-0.0477461	0.425839	0.518741	-0.0891183	-0.807716	0.25346	-0.456195	-0.344594
P30412	PPIC	-0.832156	-0.218125	0.473335	0.508713	0.0682328	2.96026	2.46916	3.83822	3.32404	2.98309	3.17156	3.18365	3.26822	3.60576	2.77463	-0.389087	-0.402217	-0.458077	-0.103553	-0.540277	-0.188973	0.0743288	0.185956	-0.150505	0.0791934	-0.0810243	0.264246	0.249094	-0.316201	0.031833	-0.901859	-1.30464	-1.12973	-1.00942	-1.1042	-0.350756	0.449894	-0.615591	-0.361118	0.591684	-0.32382	0.16951	0.567689	-0.517155	0.103776	0.750156	0.770001	-0.778834
P31324	KAP3	-0.022775	-0.0836631	-0.0313351	0.214465	-0.0766915	-0.0119284	-0.404085	-0.439039	-0.150412	-0.232807	-0.235226	-0.896013	-0.100455	-0.366989	-0.834229	-0.271333	-0.230098	-0.294843	-0.217413	-0.586939	0.781207	-0.268449	-0.0687416	-0.176293	-0.267725	-0.723102	-0.0442593	0.187579	-0.369577	-0.215724	0.124981	0.00114751	0.453969	0.433943	0.42465	0.668675	0.513145	0.399687	1.72515	0.636911	-1.16986	0.742351	0.793115	-1.07972	0.71412	0.213964	0.854132	0.78074
P31532	SAA4	0.0128453	-0.0393978	-0.0293833	0.114704	-0.058768	-2.312	-2.39934	-1.62086	-1.86406	-2.55957	-1.70223	-2.33234	-1.91421	-2.10497	-2.08144	0.0362703	-0.00492024	0.821478	0.680473	0.193832	-0.366317	0.0903764	0.582595	0.14543	-0.452085	-0.184994	0.154146	0.566238	0.0651623	-0.489589	4.07612	4.01079	3.96476	4.19598	4.38009	-0.322061	-0.00344223	-0.185584	-0.168026	0.325737	-0.470034	0.709148	-0.13443	0.211436	-0.31612	0.224575	-0.093735	0.352021
P31725	S10A9	0.105117	0.106287	-0.210124	0.0595544	-0.0608341	-0.681962	-1.02301	0.128791	-0.234534	-0.603436	-2.83981	-3.0364	-2.97741	-3.3273	-4.35433	-3.51378	-3.1717	-3.51608	-3.51353	-3.69246	-0.368291	0.247695	-0.0467198	-0.234578	0.401894	-0.105939	-0.450538	0.626204	-0.0255752	-0.104964	0.25373	-0.384515	-0.355956	0.804122	-0.118747	0.105826	0.310962	-0.513088	0.649558	0.192609	-0.104597	0.757306	0.371552	-0.755556	-0.268706	0.045166	0.712118	1.10672
P31786	ACBP	0.0411929	0.0128422	0.0608912	0.275229	-0.390155	-2.98357	-3.93307	-2.59501	-2.61064	-3.19465	-3.10344	-3.38453	-2.61136	-3.10302	-3.7088	1.0126	1.55544	1.25338	1.54505	1.82821	0.261858	-0.0477457	0.448028	-0.33658	-0.32556	-2.46761	-2.27193	-1.9413	-3.12717	-2.67145	-2.96681	-2.79011	-2.31705	-2.34347	-2.75859	-2.28664	-2.58522	-2.09998	-1.91989	-1.82779	-1.37636	0.427269	1.52868	-0.360413	-0.219173	-0.921529	0.73188	0.781752
P31809	CEAM1	-0.0934578	0.257478	-0.0896004	-1.00635	0.931928	0.915073	0.691492	-1.32537	0.414787	-0.119933	-0.735852	1.06745	0.654654	0.144976	0.0963036	0.0635977	0.286825	0.390668	0.339713	0.628311	-0.351411	0.470621	0.593121	-0.203584	-0.508747	-0.262556	-0.203824	0.807251	-0.10805	0.488822	0.44463	0.195809	0.475161	0.875388	0.832546	0.708623	0.177182	0.437084	0.651752	0.532716	-0.0173173	-0.282878	0.142444	-0.131053	0.288804	-0.721023	0.0373542	-0.222448
P32037	GTR3	0.0420139	0.0381354	0.131621	0.422823	-0.634593	-0.660294	-1.02734	-0.334415	0.0968235	-1.32368	-0.297959	-0.100384	-0.858761	-0.419589	-0.82535	-0.439505	-0.39054	-0.66929	-1.17071	-0.201031	0.359468	0.272733	-0.0103042	-0.204584	-0.417312	-0.311851	-0.612398	-0.347677	-0.714569	0.083046	-0.0185805	-0.151561	0.218189	-0.427023	0.0422176	4.78778	5.65306	4.67049	4.84165	4.92424	-0.914076	0.735001	0.602098	-1.12525	0.70223	-0.119393	0.281597	0.885239
P32067	LA	1.09657	1.02095	-1.14115	-1.34077	0.364393	-0.482578	-0.632337	-1.94494	0.450159	1.08986	-1.09893	-2.62154	-1.29989	-2.06347	-2.44618	-0.70958	-1.26498	-1.36883	-1.59563	-2.06819	-0.198118	-0.137915	0.0712877	-0.0500465	0.314791	-3.26524	-2.37879	-2.60204	-2.9493	-3.0521	-3.33249	-2.43328	-3.09012	-3.15189	-2.28487	-2.48531	-2.83917	-3.4194	-2.6532	-3.52596	-0.253942	-0.623262	1.08475	0.496086	-0.703628	1.17759	1.36858	-0.223712
P32233	DRG1	-0.15992	0.0159814	0.370398	-0.250726	0.024266	-0.385554	-0.341329	0.185164	-0.453127	-0.800627	0.196523	0.164677	0.388669	-0.504495	0.297277	-0.0249662	-1.02699	0.0576357	-0.257607	-0.848921	-0.0148992	0.129112	0.152852	0.198137	-0.465201	-1.13333	-0.689137	0.152499	-0.409044	-0.971871	0.127715	-0.533579	-0.053088	0.0593354	-0.0947423	0.297591	-0.145321	-0.130268	-0.011237	-0.414142	-0.277081	0.106746	0.788909	-0.54789	-0.0706846	0.612713	1.53403	1.17937
P32848	PRVA	-0.176169	-0.235947	-0.0260499	0.250856	0.18731	-0.525528	-1.12944	-0.264113	-0.717229	-1.00762	-0.159089	-0.425626	-0.153127	0.276514	-0.214298	-0.818221	-0.919999	-0.287957	-0.824601	-0.338325	0.430245	0.145191	-0.179426	-0.747457	0.351447	-0.671525	-0.664599	0.598353	-0.112187	0.426865	0.510886	-0.671717	-0.089397	0.305674	0.166756	-0.0423275	0.173462	-0.473006	-0.286469	0.373341	-0.799837	0.391245	0.41961	-0.0805577	0.0695394	1.6562	-0.0809042	0.473174
P32921	SYWC	-0.0649283	-0.030785	-0.0643206	0.140277	0.0197573	-1.93089	-2.37594	-1.61367	-0.850831	-1.72966	-0.870803	-0.242668	1.37383	0.163263	-0.081976	-0.763706	-1.12575	-0.694828	-1.57856	-1.44702	-0.607679	-0.0128549	0.395629	0.181398	0.0435076	-0.15376	0.158397	0.223704	-0.42203	0.0097717	0.232244	0.166733	0.248372	0.288987	0.629393	0.926396	0.767329	1.08113	0.894858	0.66049	-0.810181	0.668399	0.94295	-1.13067	0.3295	-1.03353	-0.129152	-0.158148
P33609	DPOLA	0.0727849	-0.505543	-0.0469806	0.665861	-0.186123	-0.241256	-0.402353	0.0170289	0.435981	-0.101185	-0.345426	-0.164045	-0.121156	-0.38999	-0.27708	-0.641181	0.336303	-0.349634	-0.725919	0.178671	0.488646	-0.155048	-0.0960867	0.308329	-0.54584	-0.599326	-0.488856	0.366048	-0.476724	0.41554	-0.486923	0.00677225	-0.653917	0.0356623	0.376418	-0.576981	-0.0257775	-0.593066	0.281624	0.478741	-0.00769443	0.0807629	0.561356	-0.506141	-0.128284	-1.61143	-1.85814	-1.11209
P33611	DPOA2	-0.194495	-0.327396	0.430873	0.0996272	-0.00861014	-0.604972	-0.892388	0.176452	0.479408	-0.463745	3.87218	3.82385	4.10191	4.51919	4.00578	0.284562	-0.311751	0.552033	-0.139335	0.378574	-0.359662	-0.119423	0.356943	0.0998368	0.0223052	0.0616879	0.171277	0.335205	-0.717205	0.198788	0.184575	-0.25541	-0.113283	-0.675013	-0.561494	0.132811	-0.537677	-0.635719	0.0536659	0.224243	-0.397856	0.0978912	1.19724	-0.09631	-0.800968	0.488529	0.210185	0.404321
P33622	APOC3	-0.156382	-0.0709789	-0.218683	-0.0115566	0.4576	0.137824	-1.40416	-0.361361	0.536718	-0.710052	-0.0389282	-0.494239	0.0496166	0.577001	-0.54077	0.144196	-0.175093	0.368865	-0.0917768	0.309444	0.537699	-0.159034	0.44812	0.0414335	-0.868218	-1.22134	-2.24351	0.404981	-0.646171	-2.07993	0.671474	-0.35598	-0.209633	-0.840023	-0.391329	-0.37321	-0.665004	-1.48812	-0.435065	-0.612989	-0.605927	0.815866	-0.649839	-0.177526	0.617426	-0.0468694	1.17673	0.180279
P34022	RANG	0.0585289	1.64855	-0.287968	-0.555295	-0.863818	-0.681636	-1.01412	-0.746291	-0.711397	-0.929845	-0.371794	-0.756402	-0.843605	-1.25818	-0.611646	-0.449219	-0.370624	-0.417403	-0.329742	-0.457495	-0.170522	0.14794	0.419743	-0.0455777	-0.351583	-2.88343	-2.38849	-2.2935	-1.99685	-2.15213	-1.58601	-2.53935	-2.24499	-2.79417	-1.80569	2.37881	1.52815	1.77775	1.99705	1.60795	-1.38043	0.374892	1.67216	-0.237365	-0.429258	-0.177508	1.18613	0.557983
P34152	FAK1	-0.204281	-0.308427	-0.0191804	0.408135	0.123753	-0.487482	-1.23084	0.320231	-0.585151	-0.479498	-0.453439	-1.12515	-0.739096	0.0612064	-1.01556	-0.595562	-0.132766	-0.386068	-0.115197	-0.643441	-0.337809	-0.358805	-0.00466955	0.90358	-0.202297	-0.652875	-0.844032	0.126893	-1.16465	-1.73779	-0.365909	-1.95044	-0.254887	-0.12619	0.0348727	0.0131915	0.212903	-0.264468	-0.0102383	-0.498446	0.0172249	0.012166	0.663162	-0.604244	-0.088309	1.19373	0.722191	0.373088
P34884	MIF	0.0451165	-0.0887279	0.230023	-0.32283	0.136419	0.617864	0.508843	1.05531	0.966372	0.587434	1.03269	1.13172	0.825004	0.959999	1.30771	0.345633	0.31954	0.0999744	0.402342	0.846535	0.681182	-0.7329	0.375738	-0.203958	-0.120062	-0.227834	-1.39863	-0.127719	-0.879333	0.864902	0.127991	-0.646891	0.232439	-0.336847	-0.459738	-0.530399	-0.504564	0.365899	0.355236	-1.10601	-0.915639	0.622971	0.395976	-0.172431	0.0691219	-0.48748	0.682616	0.281436
P34928	APOC1	0.415984	-0.541281	0.65181	-0.816185	0.289672	0.127309	-0.300936	-0.0180769	0.204141	0.0230844	0.30539	-0.10258	0.448645	0.190029	-0.200323	-0.999733	-0.808356	-0.544194	-0.377669	0.735604	-0.438654	-0.183514	0.0174757	0.271799	0.332893	0.34374	-0.188542	0.717641	0.143195	-0.186737	4.66873	4.68166	4.58474	4.87657	4.85189	0.386719	-0.179891	-0.277984	-0.363188	0.487218	-1.2859	0.508111	0.989661	0.194353	-0.40622	-0.374767	2.44514	1.60721
P35123	UBP4	-0.470656	-0.278354	0.165104	0.724079	-0.140174	-0.506149	-0.954727	-0.537458	-0.644176	-1.10917	-0.0273639	-1.17839	0.0327933	-0.129685	-1.16347	0.137354	-0.419388	-0.449563	-0.217257	0.114429	0.204042	-0.111549	0.389593	-0.0464079	-0.435679	-0.912331	-0.656913	-0.300516	-0.869435	-0.372615	0.240414	-0.176366	0.255768	0.168787	-0.310556	1.17912	-0.2527	0.653698	0.201756	-0.494874	-0.631032	0.696911	0.349162	-1.03878	0.623738	-0.846572	0.728098	0.194191
P35279	RAB6A	-0.0435217	-0.067932	0.223748	0.0955278	-0.207822	-0.261723	-0.430069	-0.0167499	-0.544418	-0.428711	-0.0985302	-0.231799	-0.0248462	-0.238736	-0.864437	-0.34841	-0.452235	-0.170687	-0.468873	-0.397447	-0.213852	-0.0653121	0.206287	0.802393	-0.729516	-0.19599	-0.391672	-0.160031	-0.93931	0.189421	0.125693	-0.465271	0.100856	-0.127251	-0.456052	-0.0956412	-0.385078	-0.32029	-0.654136	-0.353605	-0.0343071	0.0120083	0.281824	-0.135846	-0.123679	-0.692671	-0.969786	-1.7332
P35282	RAB21	-0.279761	-0.0262007	0.185487	0.197275	-0.0768007	-0.0961752	-0.266665	-0.352889	-0.775575	-0.669951	-0.242952	-0.0191005	0.119995	0.0239021	-0.410473	-0.121211	-0.379341	-0.239891	-0.338135	-0.404827	-0.201982	0.397447	0.240801	-0.28389	-0.152376	0.34659	-0.165833	0.0781653	-0.520294	0.147864	0.352958	-0.10294	0.244944	0.511603	-0.163309	0.233645	-0.363062	0.0726611	0.187744	-0.802658	-0.396218	0.383585	0.582969	-0.451881	-0.118455	1.63087	0.366954	1.82921
P35329	CD22	-0.414653	0.0485024	0.0527934	-0.0296654	0.343023	-0.627079	-0.74023	-0.27367	0.100364	-0.166113	0.413301	-0.0892415	-0.479902	-0.646731	-0.455676	-0.328935	-0.0400293	-0.713269	-0.852537	-0.317562	0.549185	-0.579429	0.549188	0.114814	-0.633758	-0.102806	-0.38269	0.373711	0.0638976	-0.602478	0.184384	-0.252546	-0.400211	-0.279951	0.306257	0.613707	-0.763248	-0.112074	0.392833	-0.063718	-0.959739	-0.519994	1.21349	-0.279924	0.54617	-0.480186	0.177551	0.271842
P35385	HSPB7	-0.0129849	0.405734	-0.370848	0.0138284	-0.0357303	0.0751979	-0.156539	0.0676505	0.161467	-0.362829	-0.248283	0.00841689	-0.0381635	-0.0252848	0.364679	0.167624	0.231849	0.316227	0.1845	-0.186387	0.249507	0.531183	0.0610159	-1.16428	0.322577	0.0933389	0.224818	0.54341	0.0490151	0.460921	0.0519564	0.237218	0.23772	0.490448	-0.0305248	-0.415934	0.324578	0.423572	0.685315	0.391158	-0.752833	0.347504	0.701078	-0.366691	0.0709421	0.230196	0.493149	0.812162
P35459	LY6D	-0.367524	-0.0550239	0.0668658	0.226794	0.128889	-0.4535	-0.186922	-0.344663	-0.0479644	-0.432602	0.0374959	0.2908	-0.567845	0.145806	-0.128276	-0.00775239	-0.147779	0.0997564	-0.642864	-0.222455	0.492039	-0.369112	0.0376525	-0.375009	0.21443	0.376632	0.136633	-0.0991354	-0.649548	-0.19836	0.227833	0.292754	0.357697	0.0899897	0.336833	0.752697	-0.280507	0.185054	0.770407	-0.156012	-0.579101	-0.113863	1.22009	-0.383006	-0.14412	0.889814	2.11504	1.41477
P35486	ODPA	0.511666	-0.130033	0.436841	-0.120704	-0.697771	-0.58908	-0.714577	-0.301317	-0.51811	0.672024	0.189643	-0.578794	1.11566	0.0998786	-0.884838	0.297845	0.0697663	0.705104	0.824569	0.514441	0.77242	-0.370995	0.421229	-0.242932	-0.579722	-0.986841	-0.111575	0.0609306	-0.441135	0.801804	0.402667	-1.14801	0.680479	-0.14638	0.195591	0.465994	-0.122988	0.591701	0.796979	0.68861	0.298511	1.74428	-0.279639	-1.31022	-0.452932	0.995082	2.17634	0.614735
P35487	ODPAT	-0.360027	1.47327	-0.0653836	-0.199094	-0.848763	-0.80875	-1.11738	-1.38097	-1.27728	-1.26057	-1.59403	-1.18687	-1.57765	-1.47522	-1.2437	-6.65775	-6.12774	-6.5808	-6.82673	-6.16598	0.297898	-0.163979	0.29555	-0.255494	-0.173975	-0.677505	0.0151279	-0.445981	0.0493932	-0.382957	-0.701066	-0.122866	-0.338328	-0.0789768	-0.113642	5.37542	5.17833	5.31742	5.60773	5.26121	-1.18776	-0.347252	1.0692	0.195495	0.27032	-0.43167	-0.062152	0.584888
P35505	FAAA	-0.0534763	0.0633894	0.0718602	0.215515	-0.297288	-0.444654	-0.858116	0.185751	0.486341	-0.0830341	0.575506	-0.291385	0.358935	0.225296	-0.265007	-0.316111	0.0870358	0.30373	-0.482504	-0.0387724	-0.042114	0.0233298	0.0607572	-0.153222	0.111249	-3.85448	-3.39078	-4.51445	-4.24235	-4.33504	-4.04683	-3.9743	-3.50937	-3.21799	-3.59056	-3.56301	-4.84326	-3.73487	-3.84313	-4.01651	0.543949	0.565573	-1.58373	0.778962	-0.304751	0.502433	-0.799523	-0.831121
P35527	NA	-0.484085	-0.00492208	-0.502674	0.96977	0.0219107	0.618305	0.683307	-0.162936	-1.464	-0.841962	-0.984477	0.226566	-0.706961	0.436862	0.648165	1.01376	0.124931	0.0295141	0.862584	-0.555546	-0.397802	0.215553	-0.0660572	-0.0121556	0.260462	-0.262346	0.938035	1.11025	-0.371871	-0.471818	1.24649	0.826436	-0.529918	-0.503694	-0.162995	-0.97649	0.104855	3.57777	-0.594828	0.348574	0.92227	-0.726443	-1.15455	-0.101957	1.06068	-0.42704	-0.314188	0.303896
P35569	IRS1	-0.235065	-0.0647769	0.470956	-0.0417977	-0.129316	-0.375065	-1.11235	0.718748	-0.355636	-0.509196	2.54393	2.16413	2.27594	2.55392	2.08513	0.359464	0.477361	-0.117519	-0.233997	-0.0152002	0.394366	0.12017	0.472801	-0.42654	-0.560797	-0.519698	-0.538894	-0.363398	-0.577648	-0.562329	-0.388484	0.605321	0.414295	0.346827	0.460451	2.98147	2.3912	2.70481	2.55819	2.00911	-0.123442	-0.196814	1.0167	-0.57523	-0.121212	-0.524887	-0.056879	-0.0955683
P35585	AP1M1	0.331874	-0.31988	-0.284852	0.426016	-0.153158	-0.750381	1.64325	-0.93579	-0.076161	-0.35651	0.00960374	-0.0782409	-0.659546	0.535819	0.227563	-0.0775664	-0.560652	-0.289379	-0.460864	-0.934349	0.108477	-0.214449	0.66278	-0.16178	-0.395028	-2.32571	-0.297275	-0.472154	-3.70815	-0.478408	0.0650139	0.0786557	0.134635	0.0104382	0.523798	-0.202796	0.386017	-0.532072	0.144897	-0.281864	-0.4844	0.252863	0.384105	-0.113842	-0.0387263	-3.88418	-4.31698	-4.60571
P35601	RFC1	-0.532849	-0.570433	0.518993	0.402374	0.181914	-0.0205123	-1.02747	0.572501	-0.421458	-0.00588619	0.0434021	-0.113101	0.110918	0.451397	0.134457	1.94655	1.84429	1.52821	1.48101	1.35956	-0.326997	-0.0936184	0.488595	-0.178193	0.110214	-0.301321	0.0409614	-0.739002	-0.989533	-0.46383	0.311991	0.142497	-0.535514	-0.687861	-0.768105	0.721679	0.312304	0.442393	0.588978	0.291629	-0.215933	0.028878	0.542945	-0.161809	-0.194081	-0.439861	0.134969	-0.0283968
P35762	CD81	0.153787	0.127862	0.330897	-0.302853	-0.309694	-0.625107	-0.342646	-1.11045	-0.844886	-0.544725	-0.721057	1.08937	-0.681805	-0.523712	-0.566025	-0.49491	0.830953	0.0392933	0.4214	0.193633	0.332678	-0.294518	0.338443	-0.621049	0.244446	-0.337716	0.0393542	0.143846	0.36183	-0.0115228	0.518251	1.04527	0.0626911	0.954697	0.681408	-0.4191	-0.500331	0.0587976	0.871796	-0.719553	0.217011	-0.652722	0.550715	0.205883	-0.320889	0.303228	1.45616	1.01574
P35821	PTN1	-0.110913	0.0303988	0.0285631	0.252375	-0.200424	-2.6643	-4.10025	-3.4274	-2.83584	-3.49275	-2.68338	-2.52745	-2.58195	-3.18658	-2.92464	-3.25289	-3.11003	-3.23416	-2.79642	-3.07775	0.0245105	-0.0606151	0.137165	-0.0586807	-0.0423798	-3.39864	-3.33537	-2.65364	-3.51581	-2.54612	-3.75844	-3.71545	-3.16805	-3.28954	-3.2259	-3.47024	-3.6151	-2.94552	-2.65139	-3.79142	0.507711	-0.425976	0.349165	-0.351825	-0.0790745	-1.54409	-2.41911	-2.43148
P35831	PTN12	-0.34064	-0.486609	0.339171	0.629605	-0.141529	-1.08942	-1.26732	-0.8845	-0.803583	-1.16306	-0.469352	-0.748756	-0.608488	-0.254137	-0.903079	-0.0831392	-0.218501	-0.455704	0.916686	0.42274	-0.0538403	-0.043649	0.257817	-0.519553	0.359225	2.23293	2.65295	2.14145	1.91246	1.90014	0.353975	-0.572034	-0.192898	0.63337	-0.357667	2.78907	2.30617	2.54178	2.89159	2.32295	0.0730873	-0.305039	0.197158	0.144206	-0.109412	-2.28326	-0.415892	-0.166388
P35908	NA	-0.214875	0.122277	-0.742437	0.57028	0.264755	0.67399	0.969014	-0.475387	-1.29851	-1.14783	-0.625769	-0.495649	-0.414546	0.340638	0.240359	0.332508	-0.996549	-0.316646	-0.10639	-1.22046	0.0573759	-0.399977	0.283034	1.17043	-1.11086	-0.943637	0.818211	0.457008	-0.0388764	-0.154281	2.04448	-0.354418	-0.404694	-0.263414	-0.959158	-0.524508	-0.294415	1.01969	-1.16522	0.257336	0.260455	0.204223	-0.359147	0.16755	-0.273081	-0.631543	-1.73431	-2.13601
P35979	RL12	-0.114737	0.278868	-0.0749154	0.120824	-0.21004	-0.149327	-0.528183	0.188012	-0.186633	-0.584856	0.165874	-0.415124	-0.11923	-0.118461	0.029435	0.413077	-0.0195703	0.0712699	-0.241892	-0.42411	0.0605637	0.0134193	0.120068	0.00314312	-0.197194	-0.734043	-0.192167	0.29077	-0.428289	-0.708118	0.128633	-0.35557	0.0654113	0.438938	-0.000963929	0.0787807	-0.563635	-0.0242078	-0.35088	-0.995535	0.964356	-0.0932996	-0.58308	-0.0023016	-0.285674	0.723412	-0.151875	-0.528568
P36371	TAP2	-0.278572	-0.324263	0.154502	0.487615	-0.0392821	-1.3422	-1.12105	-1.59227	-0.58927	-1.35709	-1.22912	-0.666882	-1.21369	-1.51086	-2.00801	1.12656	-0.315085	1.07301	0.994459	0.644928	0.214288	-0.554356	0.883741	-0.288614	-0.255059	0.0207616	-0.470689	-0.23571	-0.719221	0.188814	-3.363	-0.601179	-0.497009	-1.31257	-2.67046	1.25736	-1.56234	1.56055	1.17703	0.290534	-0.663217	1.48181	0.0625131	-1.0449	0.163792	1.17937	1.07781	1.17092
P36423	THAS	-0.281918	-0.15859	-0.00659355	0.273379	0.173722	-2.10691	-2.64239	-1.21974	-1.28192	-1.94848	-1.74377	-1.25578	-1.09885	-1.846	-1.69297	-1.96921	-1.31737	-1.75828	-2.06249	-1.50193	0.486069	-0.0636528	0.451006	-0.899756	0.0263335	-0.661566	0.28283	-0.212409	-0.694693	-0.492355	-1.80141	-2.06041	-2.52526	-2.25379	-1.11272	-2.20143	-2.09821	-2.46397	-2.21401	-2.32116	0.242943	0.591084	-0.0894489	-0.632546	-0.112032	-0.313706	1.29748	0.780339
P36536	SAR1A	0.0710446	-0.905422	0.617511	0.017045	0.199821	-0.7778	-1.12267	-0.0653636	-0.356826	-0.67412	0.572881	-0.313658	0.371967	-0.802465	-0.363321	-0.122316	0.404368	-0.128964	0.0855601	0.559956	-0.377962	-0.185025	0.611752	-0.0758788	0.0271137	0.316616	0.493521	0.635472	-0.721361	0.64665	0.613382	-0.676811	-0.623773	-0.290289	0.129768	0.229695	-0.401512	-0.0578986	0.645916	-0.275904	0.160235	-0.367069	0.360176	-0.394188	0.240846	0.376786	1.06647	0.677744
P36552	HEM6	-0.401617	-0.333725	0.155261	0.387055	0.193025	-0.133772	-1.08617	-0.667353	0.000702106	-0.987099	-0.375467	-0.531341	-0.938258	-0.774682	-0.419503	-0.82688	-0.573098	-0.142853	-0.407973	-0.48603	-0.028786	-0.27147	0.293538	-0.310396	0.317113	6.01389	6.22291	6.81109	6.04277	6.08176	0.460047	0.581443	0.804058	0.510995	0.0944948	0.872934	-0.470722	0.278618	0.374288	0.449729	-0.176128	-0.0236454	-0.362111	0.275447	0.286437	0.263064	0.410492	0.148573
P37804	TAGL	0.340167	-1.46704	1.2086	-1.0293	0.947573	-0.792227	-1.58797	1.60534	0.557162	0.52454	0.77144	0.827963	-1.00125	-1.11122	-1.05284	-1.06974	1.54384	-0.930344	-0.836981	0.831774	0.0587287	-0.734627	1.44982	-2.14633	1.37241	-0.760448	-0.399741	2.03395	0.396662	0.598188	1.01157	0.382808	-0.795337	-1.34191	-0.708338	-0.621028	0.861897	-0.310888	-0.546985	1.37929	0.11519	0.0742005	-0.18896	-0.14662	0.146189	-1.94865	-1.5973	-1.93635
P37913	DNLI1	-0.182313	-0.147593	0.600975	-0.030113	-0.240956	0.120578	-1.349	-0.244544	-0.250166	-0.898181	0.185019	0.102421	-0.295797	0.0816024	-0.127482	0.0340708	0.00571918	0.212917	0.0184394	0.00457454	-0.147364	0.559438	0.0899907	-0.1937	-0.308364	0.124279	-0.205386	0.140295	0.433873	0.16412	2.51312	2.6406	2.58409	2.83265	2.59344	4.57554	4.50286	4.54491	4.38944	4.21956	-0.0416504	1.07095	-1.86851	0.406537	0.432681	0.351608	-1.5478	0.367736
P39061	COIA1	-0.413453	-1.06334	0.276369	0.118242	1.08218	-1.38866	-1.31075	1.64578	0.685761	0.636402	0.468742	1.05731	-1.05073	-1.74778	-0.865487	-1.02793	1.15469	-0.820393	-1.21184	1.14839	0.555539	-0.801482	0.859228	-2.43736	1.82407	0.0953415	-1.04773	2.36162	-0.00941168	1.59514	1.22826	-0.49994	-0.753255	-1.35297	-0.277174	-0.858436	1.37154	-0.440132	-0.273855	2.09686	-0.184123	0.0666083	0.5112	-0.376575	-0.0171106	-0.171032	0.88149	0.0340319
P39655	LOX12	0.283014	-0.228599	1.87269	-1.34121	-0.585892	1.19598	0.883194	1.08723	1.06381	1.012	0.413623	-0.480882	-0.441649	-0.449744	-0.359615	-4.04719	-3.8812	-3.99095	-3.60332	-3.74373	0.000613851	0.22736	-0.0515005	-0.250931	0.0744576	-0.173731	0.443302	0.284504	-0.262918	0.4875	-2.74483	-3.52731	-3.05997	-2.82945	-3.16966	0.406615	0.297695	0.458525	0.748163	0.411547	-0.292848	-0.507452	0.826863	-0.0619932	0.0354299	0.293105	0.473389	0.509422
P39688	FYN	-0.416269	0.101813	-0.295385	0.905912	-0.29607	-1.08352	-1.55738	-0.380818	-0.666925	-1.30367	0.286574	-0.0870496	-0.0791447	0.0262093	-0.94777	-1.00335	0.382056	-0.226398	0.1768	-0.0622205	0.104801	0.427357	0.0782974	-0.553331	-0.0571251	-0.967455	-0.629582	-0.502006	-1.15155	-0.702658	-0.978454	-0.869862	-0.832082	-0.620175	-0.723202	-2.97562	-3.63879	-3.0324	-2.2697	-3.11266	-0.963692	-0.835448	0.903809	0.332861	0.562469	1.98139	2.64667	0.704178
P39749	FEN1	-0.174868	-0.435718	0.418677	0.606034	-0.414125	-0.387064	-0.985363	0.538505	0.226879	-0.030728	0.376486	0.464545	0.402858	0.402135	-0.27188	-0.698565	0.159981	0.071665	-0.357636	-0.402337	0.42974	-0.0341781	0.424428	-0.468042	-0.351948	-0.809285	0.633591	-0.600338	-0.193938	0.444557	0.33234	0.0926546	0.455089	0.208578	0.165801	-0.0558884	-0.697334	-0.0631164	0.665214	-0.564732	-0.0723906	0.287246	-0.120276	-0.256489	0.161909	-0.278221	1.53619	-0.100743
P39876	TIMP3	-0.0147437	-0.0922289	0.163904	0.0800791	-0.137011	0.232718	0.137499	-0.0605989	-1.1244	-1.16943	0.953235	0.664017	0.780391	0.958208	0.783758	0.475659	0.450806	0.184206	-0.544341	0.47978	-0.21576	-0.0653591	0.572334	0.221601	-0.512816	0.687523	1.0977	1.49263	0.579418	1.36924	0.521453	-0.615226	0.17749	0.364829	-0.994659	-0.643629	-1.12147	-0.777701	-0.796229	-1.04797	0.0804926	0.10636	0.24657	-0.160729	-0.272694	0.0212661	0.949564	0.869667
P40142	TKT	-0.459421	-0.0467164	0.349417	0.559937	-0.403217	-0.429241	-0.596724	-0.106137	-0.325812	-0.579905	0.125093	-0.203364	0.0140905	0.0438494	0.0460894	0.0336324	-1.43551	-0.892254	-1.41464	-1.71701	-0.599638	-0.457265	0.906804	0.799599	-0.6495	-0.0908052	0.0414446	-0.0630494	-0.493201	0.181308	0.75551	-0.470433	0.159473	-0.311086	-0.560081	-0.158473	-0.930939	-1.39474	-0.856617	-0.850225	1.24195	0.503171	-1.89117	0.371489	-0.225445	1.02536	-0.238043	-0.203478
P40237	CD82	0.0396445	-0.339953	-0.0448758	0.201404	0.14378	0.0184418	-1.26237	0.00636409	-0.277506	-0.460196	-0.559267	0.317282	-0.0761623	0.513336	-0.505124	-0.0347681	-0.486775	0.181225	-0.509484	-0.471935	-0.0493683	-0.111613	0.229073	-0.216438	0.148346	-0.205345	-0.15538	0.343743	-0.362581	-0.0474878	-0.221027	-0.122101	0.713093	0.59018	-0.149268	0.769312	0.488539	0.0998395	0.621445	0.810912	0.379732	0.209348	-0.146898	-0.589944	0.147763	1.69792	2.05755	1.66288
P40240	CD9	0.0581799	0.147675	-0.447508	0.196937	0.0447158	0.0252969	-0.571354	0.381075	-0.755811	-1.0291	3.79668	3.59033	3.65599	3.78179	3.95992	-0.232241	0.184518	-0.0737554	-0.350369	0.0652823	-0.278016	0.0338445	0.396791	-0.2939	0.14128	-0.328311	-0.178708	0.421967	-0.766823	0.120628	-0.161347	0.0196598	0.142733	-0.500251	-0.392679	-0.710519	-0.841493	-0.30729	-0.329088	-0.252953	-0.0946802	0.0850346	1.41203	-1.28424	-0.118148	0.699973	0.878375	0.820998
P40336	VP26A	-0.239053	0.0517916	0.0347102	0.663481	-0.51093	-0.696728	-1.03008	-0.399047	-0.904523	-1.28316	0.201149	-1.51768	-0.0260253	0.0147713	-0.948483	0.262903	-0.391129	-0.407365	-0.623913	-1.12473	-0.191574	0.0840158	0.705609	0.257088	-0.85514	-0.9354	-0.57015	-0.108343	-0.831465	-1.13869	0.521854	-1.49162	0.322296	0.44885	-0.469692	0.575231	-0.294247	-0.11407	-0.645348	-1.09096	-0.410228	0.241667	0.210966	-0.00337011	-0.0390349	-5.49439	-6.16941	-6.00035
P40630	TFAM	-0.00884051	-0.0197228	-0.06028	-0.128581	0.217424	-0.978633	-1.36367	-0.87989	-0.840215	-0.981815	-3.89727	-3.87745	-3.9008	-4.32896	-4.95332	-4.61659	-4.24808	-4.00471	-4.60918	-4.17422	0.42089	-0.410153	0.184925	-0.0765897	-0.119072	-0.47995	0.604458	0.211465	-0.590699	0.399641	0.72457	-0.444213	0.417526	0.112562	0.542	3.9568	3.73394	3.78348	3.87731	3.74401	-0.699726	0.249342	0.689663	-0.384402	0.145123	-0.0330544	0.689016	0.458095
P40645	SOX6	-0.150762	0.186872	0.351969	-0.132978	-0.2551	-0.469368	-0.528081	0.461157	-0.140652	-0.289989	-0.368161	0.379881	0.13155	0.27468	-0.554497	0.169614	0.0481772	-0.392926	-0.257001	-0.0457182	-0.0290731	0.116169	0.313631	-0.685864	0.285136	3.652	3.67269	3.84451	3.34427	3.35544	0.335897	0.305577	-0.214495	0.163121	-0.569905	-0.319428	-0.0836563	0.0455271	-0.364436	0.40478	-0.346165	-0.261338	0.502133	0.430045	-0.324676	0.289996	1.30183	0.800445
P40936	INMT	0.136103	-0.200059	-0.035312	0.445273	-0.346004	-0.896407	-0.30946	-0.284964	0.0796802	-0.970221	0.0455643	-0.410998	0.20369	0.353143	-0.960571	-0.355531	-0.221881	-0.408363	0.1089	0.234623	0.551377	-0.519532	0.341279	-0.63101	0.257885	0.495361	0.16687	-0.152354	-0.122876	0.423155	-0.25322	0.538494	0.383749	-0.306651	-0.219591	-0.17321	-0.216495	-0.361697	0.469387	0.206365	0.939647	-0.515748	-0.664577	0.296928	-0.0562503	0.458528	-0.370767	-1.97615
P41105	RL28	-0.0924781	-0.144467	0.235679	0.946834	-0.945569	-0.740435	-0.816249	-0.380631	0.00921941	-0.708564	0.0417717	-0.17561	0.169342	0.325126	-0.114677	0.123125	-0.0522398	0.308731	0.198478	-0.234359	0.259972	-0.0582428	0.32441	0.213467	-0.739606	-0.0709037	0.0463039	0.0732056	-0.161866	-0.36014	-0.0175937	-1.27438	0.101226	0.0797774	-0.985365	-0.429494	-0.938038	0.267571	-0.337446	-1.2047	-0.599764	0.270285	0.76232	-0.526766	0.0939247	-0.565041	0.384963	-0.191344
P41241	CSK	-0.0586088	-0.0696749	0.222599	0.584788	-0.679103	-0.746614	-0.926758	0.336131	-0.484087	0.0617484	0.0853506	-0.408484	-0.275795	-0.424835	-0.133011	-0.917601	-0.0428383	-0.215653	-0.33018	0.548046	0.126918	-0.270262	0.0500808	-0.165052	0.258316	-1.70669	-0.211717	0.797989	0.363702	0.681823	-0.506201	0.254275	-0.3951	-0.466421	-0.335613	-0.549672	0.0556444	-0.545499	0.0836126	-0.233594	-0.282448	-0.107271	0.497125	-0.0994959	-0.0079099	0.141457	0.422198	-0.244464
P41245	MMP9	0.257152	-0.341164	-0.251047	0.0110272	0.324031	-0.445642	-0.406582	0.189099	0.424643	-0.0245831	3.59009	3.42912	3.49418	3.18605	3.34423	-0.349135	0.1842	0.10169	-0.576008	0.374462	0.0664366	0.0196016	-0.179408	0.151125	-0.0577549	-0.386759	0.335042	-0.322737	0.187263	0.306672	-0.0255384	0.177514	0.384721	0.15098	0.608172	0.270728	-0.101074	-0.1698	-0.123519	-0.20312	-1.29504	0.461327	0.855694	0.0766249	-0.0986079	0.482366	0.702923	0.248996
P41317	MBL2	-0.0143806	0.225967	-0.0776474	0.408342	-0.542281	-0.0887281	-0.842206	-0.126842	-0.324783	-0.414432	-0.0230691	-0.100018	-0.260684	-0.702492	-0.148963	-0.428728	-0.198956	-0.574409	-0.212208	-0.420629	0.233587	0.406448	-0.112358	-0.350425	-0.177252	2.96458	3.62589	3.66515	3.00706	3.29543	-0.198368	0.0980443	0.16483	0.494553	0.374127	0.251479	0.0204232	0.284822	0.401545	-0.348172	-0.310085	-0.355588	1.68644	-0.841678	-0.179088	-0.479358	1.00209	-0.540023
P41731	CD63	-0.695797	-0.0837865	0.409829	0.0974391	0.272316	-0.345896	-0.535246	-0.228986	0.34026	-0.393797	-0.530086	-0.129	-0.100709	-0.469937	-0.0972264	-0.0284867	-0.60505	0.152227	-0.8122	-0.635216	0.301485	-0.550617	0.152807	0.263319	-0.166994	0.177841	-0.134163	-0.107613	-0.810016	0.244489	0.305534	-0.358701	-0.120278	-0.350726	-0.139856	-0.570227	0.174141	0.227371	-0.249854	-0.184827	0.349826	-0.526943	0.780423	-0.866615	0.263309	-0.0767848	0.652487	0.821835
P42128	FOXK1	0.183454	-0.397089	0.263358	0.20991	-0.259633	-0.393434	-1.18771	0.262961	-0.364674	0.040887	0.457848	0.338238	0.23035	0.099616	-0.809028	-0.0366461	0.12951	-0.650934	-0.7013	-0.0353342	-0.235688	-0.315189	0.498408	-0.0907486	0.143218	-0.249671	-0.24991	-0.805582	-0.779093	0.342734	0.127009	0.054697	-0.322687	-0.709165	-0.24554	-0.0215894	-1.03682	-0.77424	0.313848	-0.497458	-0.394734	0.0205062	1.13837	-0.652409	-0.111736	-0.938605	-0.101524	-0.501153
P42208	2024-09-02	0.111893	-0.0218979	0.0961561	0.0312807	-0.217432	-0.737256	-0.794281	0.0376059	-0.239453	-0.637716	-0.103599	-0.659359	-0.164921	-0.288654	-0.419915	-0.0550439	0.193079	-0.0413253	0.0297504	-0.256111	0.367174	0.129171	0.150826	-0.751504	0.104332	-0.928258	-0.0138753	0.481616	-0.121442	0.0641024	0.487013	-1.39054	-0.103081	0.260822	0.167198	0.0590782	0.136115	0.177362	0.0241898	-0.405566	0.308609	-0.33333	1.03617	-0.495181	-0.516265	0.0654908	-0.577317	-1.02218
P42567	EPS15	0.122797	0.434565	-0.230602	0.0294901	-0.356249	-1.03952	-0.704312	0.332588	0.14649	-0.503505	0.0306	-0.929297	-0.968247	-0.574622	0.67729	-0.129421	0.0486855	-1.01673	-0.26139	-1.87218	-0.703307	0.367578	0.413438	-0.0370843	-0.0406243	-0.469603	0.0329173	0.625886	0.0682798	-0.408753	0.460617	-0.484051	0.244897	-0.345423	-0.616612	-0.359666	-0.84209	-0.29884	0.00341546	-0.535025	-0.883356	0.465205	0.820223	0.138301	-0.540374	-0.238962	0.28056	-0.878744
P42669	PURA	-0.188304	0.0233977	0.229556	0.231906	-0.296555	-1.23928	-1.29689	0.681575	-0.636357	-1.90103	-0.165953	-1.73099	0.307472	0.32577	-0.763567	0.642787	-0.348076	-0.383268	-0.562252	-1.62815	0.108836	0.11194	0.568872	-0.310789	-0.478859	-1.6672	-1.50736	0.479317	-0.998041	-1.61194	0.473884	-1.84814	0.196502	0.562928	-1.02372	-0.279707	-0.441408	0.307516	-0.925009	-2.21349	-0.850323	0.185907	0.434758	-0.484153	0.713811	-0.247355	-0.396717	-0.661345
P42703	LIFR	-0.48028	-0.47409	-0.000638961	0.335061	0.619948	-0.712918	-0.456735	0.450666	-0.404197	-0.483966	0.075215	0.286622	-0.493251	-0.217456	-0.0180128	-0.199338	-0.543851	-0.00473269	-0.254803	0.344918	-0.0879917	-0.260286	0.0599218	-0.0180865	0.306443	-0.289896	-0.287257	0.176219	-0.23419	-0.011313	0.249163	0.496702	0.168328	0.529522	0.146006	-0.526458	-0.612018	0.151675	0.561458	-0.270963	0.231703	-0.350892	1.00966	-0.223252	-0.667224	0.217253	0.90513	0.687011
P42859	HD	-0.0738654	-0.0905434	0.0961735	-0.275794	0.34403	-2.17965	-0.669614	0.487172	-0.580156	-0.886662	-0.34438	-0.750428	0.832219	1.00278	0.100244	-0.948895	-1.99289	-1.68581	-1.40417	-1.74772	0.439807	-0.884327	0.103542	0.110907	0.23007	-0.062669	0.106372	-0.423878	-0.4789	0.422804	-0.174864	-0.58358	-0.0543457	-0.167442	0.46483	-0.0201901	0.00598347	0.341865	0.186295	-0.567166	0.916639	-0.236037	0.328363	-0.148651	-0.860314	-1.14053	-0.789346	-0.958595
P42925	PXMP2	-0.209923	0.242373	-0.140457	0.173408	-0.065401	-0.886084	-1.62714	-1.31498	-0.307776	-0.804013	-0.427249	0.00328007	-0.590281	0.24337	-1.76314	-2.77902	1.23847	0.159999	0.809515	-0.56376	0.474966	-0.00503088	-0.218609	-0.0653531	-0.185973	-0.773489	-0.682819	-0.372793	0.118735	-0.154168	0.215612	-0.211523	-0.316341	0.696184	0.151469	-0.261345	0.0475376	0.575266	-0.302656	0.302307	-0.117979	-0.00240441	0.328298	-0.417921	0.210007	-2.40999	-2.08655	-1.92701
P43023	CX6A2	-0.493816	0.118694	0.293257	0.565489	-0.483624	0.341657	0.0735595	-0.423898	0.738246	0.705626	-0.159743	0.281685	0.1172	0.344814	-0.371999	0.40112	0.0310073	-0.58541	-0.0570586	0.535294	0.00669204	-0.387309	0.0565575	0.000491481	0.323568	0.134041	-0.205757	-0.00287891	-0.855077	-0.21314	5.19319	6.39029	5.20205	4.88286	5.37562	0.588332	0.0370417	0.177726	-0.227111	0.539531	-0.016665	-0.105916	0.963993	-0.588263	-0.25315	0.628094	0.133769	0.402034
P43024	CX6A1	-0.505232	0.19105	0.220346	-0.377633	0.471469	-0.163319	-1.94144	-2.1925	-0.264711	0.00193922	0.844044	-0.544515	-0.67181	-1.27681	-3.144	-3.51787	0.0337565	-0.0201995	0.586795	0.557588	-0.0765912	-0.195745	0.643815	-0.210414	-0.161064	-0.0928099	0.295487	-0.638771	0.153391	0.043477	-0.0310618	-0.165194	0.507765	-0.551588	-0.225038	0.341016	-0.298608	-0.248407	0.392235	-0.582295	0.469355	0.93876	-0.766314	-0.318871	-0.32293	-0.485779	0.657311	0.657612
P43025	TETN	-0.236027	0.1574	0.576095	-0.267106	-0.230362	-0.812889	-0.353073	0.315687	0.409651	-1.01739	0.0243988	0.141126	0.267779	0.562268	-0.0935512	0.0502176	-0.207262	-0.298796	-0.0965563	-0.0463439	-0.35492	0.422716	-0.0966483	-0.0458896	0.0747415	0.0834167	-0.552625	0.243453	0.0321626	0.0621162	-0.00976257	0.0558626	0.592628	0.0900618	0.604932	-0.188125	0.18167	0.368009	-0.212534	0.49236	-1.1188	0.13089	2.0572	-0.677931	-0.391358	-0.67101	0.911169	0.487976
P43137	LIT1	-0.583975	-0.454314	0.403391	0.364635	0.270263	0.179306	-0.944341	-0.417411	0.200938	-0.947455	-0.313847	-0.376857	0.116979	0.180826	-0.505574	-0.582835	0.379369	0.263626	0.0754371	-0.0350675	-0.403446	-0.197395	0.278926	0.51817	-0.196255	0.278104	-0.247419	-0.502109	0.0215125	0.437358	-0.142004	-0.598726	0.666993	-0.22607	-0.0855179	-0.220358	-0.62327	-0.380042	-0.242562	-0.112658	-0.0326689	0.0558178	0.457193	-0.494615	0.0142736	0.757493	1.66222	0.458608
P43247	MSH2	-0.482325	-0.464047	-0.0465558	0.657934	0.334994	-0.73058	-0.632819	0.226045	-0.318488	-0.358963	2.28203	2.90352	2.12764	2.42204	2.63253	-0.181798	0.410157	-0.175718	-0.417843	-0.157091	0.215988	-0.48787	0.632157	-0.509303	0.149027	-0.115823	-0.261992	0.291698	0.0924432	0.0925867	2.06722	1.84827	1.85997	2.17251	2.06902	1.34118	0.939626	1.00205	0.981188	1.03081	-0.459359	-0.193722	0.864936	-0.263146	0.0512909	-0.722277	-0.188656	-0.105388
P43275	H11	-0.381164	-0.312864	0.198174	0.00508534	0.490769	0.188344	0.723037	0.369187	0.377414	1.28016	-0.944087	1.60913	-0.472516	-0.0477163	0.447471	0.121998	1.04859	0.551068	-0.0810753	0.593111	0.447324	-0.0628355	-0.177699	-0.0123465	-0.194443	-0.456592	-0.526046	-0.335384	-0.871279	0.337108	0.381066	-1.27715	0.16738	0.112603	-0.314836	2.42287	-0.669267	1.53799	4.32792	0.389291	0.228109	0.490028	-0.348082	0.307474	-0.677529	1.01566	-0.949529	0.579376
P43346	DCK	-0.210698	-0.126687	-0.0701809	0.428305	-0.0207396	-0.160178	-0.646213	-0.414129	0.624067	0.0104154	0.279577	-0.437903	-0.0504288	-0.352595	-0.702807	-0.246218	0.357748	0.409022	-0.110968	0.482802	-0.0916629	0.279632	-0.00246572	-0.686211	0.500708	0.452378	-0.676484	0.52227	-0.976619	-0.616603	0.67298	0.502933	-0.591164	0.140695	-0.312938	0.611848	0.0626072	-0.290631	0.44526	0.086778	0.571085	0.274952	-0.141131	-0.159306	-0.545599	-0.552136	1.22592	0.438833
P43883	PLIN2	-0.0281078	-0.0945394	-0.177222	0.0537213	0.246148	0.869676	0.440622	0.33284	0.668982	0.478009	0.0484376	0.286752	-0.253826	-0.11251	0.179334	-0.0861008	-0.229513	-0.137877	-0.440499	-0.361758	-0.128755	-0.543169	-0.0907846	0.309865	0.452843	0.190836	0.795065	0.197986	-0.171438	0.311745	0.36154	0.434446	-0.384331	-0.304532	0.0348131	-0.122267	0.136887	-0.997988	0.0909022	0.489041	-0.469059	0.024062	-1.21767	0.422161	1.24051	-0.629946	0.912747	0.803647
P45700	MA1A1	-0.442145	-0.337227	-0.0442006	0.149106	0.674466	1.96373	1.71575	2.53775	2.18432	1.6838	2.60949	3.26854	2.49512	2.32735	1.37565	2.21766	2.63427	2.08999	2.2951	2.56323	0.308096	-0.363307	0.0917941	0.115108	-0.151691	1.62818	2.66213	2.39005	1.64205	1.52248	3.28535	2.59791	3.00083	2.92362	2.89398	2.71173	3.02631	2.87619	3.24747	3.62026	-0.764511	1.45387	-1.94889	0.621586	0.637943	-0.122362	0.268329	1.14965
P46061	RAGP1	0.0856238	-0.433866	-0.0996361	0.126781	0.321097	0.324064	-0.609117	0.135297	-0.03777	-0.732411	0.0380347	0.0108883	-0.107235	0.642005	0.0235423	0.238626	-0.352902	-0.271169	-0.82799	-0.366789	-0.428229	0.398862	0.481316	-0.257897	-0.194052	-1.00794	0.962256	0.404744	-0.874561	-0.0214151	0.449222	-0.367387	0.0332564	-0.290816	0.783961	0.608988	0.286968	0.401934	0.275872	0.0530386	-0.102522	-0.283735	0.595398	-0.317769	0.108627	1.7859	1.24384	1.51097
P46062	SIPA1	-0.331841	-0.291177	0.11066	0.196855	0.315503	-0.215035	-1.18496	-0.348573	0.0164938	-0.285658	0.552255	-0.0347236	-0.362829	0.149835	-0.0725506	-0.22268	-0.37502	0.101201	-0.0439599	0.198483	0.429011	0.0743947	-0.0268408	-0.329806	-0.14676	1.0214	-0.162331	0.800677	0.495105	0.355215	0.422349	0.38535	0.490862	0.857919	0.0861942	0.6957	-0.0394158	0.829427	0.587034	-0.827255	-0.567282	0.179221	1.57035	-0.285097	-0.897189	-0.880771	2.31148	0.91358
P46099	KLF1	-0.19296	-0.384957	0.21207	-0.0230771	0.388925	-0.427933	-0.527175	-0.458425	-0.131359	-0.726241	0.569821	-0.647312	-0.624867	-0.274387	-0.828547	-0.295058	0.38925	0.0226284	-0.467265	0.0821865	-0.00428863	-0.0282843	0.00046991	-0.109567	0.14167	-0.573103	0.166113	0.699803	-0.290132	0.13374	0.655082	-0.402526	0.0618347	0.902294	0.598537	0.636233	0.211525	0.620863	-0.105075	0.578162	-0.545355	0.450251	0.33315	0.191806	-0.429852	1.12285	1.60102	0.42761
P46414	CDN1B	0.0260288	-0.171535	0.169776	-0.0534439	0.0291736	0.0394767	-0.171034	-0.103005	-0.160903	0.0364061	-0.441275	-0.214916	-0.75088	-0.997282	-0.582484	-0.440259	-0.451915	-0.396849	-0.388163	-0.396732	-0.564963	-0.0375154	0.427816	0.174568	9.39467e-05	1.02258	0.481041	-0.274946	0.193328	-0.533213	0.769263	-0.121982	-0.899525	0.423227	0.905073	-0.362093	0.158535	0.148635	0.473373	0.641376	-0.954253	0.529576	2.4525	-1.42534	-0.602479	-1.01851	0.175991	-0.218911
P46460	NSF	0.201805	0.00129646	-0.21688	0.228976	-0.215197	-0.468136	-1.13901	0.213524	0.100511	-0.534977	-0.101689	-0.567298	-0.476364	0.199653	0.0869087	-0.051704	0.0964962	0.346301	0.311875	-0.504267	0.0267784	-0.0811261	-0.0594187	0.275878	-0.162112	-0.945715	-0.401552	0.0241858	-0.19802	-0.38017	-0.200666	-0.718391	-0.137819	0.313853	0.324565	-0.226761	-0.139158	-0.0962644	0.321096	-0.405721	0.186627	0.281375	0.71379	-1.197	0.0152115	4.85328	5.3235	5.27693
P46467	VPS4B	0.186283	-0.0859347	0.0469527	-0.0622225	-0.0850786	-0.238557	-0.723551	-0.0903718	-0.257609	-0.0751829	-0.432749	-0.264469	-0.174497	-0.0685244	0.0607616	0.0177136	0.108807	0.213836	-0.325094	-0.729415	0.258748	-0.184922	0.239888	-0.148555	-0.165159	-0.935792	0.658042	0.195027	-0.435641	-0.0773765	0.270813	-0.234745	-0.00965347	-0.175528	-0.135758	0.724358	-0.0176062	-0.216244	0.0754626	0.376258	-0.33865	0.0387086	0.684942	-0.267745	-0.117256	-0.203857	1.43329	0.156315
P46656	ADX	-0.0793993	0.458085	0.502699	-0.0711243	-0.81026	-0.262327	-0.558968	0.125361	-0.129976	-0.305646	1.2951	0.689592	1.47426	0.902917	0.763564	0.882214	0.914043	0.685963	1.31088	0.750345	0.457167	-0.390218	0.81903	0.607703	-1.49368	-1.10372	-1.98342	-0.231831	-0.216131	-1.39354	0.906199	0.1027	0.490364	-0.370478	-0.272131	0.296555	-0.753799	-0.304418	0.404595	-0.544873	-2.09955	0.210995	2.28384	-1.2318	0.836512	-1.22505	1.39862	0.585356
P46660	AINX	-0.111389	-0.192444	-0.0822663	0.0466052	0.339493	2.30075	1.88945	2.47475	2.40634	1.98577	-0.807647	-1.51147	-1.14597	-1.43038	-1.55529	-0.914326	-1.24048	-0.966627	-0.903842	-1.62845	0.114347	0.0578943	0.227859	-0.268107	-0.131993	0.111954	0.765523	0.472572	-0.109834	0.99445	-2.27341	-2.50954	-2.90545	-2.55397	-1.89065	-0.750258	-2.54675	-1.57554	-1.65765	-1.68546	-0.0485849	0.875549	-0.448125	0.00131283	-0.380152	-0.226257	1.1704	0.519434
P46664	PURA2	-0.125159	0.0314936	-0.0729624	0.295589	-0.128961	-4.29449	-3.84066	-3.45612	-3.42029	-4.16821	-0.22006	-0.768092	-0.547907	-0.988212	-0.768659	-3.93601	-4.02219	-3.51669	-4.04168	-3.2653	0.0306107	0.0603138	-0.138542	-0.269951	0.317569	-2.47047	-2.37987	-3.34834	-3.69906	-2.2654	-2.46751	-2.87653	-2.45527	-3.19827	-2.40639	-3.06755	-2.64008	-2.73772	-3.26108	-2.99707	0.376577	-0.669015	-0.0298098	1.16547	-0.843223	-0.0629395	-0.556135	-1.08964
P46735	MYO1B	0.240882	0.184449	-0.474273	0.184878	-0.135937	-0.170565	-0.373528	-0.11383	-0.252209	-0.31312	-1.01074	-0.244647	-0.578549	0.051996	-0.631734	-0.440173	0.161881	0.218826	0.123428	-0.132222	0.238021	-0.253341	-0.237537	0.506786	-0.25393	-0.424453	-0.046569	-0.150054	-0.741286	-0.157136	-0.326482	-0.641508	-0.487382	-0.380639	0.0131668	-0.369449	-0.182304	0.229558	-0.153099	-0.602105	-0.0746228	-1.09134	0.936768	-0.599594	0.82879	-0.791522	-0.844277	-1.1551
P46737	BRCC3	-0.310216	0.329125	0.0717148	0.195069	-0.285693	-0.672631	-1.40759	-0.54091	-0.398147	-0.714941	-0.675479	-0.878688	-0.629524	-1.05246	-2.30184	0.057439	0.346281	0.681523	-0.549574	-0.10095	-0.0818113	0.121479	0.10524	0.0308414	-0.175749	0.512739	0.0933368	0.114081	0.27691	0.68933	0.0164518	-0.823674	-0.913556	-0.87527	-0.528641	-1.62937	-2.1175	-1.96152	-2.09933	-2.25943	-0.342941	0.901767	-0.143063	-0.88125	0.465488	0.113782	0.2451	1.10379
P46935	NEDD4	0.0154302	0.330179	-0.310442	0.0494834	-0.0846508	-0.250862	-0.658682	-0.033262	-0.0505935	-0.557884	-0.145664	-0.600115	-0.32648	0.158525	-0.214597	-0.0924534	0.0632425	0.190074	0.213991	-0.564393	-0.155875	0.220871	0.105343	-0.298991	0.128653	-0.463863	0.19883	0.499414	-0.312895	-0.665335	-0.00183268	-0.420754	0.155911	0.522165	-0.0747435	0.0493147	-0.171218	0.244743	0.471379	-0.601211	0.000115914	0.771621	0.0885459	0.350678	-1.21096	0.536097	-0.712215	0.221533
P46938	YAP1	-0.145426	-0.143763	-0.0126325	0.0895748	0.212246	-0.639854	-2.17617	0.486767	0.0431368	-0.333969	-0.0452193	-1.90888	-0.408677	-0.105575	0.323274	0.120771	-0.0245241	-0.102134	-0.58185	-1.66943	-0.538256	0.606821	0.0237624	-0.390705	0.298377	0.0605755	-0.112673	0.544678	-0.159555	-0.0426991	-0.724118	0.174812	-0.311884	0.863262	0.249687	-0.0256977	0.443234	0.0605668	0.151313	-0.523449	-0.816636	0.0484875	1.24879	-0.862009	0.38137	-0.0461962	-0.039906	0.0999163
P47199	QOR	-0.0740462	-0.172607	0.0550696	0.304045	-0.112461	-2.49775	-3.15255	-2.81545	-2.05978	-3.39529	0.757248	0.35236	0.605379	0.584156	0.447123	-3.09736	-2.89993	-2.82454	-2.48592	-3.10924	-0.147554	-0.232285	0.179513	0.247697	-0.0473704	-3.87724	-4.40081	-3.60861	-3.94562	-3.80867	0.24176	-0.0888181	0.122861	-0.0178351	0.0259101	-3.64018	-5.06007	-4.7947	-4.2153	-4.33697	0.0626691	0.450771	0.02438	0.253488	-0.791308	0.714039	0.772482	0.822194
P47791	GSHR	-0.177874	0.0203048	0.178028	-0.089117	0.0686577	-0.242243	-1.60834	-0.0449901	-0.0209831	-0.340463	0.0349967	-0.33648	0.0559445	-0.435465	-0.490662	4.68832	5.37387	4.80531	4.93652	5.69736	0.0162723	-0.355576	0.455445	0.399655	-0.515796	5.77207	6.0778	5.84988	5.37817	5.60449	-0.0300535	0.291903	-0.13292	-0.0905205	-0.296254	3.8907	3.48516	3.83475	3.96696	3.53124	1.11392	-0.242291	-0.158022	-0.00913136	-0.704474	-3.75114	-2.87576	-3.56344
P47809	MP2K4	-0.438409	-0.0777299	-0.0457251	0.553616	0.0082478	-0.244204	-0.599525	0.342932	-0.125966	-0.0568568	-0.0690717	-0.464818	-0.455048	-0.26405	-0.359542	0.00474969	0.0994421	0.216615	0.0649636	-0.104565	-0.0393141	-0.668424	-0.132297	0.64487	0.195165	-0.974038	-0.0856816	0.180153	-0.998902	0.104515	-0.00198476	-0.773591	-0.620561	-0.164196	-0.0956095	-0.0287118	-0.788161	-0.311113	-0.0586386	-0.199521	-0.367716	0.0838417	0.175653	-0.11401	0.222232	-1.69073	-1.17695	-1.28593
P47811	MK14	0.0756389	-0.529848	0.843967	1.17491	-1.56467	-2.35895	-2.61827	-0.611225	-1.09634	-1.44475	0.565255	-0.461672	0.492446	0.4748	-0.626368	0.764722	-0.97664	1.00502	1.00912	-0.292548	0.457572	-0.44657	0.878132	0.421277	-1.31041	-1.58908	-0.815411	-0.988555	-2.52415	-1.51	0.595918	-2.97104	0.533035	-0.519116	0.0515736	1.60353	-1.05897	0.749101	1.51157	-1.12312	0.38899	0.265805	-0.922362	0.241753	0.025814	-3.68641	-2.41711	-3.08084
P47856	GFPT1	-0.0852046	-0.312523	-0.180311	0.33186	0.246178	0.368223	0.0840158	0.628334	0.0691033	0.0229243	-0.193441	-0.541973	-0.522548	-0.254115	-0.545219	-0.292572	0.483324	-0.350365	-0.263877	0.287622	-0.0458701	-0.11056	0.340731	0.347271	-0.531571	-0.622341	-0.306276	-0.319492	-0.793711	-0.184196	2.90533	3.08266	2.95742	3.29902	3.25076	3.62049	2.1407	3.33713	3.33357	2.39878	-0.0865639	0.302138	0.445868	-0.18493	-0.476513	-0.706394	0.396074	-0.498801
P47879	IBP4	-0.132536	0.0387877	-0.218686	0.0757436	0.236691	-0.92365	-1.10623	-0.420408	0.437491	-0.93834	-0.429638	-0.0214698	-0.307215	-0.454111	-0.825643	0.06039	-0.553387	-0.528986	-0.747675	-0.254129	-0.342068	-0.529656	0.72362	-0.38325	0.531353	-0.0331349	-0.372053	-0.082582	-0.64608	0.410396	0.32544	0.0925715	0.484448	-0.0137546	0.370228	0.271981	0.188495	0.165853	0.296179	0.0316274	-1.31973	0.3139	0.921191	-0.201435	0.286074	-1.18291	0.57618	0.226607
P47911	RL6	0.0416467	0.134734	0.031282	0.0867469	-0.29441	-0.15116	-0.529199	0.215564	-0.260839	-0.782364	0.0978692	-0.639711	-0.0193986	0.0820831	-0.0313169	0.119856	-0.303354	-0.048076	-0.309626	-0.572419	-0.0469681	0.271236	0.343574	-0.401168	-0.166674	0.250548	-0.494744	0.353504	-0.260117	-0.982186	0.206283	-0.684453	0.385663	0.805403	-0.205588	0.403904	-0.20931	0.276203	-0.357926	-0.910402	-0.535999	0.0766763	0.567429	-0.0232022	-0.0849041	0.2249	0.139526	-0.463104
P47934	CACP	-0.122542	-0.715277	0.129051	0.534475	0.174292	-0.169255	-0.526819	-0.664711	-0.20643	-0.345426	0.089675	-0.26428	-0.0794154	-0.549377	-0.638848	-0.0618249	-0.377861	-0.474278	-0.29955	0.0534074	-0.0407076	-0.761999	0.274999	0.308336	0.219372	-0.374548	-0.210166	-0.308908	-0.327479	0.220332	0.329841	-0.277129	0.0659891	-0.37617	-0.106483	0.312525	-0.89569	-0.344833	0.0641538	-0.323731	-0.509035	0.361398	0.761926	0.173563	-0.787852	0.246759	0.43103	0.549063
P47955	RLA1	0.160533	-0.194809	0.397366	-0.395857	0.0327678	-0.94927	-0.663502	0.12059	-0.0963947	0.00995168	0.258458	-0.349414	0.358988	0.24274	0.316882	0.327771	-0.762416	0.246952	-0.221669	0.678071	0.752038	0.415347	-0.213408	-1.14565	0.191673	-1.26998	-1.223	-0.568811	-1.1004	-0.180801	0.693829	-0.624989	0.477889	0.241779	-0.178916	0.100003	-0.606297	0.53261	-0.656184	-1.51098	-1.15177	0.188495	2.14289	-0.8917	-0.287917	-0.319556	1.58651	0.735666
P47962	RL5	0.236188	-0.0542329	0.323776	-0.293419	-0.212311	-0.107961	-0.717471	0.121293	0.114025	-0.24231	0.0448309	-0.273741	0.251491	0.169674	-0.139487	0.481863	0.0521952	0.291084	0.203796	-0.0720627	0.83007	0.489463	0.776048	-2.29842	0.202837	0.151544	-0.0596202	0.491025	-0.326937	0.0957775	0.611667	0.38856	0.677964	0.675946	0.255418	0.701419	0.515453	0.915636	0.388952	-0.247152	0.713916	0.0844674	-0.502153	-0.133696	-0.162534	0.390569	-0.691358	0.673174
P47968	RPIA	-0.184629	0.0404545	0.504746	-0.230016	-0.130555	2.73339	2.37034	2.84408	2.58508	2.63333	-0.0862118	-0.346481	-0.382913	0.253777	-0.929412	-0.639511	-0.0501729	-0.346073	-0.502265	-0.496655	-0.21212	-0.141664	0.710217	-0.0755579	-0.280876	4.0256	4.55668	4.75363	3.82189	4.24491	0.126646	0.269752	0.524392	-0.23333	0.171936	0.270868	-0.550681	-0.33171	0.558	-0.492938	-0.111439	0.942646	-1.50857	0.501242	0.176124	-0.189825	0.78537	1.22048
P48024	EIF1	0.0625929	-0.000483135	-0.14477	0.0350242	0.0476359	-0.537905	-0.761342	-0.387858	-0.427051	-0.547257	-0.288838	-1.14596	-1.33953	-0.83852	-1.10425	0.856302	0.904102	-1.86051	0.0196575	-0.0698031	0.453809	-0.365991	0.430046	-0.326907	-0.190959	-0.611925	-0.0164116	-2.08661	-1.29811	0.25817	0.3849	0.460363	0.466842	-0.503826	0.405556	-6.25409	-6.8321	-6.81048	-7.13147	-6.18082	-1.96322	0.711687	1.6787	-0.576766	0.149592	-0.545773	1.17892	0.785854
P48025	KSYK	-1.02752	-0.649952	-0.320428	-0.269596	2.2675	-0.787767	-1.17513	-0.915096	-0.89894	-1.28211	-0.742305	-0.442683	-1.11518	-0.481914	-0.230275	-0.456753	-0.906462	-0.290774	-0.420182	-0.503179	-0.145336	-0.52999	0.411937	0.285568	-0.0221791	-0.878826	-0.879576	-0.535691	-1.24517	-0.412286	0.234013	0.086558	0.100275	0.802982	0.69128	-0.709427	-0.801602	0.180973	0.68785	-0.680247	-0.31708	0.271008	0.543814	-0.804894	0.307152	4.11236	4.96959	4.92067
P48036	ANXA5	-0.0861333	-0.0867893	0.0222954	0.135161	0.015466	-0.534474	-0.801701	-0.164893	0.320656	0.187549	0.511571	-0.705887	0.0178883	-0.310297	-0.57077	-0.30387	0.292064	-0.755976	-0.420027	0.105066	0.0832971	-0.14637	0.373845	0.432884	-0.743656	-0.253378	0.450243	0.203182	-0.400432	0.0645131	-0.284682	-1.07001	0.00259137	-0.33458	-0.824672	-0.291547	0.317873	-0.24384	0.0380162	0.760956	-0.581994	-0.0113498	0.391475	0.0603683	0.141501	0.605364	0.875091	0.607881
P48193	EPB41	-0.307031	0.418644	0.0952242	-0.19145	-0.0153863	0.144821	-0.344468	0.107244	0.0150445	-0.180152	-0.373898	-0.060508	-0.371339	0.211757	0.252158	0.308807	0.0675293	-0.0694901	-0.229148	-0.225067	0.0342505	0.452978	0.0907383	-0.528003	-0.049964	0.0291422	0.190929	0.319384	-0.576658	0.179545	0.164703	-0.235843	-0.193852	0.597149	0.252801	-0.0605369	-0.0995878	0.0674054	0.15437	-0.393236	-0.956782	0.168081	0.996667	-0.208466	0.00049951	-0.437876	0.57533	-0.0580641
P48410	ABCD1	-0.296678	-0.0588694	0.083206	-0.0515097	0.323851	0.203175	-0.0385554	-0.156902	0.341026	-0.0807336	0.0746884	1.12039	-0.00325621	0.435059	-0.0473593	0.116947	0.0314553	0.2241	0.692785	0.363019	0.188323	-0.149406	0.167699	-0.0395911	-0.167025	0.452161	-0.113748	-0.195677	-0.156526	-0.197335	0.905891	1.84444	0.500422	0.0866448	0.865108	0.375837	-0.421788	0.285114	0.605576	0.024212	-0.278382	-0.0196962	0.166246	-0.144984	0.276816	-4.77987	-3.44116	-3.96791
P48428	TBCA	-0.57869	-0.268851	0.487027	0.439462	-0.0789479	-0.31521	-0.279486	-0.529256	0.245236	0.0298816	0.349984	0.381789	0.390221	0.236212	-0.841093	-0.305902	0.346953	0.377057	0.206654	-0.195312	0.140079	-0.236653	0.520736	-0.195723	-0.228439	0.0901465	0.354504	-0.0230841	-0.463742	-0.0444865	5.10723	3.63437	4.97419	4.6193	4.17198	0.415599	-0.154009	-0.19086	0.117066	-0.254408	-1.56913	0.38953	1.41303	0.00097614	-0.234406	-0.64622	-0.285285	1.02153
P48437	PROX1	-0.563565	0.309794	0.31716	0.171203	-0.234592	-0.665704	-1.01797	-0.288793	-0.384883	-0.200865	-0.21497	-0.00701408	0.300473	-0.486534	-0.710431	-0.682939	-0.270411	0.191834	-0.406835	-0.514997	-0.114193	-0.120131	0.399553	0.135788	-0.301017	-0.00716952	0.389284	-0.0800092	-0.489406	0.274401	0.583663	0.228856	-0.446794	-0.307044	-0.00418651	0.446169	-0.992198	-0.353778	0.581706	-0.4554	0.79009	-0.138582	-0.281016	-0.264989	-0.105503	0.673343	-0.272866	-0.732715
P48455	PP2BC	-0.265447	0.70048	-0.185904	-0.247919	-0.00121074	0.150944	-0.0462879	-0.0447397	0.426483	0.147277	-0.295757	-0.0790316	-0.024275	-0.428393	-0.47781	-0.129119	0.0413153	-0.455278	0.106378	-0.298307	-0.327315	0.421272	0.386853	-0.26307	-0.21774	-0.479228	0.674562	-0.371059	-1.34414	-0.574811	-0.961	1.24497	0.162521	0.309563	0.593756	0.133345	0.428638	0.0991757	-0.327139	0.19275	0.144859	-0.0640145	0.254631	-0.670434	0.334958	-0.138493	0.330999	0.619275
P48678	LMNA	-0.0684533	-0.0214105	-0.00993231	0.104984	-0.00518771	-0.0509473	-0.240945	0.354589	0.0797177	0.0744586	-0.0401286	0.120055	-0.204279	0.0686114	-0.289483	0.0890672	0.102276	-0.115894	-0.166174	0.123485	0.257973	-0.165365	0.27716	-0.342083	-0.0276855	-0.574578	0.146943	0.337909	-1.01872	0.156677	0.167226	-0.389474	-0.17361	-0.191444	0.0526018	-0.108665	0.122356	-0.219607	-0.125583	0.53363	-0.521421	-0.0405224	0.719679	-0.366899	0.209163	-0.182187	0.543011	0.374233
P48758	CBR1	0.226648	0.0477053	-0.602947	0.439515	-0.110922	-4.16428	-3.93006	-3.76822	-3.06497	-3.29621	-0.17967	-0.745258	-0.33221	-0.566214	-0.790813	0.315098	0.933646	0.820784	1.02727	0.889105	-0.0452876	0.240215	0.0863107	-0.260558	-0.0206806	-0.873614	-0.559026	-0.163182	-1.16578	-0.779664	0.187766	0.272602	0.077397	0.991985	0.478892	0.124329	-0.358884	1.33894	1.8101	-0.145135	0.735425	0.0648588	-0.288422	-0.434101	-0.077761	0.40948	-0.88921	-0.708581
P48772	COX8B	0.898935	-0.578837	0.296591	-1.30297	0.686285	-0.19433	-0.979183	-2.02933	0.329146	0.74186	-0.138885	-0.288492	-1.74072	-1.82121	-1.00759	-1.82662	-0.264978	-1.46694	0.627263	-0.703086	0.296395	-0.10859	0.0804593	-0.533145	0.264881	0.140652	0.659012	0.622543	0.132135	0.332037	0.277046	-0.267089	0.695691	0.237625	-0.631865	0.705209	0.367998	0.631445	0.920928	0.758342	-0.268073	0.0906856	0.524315	-0.254366	-0.092562	0.241249	1.08853	0.539685
P48787	TNNI3	0.29412	0.24275	-0.00218778	-0.40564	-0.129042	0.23465	0.0826677	0.180622	0.415666	0.602978	0.224827	0.253786	0.318866	0.389573	0.484583	0.327777	0.0166749	0.357578	0.279357	0.358318	0.594837	0.217734	0.178437	-0.973745	-0.0172629	-0.4492	0.0748866	-0.0205085	-0.88616	0.570334	0.0822736	0.0803377	0.217117	-0.0559924	0.372264	0.199205	-0.052906	0.238469	0.350121	0.651084	-0.139146	-0.0558004	-0.172885	-0.23746	0.605292	-6.54672	-6.21843	-6.15961
P49138	MAPK2	0.0563788	0.835191	-0.26415	0.637038	-1.26446	-3.06741	-3.36055	-3.55848	-2.51149	-3.13318	-1.24018	-0.109169	-0.0096894	0.157177	-0.845306	0.766465	-0.114213	-0.0235937	0.130272	-0.597332	-0.0713918	0.19113	0.00439384	0.0320411	-0.156173	0.18419	0.226213	0.989247	0.0790405	0.188077	1.44719	1.32221	1.26847	1.57415	1.55517	1.06987	0.997962	0.95972	0.957601	0.988869	-0.242468	-0.205687	0.669678	-0.333767	0.112244	3.833	3.94192	4.01152
P49182	HEP2	0.516257	0.182812	-0.481119	-1.01063	0.79268	-2.1186	-1.5834	0.0356293	-1.94791	-2.10721	-0.570745	-0.514094	-1.66931	-1.81416	-0.939837	-0.627958	-0.074855	-0.283146	-0.22048	-0.605996	-0.0288976	-0.556566	0.446062	-0.334871	0.474273	1.00759	0.283967	0.947605	0.392356	1.05821	-0.0727376	-0.86462	-0.899256	-0.291988	-0.730642	0.421	-0.101745	0.215847	-0.39446	-0.509759	-1.09337	0.444027	0.707183	-0.737355	0.679513	0.626682	0.133682	0.729033
P49222	EPB42	-0.13352	1.54065	0.133655	-0.618623	-0.922162	-0.196915	-0.405359	0.067406	-0.395962	-1.04701	-0.381261	-0.617091	-0.646518	0.164233	-0.0313177	-0.419368	0.61556	0.250413	0.206149	-0.713445	-0.0175931	1.33911	0.066509	-0.686474	-0.701554	-0.705408	0.257249	0.409285	-1.16394	-0.546062	-0.659665	-0.490424	-0.594304	0.340599	0.763769	-0.215427	0.484413	0.121325	-0.00960023	0.223808	0.652565	-0.565125	-0.0781944	-0.533366	0.52412	1.04746	0.999018	0.307532
P49429	HPPD	-0.0285112	-0.236029	0.146925	-0.113431	0.231046	-0.348987	-0.530754	-0.498011	0.328065	0.13663	0.526163	0.277242	0.0564673	0.420081	-0.784391	-0.4038	0.18365	-0.118262	-0.636073	0.278185	0.0592168	-0.210937	0.489915	-0.291174	-0.0470202	-2.17876	-1.79681	-1.24356	-2.0205	-1.67348	-1.19625	-2.27707	-1.52325	-1.67464	-1.18814	-2.31794	-2.00561	-1.82579	-1.56944	-2.44557	0.792263	-0.372041	-0.322296	0.249905	-0.347832	0.401531	-0.706966	-2.38166
P49443	PPM1A	0.231846	-0.442417	0.103639	0.410481	-0.30355	-0.228048	-0.768663	0.171317	0.106299	-0.242539	0.12	0.123916	0.141107	0.0405227	0.0777591	-0.618381	-0.216813	0.297558	-0.093771	-0.0820499	-0.0368063	0.436572	0.0731266	-0.588465	0.115573	0.411921	0.485349	0.357149	0.115023	-0.379569	0.801958	-0.607889	0.395121	0.41559	0.143635	-0.326053	-0.840191	-0.335058	0.225032	0.115756	-0.0753735	0.00503662	0.557974	-0.341152	-0.146486	-3.11402	-1.525	-1.70006
P49710	HCLS1	0.0582147	-0.0209025	-0.0278562	0.133467	-0.142923	-3.6208	-3.8954	-3.6111	-3.64799	-3.9755	-7.02729	-6.40298	-6.21559	-6.55538	-6.4364	-3.08463	-2.15817	-2.73113	-2.49441	-1.92222	0.0914828	-0.409091	0.469568	-0.319759	0.167799	-0.515673	-0.444519	-0.567074	0.122924	0.587453	0.384462	-0.52677	-0.0312816	0.794992	0.789599	0.440665	-0.51315	-0.205758	-0.320718	0.388182	0.957218	0.2554	0.43052	-0.550288	-1.09285	-1.15441	-0.540041	-1.06276
P49717	MCM4	-0.59459	0.101278	0.00376935	0.455977	0.0335655	-0.322886	-1.00049	-0.387291	-0.108537	-0.41913	-0.0553569	-0.326687	-0.604627	-0.550899	-0.356084	-0.584282	0.250232	-0.616445	-0.236181	0.165674	0.0963381	-0.21642	0.388508	0.378306	-0.646733	-0.586964	-0.0350151	-0.655564	-0.874905	-0.113457	1.49563	1.04874	1.2774	1.58493	1.81603	-0.281819	-0.037531	0.0584133	-0.343555	-0.100624	-0.188735	0.110222	0.389274	-0.142491	-0.16827	0.338136	1.39255	0.798784
P49718	MCM5	-0.175984	-0.0186594	0.057587	0.103951	0.0331052	-3.69955	-4.28867	-3.21931	-3.68444	-3.57925	-3.13785	-3.46346	-3.56847	-3.5026	-4.26715	-3.16544	-2.9708	-3.10126	-3.85529	-3.24335	0.335124	-0.203631	0.139192	0.179193	-0.449878	-0.552492	0.736529	0.569204	0.0652115	-0.0174704	0.915392	0.417009	-0.0884518	0.594322	0.0159238	0.429959	-0.477275	0.0380194	0.0591202	0.597238	0.260489	0.346083	-0.729107	0.103764	0.0187709	0.634656	0.532107	-0.0405446
P49722	PSA2	-0.491633	0.21362	0.207852	0.0893096	-0.0191481	-0.566356	-1.10203	-0.128439	-0.583088	-0.656143	-0.245129	-0.564946	-0.298962	-1.06142	-0.540865	0.216589	-1.55093	-0.0387153	-0.000149856	-0.428044	-0.240877	0.187596	0.548097	-0.463386	-0.0314303	-1.80565	-1.16321	-0.70635	-1.66474	-1.23005	0.188594	-0.874514	-0.0821187	-0.895551	-0.243494	0.381358	-0.244972	-0.067941	0.130477	-0.655084	1.10356	0.452999	-1.30105	0.535655	-0.791168	1.00443	-0.914931	-1.69231
P49817	CAV1	-0.0908379	0.215218	-0.455169	-0.204301	0.53509	0.702605	0.466421	0.443019	-0.179759	-0.221027	-0.713836	0.213429	-0.369961	0.178267	0.30503	-0.159514	0.517911	-0.180332	-0.125769	0.0106548	0.582366	0.401599	0.10892	-2.13107	1.03818	1.32975	1.0571	1.00165	-0.41168	0.900253	0.182362	-0.309003	-0.396118	1.04945	0.950528	-0.048729	-0.278287	0.46479	0.30838	0.181308	-0.464116	0.01265	0.503969	-0.205164	0.152662	-3.08261	-3.10077	-3.97916
P49935	CATH	0.0175572	-0.0195084	0.20336	0.306336	-0.507745	-0.504334	-0.62853	-0.718607	0.233933	-1.06509	-0.0983645	0.0921216	-0.416244	-0.662764	-0.616037	0.0888764	-0.0729455	-0.398394	-0.127127	-0.508875	0.151269	-0.447214	0.671937	-0.490886	0.114894	0.120354	0.700786	0.735598	0.148376	-0.44306	0.699983	-0.302445	0.248784	-0.230432	0.792852	0.293195	-0.660801	0.114426	-0.372755	0.61448	-0.283216	0.13695	-0.537692	0.433221	0.250737	-0.0205478	0.301555	0.782903
P49945	FRIL2	0.0204052	-0.147508	-0.246872	0.0835227	0.290452	-1.08442	-1.49094	-0.66329	0.263892	-0.953072	-0.674428	-0.574419	0.0859752	-0.403027	-0.621102	-0.360863	-0.792123	0.0191508	-0.909058	-0.0767855	0.294376	-0.0073255	-0.131199	0.0699984	-0.22585	-0.405354	-0.931513	-0.116274	-0.441471	-0.153841	-0.566969	-0.771612	0.191493	0.0653596	0.441487	0.270113	-0.987037	0.0447725	0.348428	-0.723864	-0.552571	0.410278	0.831026	-0.69579	0.00705703	1.53109	1.37637	1.57524
P49962	SRP09	-0.106673	1.2661	-0.823443	-0.324413	-0.011572	-0.0664737	-0.211423	1.32926	-0.0523005	-0.28984	-0.619907	-0.810099	-0.914996	-0.645709	-1.06538	-3.18633	-3.00008	-2.59972	-2.48896	-3.03448	-0.34807	-0.381794	-0.000102228	0.237377	0.492589	-0.219987	0.403607	-0.151057	-0.789921	-0.0269617	0.229588	-0.438938	0.612115	0.771704	0.612388	2.7124	2.82031	2.75841	3.31379	3.1113	-0.421317	0.178114	0.659114	-0.565303	0.149393	-1.60742	-1.63209	-0.936975
P50096	IMDH1	0.289762	-0.201307	-0.10409	0.296188	-0.280553	-0.0349652	-0.911898	-0.345874	-0.148792	-0.329919	1.31621	1.81425	1.23586	1.09096	0.68286	1.17622	1.02629	1.19856	1.13989	0.859984	0.0982244	-0.24625	0.229401	0.0967983	-0.178174	-0.532173	0.258803	-0.209446	0.0202183	0.586867	0.35664	-0.0649869	0.788246	0.424541	0.783067	2.35055	1.74974	2.0687	1.92615	1.48378	-0.913591	0.445863	-0.0155059	0.311428	0.171806	-0.348153	0.981001	-0.291755
P50247	SAHH	0.0599802	-0.140837	0.015803	0.094362	-0.0293084	-3.91049	-4.10202	-3.13805	-4.02947	-4.4866	2.58622	2.71401	2.62901	2.99143	2.67522	0.740455	0.0427426	-0.169751	-0.209371	-1.24177	0.670207	-0.895832	-0.70325	-0.0868289	1.0157	-4.9067	-4.04184	-4.02606	-4.88597	-3.64039	0.665675	0.348699	0.536167	1.08313	1.87279	-1.18428	1.94365	4.7989	2.46839	2.01516	2.207	-0.573578	-1.28842	-0.0559603	-0.289037	1.62952	-0.231362	-1.51642
P50295	ARY2	-0.298709	0.195206	-0.471366	1.02251	-0.447646	-1.1975	-1.56412	-0.673975	-1.68803	-1.74143	-0.913778	-1.10774	-1.58434	-1.08151	-1.45502	-1.35036	-1.17251	-1.02376	-1.80304	-1.4241	-0.0818919	0.129012	0.10048	0.0322905	-0.179891	-2.20067	-1.86965	-2.11379	-2.48231	-1.51328	0.21256	0.399685	0.463411	0.819325	0.622723	0.433532	-0.316867	0.0408838	-0.049969	-0.520042	-0.703297	-0.154586	1.30997	-0.0666436	-0.385446	0.00357253	1.16688	0.878485
P50431	GLYC	-0.109964	-0.907952	0.532586	0.433552	0.0517772	-3.84864	-4.99453	-4.02869	-3.37758	-3.78933	0.130825	-0.0134464	0.268484	0.211857	0.164139	0.656313	-0.150583	0.0227663	0.029022	-0.506617	-0.0623738	0.0336716	-0.206594	0.220618	0.0146786	-4.2204	-4.71989	-4.854	-5.17175	-3.8245	-0.636194	-1.14851	-0.610274	-1.7202	-0.850563	-0.213353	-0.477378	-0.596847	-0.331688	-0.650892	1.73104	-0.150923	-1.68969	0.478561	-0.368983	0.617551	-1.07546	-1.60397
P50446	K2C6A	0.00179839	0.0146545	-1.18761	1.05216	0.119	0.57178	0.416475	-0.161789	-0.621717	-0.612678	0.333793	0.392706	0.406527	-0.208543	0.169424	-0.39851	0.348199	0.645916	0.612065	0.110878	0.236178	-0.0494922	0.168392	-0.416438	0.0613606	-0.047003	0.519958	0.377509	-0.200949	0.376007	-0.503491	-0.685564	0.111931	0.445078	-0.0286707	-0.0586902	-0.378952	0.442328	0.603388	0.539858	-0.82517	0.0814388	1.2899	-0.153873	-0.392299	-0.126017	1.01064	0.435369
P50462	CSRP3	-0.161049	0.50668	0.23507	-0.201818	-0.378883	-0.675459	-0.942117	0.232457	-0.540867	-1.01776	-0.419259	-0.359935	0.289429	0.0433661	-0.244884	0.712221	-0.105726	0.299277	0.0162937	-0.817847	0.0724528	0.587421	0.270203	-0.662783	-0.267294	-0.740886	-0.43229	0.444284	-1.14364	-0.612583	0.607323	-0.63327	0.312199	0.533875	0.0435008	1.16877	-0.237504	0.656394	-0.0552193	-0.656941	-0.467233	0.383612	0.190878	-0.175037	0.0677794	-0.824568	0.301842	-0.309044
P50516	VATA	0.0931341	-0.103487	0.320482	-0.0559637	-0.254165	-1.18842	0.11918	-0.0690719	0.100661	-0.50058	-0.205452	-0.766095	0.223475	-0.363282	-1.09993	-0.1723	-0.0583734	-0.129342	-0.203746	-0.0616326	0.277373	-0.233878	0.0976445	-0.301478	0.160338	-0.663923	-0.173985	-0.452276	-0.978601	0.0357957	0.434856	-0.846971	-0.0515604	-1.14003	0.261311	-0.00316374	0.0458818	0.244185	-0.337216	0.0314917	-0.291066	1.46182	-1.07058	0.681716	-0.781892	-0.697416	-1.32436	0.764223
P50518	VATE1	0.250457	-0.111883	-0.306598	-0.154305	0.322329	2.8213	2.24926	2.77498	2.7768	2.52923	2.90503	3.06187	3.72592	2.71378	3.10428	1.28846	2.64347	2.16086	2.72125	2.38913	0.680059	-0.302021	0.735139	-0.756985	-0.356192	-2.73113	-1.67052	-1.94528	-2.31894	-2.31498	-1.69746	-2.18126	-1.72691	-2.19281	-2.14658	0.64777	0.436821	0.343324	0.832459	1.04979	-0.601707	0.198341	1.11425	-0.398555	-0.312326	-0.411825	0.14396	-0.124229
P50543	S10AB	-0.451998	-0.24974	0.19032	0.197646	0.313773	-0.464852	-0.749713	0.198589	-0.411558	-0.710852	-0.0160854	-0.731401	0.126015	0.0253651	-0.565143	-0.7674	-0.0790029	-0.493028	-0.412758	-0.326163	0.308848	-0.711405	-0.0262149	0.152321	0.27645	-0.848843	-0.525876	-0.226479	0.00276298	-0.723395	-0.370354	-0.62291	0.205567	-0.555631	0.398915	-0.207897	-0.0825429	-0.168634	-0.508524	-0.709774	-0.859912	0.057235	1.27548	-0.39148	-0.0813263	0.74104	1.08557	0.870347
P50608	FMOD	-0.346948	-0.134086	0.0535131	0.0756288	0.351892	-0.53736	-1.10306	0.0599814	-0.385528	0.414885	-0.657546	-0.630833	-0.654508	-0.88398	-0.206918	-0.0956613	0.721792	0.595755	0.607022	0.354547	-0.0322632	-0.0234254	-0.0405661	-0.232386	0.328641	-1.24564	-0.43994	-0.312735	-1.98789	0.43008	-0.792713	-2.33766	-1.12565	-1.39541	-1.76811	-0.426814	1.18126	-1.25554	-2.79331	0.942776	-0.399054	-0.120663	0.822965	-1.14218	0.838934	0.310133	1.34565	0.809261
P50637	TSPO	-0.851353	0.188426	-0.189731	0.492661	0.359997	-0.271223	-3.0265	-2.83387	-0.624132	-0.863483	-0.160945	-0.644749	-0.622115	-0.927077	-2.82854	-2.53079	0.544013	0.0601502	0.403971	0.192293	0.520446	0.265797	0.597452	-0.666809	-0.716885	0.150484	-0.127534	0.521303	-0.169426	-0.360437	2.73718	2.57247	2.95713	2.63499	3.18087	-0.602989	-0.21046	-0.596838	-0.149201	-0.609636	0.638795	0.7546	-1.44598	0.340896	-0.288308	-3.44003	-3.15268	-3.16936
P50752	TNNT2	0.172794	0.164481	0.277995	-0.17312	-0.44215	-0.0455523	-0.216757	-0.187998	0.332965	0.549792	0.375397	0.227097	0.773771	0.398402	0.133759	0.496671	0.124278	0.392284	0.463471	0.20101	0.616601	-0.113203	0.500015	-0.796848	-0.206565	-0.318134	0.0139521	-0.0392818	-0.798503	0.710327	0.570487	-0.0640246	0.689317	-0.10099	0.340331	0.590621	-0.8116	0.645185	0.620713	-0.134387	0.0663791	-1.18754	0.553324	-1.88905	2.4569	-4.3172	-4.96146	-5.00545
P51125	ICAL	-0.215291	0.423904	-0.109516	0.246733	-0.345829	-0.31445	-0.525278	-0.00140519	-0.833656	-0.433108	-0.0704898	-0.63452	0.288381	-0.349938	1.05807	0.128491	-0.169409	-0.124709	-0.529529	-0.766742	-0.312601	0.00998591	0.288807	-0.0790369	0.0928448	-1.14969	0.431258	0.56649	0.0682695	-0.600512	-0.32211	-0.139483	0.426158	0.372426	-0.242744	-0.26085	-0.0116249	0.290175	-0.0275694	0.120083	-0.870932	0.124547	0.788742	-0.158252	0.115895	-0.383752	0.593057	0.5916
P51162	FABP6	-0.00980928	0.0713083	-0.183592	0.0528782	0.0692148	-4.97894	-6.68097	-4.99768	-4.81623	-5.74685	-5.00748	-4.86687	-4.7821	-4.69062	-5.43675	-5.06078	-5.5218	-5.51292	-5.52688	-5.24606	0.0754267	-0.489056	0.517705	0.39188	-0.495956	-0.27441	0.106377	-0.435237	0.461906	-0.330731	0.259636	0.195884	0.504951	0.0801531	-0.226441	0.461073	0.240115	0.256234	0.847625	-0.359104	-0.0929945	-0.0490252	0.975729	-0.846651	0.0129417	0.0760976	0.42189	0.478087
P51175	PPOX	0.215416	-0.100691	0.295322	0.211162	-0.621209	-0.71364	-1.34682	-0.152984	-1.07957	-0.0621994	0.262181	-0.94817	-0.11062	-0.349122	-0.468788	-0.514662	-0.522195	-0.0758298	-0.271337	-0.0979562	0.221502	-0.124161	0.417103	-0.162416	-0.352029	-0.16808	0.42568	-0.0842026	-0.626384	-0.26031	0.116587	-0.197382	0.30852	-0.117948	0.0127042	-0.00242643	-0.49826	-0.12668	0.207508	-0.675608	0.685203	-0.625427	0.324227	-1.11298	0.728973	1.45353	2.7943	2.14321
P51637	CAV3	-0.33623	0.154043	-0.195897	0.052364	0.32572	0.451076	0.672009	0.101503	0.638076	0.0274612	0.486923	0.176468	-0.149619	0.393947	0.667651	-0.072649	-0.203327	0.100288	-0.445785	0.502434	0.0985355	0.137492	0.053431	-0.751711	0.462253	1.2561	-0.0441284	0.319278	0.710546	0.0521917	0.410686	0.780863	0.0211596	0.64684	0.675002	0.601772	0.0703054	-0.210199	0.228607	0.26719	-0.52582	-0.47508	0.451894	-0.265385	0.81439	-0.327889	-0.0736538	0.073518
P51658	DHB2	-0.0347288	0.159708	0.180935	0.0427751	-0.34869	-0.645269	-0.320495	0.406186	0.0579126	0.130423	7.01018	6.11267	7.01736	6.94674	6.27899	-0.400972	-0.428737	-0.01053	-0.0995537	-0.214484	-0.441417	0.208955	-0.366766	0.214778	0.384449	6.58678	7.26766	7.28849	6.39964	7.23632	0.326734	0.414626	-0.339094	0.524403	-0.322237	-0.0046512	0.258403	0.408915	-0.448756	-0.638785	-0.972388	0.790657	0.625614	-0.378473	-0.065411	-0.384264	1.72843	1.0745
P51667	MLRV	0.847932	-0.200754	0.0299613	-0.511788	-0.165351	-0.26073	-0.459233	-0.110444	0.199237	1.25095	-0.0172123	-0.403132	0.421158	0.75943	-0.125275	-0.305276	0.3902	1.04752	1.13216	0.841819	1.16288	-0.221485	0.338505	-1.35888	0.078984	-0.471121	0.23802	0.592667	-0.775067	0.940499	-0.396302	-0.42195	0.609505	0.00690583	0.547693	-0.257062	-0.391916	0.827704	1.28873	0.391505	0.299526	0.205033	-0.6082	0.152115	-0.0484736	-2.98125	-2.08714	-2.30954
P51807	DYLT1	-0.0215695	-0.162103	-0.134408	-0.0156138	0.333695	-0.162891	-0.650925	0.308385	-0.164106	-0.70327	0.801047	-0.0265903	0.213391	0.279217	0.22511	-2.13967	-1.97142	-2.79696	-2.56424	-2.83363	0.182184	0.163712	-0.175214	-0.596515	0.425832	-0.957926	-0.213246	-0.0395972	-0.919876	-1.03866	-0.270874	0.306555	0.0973133	-0.220766	-0.119913	0.154766	-0.934841	0.486007	0.563285	0.22903	-0.691777	-0.315399	0.578434	0.220176	0.208566	2.29138	2.40454	2.36507
P51855	GSHB	0.0365229	-0.400074	0.368895	-0.0180642	0.0127204	-0.269788	-0.895477	0.153214	0.00633795	-0.362425	-0.648428	-0.59477	-0.504205	0.394002	-0.532887	-0.49071	-0.139925	-0.578351	-0.686526	-0.0670721	0.349006	-0.0988343	0.0685419	-0.639816	0.321102	0.384774	-0.371219	-0.0584017	-0.115205	0.364075	-0.55526	0.101007	0.0493412	0.719487	0.749871	0.480474	-0.525756	-0.0261133	0.0530676	-0.0569777	0.318721	0.360853	-0.497424	-0.119325	-0.0628244	0.477793	0.446202	0.205488
P51881	ADT2	0.163569	-0.179114	0.177601	-0.29594	0.133884	0.410697	0.143031	-0.14506	-0.244555	-0.239703	-0.0299327	0.213676	0.272998	0.0222396	0.192532	-0.216654	-0.150849	-0.0150993	-0.168814	0.134456	0.244397	0.231717	0.450826	-0.590901	-0.33604	0.519933	-0.448937	0.128882	0.346982	0.418479	0.1978	0.325089	0.262045	0.484477	0.151029	0.290673	-0.320439	0.0890768	0.173695	-0.351084	0.00166481	0.387707	0.27372	-0.870441	0.207349	-0.0817094	0.910502	-0.0583805
P51912	AAAT	-0.470858	0.237926	-0.0831076	-0.208823	0.524863	-0.272983	-0.897774	0.122767	-0.101429	-0.588855	0.545026	-0.418213	-0.519419	-0.199681	-0.586338	-0.532351	-0.416698	-0.60672	-0.638187	0.295571	0.467909	-0.137018	0.388552	-0.526104	-0.19334	-0.718773	-0.456758	-0.353174	-0.670705	0.673623	0.596974	0.151869	0.439797	0.181283	-0.0376031	0.23415	-0.232818	0.554351	0.222446	-0.0792374	0.763397	0.362077	0.298384	-0.785612	-0.638246	0.287342	1.07128	-0.0164331
P52332	JAK1	-0.00584425	0.0845984	-0.181432	0.143091	-0.0404134	-0.353342	0.148712	0.277448	-0.299807	-0.739684	-1.16478	-0.358488	-0.720016	-0.014099	-0.00746018	-0.216313	0.312289	-0.267083	-0.258449	0.063238	0.0100756	0.215256	-0.226352	-0.355529	0.356549	-0.54178	0.465068	0.0551605	-0.798083	-0.815641	-0.426378	-0.54779	-0.430585	-0.0508813	0.520662	0.0288224	0.381858	-0.305592	0.00231534	0.552447	0.336122	-0.186425	0.591712	-0.381691	-0.359718	0.747773	0.712187	0.891182
P52479	UBP10	-0.0194263	0.0787292	-0.173707	0.371903	-0.257499	-0.766238	-0.812121	0.329681	-0.365017	-0.91662	0.145177	-0.974341	-0.300324	-0.205352	-0.000395004	0.553233	-0.35382	-0.125778	-0.41383	-1.08181	-0.0487962	-0.0992084	0.175748	-0.0067892	-0.0209544	-0.923063	0.118842	0.000261656	-0.672689	-0.797755	0.215098	-0.911667	-0.263233	0.397282	0.0624979	-0.0809877	0.276106	-0.0350485	-0.190093	0.173938	-0.890194	0.42583	1.08798	-0.916152	0.292533	-1.82757	0.15972	0.0121673
P52623	UCK1	-0.326142	-0.129604	-0.0457661	0.458442	0.0430705	-0.745855	-1.84395	-0.483291	-1.1615	-0.864905	-1.10733	-1.19132	-0.398515	-0.457586	-0.913914	-1.24756	-0.879754	-0.867728	-0.663555	-1.26669	-0.395516	-0.0585704	0.566777	0.196384	-0.309073	-0.064505	0.58796	-0.272344	-0.479861	0.0519949	0.0268171	-0.0304946	0.156559	0.261079	0.377135	-0.287484	0.561665	0.01816	-0.797573	-0.534995	-0.406445	-0.778661	1.00266	-0.414356	0.596802	-0.341908	0.359687	0.263179
P52633	STAT6	0.827803	-0.313438	0.00460998	0.489905	-1.00888	0.11641	0.063822	0.11092	0.0215943	-0.0726454	0.0854421	-0.575009	-0.291857	0.34134	0.927924	0.476723	-0.633712	-0.0325323	-0.357673	-0.447753	0.0473997	-0.0632645	0.0927959	-0.0231731	-0.0537579	-0.58491	0.528836	0.0842415	-0.613229	-0.874785	-1.31415	1.04046	0.540332	0.924386	1.10272	-0.262849	-0.791021	-0.49446	-0.676179	-0.791814	0.205215	-0.175292	-0.103993	0.321973	-0.247903	0.806037	0.731246	1.08874
P52760	RIDA	-0.39069	0.317433	-0.0273137	0.141777	-0.0412064	-0.498626	-0.429474	0.559074	0.0538662	-0.260963	0.17141	-0.405429	-0.198585	0.515184	-0.434878	-0.218234	-0.11586	-0.197366	-0.590364	0.178999	0.353215	0.0810476	-0.247887	-0.422262	0.235887	-0.297388	-0.10957	0.322222	-0.948818	-0.498321	0.591285	-0.338754	-0.186128	0.620682	-0.407895	-0.0340118	-0.475778	0.50564	-0.371659	-0.197186	-1.73847	0.804688	-0.27034	0.428063	0.776063	-0.523118	1.09596	0.99603
P52840	ST1A1	0.220139	-0.104837	-0.0661919	0.0059546	-0.0550642	-0.496982	-0.953152	0.0790462	-0.441621	-0.66178	-0.784393	-0.486727	-0.282375	-0.310162	-0.0541525	-0.572265	-0.0191098	-0.150938	-0.288504	-0.172854	-0.77355	0.459907	0.395318	0.0570057	-0.138681	-0.311001	0.0493591	0.0833996	-0.384293	-0.309505	-0.378563	0.00861226	0.0467097	-0.0969856	0.970936	0.516485	-0.369766	0.232964	0.794914	0.500426	-0.794422	-0.975337	2.70913	-0.296477	-0.642891	-0.438643	-0.491206	-1.81716
P52843	ST2A1	-0.0471444	-0.112935	0.0191579	0.301515	-0.160593	-2.0131	-2.30759	-1.47864	-0.826531	-1.52996	-1.81476	-1.54071	-1.43192	-1.87605	-1.94548	-1.18501	-1.21603	-1.07054	-1.93663	-1.51094	0.164051	0.0634784	-0.0186718	-0.466957	0.258099	0.00439187	0.290329	0.43059	-0.460295	0.388793	0.41303	0.257073	0.0832355	0.525188	-0.125744	-0.759867	-0.0888829	-0.566011	0.114367	-0.739028	-0.541132	-0.184968	1.23314	-0.218008	-0.289029	-0.132175	0.654727	-1.04957
P52912	TIA1	-0.359911	0.17094	0.185884	0.263801	-0.260714	-1.09136	-0.71224	-1.25525	-0.854403	-1.28495	0.317755	0.0342153	-0.504171	0.60797	-0.53967	-0.0576088	-0.0468678	-0.048239	-0.123167	0.0660985	0.0576179	-0.299047	0.019199	-0.0580965	0.280327	0.381559	0.0673957	0.479835	-0.729394	0.190913	1.05407	-0.377745	0.642473	-0.0813718	0.751244	0.690042	0.229801	0.706536	0.378634	0.864	0.260416	0.0636802	1.15361	-1.4453	-0.0324086	0.0362606	0.988192	0.549235
P53564	CUX1	-0.350753	0.271944	0.320936	-0.287592	0.0454656	1.68849	1.54443	2.04282	1.79525	1.56471	-0.264434	-0.395286	0.0323944	-0.161056	-0.948963	1.96661	1.67577	1.41436	1.36765	1.23913	0.45622	-0.436658	0.582087	-0.524499	-0.0771502	0.475866	0.673711	0.578613	-0.720788	0.288261	0.707645	0.275792	0.0461661	0.880147	0.9735	2.40072	1.51314	2.00593	1.84841	1.31119	0.0995057	-0.0650351	0.0609243	-0.141475	0.0460796	-0.785739	-0.0696869	-1.75006
P53702	CCHL	0.108121	-0.0417785	0.207664	-0.339632	0.0656252	0.422077	0.16337	0.0576393	0.473054	0.549329	0.111797	-0.00420007	-0.0704911	0.0688455	0.335587	0.248232	0.0811211	0.0426361	0.175693	0.451745	0.162768	-0.0590923	0.185989	-0.582461	0.292797	0.105918	0.29675	0.162215	-0.0364021	0.16886	0.131232	0.0165107	0.0879274	-0.0737928	0.299858	0.382156	0.0788989	0.173705	0.118991	0.415612	-0.168685	-0.00412216	0.259968	-0.113624	0.0264634	-0.111217	0.356914	0.064722
P53808	PPCT	-0.283386	0.139547	0.146528	0.266116	-0.268805	-0.180205	-1.4083	0.26236	-0.248003	-0.317205	-0.113238	-0.0550859	0.380314	-0.0164324	-0.265448	-0.581071	0.183994	-0.404851	-0.0909446	0.271479	0.114932	0.245183	-0.313174	0.330387	-0.377327	-0.963812	0.45792	0.579461	-0.522556	-0.287749	0.281085	-0.541847	0.210485	-0.248539	0.626561	1.55612	2.00034	1.41474	1.74965	2.34968	1.77388	-0.26923	-0.231186	-0.291521	-0.981947	-0.552348	-0.795171	-0.973486
P53810	PIPNA	-0.267444	-0.497713	0.104858	0.397235	0.263065	3.48728	3.17818	3.60716	3.57147	3.42957	0.283555	-0.798916	-0.759022	0.292901	-0.222282	2.42565	2.15838	2.01646	1.92598	1.81024	-0.175671	0.425882	-0.156688	0.206807	-0.30033	0.566703	0.621113	0.47357	-0.921245	0.405894	0.401576	-0.376912	0.288646	-0.161392	0.850447	3.12223	2.79854	2.94983	3.20459	3.14804	-0.894668	0.296342	0.5488	-0.109916	0.159441	-4.0785	-2.94111	-4.23002
P53811	PIPNB	-0.0765719	-0.33605	0.337038	-0.254359	0.329944	-0.853555	-1.33215	-0.612949	0.164575	-0.181666	-0.237351	0.356546	-0.321201	0.299117	-0.512585	2.254	2.27557	2.29673	2.31908	2.2869	-0.0486643	0.174718	0.218354	-0.289369	-0.0550391	-2.76254	-1.99867	-2.2049	-2.75482	-2.04783	-1.85423	-2.05292	-1.64245	-2.21855	-1.88054	-1.61824	-1.94363	-1.64986	-1.69656	-1.87826	0.667389	0.667886	-0.0035653	-0.744819	-0.58689	0.997116	0.0369677	0.725572
P53996	CNBP	0.575948	-0.777768	-0.162913	-0.181962	0.546695	-0.823873	-1.42924	0.319329	0.00594726	-1.46985	0.578518	-0.963916	-0.0964972	-0.338996	-0.156898	0.440712	0.144298	0.364162	0.28044	-1.10547	0.646427	0.373297	-0.65708	-0.63623	0.273587	-0.157452	0.202051	0.109002	-0.313032	0.117193	0.894967	-0.0867665	0.794618	0.929518	0.576683	0.493279	0.393993	0.896358	0.775226	0.562161	-2.51352	0.308811	2.6115	-0.655365	0.248576	-2.13821	0.202743	-0.0412898
P54103	DNJC2	0.1815	0.482925	-1.10163	0.417303	0.0199028	-0.544185	-0.974742	-0.0401555	-0.5788	-0.772251	-0.275054	-0.624082	-0.442231	-0.268288	-0.0886661	0.514892	-1.89334	-1.94785	-2.30488	-2.62756	0.188748	-0.000834286	0.00633434	-0.155734	-0.0385131	0.892038	1.16228	1.29031	0.938248	1.10424	-1.19743	-0.520404	-0.948318	-1.15033	-0.973515	-3.73975	-3.41532	-4.25457	-3.51018	-3.5456	-0.765398	0.364995	0.639741	-0.520629	0.281291	-1.28192	0.426328	0.406844
P54227	STMN1	0.0223808	0.056024	-0.129605	0.0673423	-0.0161418	-4.05169	-4.26201	-2.93028	-3.56584	-3.8403	-3.41149	-3.11674	-3.1824	-3.00019	-3.29739	0.0830979	-0.501935	-0.340888	-0.379184	-0.632558	-0.203373	-0.369838	-0.0508534	0.0488702	0.575195	0.63118	0.228899	-0.321334	-0.350009	0.60509	-0.105524	0.340924	-0.125475	0.672149	0.677546	3.91882	3.81036	3.71038	3.65828	3.42638	0.230315	0.0985584	1.01691	-0.378209	-0.967578	-0.179119	-0.229637	-0.055604
P54265	DMPK	-0.070765	-0.257532	0.193766	0.120269	0.0142616	-0.679618	-1.54105	-0.0286298	-0.293629	-1.07148	0.0642085	-0.704651	-0.142057	0.0363024	0.524091	0.677576	-0.649056	0.0333652	-0.211459	-1.08356	-0.179542	-0.29527	0.1183	0.307544	0.0489685	-1.31942	0.265031	0.00259559	-1.35161	-1.1734	-0.141494	-0.971147	0.000848409	0.016927	0.540266	0.250254	-0.294041	-0.429473	-0.0686734	-0.0854127	-0.28256	0.0304265	-0.0414012	-0.101876	0.39541	-0.325513	-0.404471	-0.322134
P54276	MSH6	-0.0503533	-0.206028	0.194957	0.212497	-0.151073	6.47799	5.9914	5.41109	5.78517	5.68698	5.11818	4.39331	5.09694	5.24567	4.77928	-0.193188	0.0749671	-0.636105	-0.304798	-0.813701	-0.280464	1.06929	-0.844461	-0.302244	0.357878	5.12601	5.17301	5.04202	5.00813	5.03167	-4.28641	-5.15672	-4.94968	-5.44651	-4.83286	-5.11376	-5.73995	-5.12751	-5.45688	-5.49865	-1.59011	0.622105	0.272172	0.0589142	0.636922	-1.04961	0.200058	0.769042
P54310	LIPS	-0.30393	-0.499089	0.369677	0.799156	-0.365814	-0.994214	-1.06538	0.0470739	-0.29643	-2.65526	0.541451	-0.887937	-0.97368	0.252608	-0.277888	0.32856	-1.07357	-0.249419	-1.26963	-1.06607	-0.0592781	0.249347	-0.0154656	-0.0889638	-0.0856396	-0.127786	0.640403	-0.9189	-0.119639	-0.387231	0.296769	0.472419	0.499943	0.789553	0.628571	-1.27416	-1.83375	-1.74236	-1.40027	-1.72715	0.595441	-0.0273721	-0.106248	0.277874	-0.739694	-0.186053	1.13585	-0.0531595
P54320	ELN	-0.0756987	0.110098	0.693593	-0.760119	0.0321272	0.463954	0.416603	1.57281	-0.818978	-0.800661	0.602547	1.8912	0.113675	-0.400712	1.01315	-0.299344	0.382462	-1.40937	-1.14974	0.0130556	-0.419051	-0.129496	0.252052	-0.181994	0.47849	1.06521	0.603776	2.08086	0.540215	0.0559258	-0.0320802	1.0103	0.917749	2.17417	1.69003	0.145965	0.999196	0.736169	0.676016	-0.720939	-0.196473	0.0276892	-0.0607703	-0.494695	0.72425	0.356518	0.0599316	0.427903
P54726	RD23A	-0.552909	0.0911608	-0.198823	0.283897	0.376674	-2.36859	-2.56769	-0.258058	-1.66098	-1.89615	-0.388004	-0.508653	-1.20952	-0.686836	-0.339015	0.125709	-0.603607	-0.658866	-0.528744	-1.19919	-0.0391312	-0.54537	0.770161	-0.149167	-0.0364936	0.326189	0.474319	0.760083	-0.76502	0.70427	0.428385	0.548291	0.650671	0.329183	0.415199	2.78095	2.77769	2.39503	2.96961	3.00544	-1.08056	0.0521988	0.364117	0.241049	0.423195	-0.00282958	1.25437	0.403995
P54729	NUB1	-0.0798865	-0.579524	-0.244571	0.108901	0.79508	0.410015	0.418975	1.43479	0.463817	0.185657	0.767111	0.896702	0.0997611	-0.943721	0.34498	-0.0219763	-0.294812	0.176162	0.275208	-0.0885028	-0.0850522	-0.234699	0.294047	-0.631388	0.657093	0.407772	1.28552	1.2994	0.724612	0.890869	1.60282	1.68662	1.28775	1.75976	1.62337	1.03324	1.50873	1.34295	0.437381	1.37665	0.946441	-0.141823	-0.118536	0.133854	-0.819936	-0.192185	0.301471	0.943665
P54797	TNG2	-0.139552	-0.250631	0.266273	0.572205	-0.448295	-0.863121	-1.13298	-0.465129	-0.662145	-0.896577	-0.158927	-0.598387	-0.404861	-0.222258	-0.278326	0.264682	-1.01308	-0.599925	-0.874691	-1.40538	0.214329	0.129822	-0.162788	-0.324127	0.142764	-0.368969	-0.442977	0.162024	-0.900473	-0.43671	1.57225	0.918345	1.18222	1.04381	1.27677	1.84656	1.60015	1.73782	1.88342	1.12501	0.740105	-0.226439	0.233265	-0.997982	0.25105	0.434932	1.52495	0.885511
P54818	GALC	-0.265502	-0.275247	0.0634389	0.568826	-0.0915148	-0.846011	-0.972777	-0.133704	-0.132664	-1.05138	0.16164	-0.553267	-0.491914	-0.167947	-0.67733	0.0429909	0.0277232	0.152293	-0.764603	-0.280877	0.239977	-0.494073	0.381018	0.150867	-0.27779	0.277702	0.230453	-0.0728362	0.0882849	0.286307	0.447326	0.130204	0.194463	0.770773	-0.175087	0.51751	-0.805779	0.413864	0.413756	-0.155776	-0.000251232	0.823899	-0.234519	0.234977	-0.824106	0.877133	0.374501	-0.149057
P54822	PUR8	-0.104285	0.0823366	-0.407854	0.677546	-0.247743	-2.50893	-3.02334	-2.27482	-1.76583	-2.51783	-0.201902	-0.492044	-0.761208	-1.13784	-1.23417	0.303198	0.0503304	-0.0357841	-0.07728	-0.316133	0.418753	0.17623	0.104078	-0.676484	-0.0225768	-2.76101	-1.98817	-2.70108	-2.44923	-2.90936	0.291476	-0.189818	0.207448	0.235611	-0.0963714	0.962567	-0.385575	-0.139018	0.0577995	-0.58809	1.79256	-0.400261	-0.92358	0.177737	-0.646454	0.582305	0.859141	0.680594
P54823	DDX6	-0.276755	0.059806	0.115807	0.481529	-0.380387	-1.2832	-1.54086	0.130498	-0.436157	-1.42277	-0.127781	-0.982816	-0.274268	-0.148889	-0.488403	0.202388	-0.280934	-0.432843	-0.68853	-0.76379	-0.0842586	0.202669	0.240235	-0.26934	-0.0893046	-0.702334	-0.284284	0.115164	-0.232407	-0.342068	0.297901	-0.79827	-0.156527	0.820852	-0.0484387	0.454016	-0.269086	0.0109849	-0.292227	-0.180079	0.191421	-0.316987	0.962127	-0.535701	-0.300861	0.848183	0.876386	0.0584242
P54869	HMCS2	0.0356823	0.0118468	-0.165764	0.0842011	0.0340341	-5.01761	-5.33745	-5.05653	-5.10585	-5.21399	-5.18492	-5.14447	-4.47571	-4.59991	-4.70204	0.10786	-0.106902	0.0883477	0.105068	-0.628659	0.07846	-0.019517	0.17499	-0.152496	-0.0814365	-4.8749	-4.78944	-5.09106	-5.16243	-4.12113	-4.7481	-4.67588	-5.15437	-3.79414	-4.6783	-4.33989	-5.07009	-4.91407	-4.75016	-4.03429	0.345481	0.062582	-0.181558	-0.106331	-0.120174	0.846778	1.2447	0.617657
P54923	ADPRH	-0.0401653	0.0322034	-0.323337	0.550008	-0.218708	2.52516	2.38321	1.74588	2.81178	2.7481	-0.229486	-0.0246395	-0.079809	0.0762849	-0.288266	-0.353665	3.5486	3.2285	3.37068	3.49226	-0.188912	0.436968	0.291098	-0.237415	-0.301739	2.61725	2.87422	2.72823	2.17778	3.03888	4.14582	7.29796	4.00355	3.42651	4.75628	1.77942	1.45717	1.65623	1.32983	1.96756	-0.139457	-0.259389	0.276654	0.080819	0.0413728	3.65056	3.55974	4.54701
P55002	MFAP2	0.128038	0.182839	-0.578228	-0.164787	0.432138	0.429538	1.36253	1.65416	-1.22512	0.217903	-0.314973	1.3083	-0.310639	-1.03344	-0.667963	-0.692472	-1.63998	-0.715569	-0.722803	-0.00735246	1.39466	-3.56141	1.45671	-0.0340463	0.744077	0.275333	1.55496	1.70643	0.631635	0.78605	0.516887	0.661471	0.0290282	-1.03323	1.49962	-2.62204	1.73452	-1.33179	-1.14943	1.49465	-0.26146	0.582827	0.806251	-0.400595	-0.727023	-0.376115	0.393265	-0.381537
P55012	S12A2	0.15102	0.610179	-0.179813	-0.633493	0.0521056	-0.572919	-0.915926	-0.162297	-0.215063	-0.392343	-0.184895	-0.359105	-0.246944	-0.006174	-0.102885	0.423261	0.130667	0.340188	0.331489	0.025683	-0.273447	-0.232528	0.617217	0.245987	-0.357229	-1.7133	-1.28243	-1.40263	-1.97264	-1.36398	0.606034	0.741595	0.501077	0.239793	0.609526	-0.336252	-0.349792	0.490938	-0.2267	-0.249228	-0.566834	-0.711531	1.83483	-0.590155	0.0336855	-0.168784	0.462023	0.0994265
P55050	FABPI	-0.355365	-0.140845	0.200418	0.468933	-0.173141	-0.209319	-0.809917	-0.542225	0.145003	-0.879602	6.46147	8.12054	6.43744	6.77865	8.24041	-0.513558	-0.393073	-0.477188	-0.607185	-0.806769	-0.0925403	0.223412	0.269047	-0.46239	0.0624709	-0.259361	0.551071	0.687783	-0.0820459	-0.139729	-0.19839	-0.00838447	-0.190396	0.398904	0.312214	0.0618375	-0.117502	-0.0388694	-0.216968	0.362063	0.389068	-0.144303	-0.23189	-0.464161	0.451285	0.296585	-0.276823	-0.122448
P55284	CADH5	0.196647	-0.0662381	-0.31169	-0.16249	0.343771	-0.0671592	-0.55716	-0.122949	-0.53669	-0.486662	0.296649	-0.700946	0.248881	-0.290383	-0.720412	-0.154612	-0.121512	-0.379145	0.916748	0.854443	1.11456	-0.504302	-0.0299621	-0.406076	-0.174221	-0.213975	-0.516175	0.137059	-0.420792	0.334483	0.786134	-0.547349	-0.0387768	-0.354212	-0.448038	-0.325032	0.137014	0.388394	0.161956	0.15465	-0.153205	-0.0951968	0.408365	-0.179401	0.0194381	-2.10903	-1.12529	-1.96082
P55288	CAD11	-0.0128293	-0.588131	-0.0629031	0.205847	0.458016	0.0635207	-1.34319	0.0169119	0.485803	-0.742291	0.263137	0.334609	-0.402235	-0.0104253	0.0560587	-0.0556616	-0.0834695	-0.675467	-0.209822	-0.694152	0.319436	-0.349662	0.152081	-0.237324	0.115468	-0.812588	-0.702124	-0.129845	-1.12876	-0.544339	-0.342212	-0.866183	0.269593	-0.420314	-0.0948895	-0.8112	0.0120303	-0.152533	-0.418326	-0.632138	0.871959	0.288578	-1.86768	0.759502	-0.0523629	0.114557	0.361227	0.14305
P55292	DSC2	-0.166171	-0.241634	-0.0879252	0.157298	0.338433	0.258706	-0.0384937	0.135784	-0.148137	-0.0139563	-0.0401853	-0.159666	-0.574931	0.254532	-0.0146021	0.239164	-0.141745	-0.201783	-0.47458	-0.0266085	-0.0510871	-0.137031	0.0250217	-0.196944	0.36004	-0.244091	0.328774	0.314512	-0.345499	0.748249	0.23707	0.045322	-0.490505	0.535	0.378227	-0.142429	-0.291414	-0.534013	0.0547964	0.292998	0.23274	0.0893128	-0.137484	-0.13442	-0.0501483	6.77566	5.19769	7.55267
P55302	AMRP	-0.0191093	-0.0934953	-0.0184139	0.210554	-0.0795359	-5.36628	-5.92488	-4.30958	-5.08162	-4.86411	-4.75774	-4.67983	-5.21748	-4.35591	-5.58912	-5.43989	-4.86918	-4.56653	-5.50491	-4.57025	0.0193755	-0.345144	0.207882	0.580273	-0.462386	-0.470155	0.569037	-0.109321	0.222912	-0.473095	-0.0504733	-0.0206227	0.131136	0.547249	0.831729	0.414222	-0.673609	0.261073	-0.171874	0.332577	-0.922891	0.325806	1.57245	-0.602213	-0.373154	-1.20334	0.798676	0.00181707
P55772	ENTP1	0.321641	-0.36872	0.046829	0.185198	-0.184948	-0.338344	0.353064	0.961949	-0.0666459	0.938182	-0.0748278	0.449171	-0.398974	-0.326784	-1.87627	-1.31317	0.0387953	-0.879105	-0.958548	0.820918	0.428542	0.146159	-0.203914	-0.129263	-0.241524	0.773383	0.937198	0.0851773	0.285142	1.18586	0.327097	-0.360831	-0.00119186	0.138222	0.397952	0.371707	0.346095	0.160747	-0.190047	1.03207	-0.667252	-0.4763	0.640176	-0.27143	0.774806	3.12415	3.27734	3.07653
P55937	GOGA3	0.18578	0.109062	-0.336732	-0.106461	0.148351	0.381317	-0.23193	0.297674	0.507162	0.0921162	-0.217634	-0.107769	-0.196274	-0.125855	0.390154	0.0699014	0.374627	-0.0110938	-0.0377945	-0.0800125	-0.114638	0.136979	-0.0652975	-0.0232895	0.0662457	-0.140456	0.216609	0.253478	-0.679595	0.0955235	-0.150847	0.128435	-0.389009	0.352044	0.358267	0.0256605	0.099345	0.328864	0.184828	0.412323	-0.0932563	0.01305	0.603618	-0.335374	-0.188038	-3.86205	-3.08843	-3.76443
P56183	RRP1	0.0581617	-0.0175589	-0.200546	0.374955	-0.215012	-0.362716	-1.05352	0.376731	0.0848878	-0.615	-0.0312496	-0.0932087	-0.505	-0.208702	-0.191079	-0.368032	-0.737803	-0.179178	-0.672621	-0.573617	0.362727	-0.773095	0.352253	0.00390471	0.0542105	-0.127274	0.46041	-0.175509	-0.977031	-0.467346	-0.256809	-0.641054	-0.797108	0.0511207	-0.425506	-0.131459	-0.918435	-0.14626	0.590821	0.432202	-0.190708	0.498387	0.535359	-1.33334	0.490305	-0.288349	0.0169897	-0.144631
P56212	ARP19	-0.223286	0.1045	0.00371498	0.222692	-0.107621	-1.12948	-1.3503	0.721282	0.0346628	-1.98548	0.149499	0.0269164	-0.203174	0.156546	0.0347785	0.69201	-0.507276	-0.308053	-0.925648	-0.7337	-0.34542	-0.182657	-0.178238	1.00534	-0.29902	-0.953566	-1.73448	0.00219233	-1.0311	-0.779967	-0.403856	-1.36562	-1.07815	0.382722	-1.52337	-0.844135	-0.454897	-0.226864	-2.21453	-0.399086	-1.0738	0.37944	-0.340713	0.176511	0.858565	-1.76249	-0.262555	-0.208421
P56213	ALR	-0.54955	-0.294103	0.107762	0.746974	-0.0110829	0.292798	-1.04316	-0.362689	0.101632	-0.0291426	2.07159	1.74458	1.63567	2.07904	1.98966	1.74485	2.01179	1.74084	1.61191	1.38931	-0.00885665	-0.334999	-0.204932	0.377741	0.171047	-0.563762	0.0441405	0.0938073	-0.61021	-0.675168	2.66938	1.86505	2.25802	2.69085	2.07855	3.02718	3.31872	3.85102	4.05088	3.2562	-0.672669	0.423546	-0.215205	0.350633	0.113695	0.199039	0.62959	0.549576
P56375	ACYP2	0.191475	-0.317656	0.0447858	-0.577447	0.658843	0.177075	-0.184841	0.373685	-0.0833106	0.187404	-0.0676948	0.518802	-0.163489	0.0855067	0.272599	0.467305	0.890829	-0.0843678	0.558204	0.871151	-0.19558	0.130726	0.175416	-0.227187	0.116625	-0.265482	0.463546	-0.479919	-0.890877	-0.119807	2.32437	2.03824	2.17938	2.6232	2.08497	3.01589	2.23269	2.42382	2.37238	1.7077	-0.461484	-0.0749805	1.14689	-0.129472	-0.480953	3.48609	2.75647	3.22912
P56379	ATP68	0.080314	-0.205787	0.0467416	0.234211	-0.155479	0.0910073	-0.240055	-0.532683	-0.238044	-0.329357	-0.134326	0.124548	-0.217955	0.244577	-0.216277	-0.247715	0.186427	0.131906	0.0404912	0.0463254	0.535046	0.0905958	0.923912	-2.30903	0.759478	0.436183	0.804137	0.0817718	-0.37238	0.630835	0.593316	0.351072	0.837814	1.5206	1.04662	0.352579	0.03036	0.354013	0.597899	-0.178189	0.55657	-0.172577	-0.463073	-0.0839802	0.16306	-5.06729	-3.44361	-4.72921
P56382	ATP5E	-0.381242	-0.906841	0.882701	0.187562	0.217819	0.575369	1.20108	-0.868585	-2.30753	-2.4861	-0.680946	0.108035	-0.0328904	0.537267	-1.05745	0.503166	-0.49006	-1.02039	-1.18094	-1.78696	-0.290959	-0.613413	0.499218	0.431285	-0.0261304	1.53313	0.349496	-0.726088	-0.177614	-0.428521	0.646558	-0.740523	0.0788016	0.207293	0.405168	-0.236387	-0.28578	-2.10646	-1.1244	0.544135	-0.799527	0.0855486	1.40894	-0.382434	-0.312529	-4.44437	-2.85157	-3.119
P56383	AT5G2	0.522877	-0.0529411	0.182989	-0.750882	0.0979568	-1.17816	-1.47244	-0.58999	-0.735124	-1.06523	-1.96806	-2.27385	-2.34605	-2.50399	-2.01157	0.291787	-0.000482841	0.149705	0.115901	-0.468932	0.215178	-0.336055	-0.111462	0.449219	-0.216881	-0.613359	0.565595	0.686007	0.00798994	0.766158	0.0382147	-0.328109	0.24247	-0.0832088	0.649021	0.66954	-0.420094	0.422677	0.144145	0.800888	0.226607	-0.117975	-0.104101	0.0564924	-0.061023	-0.888089	-1.71716	-2.08579
P56387	DYLT3	-0.651616	0.222185	0.190521	0.59209	-0.35318	-1.2839	-2.67556	-0.629829	-1.09435	-1.96499	-0.672984	-2.18513	-0.152809	-0.31925	-1.78632	-0.189011	-0.0540683	-0.564708	0.0844305	-1.16369	0.838449	0.415471	0.699368	-2.08628	0.132994	-0.573063	0.148179	0.310419	-0.162792	-0.115548	0.969992	-0.098269	1.06946	0.370577	0.0966856	1.39648	0.196449	0.924015	-0.00153371	-0.866158	-0.171852	1.28306	-1.47788	0.670443	-0.303765	0.0959667	0.71948	0.425535
P56389	CDD	-0.246464	-0.357569	0.469847	0.0659068	0.068279	0.169283	-0.750484	0.496105	-0.495442	-0.756443	0.56277	-0.249154	0.230473	0.325167	-0.563595	0.244527	-0.249	-0.0263573	-0.634538	-0.526618	0.105793	0.0637959	0.138078	-0.00623365	-0.301433	-0.270327	-0.61841	0.479711	-0.680067	0.56818	-0.448098	-0.317365	0.406387	0.689939	-0.387563	0.357014	-0.444598	-0.548653	0.624602	-0.228985	0.233708	0.447859	-1.50736	0.547303	0.278491	-0.243035	-1.00729	-0.231779
P56392	CX7A1	-0.0123761	0.0768338	-0.406975	0.13728	0.205237	0.686762	0.178797	-0.0742047	-0.180946	-0.123545	-0.398626	-0.0163415	-0.252656	0.211362	0.369142	-0.296144	-0.0753618	-0.200144	-0.328379	0.0847683	0.442048	-0.0913811	0.278664	-0.819318	0.189987	0.85141	0.438277	0.485554	-0.577241	0.457184	0.127876	-0.629251	0.134748	0.808409	0.221431	-0.732674	-4.06894	0.266367	0.364457	-1.50937	-0.514853	0.164532	0.36207	-0.191165	0.179417	-3.3401	-2.859	-3.84924
P56394	COX17	-0.119315	-0.124163	-0.353264	0.549484	0.0472583	-0.271763	-0.914467	-0.143648	0.0729018	-0.361123	0.0166201	0.100621	-0.458854	-0.265798	-0.157611	0.584367	-0.529986	-0.0399061	-0.272583	-0.197723	0.494236	-0.0522296	0.266232	-0.609414	-0.0988239	0.0338142	-0.0210877	0.126235	-0.833657	0.199535	0.038189	-0.595567	-0.459533	0.0167756	-0.0168387	-0.11526	-0.514851	0.111339	-0.0935928	-0.470067	-0.742897	0.329217	0.0848929	-0.640561	0.969348	-1.14911	-0.682534	0.463742
P56400	GP1BB	-0.0188495	-0.028284	-0.0338895	0.243455	-0.162432	-4.14669	-4.96748	-3.85755	-3.77292	-3.65852	-3.5043	-3.35993	-4.26281	-3.64313	-4.56107	-4.30812	-4.02551	-4.02443	-4.0529	-3.60217	-0.231332	0.252141	-0.153491	0.28661	-0.153927	2.62383	3.22334	3.28159	2.74704	3.25902	-0.0638818	0.0562321	-0.173504	0.0359446	-0.491941	0.354688	-0.584758	0.382013	0.32398	0.183459	-0.209066	0.316177	0.805566	-1.30397	0.39129	-0.527215	0.256213	-0.849083
P56477	IRF5	-0.00546633	-0.153997	0.489945	-0.331123	0.00064099	-0.245586	-1.38008	0.261506	0.0971785	-0.938899	-0.57735	0.289137	-0.190729	0.46417	-0.903243	-0.139611	-0.165251	-0.429139	0.176991	-0.466539	0.358207	-0.492321	0.618704	-0.643262	0.158672	0.278198	-0.67752	-0.451243	-0.992282	-0.29261	0.426804	-0.196849	0.241591	-0.269011	-0.268657	-0.394573	-0.128847	0.527505	0.00467072	-0.44437	0.201731	-0.0554369	0.306727	-0.0343403	-0.418681	-0.848362	-1.34506	-0.683756
P56501	UCP3	-0.351365	-0.555836	0.824791	-0.263346	0.345756	0.248404	-0.178833	-1.03402	0.0221487	-0.340572	-1.06558	-0.536978	-0.141732	-0.239491	-0.946475	-0.491071	-0.507728	-0.283684	-0.202398	0.280562	0.217444	-0.149897	0.326385	-0.524112	0.13018	0.8	0.372979	0.022725	-0.168731	0.683886	0.512936	-0.372557	0.0587474	0.720933	0.749323	-0.310123	-0.788411	0.020869	0.20649	-0.0196021	0.0210678	0.00711396	0.163903	-0.27225	0.0801649	0.126479	-0.151212	-0.0275509
P56528	CD38	-0.330664	-0.0929865	-0.264015	-0.306321	0.993987	-3.87625	-3.28382	-2.48291	-2.95266	-3.76798	-1.06623	-0.463486	-1.2907	-1.31856	-1.44947	0.420127	0.121973	0.286906	0.62696	-0.227212	0.487379	0.0355993	0.158848	-0.147799	-0.534029	2.72597	3.11902	3.36373	2.89069	2.65138	3.87426	3.3937	3.83505	3.78305	3.93169	0.172909	0.0502833	0.445269	-0.400394	0.284021	-0.13466	-0.958641	0.770971	-0.406857	0.729188	-2.68246	-2.92035	-2.67853
P56542	DNS2A	-0.553284	-0.289167	0.443836	-0.0356764	0.434291	-0.681411	-1.28196	-0.297927	-0.690254	-0.443886	-0.392546	-0.143845	0.261196	-0.362885	-0.48159	0.130864	-0.136204	-0.154278	-0.648701	0.0988506	-0.000497229	-0.471149	0.388011	0.458601	-0.374967	0.488004	0.572763	0.339229	-0.170133	0.721476	0.630895	-0.336145	0.655292	0.250999	-0.0191497	0.910597	-0.137589	0.296005	0.46135	0.895099	-0.869116	0.329743	1.12346	-0.591086	0.00700334	-2.73453	-1.63998	-1.94602
P56565	S10A1	0.0457801	-0.00840762	-0.0572904	0.057752	-0.037834	-4.69453	-5.32067	-4.22142	-4.2711	-4.87106	-1.1787	-1.33436	-1.30559	-1.16115	-1.39287	-4.97986	-4.31894	-4.60995	-5.05247	-4.44724	-0.116656	-0.574845	0.112551	0.134938	0.444011	-0.871009	-0.556665	0.111876	-0.153523	-0.152574	0.214042	0.0222304	-0.668537	0.194124	0.168132	0.0315626	0.266794	-0.0317975	0.46234	-0.318573	0.448036	0.309959	-0.814657	0.190414	-0.133751	0.993714	-0.0183428	0.114666
P56593	CP2AC	-0.261724	-0.465943	0.468225	0.342383	-0.0829409	-0.686915	-1.31258	0.256738	-0.10411	-0.300349	0.0732055	-0.637123	-0.490085	-0.631702	-0.478041	-0.688711	-0.743944	-0.329243	-0.223887	0.132254	0.741834	-0.236708	0.0598172	-0.364196	-0.200747	0.442039	0.052906	0.656126	-0.664104	0.458795	0.057643	0.542427	0.537811	0.892334	0.398032	-0.0309443	-0.0858818	0.699007	0.288286	0.672026	-0.257693	0.558518	-0.100632	0.0152333	-0.215427	0.736951	1.41313	1.19421
P56695	WFS1	0.305927	-0.064526	-0.222239	-0.219992	0.20083	-0.185569	-0.571918	0.0859132	-0.145229	-0.780689	-0.766362	-0.154048	-0.464005	-0.2795	-0.618953	-0.564854	0.214391	-0.133191	0.0432762	0.131696	0.541783	-0.0216688	0.490916	-1.3145	0.303465	0.24741	0.583953	0.39281	-0.550697	0.26698	0.0540287	1.28916	0.381088	0.701933	0.494993	0.363927	0.708741	0.674822	0.0790306	1.3345	-0.577051	0.110107	0.55019	-0.251951	0.168705	-3.51136	-3.83804	-2.89313
P56812	PDCD5	-0.0102599	0.275416	0.247503	0.567552	-1.08021	-1.02659	-1.32092	0.175832	-0.97635	-0.930527	0.46851	-1.11805	0.489802	-0.309218	-0.890139	0.873401	-1.0329	-0.582504	-1.04573	-1.64815	0.00014552	0.513325	0.652823	0.0613963	-1.22769	-1.6209	-1.03959	0.493468	-2.02169	-0.538644	1.05039	-0.932156	0.833575	0.522188	-1.77937	1.14232	-0.577542	0.496625	-1.4036	-1.55885	-1.06161	0.332574	0.955912	-0.108977	-0.117898	-0.801111	0.607793	0.275937
P56873	ZNRD2	-0.256666	-0.125929	0.390742	0.151581	-0.159728	-0.585319	-1.08596	0.135327	-0.0574872	-1.22009	-0.234913	-1.69	0.00966723	0.129325	0.433293	0.377895	-0.279192	-0.338883	-0.24969	-1.29746	0.232048	0.218295	0.0908721	-0.0329437	-0.508271	-0.844809	-0.852337	0.234799	-0.782659	-0.478879	0.0385029	-1.25703	0.332646	0.369074	-0.0377187	0.235544	0.00377664	0.588929	0.530617	-1.74285	-0.584148	-0.181504	0.748894	-0.358541	0.375299	0.363352	0.421864	0.475131
P56960	EXOSX	-0.0814235	0.176347	-0.0648801	0.414543	-0.444587	1.53284	1.38597	2.07006	1.7554	1.53552	-5.42831	-6.53173	-6.38181	-5.34321	-5.96825	-6.04481	-5.76277	-5.71645	-5.81811	-6.15316	-0.110098	-0.0906354	0.640264	-0.674513	0.234982	0.0917389	-0.766189	-0.159903	0.0322182	-0.42593	0.602499	-0.123729	0.438495	-0.405364	-0.500617	-0.295289	-0.0870471	-0.621402	0.482173	-0.332005	0.822165	-0.469569	0.40303	-1.15237	0.396742	0.0962556	0.198941	1.3506
P57080	UBP25	-0.0758099	0.11924	-0.425656	0.156107	0.226119	-0.125947	-0.354648	0.418401	0.0293707	-0.279575	-0.452009	-0.542156	-0.974754	0.149985	-0.242002	0.205555	0.132423	0.232363	-0.105422	-0.246618	-0.384061	0.0297159	-0.0221522	0.152153	0.224344	0.162314	0.230319	-0.287054	-0.203548	0.496524	0.171174	-0.765586	-0.446634	0.592361	0.305206	0.833861	0.409663	0.628415	-0.00699894	-1.07885	0.389379	0.263396	-0.912416	0.117463	0.142177	-3.40897	-2.70979	-3.37969
P57716	NICA	-0.236855	-0.202876	-0.0702151	0.257784	0.252162	1.07305	0.61328	1.2964	0.729145	0.576336	0.0834336	-0.307193	-0.43954	0.047797	-0.447724	0.194833	-0.112728	0.215268	-0.290762	-0.350253	-0.137277	-0.40894	0.651393	0.360287	-0.465463	-0.837311	-0.0237201	-0.185235	-0.772021	-0.434766	-0.636394	-0.150743	-0.157315	-0.208522	0.258574	-0.295538	-0.69654	-0.15328	-0.21166	-0.282177	-0.210213	0.161812	0.432293	-0.46084	0.0769489	-0.382795	0.210564	0.255916
P57746	VATD	0.122717	0.0148563	-0.51539	0.0672474	0.310569	0.220223	-0.326777	1.48723	0.733143	-0.0200309	0.865285	0.0296244	0.449322	0.992193	0.71532	2.23309	2.65498	2.46292	2.53454	2.20021	-0.256822	-0.341311	0.532574	0.305365	-0.239805	2.16918	2.1909	2.63199	1.09441	2.14161	0.639252	0.223591	0.715035	-0.274004	0.465884	1.8033	-0.0187372	0.962433	0.884221	0.904186	0.372657	-0.417723	0.638006	-0.893233	0.300293	-0.00997336	1.50982	0.172306
P57784	RU2A	0.46785	-0.22747	-0.24835	0.366013	-0.358042	1.37878	-0.173973	-0.12682	1.62367	1.94031	-0.0460831	0.788511	0.192779	0.397181	1.01799	0.605246	0.892788	0.754483	0.758804	0.733614	0.571432	-1.13633	0.488801	-0.18956	0.265662	-0.711144	-0.438648	-0.311981	-0.900613	-0.604323	0.121454	2.04895	2.92398	1.2909	1.54566	1.29939	0.423376	0.924383	0.911206	-0.199184	-0.978528	0.435054	0.400234	-0.0297569	0.172997	-0.371946	0.605229	0.292783
P58137	ACOT8	-0.570784	-0.334324	0.385111	0.241619	0.278378	-1.16538	-0.762045	-0.665058	-0.709201	-0.901251	-0.799896	0.121708	0.146222	-0.544667	-0.54878	-0.675847	0.106217	-0.148898	-0.176277	-0.817572	0.228017	0.0216549	0.169679	-0.416808	-0.00254244	-0.53159	-0.0913328	-0.496933	-1.23464	-0.641689	0.247567	-0.104708	-0.799647	0.354661	-0.0404664	-0.686794	-0.623902	0.308466	-0.0986021	0.255108	1.47688	-0.332656	-1.35959	-0.214372	0.429736	1.15399	-0.214785	0.00904273
P58389	PTPA	-0.651314	-0.0711689	0.288059	0.525477	-0.0910526	0.336451	0.00898123	0.119269	0.591658	0.0363271	1.00424	-0.250723	-0.243214	0.225398	-0.10907	0.246903	-0.22632	0.712385	1.28079	-1.127	-0.0311332	-0.514459	0.0193188	-0.156259	0.682532	-0.555235	0.549923	0.427358	-0.473693	-0.54703	0.327544	-0.274755	-0.464725	-0.0170965	0.108129	-0.115856	0.386436	0.455819	-0.0461125	0.776636	-0.454766	0.148062	0.34975	-0.458177	0.415132	0.822535	1.16038	0.751212
P58404	STRN4	-0.0934467	0.0095317	0.319608	0.141958	-0.377651	-0.023875	-0.251693	0.359681	0.0831314	-0.579629	0.0753719	-0.343344	1.1364	0.423527	0.755273	0.778114	-0.0312401	0.598756	0.421233	-0.564377	-0.200723	-0.0642374	-0.252474	0.11871	0.398725	-0.988648	0.881528	0.54872	-0.562592	-0.515123	-0.0174306	-0.837414	-0.286764	0.292439	0.693646	-0.00451344	0.514481	-0.0252075	0.87901	0.580484	-1.71049	0.952359	0.727917	-0.841972	0.872188	-2.25583	0.651875	-0.258148
P58462	FOXP1	-0.0230476	-0.166078	0.376682	-0.27958	0.0920238	-0.597962	-1.1873	-0.441564	0.590487	-0.500496	-0.161026	0.407086	-0.208114	-0.322211	-0.537703	-0.662182	0.409458	-0.472057	0.0216903	-0.509218	-0.361309	0.00576821	0.505839	-0.0547838	-0.0955138	-0.309132	-0.196663	-0.786413	0.00459047	0.0213335	0.357592	-0.606495	-0.948056	-0.441677	-0.547252	2.54866	2.68874	2.54668	2.94667	3.23628	0.495773	-0.736748	0.576048	-0.021628	-0.313446	0.683647	0.109279	0.687823
P58468	SLX9	-0.431509	-0.269352	0.314404	0.37155	0.0149077	-0.549879	-0.671784	-0.264476	-0.315781	-0.381516	0.0653162	0.196437	-0.123926	0.522982	-0.608426	0.100551	0.543955	-0.0563383	-0.20798	0.422569	0.247083	-0.453875	0.783881	-0.411849	-0.16524	-0.784723	-0.245258	-0.242727	-0.228749	-0.376521	0.876052	0.796674	0.872043	1.46864	1.47904	-0.497479	-0.494606	-0.495835	-0.0113186	0.0992159	-0.464966	0.0244472	1.04447	-0.679863	0.0759146	-3.13674	-2.39229	-3.5678
P58710	GGLO	-0.191376	-0.56235	0.272204	0.398604	0.0829166	-0.592768	-1.48211	-0.286703	0.272772	-0.407159	-0.217816	0.0291144	-0.385808	-0.734021	-0.519566	-0.722999	-0.506031	-0.0451443	-0.826359	-0.084232	0.593934	-0.659913	0.346227	0.349821	-0.630069	4.4168	4.33371	4.22182	4.04639	4.97113	0.3549	0.209641	-0.432123	-0.183111	-0.368818	0.0548412	-0.369856	0.188883	-0.157178	0.367125	0.667226	-0.121307	-0.347536	0.0488513	-0.247235	0.691426	-1.41868	-0.785657
P58735	S26A1	-0.185623	-0.11385	0.565932	0.247073	-0.513531	-5.44623	-6.46017	-4.67806	-4.96392	-5.67151	0.191046	0.972197	0.177588	0.466536	1.08301	-5.09131	-5.38656	-5.60711	-5.36042	-4.81381	0.32513	-0.276559	0.588905	-0.635732	-0.00174436	-0.0194216	-0.380354	-0.663863	-0.929358	0.154478	-0.442066	-0.253244	0.185306	-0.100163	0.312306	-0.505127	-0.103005	-0.133138	-0.135666	0.230704	-0.204112	0.0368833	0.778091	-0.95152	0.340657	-0.0737934	-0.30321	-0.152282
P58742	AAAS	-0.109873	-0.0679638	-0.185404	0.375764	-0.0125241	2.86246	2.41997	2.88598	2.46128	2.58659	-0.0631657	0.00526662	-0.0536115	-0.228972	-0.442496	-0.00200861	-0.222358	-0.212574	0.232729	0.0783453	-0.241294	0.35103	0.0387935	0.232234	-0.380764	-0.015918	-0.210813	-0.517135	-0.77118	0.44369	-0.284479	-0.251279	-0.314935	0.848201	0.8344	-0.0660806	0.324023	-0.489763	0.461471	-0.217372	0.0667439	0.405982	-0.307159	0.192049	-0.357616	0.602551	-0.203093	-0.420914
P58854	GCP3	-0.135598	0.125279	-0.143487	0.0862029	0.0676032	-2.98925	-3.00046	-2.44201	-1.88803	-2.26822	-0.411976	-0.990633	-0.817356	-0.388098	-0.91166	-2.03498	-2.32659	-1.94401	-2.0142	-2.86663	0.0725724	-0.562372	-0.0504868	0.298247	0.24204	-0.926126	-0.374068	-0.0599669	-0.17924	-0.420038	-0.429604	0.44764	0.118328	-0.271365	0.288983	0.367651	-0.58006	-0.0402546	0.318388	0.181407	0.73967	0.0980265	-0.323435	-0.959238	0.444977	5.57323e-05	0.851476	0.33757
P58871	TB182	-0.0791769	-0.0667983	-0.244084	0.018897	0.371162	0.394497	-0.0577264	0.834952	0.524513	0.362853	-0.390834	0.553443	-0.44786	-0.126058	0.949094	0.124251	0.155698	0.129888	-0.0958951	0.0105093	0.112023	0.0167119	-0.31532	-0.186733	0.373319	-0.00412059	0.306847	0.431489	-0.740735	-0.186952	-0.258984	0.00726191	-0.582571	0.400243	0.606536	-0.161241	-0.0652235	0.228771	0.229593	-0.00677512	-1.49995	0.294462	1.41188	-0.413571	0.207182	-1.78302	-0.14024	-0.438608
P59114	CAPAM	-0.0387344	-0.128366	-0.126353	0.302772	-0.00931784	-0.490493	-0.921143	-0.436206	0.335917	-0.498596	-0.551058	-0.558159	0.20048	0.205694	-0.665025	-0.503656	-0.142967	-0.550008	-0.269731	-0.0118017	0.386537	-0.553424	0.665313	0.172802	-0.671228	-0.184374	0.348112	-0.67536	-0.184937	0.525484	0.465794	-0.000358385	0.227158	0.203284	0.356055	0.241533	0.0401324	-0.567965	0.00734157	0.227438	-1.00619	-0.0929345	1.55539	-0.642195	0.185921	-2.67901	-3.03515	-2.1075
[truncated: 2,418 more rows]
[truncated: 53 more columns]

## Sheet: Figure1f
ID	Genes	key	value	original.value	norm.value
P32848	PRVA	HeartECM_group1_repA	16.8698	NA	-0.176169
P32848	PRVA	HeartECM_group1_repB	16.81	NA	-0.235947
[truncated: 98 more rows]

## Sheet: Figure2a
Protein ID	Genes	p.value	log2 FC	tissue	timepoint
[truncated: 3,947 more rows]

[truncated: 13 more sheets: Figure2b, Figure2c, Figure2d, Figure2e, Figure2f, Figure2g, Figure3a, Figure3b, Figure3c, Figure3d, Figure4b, Figure4c, Figure4d]
